# Supplementary material for: Exploring the effect of automation failure on the human’s trustworthiness in human-agent teamwork
Source: Front Robot AI. 2023 Aug 23;10:1143723. doi: 10.3389/frobt.2023.1143723 (PMC10482046; doi:10.3389/frobt.2023.1143723)
Supplement: Supplementary file 1 [file DataSheet1.ZIP]

Archive with 1,788 entries (1,747 files):
- moving out game/msc.-project-nikki-bouman-7-tutorial/
- moving out game/msc.-project-nikki-bouman-7-tutorial/.idea/
- moving out game/msc.-project-nikki-bouman-7-tutorial/.idea/.gitignore
- moving out game/msc.-project-nikki-bouman-7-tutorial/.idea/inspectionProfiles/
- moving out game/msc.-project-nikki-bouman-7-tutorial/.idea/inspectionProfiles/profiles_settings.xml
- moving out game/msc.-project-nikki-bouman-7-tutorial/.idea/misc.xml
- moving out game/msc.-project-nikki-bouman-7-tutorial/.idea/modules.xml
- moving out game/msc.-project-nikki-bouman-7-tutorial/.idea/pythonProject.iml
- moving out game/msc.-project-nikki-bouman-7-tutorial/.idea/vcs.xml
- moving out game/msc.-project-nikki-bouman-7-tutorial/__pycache__/
- moving out game/msc.-project-nikki-bouman-7-tutorial/__pycache__/main.cpython-310.pyc
- moving out game/msc.-project-nikki-bouman-7-tutorial/images/
- moving out game/msc.-project-nikki-bouman-7-tutorial/images/broken_heavy_box_human.png
- moving out game/msc.-project-nikki-bouman-7-tutorial/images/broken_heavy_box_robot.png
- moving out game/msc.-project-nikki-bouman-7-tutorial/images/broken_light_box_human.png
- moving out game/msc.-project-nikki-bouman-7-tutorial/images/broken_light_box_robot.png
- moving out game/msc.-project-nikki-bouman-7-tutorial/images/carry_heavy_box_together.png
- moving out game/msc.-project-nikki-bouman-7-tutorial/images/heavy_box.png
- moving out game/msc.-project-nikki-bouman-7-tutorial/images/heavy_box_human.png
- moving out game/msc.-project-nikki-bouman-7-tutorial/images/heavy_box_robot.png
- moving out game/msc.-project-nikki-bouman-7-tutorial/images/human.png
- moving out game/msc.-project-nikki-bouman-7-tutorial/images/human_carry_light_box.png
- moving out game/msc.-project-nikki-bouman-7-tutorial/images/human_heavy_box_human.png
- moving out game/msc.-project-nikki-bouman-7-tutorial/images/human_heavy_box_robot.png
- moving out game/msc.-project-nikki-bouman-7-tutorial/images/human_help.png
- moving out game/msc.-project-nikki-bouman-7-tutorial/images/human_light_box_human.png
- moving out game/msc.-project-nikki-bouman-7-tutorial/images/human_light_box_robot.png
- moving out game/msc.-project-nikki-bouman-7-tutorial/images/light_box.png
- moving out game/msc.-project-nikki-bouman-7-tutorial/images/light_box_human.png
- moving out game/msc.-project-nikki-bouman-7-tutorial/images/light_box_robot.png
- moving out game/msc.-project-nikki-bouman-7-tutorial/images/robot.png
- moving out game/msc.-project-nikki-bouman-7-tutorial/images/robot_carry_light_box.png
- moving out game/msc.-project-nikki-bouman-7-tutorial/images/robot_heavy_box_human.png
- moving out game/msc.-project-nikki-bouman-7-tutorial/images/robot_heavy_box_robot.png
- moving out game/msc.-project-nikki-bouman-7-tutorial/images/robot_help.png
- moving out game/msc.-project-nikki-bouman-7-tutorial/images/robot_light_box_human.png
- moving out game/msc.-project-nikki-bouman-7-tutorial/images/robot_light_box_robot.png
- moving out game/msc.-project-nikki-bouman-7-tutorial/images/together_heavy_box_human.png
- moving out game/msc.-project-nikki-bouman-7-tutorial/images/together_heavy_box_robot.png
- moving out game/msc.-project-nikki-bouman-7-tutorial/images/together_light_box_human.png
- moving out game/msc.-project-nikki-bouman-7-tutorial/images/together_light_box_robot.png
- moving out game/msc.-project-nikki-bouman-7-tutorial/images/TU_logo.png
- moving out game/msc.-project-nikki-bouman-7-tutorial/main.py
- moving out game/msc.-project-nikki-bouman-7-tutorial/moving_out/
- moving out game/msc.-project-nikki-bouman-7-tutorial/moving_out/__init__.py
- moving out game/msc.-project-nikki-bouman-7-tutorial/moving_out/__pycache__/
- moving out game/msc.-project-nikki-bouman-7-tutorial/moving_out/__pycache__/__init__.cpython-310.pyc
- moving out game/msc.-project-nikki-bouman-7-tutorial/moving_out/__pycache__/__init__.cpython-39.pyc
- moving out game/msc.-project-nikki-bouman-7-tutorial/moving_out/actions/
- moving out game/msc.-project-nikki-bouman-7-tutorial/moving_out/actions/__pycache__/
- moving out game/msc.-project-nikki-bouman-7-tutorial/moving_out/actions/__pycache__/custom_actions.cpython-310.pyc
- moving out game/msc.-project-nikki-bouman-7-tutorial/moving_out/actions/__pycache__/custom_actions.cpython-39.pyc
- moving out game/msc.-project-nikki-bouman-7-tutorial/moving_out/actions/custom_actions.py
- moving out game/msc.-project-nikki-bouman-7-tutorial/moving_out/agents/
- moving out game/msc.-project-nikki-bouman-7-tutorial/moving_out/agents/__pycache__/
- moving out game/msc.-project-nikki-bouman-7-tutorial/moving_out/agents/__pycache__/faulty_agent.cpython-310.pyc
- moving out game/msc.-project-nikki-bouman-7-tutorial/moving_out/agents/__pycache__/human_agent.cpython-310.pyc
- moving out game/msc.-project-nikki-bouman-7-tutorial/moving_out/agents/__pycache__/human_agent.cpython-39.pyc
- moving out game/msc.-project-nikki-bouman-7-tutorial/moving_out/agents/__pycache__/non_faulty_agent.cpython-310.pyc
- moving out game/msc.-project-nikki-bouman-7-tutorial/moving_out/agents/__pycache__/tutorial_agent.cpython-310.pyc
- moving out game/msc.-project-nikki-bouman-7-tutorial/moving_out/agents/faulty_agent.py
- moving out game/msc.-project-nikki-bouman-7-tutorial/moving_out/agents/human_agent.py
- moving out game/msc.-project-nikki-bouman-7-tutorial/moving_out/agents/non_faulty_agent.py
- moving out game/msc.-project-nikki-bouman-7-tutorial/moving_out/agents/tutorial_agent.py
- moving out game/msc.-project-nikki-bouman-7-tutorial/moving_out/case/
- moving out game/msc.-project-nikki-bouman-7-tutorial/moving_out/case/__init__.py
- moving out game/msc.-project-nikki-bouman-7-tutorial/moving_out/case/__pycache__/
- moving out game/msc.-project-nikki-bouman-7-tutorial/moving_out/case/__pycache__/__init__.cpython-310.pyc
- moving out game/msc.-project-nikki-bouman-7-tutorial/moving_out/case/__pycache__/__init__.cpython-39.pyc
- moving out game/msc.-project-nikki-bouman-7-tutorial/moving_out/case/__pycache__/carry_together_case.cpython-310.pyc
- moving out game/msc.-project-nikki-bouman-7-tutorial/moving_out/case/__pycache__/carry_together_case.cpython-39.pyc
- moving out game/msc.-project-nikki-bouman-7-tutorial/moving_out/case/carry_together_case.py
- moving out game/msc.-project-nikki-bouman-7-tutorial/moving_out/case/gui/
- moving out game/msc.-project-nikki-bouman-7-tutorial/moving_out/case/gui/__init__.py
- moving out game/msc.-project-nikki-bouman-7-tutorial/moving_out/case/gui/__pycache__/
- moving out game/msc.-project-nikki-bouman-7-tutorial/moving_out/case/gui/__pycache__/__init__.cpython-310.pyc
- moving out game/msc.-project-nikki-bouman-7-tutorial/moving_out/case/gui/__pycache__/__init__.cpython-39.pyc
- moving out game/msc.-project-nikki-bouman-7-tutorial/moving_out/case/gui/__pycache__/visualization_server.cpython-310.pyc
- moving out game/msc.-project-nikki-bouman-7-tutorial/moving_out/case/gui/__pycache__/visualization_server.cpython-39.pyc
- moving out game/msc.-project-nikki-bouman-7-tutorial/moving_out/case/gui/static/
- moving out game/msc.-project-nikki-bouman-7-tutorial/moving_out/case/gui/static/css/
- moving out game/msc.-project-nikki-bouman-7-tutorial/moving_out/case/gui/static/css/eraser.svg
- moving out game/msc.-project-nikki-bouman-7-tutorial/moving_out/case/gui/static/css/GUI.css
- moving out game/msc.-project-nikki-bouman-7-tutorial/moving_out/case/gui/static/css/pencil-alt.svg
- moving out game/msc.-project-nikki-bouman-7-tutorial/moving_out/case/gui/static/images/
- moving out game/msc.-project-nikki-bouman-7-tutorial/moving_out/case/gui/static/images/agent.gif
- moving out game/msc.-project-nikki-bouman-7-tutorial/moving_out/case/gui/static/images/busy_black_small.gif
- moving out game/msc.-project-nikki-bouman-7-tutorial/moving_out/case/gui/static/images/busy_matrx_small.gif
- moving out game/msc.-project-nikki-bouman-7-tutorial/moving_out/case/gui/static/images/city_bg_topdown.jpg
- moving out game/msc.-project-nikki-bouman-7-tutorial/moving_out/case/gui/static/images/fire.gif
- moving out game/msc.-project-nikki-bouman-7-tutorial/moving_out/case/gui/static/images/god.png
- moving out game/msc.-project-nikki-bouman-7-tutorial/moving_out/case/gui/static/images/icon_human_agent.ico
- moving out game/msc.-project-nikki-bouman-7-tutorial/moving_out/case/gui/static/images/matrx_logo.svg
- moving out game/msc.-project-nikki-bouman-7-tutorial/moving_out/case/gui/static/images/matrx_logo_light.svg
- moving out game/msc.-project-nikki-bouman-7-tutorial/moving_out/case/gui/static/images/matrxs_logo.png
- moving out game/msc.-project-nikki-bouman-7-tutorial/moving_out/case/gui/static/images/restaurant_bg.png
- moving out game/msc.-project-nikki-bouman-7-tutorial/moving_out/case/gui/static/images/robot.jpg
- moving out game/msc.-project-nikki-bouman-7-tutorial/moving_out/case/gui/static/images/selected.png
- moving out game/msc.-project-nikki-bouman-7-tutorial/moving_out/case/gui/static/images/soesterberg_luchtfoto.jpg
- moving out game/msc.-project-nikki-bouman-7-tutorial/moving_out/case/gui/static/images/transparent.png
- moving out game/msc.-project-nikki-bouman-7-tutorial/moving_out/case/gui/static/images/X.ico
- moving out game/msc.-project-nikki-bouman-7-tutorial/moving_out/case/gui/static/js/
- moving out game/msc.-project-nikki-bouman-7-tutorial/moving_out/case/gui/static/js/context_menu.js
- moving out game/msc.-project-nikki-bouman-7-tutorial/moving_out/case/gui/static/js/gen_grid.js
- moving out game/msc.-project-nikki-bouman-7-tutorial/moving_out/case/gui/static/js/human_agent.js
- moving out game/msc.-project-nikki-bouman-7-tutorial/moving_out/case/gui/static/js/loop.js
- moving out game/msc.-project-nikki-bouman-7-tutorial/moving_out/case/gui/static/js/startscreen.js
- moving out game/msc.-project-nikki-bouman-7-tutorial/moving_out/case/gui/static/js/toolbar.js
- moving out game/msc.-project-nikki-bouman-7-tutorial/moving_out/case/gui/static/js/util.js
- moving out game/msc.-project-nikki-bouman-7-tutorial/moving_out/case/gui/static/lib/
- moving out game/msc.-project-nikki-bouman-7-tutorial/moving_out/case/gui/static/lib/bootstrap/
- moving out game/msc.-project-nikki-bouman-7-tutorial/moving_out/case/gui/static/lib/bootstrap/bootstrap-4.4.1.min.css
- moving out game/msc.-project-nikki-bouman-7-tutorial/moving_out/case/gui/static/lib/bootstrap/bootstrap-4.4.1.min.js
- moving out game/msc.-project-nikki-bouman-7-tutorial/moving_out/case/gui/static/lib/fontawesome-free-5.12.0-web/
- moving out game/msc.-project-nikki-bouman-7-tutorial/moving_out/case/gui/static/lib/fontawesome-free-5.12.0-web/css/
- moving out game/msc.-project-nikki-bouman-7-tutorial/moving_out/case/gui/static/lib/fontawesome-free-5.12.0-web/css/all.css
- moving out game/msc.-project-nikki-bouman-7-tutorial/moving_out/case/gui/static/lib/fontawesome-free-5.12.0-web/css/all.min.css
- moving out game/msc.-project-nikki-bouman-7-tutorial/moving_out/case/gui/static/lib/fontawesome-free-5.12.0-web/css/brands.css
- moving out game/msc.-project-nikki-bouman-7-tutorial/moving_out/case/gui/static/lib/fontawesome-free-5.12.0-web/css/brands.min.css
- moving out game/msc.-project-nikki-bouman-7-tutorial/moving_out/case/gui/static/lib/fontawesome-free-5.12.0-web/css/fontawesome.css
- moving out game/msc.-project-nikki-bouman-7-tutorial/moving_out/case/gui/static/lib/fontawesome-free-5.12.0-web/css/fontawesome.min.css
- moving out game/msc.-project-nikki-bouman-7-tutorial/moving_out/case/gui/static/lib/fontawesome-free-5.12.0-web/css/regular.css
- moving out game/msc.-project-nikki-bouman-7-tutorial/moving_out/case/gui/static/lib/fontawesome-free-5.12.0-web/css/regular.min.css
- moving out game/msc.-project-nikki-bouman-7-tutorial/moving_out/case/gui/static/lib/fontawesome-free-5.12.0-web/css/solid.css
- moving out game/msc.-project-nikki-bouman-7-tutorial/moving_out/case/gui/static/lib/fontawesome-free-5.12.0-web/css/solid.min.css
- moving out game/msc.-project-nikki-bouman-7-tutorial/moving_out/case/gui/static/lib/fontawesome-free-5.12.0-web/css/svg-with-js.css
- moving out game/msc.-project-nikki-bouman-7-tutorial/moving_out/case/gui/static/lib/fontawesome-free-5.12.0-web/css/svg-with-js.min.css
- moving out game/msc.-project-nikki-bouman-7-tutorial/moving_out/case/gui/static/lib/fontawesome-free-5.12.0-web/css/v4-shims.css
- moving out game/msc.-project-nikki-bouman-7-tutorial/moving_out/case/gui/static/lib/fontawesome-free-5.12.0-web/css/v4-shims.min.css
- moving out game/msc.-project-nikki-bouman-7-tutorial/moving_out/case/gui/static/lib/fontawesome-free-5.12.0-web/js/
- moving out game/msc.-project-nikki-bouman-7-tutorial/moving_out/case/gui/static/lib/fontawesome-free-5.12.0-web/js/all.js
- moving out game/msc.-project-nikki-bouman-7-tutorial/moving_out/case/gui/static/lib/fontawesome-free-5.12.0-web/js/all.min.js
- moving out game/msc.-project-nikki-bouman-7-tutorial/moving_out/case/gui/static/lib/fontawesome-free-5.12.0-web/js/brands.js
- moving out game/msc.-project-nikki-bouman-7-tutorial/moving_out/case/gui/static/lib/fontawesome-free-5.12.0-web/js/brands.min.js
- moving out game/msc.-project-nikki-bouman-7-tutorial/moving_out/case/gui/static/lib/fontawesome-free-5.12.0-web/js/conflict-detection.js
- moving out game/msc.-project-nikki-bouman-7-tutorial/moving_out/case/gui/static/lib/fontawesome-free-5.12.0-web/js/conflict-detection.min.js
- moving out game/msc.-project-nikki-bouman-7-tutorial/moving_out/case/gui/static/lib/fontawesome-free-5.12.0-web/js/fontawesome.js
- moving out game/msc.-project-nikki-bouman-7-tutorial/moving_out/case/gui/static/lib/fontawesome-free-5.12.0-web/js/fontawesome.min.js
- moving out game/msc.-project-nikki-bouman-7-tutorial/moving_out/case/gui/static/lib/fontawesome-free-5.12.0-web/js/regular.js
- moving out game/msc.-project-nikki-bouman-7-tutorial/moving_out/case/gui/static/lib/fontawesome-free-5.12.0-web/js/regular.min.js
- moving out game/msc.-project-nikki-bouman-7-tutorial/moving_out/case/gui/static/lib/fontawesome-free-5.12.0-web/js/solid.js
- moving out game/msc.-project-nikki-bouman-7-tutorial/moving_out/case/gui/static/lib/fontawesome-free-5.12.0-web/js/solid.min.js
- moving out game/msc.-project-nikki-bouman-7-tutorial/moving_out/case/gui/static/lib/fontawesome-free-5.12.0-web/js/v4-shims.js
- moving out game/msc.-project-nikki-bouman-7-tutorial/moving_out/case/gui/static/lib/fontawesome-free-5.12.0-web/js/v4-shims.min.js
- moving out game/msc.-project-nikki-bouman-7-tutorial/moving_out/case/gui/static/lib/fontawesome-free-5.12.0-web/less/
- moving out game/msc.-project-nikki-bouman-7-tutorial/moving_out/case/gui/static/lib/fontawesome-free-5.12.0-web/less/_animated.less
- moving out game/msc.-project-nikki-bouman-7-tutorial/moving_out/case/gui/static/lib/fontawesome-free-5.12.0-web/less/_bordered-pulled.less
- moving out game/msc.-project-nikki-bouman-7-tutorial/moving_out/case/gui/static/lib/fontawesome-free-5.12.0-web/less/_core.less
- moving out game/msc.-project-nikki-bouman-7-tutorial/moving_out/case/gui/static/lib/fontawesome-free-5.12.0-web/less/_fixed-width.less
- moving out game/msc.-project-nikki-bouman-7-tutorial/moving_out/case/gui/static/lib/fontawesome-free-5.12.0-web/less/_icons.less
- moving out game/msc.-project-nikki-bouman-7-tutorial/moving_out/case/gui/static/lib/fontawesome-free-5.12.0-web/less/_larger.less
- moving out game/msc.-project-nikki-bouman-7-tutorial/moving_out/case/gui/static/lib/fontawesome-free-5.12.0-web/less/_list.less
- moving out game/msc.-project-nikki-bouman-7-tutorial/moving_out/case/gui/static/lib/fontawesome-free-5.12.0-web/less/_mixins.less
- moving out game/msc.-project-nikki-bouman-7-tutorial/moving_out/case/gui/static/lib/fontawesome-free-5.12.0-web/less/_rotated-flipped.less
- moving out game/msc.-project-nikki-bouman-7-tutorial/moving_out/case/gui/static/lib/fontawesome-free-5.12.0-web/less/_screen-reader.less
- moving out game/msc.-project-nikki-bouman-7-tutorial/moving_out/case/gui/static/lib/fontawesome-free-5.12.0-web/less/_shims.less
- moving out game/msc.-project-nikki-bouman-7-tutorial/moving_out/case/gui/static/lib/fontawesome-free-5.12.0-web/less/_stacked.less
- moving out game/msc.-project-nikki-bouman-7-tutorial/moving_out/case/gui/static/lib/fontawesome-free-5.12.0-web/less/_variables.less
- moving out game/msc.-project-nikki-bouman-7-tutorial/moving_out/case/gui/static/lib/fontawesome-free-5.12.0-web/less/brands.less
- moving out game/msc.-project-nikki-bouman-7-tutorial/moving_out/case/gui/static/lib/fontawesome-free-5.12.0-web/less/fontawesome.less
- moving out game/msc.-project-nikki-bouman-7-tutorial/moving_out/case/gui/static/lib/fontawesome-free-5.12.0-web/less/regular.less
- moving out game/msc.-project-nikki-bouman-7-tutorial/moving_out/case/gui/static/lib/fontawesome-free-5.12.0-web/less/solid.less
- moving out game/msc.-project-nikki-bouman-7-tutorial/moving_out/case/gui/static/lib/fontawesome-free-5.12.0-web/less/v4-shims.less
- moving out game/msc.-project-nikki-bouman-7-tutorial/moving_out/case/gui/static/lib/fontawesome-free-5.12.0-web/LICENSE.txt
- moving out game/msc.-project-nikki-bouman-7-tutorial/moving_out/case/gui/static/lib/fontawesome-free-5.12.0-web/metadata/
- moving out game/msc.-project-nikki-bouman-7-tutorial/moving_out/case/gui/static/lib/fontawesome-free-5.12.0-web/metadata/categories.yml
- moving out game/msc.-project-nikki-bouman-7-tutorial/moving_out/case/gui/static/lib/fontawesome-free-5.12.0-web/metadata/icons.json
- moving out game/msc.-project-nikki-bouman-7-tutorial/moving_out/case/gui/static/lib/fontawesome-free-5.12.0-web/metadata/icons.yml
- moving out game/msc.-project-nikki-bouman-7-tutorial/moving_out/case/gui/static/lib/fontawesome-free-5.12.0-web/metadata/shims.json
- moving out game/msc.-project-nikki-bouman-7-tutorial/moving_out/case/gui/static/lib/fontawesome-free-5.12.0-web/metadata/shims.yml
- moving out game/msc.-project-nikki-bouman-7-tutorial/moving_out/case/gui/static/lib/fontawesome-free-5.12.0-web/metadata/sponsors.yml
- moving out game/msc.-project-nikki-bouman-7-tutorial/moving_out/case/gui/static/lib/fontawesome-free-5.12.0-web/scss/
- moving out game/msc.-project-nikki-bouman-7-tutorial/moving_out/case/gui/static/lib/fontawesome-free-5.12.0-web/scss/_animated.scss
- moving out game/msc.-project-nikki-bouman-7-tutorial/moving_out/case/gui/static/lib/fontawesome-free-5.12.0-web/scss/_bordered-pulled.scss
- moving out game/msc.-project-nikki-bouman-7-tutorial/moving_out/case/gui/static/lib/fontawesome-free-5.12.0-web/scss/_core.scss
- moving out game/msc.-project-nikki-bouman-7-tutorial/moving_out/case/gui/static/lib/fontawesome-free-5.12.0-web/scss/_fixed-width.scss
- moving out game/msc.-project-nikki-bouman-7-tutorial/moving_out/case/gui/static/lib/fontawesome-free-5.12.0-web/scss/_icons.scss
- moving out game/msc.-project-nikki-bouman-7-tutorial/moving_out/case/gui/static/lib/fontawesome-free-5.12.0-web/scss/_larger.scss
- moving out game/msc.-project-nikki-bouman-7-tutorial/moving_out/case/gui/static/lib/fontawesome-free-5.12.0-web/scss/_list.scss
- moving out game/msc.-project-nikki-bouman-7-tutorial/moving_out/case/gui/static/lib/fontawesome-free-5.12.0-web/scss/_mixins.scss
- moving out game/msc.-project-nikki-bouman-7-tutorial/moving_out/case/gui/static/lib/fontawesome-free-5.12.0-web/scss/_rotated-flipped.scss
- moving out game/msc.-project-nikki-bouman-7-tutorial/moving_out/case/gui/static/lib/fontawesome-free-5.12.0-web/scss/_screen-reader.scss
- moving out game/msc.-project-nikki-bouman-7-tutorial/moving_out/case/gui/static/lib/fontawesome-free-5.12.0-web/scss/_shims.scss
- moving out game/msc.-project-nikki-bouman-7-tutorial/moving_out/case/gui/static/lib/fontawesome-free-5.12.0-web/scss/_stacked.scss
- moving out game/msc.-project-nikki-bouman-7-tutorial/moving_out/case/gui/static/lib/fontawesome-free-5.12.0-web/scss/_variables.scss
- moving out game/msc.-project-nikki-bouman-7-tutorial/moving_out/case/gui/static/lib/fontawesome-free-5.12.0-web/scss/brands.scss
- moving out game/msc.-project-nikki-bouman-7-tutorial/moving_out/case/gui/static/lib/fontawesome-free-5.12.0-web/scss/fontawesome.scss
- moving out game/msc.-project-nikki-bouman-7-tutorial/moving_out/case/gui/static/lib/fontawesome-free-5.12.0-web/scss/regular.scss
- moving out game/msc.-project-nikki-bouman-7-tutorial/moving_out/case/gui/static/lib/fontawesome-free-5.12.0-web/scss/solid.scss
- moving out game/msc.-project-nikki-bouman-7-tutorial/moving_out/case/gui/static/lib/fontawesome-free-5.12.0-web/scss/v4-shims.scss
- moving out game/msc.-project-nikki-bouman-7-tutorial/moving_out/case/gui/static/lib/fontawesome-free-5.12.0-web/sprites/
- moving out game/msc.-project-nikki-bouman-7-tutorial/moving_out/case/gui/static/lib/fontawesome-free-5.12.0-web/sprites/brands.svg
- moving out game/msc.-project-nikki-bouman-7-tutorial/moving_out/case/gui/static/lib/fontawesome-free-5.12.0-web/sprites/regular.svg
- moving out game/msc.-project-nikki-bouman-7-tutorial/moving_out/case/gui/static/lib/fontawesome-free-5.12.0-web/sprites/solid.svg
- moving out game/msc.-project-nikki-bouman-7-tutorial/moving_out/case/gui/static/lib/fontawesome-free-5.12.0-web/svgs/
- moving out game/msc.-project-nikki-bouman-7-tutorial/moving_out/case/gui/static/lib/fontawesome-free-5.12.0-web/svgs/brands/
- moving out game/msc.-project-nikki-bouman-7-tutorial/moving_out/case/gui/static/lib/fontawesome-free-5.12.0-web/svgs/brands/500px.svg
- moving out game/msc.-project-nikki-bouman-7-tutorial/moving_out/case/gui/static/lib/fontawesome-free-5.12.0-web/svgs/brands/accessible-icon.svg
- moving out game/msc.-project-nikki-bouman-7-tutorial/moving_out/case/gui/static/lib/fontawesome-free-5.12.0-web/svgs/brands/accusoft.svg
- moving out game/msc.-project-nikki-bouman-7-tutorial/moving_out/case/gui/static/lib/fontawesome-free-5.12.0-web/svgs/brands/acquisitions-incorporated.svg
- moving out game/msc.-project-nikki-bouman-7-tutorial/moving_out/case/gui/static/lib/fontawesome-free-5.12.0-web/svgs/brands/adn.svg
- moving out game/msc.-project-nikki-bouman-7-tutorial/moving_out/case/gui/static/lib/fontawesome-free-5.12.0-web/svgs/brands/adobe.svg
- moving out game/msc.-project-nikki-bouman-7-tutorial/moving_out/case/gui/static/lib/fontawesome-free-5.12.0-web/svgs/brands/adversal.svg
- moving out game/msc.-project-nikki-bouman-7-tutorial/moving_out/case/gui/static/lib/fontawesome-free-5.12.0-web/svgs/brands/affiliatetheme.svg
- moving out game/msc.-project-nikki-bouman-7-tutorial/moving_out/case/gui/static/lib/fontawesome-free-5.12.0-web/svgs/brands/airbnb.svg
- moving out game/msc.-project-nikki-bouman-7-tutorial/moving_out/case/gui/static/lib/fontawesome-free-5.12.0-web/svgs/brands/algolia.svg
- moving out game/msc.-project-nikki-bouman-7-tutorial/moving_out/case/gui/static/lib/fontawesome-free-5.12.0-web/svgs/brands/alipay.svg
- moving out game/msc.-project-nikki-bouman-7-tutorial/moving_out/case/gui/static/lib/fontawesome-free-5.12.0-web/svgs/brands/amazon.svg
- moving out game/msc.-project-nikki-bouman-7-tutorial/moving_out/case/gui/static/lib/fontawesome-free-5.12.0-web/svgs/brands/amazon-pay.svg
- moving out game/msc.-project-nikki-bouman-7-tutorial/moving_out/case/gui/static/lib/fontawesome-free-5.12.0-web/svgs/brands/amilia.svg
- moving out game/msc.-project-nikki-bouman-7-tutorial/moving_out/case/gui/static/lib/fontawesome-free-5.12.0-web/svgs/brands/android.svg
- moving out game/msc.-project-nikki-bouman-7-tutorial/moving_out/case/gui/static/lib/fontawesome-free-5.12.0-web/svgs/brands/angellist.svg
- moving out game/msc.-project-nikki-bouman-7-tutorial/moving_out/case/gui/static/lib/fontawesome-free-5.12.0-web/svgs/brands/angrycreative.svg
- moving out game/msc.-project-nikki-bouman-7-tutorial/moving_out/case/gui/static/lib/fontawesome-free-5.12.0-web/svgs/brands/angular.svg
- moving out game/msc.-project-nikki-bouman-7-tutorial/moving_out/case/gui/static/lib/fontawesome-free-5.12.0-web/svgs/brands/apper.svg
- moving out game/msc.-project-nikki-bouman-7-tutorial/moving_out/case/gui/static/lib/fontawesome-free-5.12.0-web/svgs/brands/apple.svg
- moving out game/msc.-project-nikki-bouman-7-tutorial/moving_out/case/gui/static/lib/fontawesome-free-5.12.0-web/svgs/brands/apple-pay.svg
- moving out game/msc.-project-nikki-bouman-7-tutorial/moving_out/case/gui/static/lib/fontawesome-free-5.12.0-web/svgs/brands/app-store.svg
- moving out game/msc.-project-nikki-bouman-7-tutorial/moving_out/case/gui/static/lib/fontawesome-free-5.12.0-web/svgs/brands/app-store-ios.svg
- moving out game/msc.-project-nikki-bouman-7-tutorial/moving_out/case/gui/static/lib/fontawesome-free-5.12.0-web/svgs/brands/artstation.svg
- moving out game/msc.-project-nikki-bouman-7-tutorial/moving_out/case/gui/static/lib/fontawesome-free-5.12.0-web/svgs/brands/asymmetrik.svg
- moving out game/msc.-project-nikki-bouman-7-tutorial/moving_out/case/gui/static/lib/fontawesome-free-5.12.0-web/svgs/brands/atlassian.svg
- moving out game/msc.-project-nikki-bouman-7-tutorial/moving_out/case/gui/static/lib/fontawesome-free-5.12.0-web/svgs/brands/audible.svg
- moving out game/msc.-project-nikki-bouman-7-tutorial/moving_out/case/gui/static/lib/fontawesome-free-5.12.0-web/svgs/brands/autoprefixer.svg
- moving out game/msc.-project-nikki-bouman-7-tutorial/moving_out/case/gui/static/lib/fontawesome-free-5.12.0-web/svgs/brands/avianex.svg
- moving out game/msc.-project-nikki-bouman-7-tutorial/moving_out/case/gui/static/lib/fontawesome-free-5.12.0-web/svgs/brands/aviato.svg
- moving out game/msc.-project-nikki-bouman-7-tutorial/moving_out/case/gui/static/lib/fontawesome-free-5.12.0-web/svgs/brands/aws.svg
- moving out game/msc.-project-nikki-bouman-7-tutorial/moving_out/case/gui/static/lib/fontawesome-free-5.12.0-web/svgs/brands/bandcamp.svg
- moving out game/msc.-project-nikki-bouman-7-tutorial/moving_out/case/gui/static/lib/fontawesome-free-5.12.0-web/svgs/brands/battle-net.svg
- moving out game/msc.-project-nikki-bouman-7-tutorial/moving_out/case/gui/static/lib/fontawesome-free-5.12.0-web/svgs/brands/behance.svg
- moving out game/msc.-project-nikki-bouman-7-tutorial/moving_out/case/gui/static/lib/fontawesome-free-5.12.0-web/svgs/brands/behance-square.svg
- moving out game/msc.-project-nikki-bouman-7-tutorial/moving_out/case/gui/static/lib/fontawesome-free-5.12.0-web/svgs/brands/bimobject.svg
- moving out game/msc.-project-nikki-bouman-7-tutorial/moving_out/case/gui/static/lib/fontawesome-free-5.12.0-web/svgs/brands/bitbucket.svg
- moving out game/msc.-project-nikki-bouman-7-tutorial/moving_out/case/gui/static/lib/fontawesome-free-5.12.0-web/svgs/brands/bitcoin.svg
- moving out game/msc.-project-nikki-bouman-7-tutorial/moving_out/case/gui/static/lib/fontawesome-free-5.12.0-web/svgs/brands/bity.svg
- moving out game/msc.-project-nikki-bouman-7-tutorial/moving_out/case/gui/static/lib/fontawesome-free-5.12.0-web/svgs/brands/blackberry.svg
- moving out game/msc.-project-nikki-bouman-7-tutorial/moving_out/case/gui/static/lib/fontawesome-free-5.12.0-web/svgs/brands/black-tie.svg
- moving out game/msc.-project-nikki-bouman-7-tutorial/moving_out/case/gui/static/lib/fontawesome-free-5.12.0-web/svgs/brands/blogger.svg
- moving out game/msc.-project-nikki-bouman-7-tutorial/moving_out/case/gui/static/lib/fontawesome-free-5.12.0-web/svgs/brands/blogger-b.svg
- moving out game/msc.-project-nikki-bouman-7-tutorial/moving_out/case/gui/static/lib/fontawesome-free-5.12.0-web/svgs/brands/bluetooth.svg
- moving out game/msc.-project-nikki-bouman-7-tutorial/moving_out/case/gui/static/lib/fontawesome-free-5.12.0-web/svgs/brands/bluetooth-b.svg
- moving out game/msc.-project-nikki-bouman-7-tutorial/moving_out/case/gui/static/lib/fontawesome-free-5.12.0-web/svgs/brands/bootstrap.svg
- moving out game/msc.-project-nikki-bouman-7-tutorial/moving_out/case/gui/static/lib/fontawesome-free-5.12.0-web/svgs/brands/btc.svg
- moving out game/msc.-project-nikki-bouman-7-tutorial/moving_out/case/gui/static/lib/fontawesome-free-5.12.0-web/svgs/brands/buffer.svg
- moving out game/msc.-project-nikki-bouman-7-tutorial/moving_out/case/gui/static/lib/fontawesome-free-5.12.0-web/svgs/brands/buromobelexperte.svg
- moving out game/msc.-project-nikki-bouman-7-tutorial/moving_out/case/gui/static/lib/fontawesome-free-5.12.0-web/svgs/brands/buy-n-large.svg
- moving out game/msc.-project-nikki-bouman-7-tutorial/moving_out/case/gui/static/lib/fontawesome-free-5.12.0-web/svgs/brands/buysellads.svg
- moving out game/msc.-project-nikki-bouman-7-tutorial/moving_out/case/gui/static/lib/fontawesome-free-5.12.0-web/svgs/brands/canadian-maple-leaf.svg
- moving out game/msc.-project-nikki-bouman-7-tutorial/moving_out/case/gui/static/lib/fontawesome-free-5.12.0-web/svgs/brands/cc-amazon-pay.svg
- moving out game/msc.-project-nikki-bouman-7-tutorial/moving_out/case/gui/static/lib/fontawesome-free-5.12.0-web/svgs/brands/cc-amex.svg
- moving out game/msc.-project-nikki-bouman-7-tutorial/moving_out/case/gui/static/lib/fontawesome-free-5.12.0-web/svgs/brands/cc-apple-pay.svg
- moving out game/msc.-project-nikki-bouman-7-tutorial/moving_out/case/gui/static/lib/fontawesome-free-5.12.0-web/svgs/brands/cc-diners-club.svg
- moving out game/msc.-project-nikki-bouman-7-tutorial/moving_out/case/gui/static/lib/fontawesome-free-5.12.0-web/svgs/brands/cc-discover.svg
- moving out game/msc.-project-nikki-bouman-7-tutorial/moving_out/case/gui/static/lib/fontawesome-free-5.12.0-web/svgs/brands/cc-jcb.svg
- moving out game/msc.-project-nikki-bouman-7-tutorial/moving_out/case/gui/static/lib/fontawesome-free-5.12.0-web/svgs/brands/cc-mastercard.svg
- moving out game/msc.-project-nikki-bouman-7-tutorial/moving_out/case/gui/static/lib/fontawesome-free-5.12.0-web/svgs/brands/cc-paypal.svg
- moving out game/msc.-project-nikki-bouman-7-tutorial/moving_out/case/gui/static/lib/fontawesome-free-5.12.0-web/svgs/brands/cc-stripe.svg
- moving out game/msc.-project-nikki-bouman-7-tutorial/moving_out/case/gui/static/lib/fontawesome-free-5.12.0-web/svgs/brands/cc-visa.svg
- moving out game/msc.-project-nikki-bouman-7-tutorial/moving_out/case/gui/static/lib/fontawesome-free-5.12.0-web/svgs/brands/centercode.svg
- moving out game/msc.-project-nikki-bouman-7-tutorial/moving_out/case/gui/static/lib/fontawesome-free-5.12.0-web/svgs/brands/centos.svg
- moving out game/msc.-project-nikki-bouman-7-tutorial/moving_out/case/gui/static/lib/fontawesome-free-5.12.0-web/svgs/brands/chrome.svg
- moving out game/msc.-project-nikki-bouman-7-tutorial/moving_out/case/gui/static/lib/fontawesome-free-5.12.0-web/svgs/brands/chromecast.svg
- moving out game/msc.-project-nikki-bouman-7-tutorial/moving_out/case/gui/static/lib/fontawesome-free-5.12.0-web/svgs/brands/cloudscale.svg
- moving out game/msc.-project-nikki-bouman-7-tutorial/moving_out/case/gui/static/lib/fontawesome-free-5.12.0-web/svgs/brands/cloudsmith.svg
- moving out game/msc.-project-nikki-bouman-7-tutorial/moving_out/case/gui/static/lib/fontawesome-free-5.12.0-web/svgs/brands/cloudversify.svg
- moving out game/msc.-project-nikki-bouman-7-tutorial/moving_out/case/gui/static/lib/fontawesome-free-5.12.0-web/svgs/brands/codepen.svg
- moving out game/msc.-project-nikki-bouman-7-tutorial/moving_out/case/gui/static/lib/fontawesome-free-5.12.0-web/svgs/brands/codiepie.svg
- moving out game/msc.-project-nikki-bouman-7-tutorial/moving_out/case/gui/static/lib/fontawesome-free-5.12.0-web/svgs/brands/confluence.svg
- moving out game/msc.-project-nikki-bouman-7-tutorial/moving_out/case/gui/static/lib/fontawesome-free-5.12.0-web/svgs/brands/connectdevelop.svg
- moving out game/msc.-project-nikki-bouman-7-tutorial/moving_out/case/gui/static/lib/fontawesome-free-5.12.0-web/svgs/brands/contao.svg
- moving out game/msc.-project-nikki-bouman-7-tutorial/moving_out/case/gui/static/lib/fontawesome-free-5.12.0-web/svgs/brands/cotton-bureau.svg
- moving out game/msc.-project-nikki-bouman-7-tutorial/moving_out/case/gui/static/lib/fontawesome-free-5.12.0-web/svgs/brands/cpanel.svg
- moving out game/msc.-project-nikki-bouman-7-tutorial/moving_out/case/gui/static/lib/fontawesome-free-5.12.0-web/svgs/brands/creative-commons.svg
- moving out game/msc.-project-nikki-bouman-7-tutorial/moving_out/case/gui/static/lib/fontawesome-free-5.12.0-web/svgs/brands/creative-commons-by.svg
- moving out game/msc.-project-nikki-bouman-7-tutorial/moving_out/case/gui/static/lib/fontawesome-free-5.12.0-web/svgs/brands/creative-commons-nc.svg
- moving out game/msc.-project-nikki-bouman-7-tutorial/moving_out/case/gui/static/lib/fontawesome-free-5.12.0-web/svgs/brands/creative-commons-nc-eu.svg
- moving out game/msc.-project-nikki-bouman-7-tutorial/moving_out/case/gui/static/lib/fontawesome-free-5.12.0-web/svgs/brands/creative-commons-nc-jp.svg
- moving out game/msc.-project-nikki-bouman-7-tutorial/moving_out/case/gui/static/lib/fontawesome-free-5.12.0-web/svgs/brands/creative-commons-nd.svg
- moving out game/msc.-project-nikki-bouman-7-tutorial/moving_out/case/gui/static/lib/fontawesome-free-5.12.0-web/svgs/brands/creative-commons-pd.svg
- moving out game/msc.-project-nikki-bouman-7-tutorial/moving_out/case/gui/static/lib/fontawesome-free-5.12.0-web/svgs/brands/creative-commons-pd-alt.svg
- moving out game/msc.-project-nikki-bouman-7-tutorial/moving_out/case/gui/static/lib/fontawesome-free-5.12.0-web/svgs/brands/creative-commons-remix.svg
- moving out game/msc.-project-nikki-bouman-7-tutorial/moving_out/case/gui/static/lib/fontawesome-free-5.12.0-web/svgs/brands/creative-commons-sa.svg
- moving out game/msc.-project-nikki-bouman-7-tutorial/moving_out/case/gui/static/lib/fontawesome-free-5.12.0-web/svgs/brands/creative-commons-sampling.svg
- moving out game/msc.-project-nikki-bouman-7-tutorial/moving_out/case/gui/static/lib/fontawesome-free-5.12.0-web/svgs/brands/creative-commons-sampling-plus.svg
- moving out game/msc.-project-nikki-bouman-7-tutorial/moving_out/case/gui/static/lib/fontawesome-free-5.12.0-web/svgs/brands/creative-commons-share.svg
- moving out game/msc.-project-nikki-bouman-7-tutorial/moving_out/case/gui/static/lib/fontawesome-free-5.12.0-web/svgs/brands/creative-commons-zero.svg
- moving out game/msc.-project-nikki-bouman-7-tutorial/moving_out/case/gui/static/lib/fontawesome-free-5.12.0-web/svgs/brands/critical-role.svg
- moving out game/msc.-project-nikki-bouman-7-tutorial/moving_out/case/gui/static/lib/fontawesome-free-5.12.0-web/svgs/brands/css3.svg
- moving out game/msc.-project-nikki-bouman-7-tutorial/moving_out/case/gui/static/lib/fontawesome-free-5.12.0-web/svgs/brands/css3-alt.svg
- moving out game/msc.-project-nikki-bouman-7-tutorial/moving_out/case/gui/static/lib/fontawesome-free-5.12.0-web/svgs/brands/cuttlefish.svg
- moving out game/msc.-project-nikki-bouman-7-tutorial/moving_out/case/gui/static/lib/fontawesome-free-5.12.0-web/svgs/brands/d-and-d.svg
- moving out game/msc.-project-nikki-bouman-7-tutorial/moving_out/case/gui/static/lib/fontawesome-free-5.12.0-web/svgs/brands/d-and-d-beyond.svg
- moving out game/msc.-project-nikki-bouman-7-tutorial/moving_out/case/gui/static/lib/fontawesome-free-5.12.0-web/svgs/brands/dashcube.svg
- moving out game/msc.-project-nikki-bouman-7-tutorial/moving_out/case/gui/static/lib/fontawesome-free-5.12.0-web/svgs/brands/delicious.svg
- moving out game/msc.-project-nikki-bouman-7-tutorial/moving_out/case/gui/static/lib/fontawesome-free-5.12.0-web/svgs/brands/deploydog.svg
- moving out game/msc.-project-nikki-bouman-7-tutorial/moving_out/case/gui/static/lib/fontawesome-free-5.12.0-web/svgs/brands/deskpro.svg
- moving out game/msc.-project-nikki-bouman-7-tutorial/moving_out/case/gui/static/lib/fontawesome-free-5.12.0-web/svgs/brands/dev.svg
- moving out game/msc.-project-nikki-bouman-7-tutorial/moving_out/case/gui/static/lib/fontawesome-free-5.12.0-web/svgs/brands/deviantart.svg
- moving out game/msc.-project-nikki-bouman-7-tutorial/moving_out/case/gui/static/lib/fontawesome-free-5.12.0-web/svgs/brands/dhl.svg
- moving out game/msc.-project-nikki-bouman-7-tutorial/moving_out/case/gui/static/lib/fontawesome-free-5.12.0-web/svgs/brands/diaspora.svg
[truncated: 1,488 more entries]
