# Supplementary material for: Exploring the effect of automation failure on the human’s trustworthiness in human-agent teamwork
Source: Front Robot AI. 2023 Aug 23;10:1143723. doi: 10.3389/frobt.2023.1143723 (PMC10482046; doi:10.3389/frobt.2023.1143723)
Supplement: Supplementary file 1 [file DataSheet1.ZIP › moving out game/msc.-project-nikki-bouman-7-tutorial/moving_out/agents/human_agent.py]

from matrx.agents import HumanAgentBrain

from moving_out.actions.custom_actions import CarryObject, LowerObject
from matrx.messages import Message

class CustomHumanAgent(HumanAgentBrain):
    """ Creates an Human Agent which is an agent that can be controlled by a human.

    For more extensive documentation on the functions below, see:
    http://docs.matrx-software.com/en/master/sections/_generated_autodoc/matrx.agents.agent_types.human_agent.HumanAgentBrain.html
    """

    def __init__(self, memorize_for_ticks=None, max_carry_objects=1,
                 grab_range=0, drop_range=0, door_range=0):
        """ Creates an Human Agent which is an agent that can be controlled by
        a human.

        """
        super().__init__(memorize_for_ticks=memorize_for_ticks)
        self.__max_carry_objects = max_carry_objects
        self.__grab_range = grab_range

    def filter_observations(self, state):
        """ Filters the world state before deciding on an action. """
        return state

    def decide_on_action(self, state, user_input):
        """ Contains the decision logic of the agent. """
        action = None
        action_kwargs = {"action_duration": 1}

        # if no keys were pressed, do nothing
        if user_input is None or user_input == []:
            return None, {}

        # take the latest pressed key and fetch the action
        # associated with that key
        pressed_keys = user_input[-1]
        action = self.key_action_map[pressed_keys]

        human = state.get_agents_with_property({"obj_id": "human"})[0]

        # when the human moves while he asked for help, stop asking for help
        if pressed_keys in ['w', 'a', 's', 'd'] and self.agent_properties["img_name"] == "human_help.png":
            self.agent_properties["img_name"] = "human.png"

        # if the user chose a grab action, choose an object within grab_range
        if action == CarryObject.__name__:
            # Set grab range
            action_kwargs['grab_range'] = self.__grab_range
            # Set max amount of objects
            action_kwargs['max_objects'] = self.__max_carry_objects
            # grab the closest box
            obj = state.get_closest_with_property(props={"is_movable": True})
            obj_id = obj[0]['obj_id'] if obj is not None else None
            action_kwargs['object_id'] = obj_id

            # when the object is heavy, ask for help (grab range not included, so checking for exact same location)
            if obj and obj[0]['weight'] == 'heavy' and obj[0]['location'] == self.agent_properties['location']:
                self.send_message(Message(content="HELP-HEAVY", from_id='human', to_id='robot'))
                self.agent_properties["img_name"] = "human_help.png"
            else:
                self.send_message(Message(content="CARRYING", from_id='human', to_id='robot'))
        # If the user chose to drop an object in its inventory
        elif action == LowerObject.__name__:
            self.send_message(Message(content="LOWER-BOX", from_id='human', to_id='robot'))
            pass

        return action, action_kwargs

    def _set_messages(self, messages=None):
        # make sure we save the entire message and not only the content
        for mssg in messages:
            received_message = mssg
            self.received_messages.append(received_message)
