# Supplementary material for: Exploring the effect of automation failure on the human’s trustworthiness in human-agent teamwork
Source: Front Robot AI. 2023 Aug 23;10:1143723. doi: 10.3389/frobt.2023.1143723 (PMC10482046; doi:10.3389/frobt.2023.1143723)
Supplement: Supplementary file 1 [file DataSheet1.ZIP › moving out game/msc.-project-nikki-bouman-7-tutorial/moving_out/case/gui/static/js/human_agent.js]

/*
 * This file handles keypresses and sends them back to the MATRX server
 */
$(document).ready(function() {
    // bind key listener
    document.onkeydown = check_arrow_key;
});


/**
 * Catch user pressed keys with arrow keys
 *
 */
function check_arrow_key(e) {
    e = e || window.event;

    // ignore the event if the user is writing in the message input field
    if (document.getElementById("chat_form_input") === document.activeElement) {
        return
    }

//    console.log("Userinput:", e);

    data = [e.key];

    send_userinput_to_MATRX(data);
    get_userinput(data)
}


function select_agent(e) {


}
