# Supplementary material for: Exploring the effect of automation failure on the human’s trustworthiness in human-agent teamwork
Source: Front Robot AI. 2023 Aug 23;10:1143723. doi: 10.3389/frobt.2023.1143723 (PMC10482046; doi:10.3389/frobt.2023.1143723)
Supplement: Supplementary file 1 [file DataSheet1.ZIP › moving out game/msc.-project-nikki-bouman-7-tutorial/moving_out/case/gui/static/lib/fontawesome-free-5.12.0-web/css/brands.min.css]

/*!
 * Font Awesome Free 5.12.0 by @fontawesome - https://fontawesome.com
 * License - https://fontawesome.com/license/free (Icons: CC BY 4.0, Fonts: SIL OFL 1.1, Code: MIT License)
 */
@font-face{font-family:"Font Awesome 5 Brands";font-style:normal;font-weight:normal;font-display:auto;src:url(../webfonts/fa-brands-400.eot);src:url(../webfonts/fa-brands-400.eot?#iefix) format("embedded-opentype"),url(../webfonts/fa-brands-400.woff2) format("woff2"),url(../webfonts/fa-brands-400.woff) format("woff"),url(../webfonts/fa-brands-400.ttf) format("truetype"),url(../webfonts/fa-brands-400.svg#fontawesome) format("svg")}.fab{font-family:"Font Awesome 5 Brands"}
