# Supplementary material for: Exploring the effect of automation failure on the human’s trustworthiness in human-agent teamwork
Source: Front Robot AI. 2023 Aug 23;10:1143723. doi: 10.3389/frobt.2023.1143723 (PMC10482046; doi:10.3389/frobt.2023.1143723)
Supplement: Supplementary file 1 [file DataSheet1.ZIP › moving out game/msc.-project-nikki-bouman-7-tutorial/moving_out/case/gui/static/lib/fontawesome-free-5.12.0-web/css/solid.css]

/*!
 * Font Awesome Free 5.12.0 by @fontawesome - https://fontawesome.com
 * License - https://fontawesome.com/license/free (Icons: CC BY 4.0, Fonts: SIL OFL 1.1, Code: MIT License)
 */
@font-face {
  font-family: 'Font Awesome 5 Free';
  font-style: normal;
  font-weight: 900;
  font-display: auto;
  src: url("../webfonts/fa-solid-900.eot");
  src: url("../webfonts/fa-solid-900.eot?#iefix") format("embedded-opentype"), url("../webfonts/fa-solid-900.woff2") format("woff2"), url("../webfonts/fa-solid-900.woff") format("woff"), url("../webfonts/fa-solid-900.ttf") format("truetype"), url("../webfonts/fa-solid-900.svg#fontawesome") format("svg"); }

.fa,
.fas {
  font-family: 'Font Awesome 5 Free';
  font-weight: 900; }
