# Supplementary material for: Exploring the effect of automation failure on the human’s trustworthiness in human-agent teamwork
Source: Front Robot AI. 2023 Aug 23;10:1143723. doi: 10.3389/frobt.2023.1143723 (PMC10482046; doi:10.3389/frobt.2023.1143723)
Supplement: Supplementary file 1 [file DataSheet1.ZIP › moving out game/msc.-project-nikki-bouman-7-tutorial/moving_out/case/gui/static/lib/fontawesome-free-5.12.0-web/css/svg-with-js.min.css]

/*!
 * Font Awesome Free 5.12.0 by @fontawesome - https://fontawesome.com
 * License - https://fontawesome.com/license/free (Icons: CC BY 4.0, Fonts: SIL OFL 1.1, Code: MIT License)
 */
.svg-inline--fa,svg:not(:root).svg-inline--fa{overflow:visible}.svg-inline--fa{display:inline-block;font-size:inherit;height:1em;vertical-align:-.125em}.svg-inline--fa.fa-lg{vertical-align:-.225em}.svg-inline--fa.fa-w-1{width:.0625em}.svg-inline--fa.fa-w-2{width:.125em}.svg-inline--fa.fa-w-3{width:.1875em}.svg-inline--fa.fa-w-4{width:.25em}.svg-inline--fa.fa-w-5{width:.3125em}.svg-inline--fa.fa-w-6{width:.375em}.svg-inline--fa.fa-w-7{width:.4375em}.svg-inline--fa.fa-w-8{width:.5em}.svg-inline--fa.fa-w-9{width:.5625em}.svg-inline--fa.fa-w-10{width:.625em}.svg-inline--fa.fa-w-11{width:.6875em}.svg-inline--fa.fa-w-12{width:.75em}.svg-inline--fa.fa-w-13{width:.8125em}.svg-inline--fa.fa-w-14{width:.875em}.svg-inline--fa.fa-w-15{width:.9375em}.svg-inline--fa.fa-w-16{width:1em}.svg-inline--fa.fa-w-17{width:1.0625em}.svg-inline--fa.fa-w-18{width:1.125em}.svg-inline--fa.fa-w-19{width:1.1875em}.svg-inline--fa.fa-w-20{width:1.25em}.svg-inline--fa.fa-pull-left{margin-right:.3em;width:auto}.svg-inline--fa.fa-pull-right{margin-left:.3em;width:auto}.svg-inline--fa.fa-border{height:1.5em}.svg-inline--fa.fa-li{width:2em}.svg-inline--fa.fa-fw{width:1.25em}.fa-layers svg.svg-inline--fa{bottom:0;left:0;margin:auto;position:absolute;right:0;top:0}.fa-layers{display:inline-block;height:1em;position:relative;text-align:center;vertical-align:-.125em;width:1em}.fa-layers svg.svg-inline--fa{-webkit-transform-origin:center center;transform-origin:center center}.fa-layers-counter,.fa-layers-text{display:inline-block;position:absolute;text-align:center}.fa-layers-text{left:50%;top:50%;-webkit-transform:translate(-50%,-50%);transform:translate(-50%,-50%);-webkit-transform-origin:center center;transform-origin:center center}.fa-layers-counter{background-color:#ff253a;border-radius:1em;-webkit-box-sizing:border-box;box-sizing:border-box;color:#fff;height:1.5em;line-height:1;max-width:5em;min-width:1.5em;overflow:hidden;padding:.25em;right:0;text-overflow:ellipsis;top:0;-webkit-transform:scale(.25);transform:scale(.25);-webkit-transform-origin:top right;transform-origin:top right}.fa-layers-bottom-right{bottom:0;right:0;top:auto;-webkit-transform:scale(.25);transform:scale(.25);-webkit-transform-origin:bottom right;transform-origin:bottom right}.fa-layers-bottom-left{bottom:0;left:0;right:auto;top:auto;-webkit-transform:scale(.25);transform:scale(.25);-webkit-transform-origin:bottom left;transform-origin:bottom left}.fa-layers-top-right{right:0;top:0;-webkit-transform:scale(.25);transform:scale(.25);-webkit-transform-origin:top right;transform-origin:top right}.fa-layers-top-left{left:0;right:auto;top:0;-webkit-transform:scale(.25);transform:scale(.25);-webkit-transform-origin:top left;transform-origin:top left}.fa-lg{font-size:1.33333em;line-height:.75em;vertical-align:-.0667em}.fa-xs{font-size:.75em}.fa-sm{font-size:.875em}.fa-1x{font-size:1em}.fa-2x{font-size:2em}.fa-3x{font-size:3em}.fa-4x{font-size:4em}.fa-5x{font-size:5em}.fa-6x{font-size:6em}.fa-7x{font-size:7em}.fa-8x{font-size:8em}.fa-9x{font-size:9em}.fa-10x{font-size:10em}.fa-fw{text-align:center;width:1.25em}.fa-ul{list-style-type:none;margin-left:2.5em;padding-left:0}.fa-ul>li{position:relative}.fa-li{left:-2em;position:absolute;text-align:center;width:2em;line-height:inherit}.fa-border{border:.08em solid #eee;border-radius:.1em;padding:.2em .25em .15em}.fa-pull-left{float:left}.fa-pull-right{float:right}.fa.fa-pull-left,.fab.fa-pull-left,.fal.fa-pull-left,.far.fa-pull-left,.fas.fa-pull-left{margin-right:.3em}.fa.fa-pull-right,.fab.fa-pull-right,.fal.fa-pull-right,.far.fa-pull-right,.fas.fa-pull-right{margin-left:.3em}.fa-spin{-webkit-animation:fa-spin 2s linear infinite;animation:fa-spin 2s linear infinite}.fa-pulse{-webkit-animation:fa-spin 1s steps(8) infinite;animation:fa-spin 1s steps(8) infinite}@-webkit-keyframes fa-spin{0%{-webkit-transform:rotate(0deg);transform:rotate(0deg)}to{-webkit-transform:rotate(1turn);transform:rotate(1turn)}}@keyframes fa-spin{0%{-webkit-transform:rotate(0deg);transform:rotate(0deg)}to{-webkit-transform:rotate(1turn);transform:rotate(1turn)}}.fa-rotate-90{-ms-filter:"progid:DXImageTransform.Microsoft.BasicImage(rotation=1)";-webkit-transform:rotate(90deg);transform:rotate(90deg)}.fa-rotate-180{-ms-filter:"progid:DXImageTransform.Microsoft.BasicImage(rotation=2)";-webkit-transform:rotate(180deg);transform:rotate(180deg)}.fa-rotate-270{-ms-filter:"progid:DXImageTransform.Microsoft.BasicImage(rotation=3)";-webkit-transform:rotate(270deg);transform:rotate(270deg)}.fa-flip-horizontal{-ms-filter:"progid:DXImageTransform.Microsoft.BasicImage(rotation=0, mirror=1)";-webkit-transform:scaleX(-1);transform:scaleX(-1)}.fa-flip-vertical{-webkit-transform:scaleY(-1);transform:scaleY(-1)}.fa-flip-both,.fa-flip-horizontal.fa-flip-vertical,.fa-flip-vertical{-ms-filter:"progid:DXImageTransform.Microsoft.BasicImage(rotation=2, mirror=1)"}.fa-flip-both,.fa-flip-horizontal.fa-flip-vertical{-webkit-transform:scale(-1);transform:scale(-1)}:root .fa-flip-both,:root .fa-flip-horizontal,:root .fa-flip-vertical,:root .fa-rotate-90,:root .fa-rotate-180,:root .fa-rotate-270{-webkit-filter:none;filter:none}.fa-stack{display:inline-block;height:2em;position:relative;width:2.5em}.fa-stack-1x,.fa-stack-2x{bottom:0;left:0;margin:auto;position:absolute;right:0;top:0}.svg-inline--fa.fa-stack-1x{height:1em;width:1.25em}.svg-inline--fa.fa-stack-2x{height:2em;width:2.5em}.fa-inverse{color:#fff}.sr-only{border:0;clip:rect(0,0,0,0);height:1px;margin:-1px;overflow:hidden;padding:0;position:absolute;width:1px}.sr-only-focusable:active,.sr-only-focusable:focus{clip:auto;height:auto;margin:0;overflow:visible;position:static;width:auto}.svg-inline--fa .fa-primary{fill:var(--fa-primary-color,currentColor);opacity:1;opacity:var(--fa-primary-opacity,1)}.svg-inline--fa .fa-secondary{fill:var(--fa-secondary-color,currentColor)}.svg-inline--fa .fa-secondary,.svg-inline--fa.fa-swap-opacity .fa-primary{opacity:.4;opacity:var(--fa-secondary-opacity,.4)}.svg-inline--fa.fa-swap-opacity .fa-secondary{opacity:1;opacity:var(--fa-primary-opacity,1)}.svg-inline--fa mask .fa-primary,.svg-inline--fa mask .fa-secondary{fill:#000}.fad.fa-inverse{color:#fff}
