# Supplementary material for: Exploring the effect of automation failure on the human’s trustworthiness in human-agent teamwork
Source: Front Robot AI. 2023 Aug 23;10:1143723. doi: 10.3389/frobt.2023.1143723 (PMC10482046; doi:10.3389/frobt.2023.1143723)
Supplement: Supplementary file 1 [file DataSheet1.ZIP › moving out game/msc.-project-nikki-bouman-7-tutorial/moving_out/case/gui/static/lib/fontawesome-free-5.12.0-web/js/conflict-detection.min.js]

/*!
 * Font Awesome Free 5.12.0 by @fontawesome - https://fontawesome.com
 * License - https://fontawesome.com/license/free (Icons: CC BY 4.0, Fonts: SIL OFL 1.1, Code: MIT License)
 */
var e,t;e=this,t=function(e){"use strict";function t(e){return(t="function"==typeof Symbol&&"symbol"==typeof Symbol.iterator?function(e){return typeof e}:function(e){return e&&"function"==typeof Symbol&&e.constructor===Symbol&&e!==Symbol.prototype?"symbol":typeof e})(e)}function a(r){for(var e=1;e<arguments.length;e++){var i=null!=arguments[e]?arguments[e]:{},t=Object.keys(i);"function"==typeof Object.getOwnPropertySymbols&&(t=t.concat(Object.getOwnPropertySymbols(i).filter(function(e){return Object.getOwnPropertyDescriptor(i,e).enumerable}))),t.forEach(function(e){var t,n,o;t=r,o=i[n=e],n in t?Object.defineProperty(t,n,{value:o,enumerable:!0,configurable:!0,writable:!0}):t[n]=o})}return r}var n={},o={};try{"undefined"!=typeof window&&(n=window),"undefined"!=typeof document&&(o=document)}catch(e){}var r=(n.navigator||{}).userAgent,i=void 0===r?"":r,l=n,u=o,c=!!l.document,s=!!u.documentElement&&!!u.head&&"function"==typeof u.addEventListener&&"function"==typeof u.createElement,f=(~i.indexOf("MSIE")||i.indexOf("Trident/"),[]),d=!1;function m(e){s&&(d?setTimeout(e,0):f.push(e))}s&&((d=(u.documentElement.doScroll?/^loaded|^c/:/^loaded|^i|^c/).test(u.readyState))||u.addEventListener("DOMContentLoaded",function e(){u.removeEventListener("DOMContentLoaded",e),d=1,f.map(function(e){return e()})}));var h="undefined"!=typeof window?window:"undefined"!=typeof global?global:"undefined"!=typeof self?self:{};var g,p=(function(c){!function(e){function u(e,t){var n=(65535&e)+(65535&t);return(e>>16)+(t>>16)+(n>>16)<<16|65535&n}function a(e,t,n,o,r,i){return u((c=u(u(t,e),u(o,i)))<<(a=r)|c>>>32-a,n);var c,a}function d(e,t,n,o,r,i,c){return a(t&n|~t&o,e,t,r,i,c)}function m(e,t,n,o,r,i,c){return a(t&o|n&~o,e,t,r,i,c)}function h(e,t,n,o,r,i,c){return a(t^n^o,e,t,r,i,c)}function g(e,t,n,o,r,i,c){return a(n^(t|~o),e,t,r,i,c)}function s(e,t){var n,o,r,i,c;e[t>>5]|=128<<t%32,e[14+(t+64>>>9<<4)]=t;var a=1732584193,s=-271733879,f=-1732584194,l=271733878;for(n=0;n<e.length;n+=16)s=g(s=g(s=g(s=g(s=h(s=h(s=h(s=h(s=m(s=m(s=m(s=m(s=d(s=d(s=d(s=d(r=s,f=d(i=f,l=d(c=l,a=d(o=a,s,f,l,e[n],7,-680876936),s,f,e[n+1],12,-389564586),a,s,e[n+2],17,606105819),l,a,e[n+3],22,-1044525330),f=d(f,l=d(l,a=d(a,s,f,l,e[n+4],7,-176418897),s,f,e[n+5],12,1200080426),a,s,e[n+6],17,-1473231341),l,a,e[n+7],22,-45705983),f=d(f,l=d(l,a=d(a,s,f,l,e[n+8],7,1770035416),s,f,e[n+9],12,-1958414417),a,s,e[n+10],17,-42063),l,a,e[n+11],22,-1990404162),f=d(f,l=d(l,a=d(a,s,f,l,e[n+12],7,1804603682),s,f,e[n+13],12,-40341101),a,s,e[n+14],17,-1502002290),l,a,e[n+15],22,1236535329),f=m(f,l=m(l,a=m(a,s,f,l,e[n+1],5,-165796510),s,f,e[n+6],9,-1069501632),a,s,e[n+11],14,643717713),l,a,e[n],20,-373897302),f=m(f,l=m(l,a=m(a,s,f,l,e[n+5],5,-701558691),s,f,e[n+10],9,38016083),a,s,e[n+15],14,-660478335),l,a,e[n+4],20,-405537848),f=m(f,l=m(l,a=m(a,s,f,l,e[n+9],5,568446438),s,f,e[n+14],9,-1019803690),a,s,e[n+3],14,-187363961),l,a,e[n+8],20,1163531501),f=m(f,l=m(l,a=m(a,s,f,l,e[n+13],5,-1444681467),s,f,e[n+2],9,-51403784),a,s,e[n+7],14,1735328473),l,a,e[n+12],20,-1926607734),f=h(f,l=h(l,a=h(a,s,f,l,e[n+5],4,-378558),s,f,e[n+8],11,-2022574463),a,s,e[n+11],16,1839030562),l,a,e[n+14],23,-35309556),f=h(f,l=h(l,a=h(a,s,f,l,e[n+1],4,-1530992060),s,f,e[n+4],11,1272893353),a,s,e[n+7],16,-155497632),l,a,e[n+10],23,-1094730640),f=h(f,l=h(l,a=h(a,s,f,l,e[n+13],4,681279174),s,f,e[n],11,-358537222),a,s,e[n+3],16,-722521979),l,a,e[n+6],23,76029189),f=h(f,l=h(l,a=h(a,s,f,l,e[n+9],4,-640364487),s,f,e[n+12],11,-421815835),a,s,e[n+15],16,530742520),l,a,e[n+2],23,-995338651),f=g(f,l=g(l,a=g(a,s,f,l,e[n],6,-198630844),s,f,e[n+7],10,1126891415),a,s,e[n+14],15,-1416354905),l,a,e[n+5],21,-57434055),f=g(f,l=g(l,a=g(a,s,f,l,e[n+12],6,1700485571),s,f,e[n+3],10,-1894986606),a,s,e[n+10],15,-1051523),l,a,e[n+1],21,-2054922799),f=g(f,l=g(l,a=g(a,s,f,l,e[n+8],6,1873313359),s,f,e[n+15],10,-30611744),a,s,e[n+6],15,-1560198380),l,a,e[n+13],21,1309151649),f=g(f,l=g(l,a=g(a,s,f,l,e[n+4],6,-145523070),s,f,e[n+11],10,-1120210379),a,s,e[n+2],15,718787259),l,a,e[n+9],21,-343485551),a=u(a,o),s=u(s,r),f=u(f,i),l=u(l,c);return[a,s,f,l]}function f(e){var t,n="",o=32*e.length;for(t=0;t<o;t+=8)n+=String.fromCharCode(e[t>>5]>>>t%32&255);return n}function l(e){var t,n=[];for(n[(e.length>>2)-1]=void 0,t=0;t<n.length;t+=1)n[t]=0;var o=8*e.length;for(t=0;t<o;t+=8)n[t>>5]|=(255&e.charCodeAt(t/8))<<t%32;return n}function o(e){var t,n,o="0123456789abcdef",r="";for(n=0;n<e.length;n+=1)t=e.charCodeAt(n),r+=o.charAt(t>>>4&15)+o.charAt(15&t);return r}function n(e){return unescape(encodeURIComponent(e))}function r(e){return f(s(l(t=n(e)),8*t.length));var t}function i(e,t){return function(e,t){var n,o,r=l(e),i=[],c=[];for(i[15]=c[15]=void 0,16<r.length&&(r=s(r,8*e.length)),n=0;n<16;n+=1)i[n]=909522486^r[n],c[n]=1549556828^r[n];return o=s(i.concat(l(t)),512+8*t.length),f(s(c.concat(o),640))}(n(e),n(t))}function t(e,t,n){return t?n?i(t,e):o(i(t,e)):n?r(e):o(r(e))}c.exports?c.exports=t:e.md5=t}(h)}(g={exports:{}},g.exports),g.exports);function v(e){if(null!==e&&"object"===t(e))return e.src?p(e.src):e.href?p(e.href):e.innerText&&""!==e.innerText?p(e.innerText):void 0}var y="fa-kits-diag",b="fa-kits-node-under-test",w="data-md5",x="data-fa-detection-ignore",A="data-fa-detection-timeout",T="data-fa-detection-results-collection-max-wait";function D(e){var t=e.fn,c=void 0===t?function(){return!0}:t,n=e.initialDuration,o=void 0===n?1:n,r=e.maxDuration,a=void 0===r?l.FontAwesomeDetection.timeout:r,i=e.showProgress,s=void 0!==i&&i,f=e.progressIndicator;return new Promise(function(r,i){!function n(e,o){setTimeout(function(){var e=c();if(s&&console.info(f),e)r(e);else{var t=250+o;t<=a?n(250,t):i("timeout")}},e)}(o,0)})}function E(e){var t=e.nodesTested,n=e.nodesFound;l.FontAwesomeDetection=l.FontAwesomeDetection||{},l.FontAwesomeDetection.nodesTested=t,l.FontAwesomeDetection.nodesFound=n,l.FontAwesomeDetection.detectionDone=!0}function C(){var t=0<arguments.length&&void 0!==arguments[0]?arguments[0]:function(){},n={conflict:{},noConflict:{}};l.onmessage=function(e){"file://"!==l.location.origin&&e.origin!==l.location.origin||e&&e.data&&("fontawesome-conflict"===e.data.type?n.conflict[e.data.md5]=e.data:"no-conflict"===e.data.type&&(n.noConflict[e.data.md5]=e.data))};var e=function(t){for(var c=Array.from(u.scripts).filter(function(e){return!e.hasAttribute(x)&&e!==t}),a={},e=function(e){var t=u.createElement("iframe");t.setAttribute("style","display:none;");var n=u.createElement("script");n.setAttribute("id",b);var o=v(c[e]);n.setAttribute(w,o),a[o]=c[e],""!==c[e].src&&(n.src=c[e].src),""!==c[e].innerText&&(n.innerText=c[e].innerText),n.async=!0;var r=u.createElement("script");r.setAttribute("id",y);var i="file://"===l.location.origin?"*":l.location.origin;r.innerText="(".concat(function(n,o,r){parent.FontAwesomeDetection.__pollUntil({fn:function(){return!!window.FontAwesomeConfig}}).then(function(){var e=document.getElementById(n);parent.postMessage({type:"fontawesome-conflict",technology:"js",src:e.src,innerText:e.innerText,tagName:e.tagName,md5:o},r)}).catch(function(e){var t=document.getElementById(n);"timeout"===e?parent.postMessage({type:"no-conflict",src:t.src,innerText:t.innerText,tagName:t.tagName,md5:o},r):console.error(e)})}.toString(),")('").concat(b,"', '").concat(o,"', '").concat(i,"');"),t.onload=function(){t.contentDocument.head.appendChild(r),t.contentDocument.head.appendChild(n)},m(function(){return u.body.appendChild(t)})},n=0;n<c.length;n++)e(n);return a}(u.currentScript),o=function(){var e=Array.from(u.getElementsByTagName("link")).filter(function(e){return!e.hasAttribute(x)}),t=Array.from(u.getElementsByTagName("style")).filter(function(e){return!(e.hasAttribute(x)||l.FontAwesomeConfig&&e.innerText.match(new RegExp("svg:not\\(:root\\)\\.".concat(l.FontAwesomeConfig.replacementClass))))});function n(e,t){var n=u.createElement("iframe");n.setAttribute("style","visibility: hidden; position: absolute; height: 0; width: 0;");var o="fa-test-icon-"+t,r=u.createElement("i");r.setAttribute("class","fa fa-coffee"),r.setAttribute("id",o);var i=u.createElement("script");i.setAttribute("id",y);var c="file://"===l.location.origin?"*":l.location.origin;i.innerText="(".concat(function(n,o,r,i){parent.FontAwesomeDetection.__pollUntil({fn:function(){var e=document.getElementById(o),t=window.getComputedStyle(e).getPropertyValue("font-family");return!(!t.match(/FontAwesome/)&&!t.match(/Font Awesome 5/))}}).then(function(){var e=document.getElementById(n);parent.postMessage({type:"fontawesome-conflict",technology:"webfont",href:e.href,innerText:e.innerText,tagName:e.tagName,md5:r},i)}).catch(function(e){var t=document.getElementById(n);"timeout"===e?parent.postMessage({type:"no-conflict",technology:"webfont",href:t.src,innerText:t.innerText,tagName:t.tagName,md5:r},i):console.error(e)})}.toString(),")('").concat(b,"', '").concat(o||"foo","', '").concat(t,"', '").concat(c,"');"),n.onload=function(){n.contentDocument.head.appendChild(i),n.contentDocument.head.appendChild(e),n.contentDocument.body.appendChild(r)},m(function(){return u.body.appendChild(n)})}for(var o={},r=0;r<e.length;r++){var i=u.createElement("link");i.setAttribute("id",b),i.setAttribute("href",e[r].href),i.setAttribute("rel",e[r].rel);var c=v(e[r]);i.setAttribute(w,c),o[c]=e[r],n(i,c)}for(var a=0;a<t.length;a++){var s=u.createElement("style");s.setAttribute("id",b);var f=v(t[a]);s.setAttribute(w,f),s.innerText=t[a].innerText,o[f]=t[a],n(s,f)}return o}(),r=a({},e,o),i=Object.keys(e).length+Object.keys(o).length,c=l.FontAwesomeDetection.timeout+l.FontAwesomeDetection.resultsCollectionMaxWait;console.group("Font Awesome Detector"),0===i?(console.info("%cAll Good!","color: green; font-size: large"),console.info("We didn't find anything that needs testing for conflicts. Ergo, no conflicts.")):(console.info("Testing ".concat(i," possible conflicts.")),console.info("We'll wait about ".concat(Math.round(l.FontAwesomeDetection.timeout/10)/100," seconds while testing these and\n")+"then up to another ".concat(Math.round(l.FontAwesomeDetection.resultsCollectionMaxWait/10)/100," to allow the browser time\n")+"to accumulate the results. But we'll probably be outta here way before then.\n\n"),console.info("You can adjust those durations by assigning values to these attributes on the <script> element that loads this detection:"),console.info("\t%c".concat(A,"%c: milliseconds to wait for each test before deciding whether it's a conflict."),"font-weight: bold;","font-size: normal;"),console.info("\t%c".concat(T,"%c: milliseconds to wait for the browser to accumulate test results before giving up."),"font-weight: bold;","font-size: normal;"),D({maxDuration:c,showProgress:!0,progressIndicator:"waiting...",fn:function(){return Object.keys(n.conflict).length+Object.keys(n.noConflict).length>=i}}).then(function(){console.info("DONE!"),E({nodesTested:n,nodesFound:r}),t({nodesTested:n,nodesFound:r}),console.groupEnd()}).catch(function(e){"timeout"===e?console.info("TIME OUT! We waited until we got tired. Here's what we found:"):(console.info("Whoops! We hit an error:",e),console.info("Here's what we'd found up until that error:")),E({nodesTested:n,nodesFound:r}),t({nodesTested:n,nodesFound:r}),console.groupEnd()}))}var F=l.FontAwesomeDetection||{},O=a({},{report:function(e){var t=e.nodesTested,n=e.nodesFound,o={};for(var r in n)t.conflict[r]||t.noConflict[r]||(o[r]=n[r]);var i=Object.keys(t.conflict).length;if(0<i){console.info("%cConflict".concat(1<i?"s":""," found:"),"color: darkred; font-size: large");var c={};for(var a in t.conflict){var s=t.conflict[a];c[a]={tagName:s.tagName,"src/href":s.src||s.href||"n/a","innerText excerpt":s.innerText&&""!==s.innerText?s.innerText.slice(0,200)+"...":"(empty)"}}console.table(c)}var f=Object.keys(t.noConflict).length;if(0<f){console.info("%cNo conflict".concat(1<f?"s":""," found with ").concat(1==f?"this":"these",":"),"color: green; font-size: large");var l={};for(var u in t.noConflict){var d=t.noConflict[u];l[u]={tagName:d.tagName,"src/href":d.src||d.href||"n/a","innerText excerpt":d.innerText&&""!==d.innerText?d.innerText.slice(0,200)+"...":"(empty)"}}console.table(l)}var m=Object.keys(o).length;if(0<m){console.info("%cLeftovers--we timed out before collecting test results for ".concat(1==m?"this":"these",":"),"color: blue; font-size: large");var h={};for(var g in o){var p=o[g];h[g]={tagName:p.tagName,"src/href":p.src||p.href||"n/a","innerText excerpt":p.innerText&&""!==p.innerText?p.innerText.slice(0,200)+"...":"(empty)"}}console.table(h)}},timeout:+(u.currentScript.getAttribute(A)||"2000"),resultsCollectionMaxWait:+(u.currentScript.getAttribute(T)||"5000")},F,{__pollUntil:D,md5ForNode:v,detectionDone:!1,nodesTested:null,nodesFound:null});l.FontAwesomeDetection=O;var N=function(){try{return"production"===process.env.NODE_ENV}catch(e){return!1}}();!function(e){try{e()}catch(e){if(!N)throw e}}(function(){c&&s&&C(window.FontAwesomeDetection.report)}),e.conflictDetection=C,Object.defineProperty(e,"__esModule",{value:!0})},"object"==typeof exports&&"undefined"!=typeof module?t(exports):"function"==typeof define&&define.amd?define(["exports"],t):t(e["fontawesome-free-conflict-detection"]={});
