# Supplementary material for: Exploring the effect of automation failure on the human’s trustworthiness in human-agent teamwork
Source: Front Robot AI. 2023 Aug 23;10:1143723. doi: 10.3389/frobt.2023.1143723 (PMC10482046; doi:10.3389/frobt.2023.1143723)
Supplement: Supplementary file 1 [file DataSheet1.ZIP › moving out game/msc.-project-nikki-bouman-7-tutorial/moving_out/case/gui/static/lib/fontawesome-free-5.12.0-web/js/solid.js]

/*!
 * Font Awesome Free 5.12.0 by @fontawesome - https://fontawesome.com
 * License - https://fontawesome.com/license/free (Icons: CC BY 4.0, Fonts: SIL OFL 1.1, Code: MIT License)
 */
(function () {
  'use strict';

  var _WINDOW = {};
  var _DOCUMENT = {};

  try {
    if (typeof window !== 'undefined') _WINDOW = window;
    if (typeof document !== 'undefined') _DOCUMENT = document;
  } catch (e) {}

  var _ref = _WINDOW.navigator || {},
      _ref$userAgent = _ref.userAgent,
      userAgent = _ref$userAgent === void 0 ? '' : _ref$userAgent;

  var WINDOW = _WINDOW;
  var DOCUMENT = _DOCUMENT;
  var IS_BROWSER = !!WINDOW.document;
  var IS_DOM = !!DOCUMENT.documentElement && !!DOCUMENT.head && typeof DOCUMENT.addEventListener === 'function' && typeof DOCUMENT.createElement === 'function';
  var IS_IE = ~userAgent.indexOf('MSIE') || ~userAgent.indexOf('Trident/');

  var NAMESPACE_IDENTIFIER = '___FONT_AWESOME___';
  var PRODUCTION = function () {
    try {
      return "production" === 'production';
    } catch (e) {
      return false;
    }
  }();

  function bunker(fn) {
    try {
      fn();
    } catch (e) {
      if (!PRODUCTION) {
        throw e;
      }
    }
  }

  function _defineProperty(obj, key, value) {
    if (key in obj) {
      Object.defineProperty(obj, key, {
        value: value,
        enumerable: true,
        configurable: true,
        writable: true
      });
    } else {
      obj[key] = value;
    }

    return obj;
  }

  function _objectSpread(target) {
    for (var i = 1; i < arguments.length; i++) {
      var source = arguments[i] != null ? arguments[i] : {};
      var ownKeys = Object.keys(source);

      if (typeof Object.getOwnPropertySymbols === 'function') {
        ownKeys = ownKeys.concat(Object.getOwnPropertySymbols(source).filter(function (sym) {
          return Object.getOwnPropertyDescriptor(source, sym).enumerable;
        }));
      }

      ownKeys.forEach(function (key) {
        _defineProperty(target, key, source[key]);
      });
    }

    return target;
  }

  var w = WINDOW || {};
  if (!w[NAMESPACE_IDENTIFIER]) w[NAMESPACE_IDENTIFIER] = {};
  if (!w[NAMESPACE_IDENTIFIER].styles) w[NAMESPACE_IDENTIFIER].styles = {};
  if (!w[NAMESPACE_IDENTIFIER].hooks) w[NAMESPACE_IDENTIFIER].hooks = {};
  if (!w[NAMESPACE_IDENTIFIER].shims) w[NAMESPACE_IDENTIFIER].shims = [];
  var namespace = w[NAMESPACE_IDENTIFIER];

  function defineIcons(prefix, icons) {
    var params = arguments.length > 2 && arguments[2] !== undefined ? arguments[2] : {};
    var _params$skipHooks = params.skipHooks,
        skipHooks = _params$skipHooks === void 0 ? false : _params$skipHooks;
    var normalized = Object.keys(icons).reduce(function (acc, iconName) {
      var icon = icons[iconName];
      var expanded = !!icon.icon;

      if (expanded) {
        acc[icon.iconName] = icon.icon;
      } else {
        acc[iconName] = icon;
      }

      return acc;
    }, {});

    if (typeof namespace.hooks.addPack === 'function' && !skipHooks) {
      namespace.hooks.addPack(prefix, normalized);
    } else {
      namespace.styles[prefix] = _objectSpread({}, namespace.styles[prefix] || {}, normalized);
    }
    /**
     * Font Awesome 4 used the prefix of `fa` for all icons. With the introduction
     * of new styles we needed to differentiate between them. Prefix `fa` is now an alias
     * for `fas` so we'll easy the upgrade process for our users by automatically defining
     * this as well.
     */


    if (prefix === 'fas') {
      defineIcons('fa', icons);
    }
  }

  var icons = {
    "ad": [512, 512, [], "f641", "M157.52 272h36.96L176 218.78 157.52 272zM352 256c-13.23 0-24 10.77-24 24s10.77 24 24 24 24-10.77 24-24-10.77-24-24-24zM464 64H48C21.5 64 0 85.5 0 112v288c0 26.5 21.5 48 48 48h416c26.5 0 48-21.5 48-48V112c0-26.5-21.5-48-48-48zM250.58 352h-16.94c-6.81 0-12.88-4.32-15.12-10.75L211.15 320h-70.29l-7.38 21.25A16 16 0 0 1 118.36 352h-16.94c-11.01 0-18.73-10.85-15.12-21.25L140 176.12A23.995 23.995 0 0 1 162.67 160h26.66A23.99 23.99 0 0 1 212 176.13l53.69 154.62c3.61 10.4-4.11 21.25-15.11 21.25zM424 336c0 8.84-7.16 16-16 16h-16c-4.85 0-9.04-2.27-11.98-5.68-8.62 3.66-18.09 5.68-28.02 5.68-39.7 0-72-32.3-72-72s32.3-72 72-72c8.46 0 16.46 1.73 24 4.42V176c0-8.84 7.16-16 16-16h16c8.84 0 16 7.16 16 16v160z"],
    "address-book": [448, 512, [], "f2b9", "M436 160c6.6 0 12-5.4 12-12v-40c0-6.6-5.4-12-12-12h-20V48c0-26.5-21.5-48-48-48H48C21.5 0 0 21.5 0 48v416c0 26.5 21.5 48 48 48h320c26.5 0 48-21.5 48-48v-48h20c6.6 0 12-5.4 12-12v-40c0-6.6-5.4-12-12-12h-20v-64h20c6.6 0 12-5.4 12-12v-40c0-6.6-5.4-12-12-12h-20v-64h20zm-228-32c35.3 0 64 28.7 64 64s-28.7 64-64 64-64-28.7-64-64 28.7-64 64-64zm112 236.8c0 10.6-10 19.2-22.4 19.2H118.4C106 384 96 375.4 96 364.8v-19.2c0-31.8 30.1-57.6 67.2-57.6h5c12.3 5.1 25.7 8 39.8 8s27.6-2.9 39.8-8h5c37.1 0 67.2 25.8 67.2 57.6v19.2z"],
    "address-card": [576, 512, [], "f2bb", "M528 32H48C21.5 32 0 53.5 0 80v352c0 26.5 21.5 48 48 48h480c26.5 0 48-21.5 48-48V80c0-26.5-21.5-48-48-48zm-352 96c35.3 0 64 28.7 64 64s-28.7 64-64 64-64-28.7-64-64 28.7-64 64-64zm112 236.8c0 10.6-10 19.2-22.4 19.2H86.4C74 384 64 375.4 64 364.8v-19.2c0-31.8 30.1-57.6 67.2-57.6h5c12.3 5.1 25.7 8 39.8 8s27.6-2.9 39.8-8h5c37.1 0 67.2 25.8 67.2 57.6v19.2zM512 312c0 4.4-3.6 8-8 8H360c-4.4 0-8-3.6-8-8v-16c0-4.4 3.6-8 8-8h144c4.4 0 8 3.6 8 8v16zm0-64c0 4.4-3.6 8-8 8H360c-4.4 0-8-3.6-8-8v-16c0-4.4 3.6-8 8-8h144c4.4 0 8 3.6 8 8v16zm0-64c0 4.4-3.6 8-8 8H360c-4.4 0-8-3.6-8-8v-16c0-4.4 3.6-8 8-8h144c4.4 0 8 3.6 8 8v16z"],
    "adjust": [512, 512, [], "f042", "M8 256c0 136.966 111.033 248 248 248s248-111.034 248-248S392.966 8 256 8 8 119.033 8 256zm248 184V72c101.705 0 184 82.311 184 184 0 101.705-82.311 184-184 184z"],
    "air-freshener": [384, 512, [], "f5d0", "M378.94 321.41L284.7 224h49.22c15.3 0 23.66-16.6 13.86-27.53L234.45 69.96c3.43-6.61 5.55-14 5.55-21.96 0-26.51-21.49-48-48-48s-48 21.49-48 48c0 7.96 2.12 15.35 5.55 21.96L36.22 196.47C26.42 207.4 34.78 224 50.08 224H99.3L5.06 321.41C-6.69 333.56 3.34 352 21.7 352H160v32H48c-8.84 0-16 7.16-16 16v96c0 8.84 7.16 16 16 16h288c8.84 0 16-7.16 16-16v-96c0-8.84-7.16-16-16-16H224v-32h138.3c18.36 0 28.39-18.44 16.64-30.59zM192 31.98c8.85 0 16.02 7.17 16.02 16.02 0 8.84-7.17 16.02-16.02 16.02S175.98 56.84 175.98 48c0-8.85 7.17-16.02 16.02-16.02zM304 432v32H80v-32h224z"],
    "align-center": [448, 512, [], "f037", "M432 160H16a16 16 0 0 0-16 16v32a16 16 0 0 0 16 16h416a16 16 0 0 0 16-16v-32a16 16 0 0 0-16-16zm0 256H16a16 16 0 0 0-16 16v32a16 16 0 0 0 16 16h416a16 16 0 0 0 16-16v-32a16 16 0 0 0-16-16zM108.1 96h231.81A12.09 12.09 0 0 0 352 83.9V44.09A12.09 12.09 0 0 0 339.91 32H108.1A12.09 12.09 0 0 0 96 44.09V83.9A12.1 12.1 0 0 0 108.1 96zm231.81 256A12.09 12.09 0 0 0 352 339.9v-39.81A12.09 12.09 0 0 0 339.91 288H108.1A12.09 12.09 0 0 0 96 300.09v39.81a12.1 12.1 0 0 0 12.1 12.1z"],
    "align-justify": [448, 512, [], "f039", "M432 416H16a16 16 0 0 0-16 16v32a16 16 0 0 0 16 16h416a16 16 0 0 0 16-16v-32a16 16 0 0 0-16-16zm0-128H16a16 16 0 0 0-16 16v32a16 16 0 0 0 16 16h416a16 16 0 0 0 16-16v-32a16 16 0 0 0-16-16zm0-128H16a16 16 0 0 0-16 16v32a16 16 0 0 0 16 16h416a16 16 0 0 0 16-16v-32a16 16 0 0 0-16-16zm0-128H16A16 16 0 0 0 0 48v32a16 16 0 0 0 16 16h416a16 16 0 0 0 16-16V48a16 16 0 0 0-16-16z"],
    "align-left": [448, 512, [], "f036", "M12.83 352h262.34A12.82 12.82 0 0 0 288 339.17v-38.34A12.82 12.82 0 0 0 275.17 288H12.83A12.82 12.82 0 0 0 0 300.83v38.34A12.82 12.82 0 0 0 12.83 352zm0-256h262.34A12.82 12.82 0 0 0 288 83.17V44.83A12.82 12.82 0 0 0 275.17 32H12.83A12.82 12.82 0 0 0 0 44.83v38.34A12.82 12.82 0 0 0 12.83 96zM432 160H16a16 16 0 0 0-16 16v32a16 16 0 0 0 16 16h416a16 16 0 0 0 16-16v-32a16 16 0 0 0-16-16zm0 256H16a16 16 0 0 0-16 16v32a16 16 0 0 0 16 16h416a16 16 0 0 0 16-16v-32a16 16 0 0 0-16-16z"],
    "align-right": [448, 512, [], "f038", "M16 224h416a16 16 0 0 0 16-16v-32a16 16 0 0 0-16-16H16a16 16 0 0 0-16 16v32a16 16 0 0 0 16 16zm416 192H16a16 16 0 0 0-16 16v32a16 16 0 0 0 16 16h416a16 16 0 0 0 16-16v-32a16 16 0 0 0-16-16zm3.17-384H172.83A12.82 12.82 0 0 0 160 44.83v38.34A12.82 12.82 0 0 0 172.83 96h262.34A12.82 12.82 0 0 0 448 83.17V44.83A12.82 12.82 0 0 0 435.17 32zm0 256H172.83A12.82 12.82 0 0 0 160 300.83v38.34A12.82 12.82 0 0 0 172.83 352h262.34A12.82 12.82 0 0 0 448 339.17v-38.34A12.82 12.82 0 0 0 435.17 288z"],
    "allergies": [448, 512, [], "f461", "M416 112c-17.6 0-32 14.4-32 32v72c0 4.4-3.6 8-8 8h-16c-4.4 0-8-3.6-8-8V64c0-17.6-14.4-32-32-32s-32 14.4-32 32v152c0 4.4-3.6 8-8 8h-16c-4.4 0-8-3.6-8-8V32c0-17.6-14.4-32-32-32s-32 14.4-32 32v184c0 4.4-3.6 8-8 8h-16c-4.4 0-8-3.6-8-8V64c0-17.6-14.4-32-32-32S96 46.4 96 64v241l-23.6-32.5c-13-17.9-38-21.8-55.9-8.8s-21.8 38-8.8 55.9l125.6 172.7c9 12.4 23.5 19.8 38.8 19.8h197.6c22.3 0 41.6-15.3 46.7-37l26.5-112.7c3.2-13.7 4.9-28.3 5.1-42.3V144c0-17.6-14.4-32-32-32zM176 416c-8.8 0-16-7.2-16-16s7.2-16 16-16 16 7.2 16 16-7.2 16-16 16zm0-96c-8.8 0-16-7.2-16-16s7.2-16 16-16 16 7.2 16 16-7.2 16-16 16zm64 128c-8.8 0-16-7.2-16-16s7.2-16 16-16 16 7.2 16 16-7.2 16-16 16zm0-96c-8.8 0-16-7.2-16-16s7.2-16 16-16 16 7.2 16 16-7.2 16-16 16zm64 32c-8.8 0-16-7.2-16-16s7.2-16 16-16 16 7.2 16 16-7.2 16-16 16zm32 64c-8.8 0-16-7.2-16-16s7.2-16 16-16 16 7.2 16 16-7.2 16-16 16zm32-128c-8.8 0-16-7.2-16-16s7.2-16 16-16 16 7.2 16 16-7.2 16-16 16z"],
    "ambulance": [640, 512, [], "f0f9", "M624 352h-16V243.9c0-12.7-5.1-24.9-14.1-33.9L494 110.1c-9-9-21.2-14.1-33.9-14.1H416V48c0-26.5-21.5-48-48-48H48C21.5 0 0 21.5 0 48v320c0 26.5 21.5 48 48 48h16c0 53 43 96 96 96s96-43 96-96h128c0 53 43 96 96 96s96-43 96-96h48c8.8 0 16-7.2 16-16v-32c0-8.8-7.2-16-16-16zM160 464c-26.5 0-48-21.5-48-48s21.5-48 48-48 48 21.5 48 48-21.5 48-48 48zm144-248c0 4.4-3.6 8-8 8h-56v56c0 4.4-3.6 8-8 8h-48c-4.4 0-8-3.6-8-8v-56h-56c-4.4 0-8-3.6-8-8v-48c0-4.4 3.6-8 8-8h56v-56c0-4.4 3.6-8 8-8h48c4.4 0 8 3.6 8 8v56h56c4.4 0 8 3.6 8 8v48zm176 248c-26.5 0-48-21.5-48-48s21.5-48 48-48 48 21.5 48 48-21.5 48-48 48zm80-208H416V144h44.1l99.9 99.9V256z"],
    "american-sign-language-interpreting": [640, 512, [], "f2a3", "M290.547 189.039c-20.295-10.149-44.147-11.199-64.739-3.89 42.606 0 71.208 20.475 85.578 50.576 8.576 17.899-5.148 38.071-23.617 38.071 18.429 0 32.211 20.136 23.617 38.071-14.725 30.846-46.123 50.854-80.298 50.854-.557 0-94.471-8.615-94.471-8.615l-66.406 33.347c-9.384 4.693-19.815.379-23.895-7.781L1.86 290.747c-4.167-8.615-1.111-18.897 6.946-23.621l58.072-33.069L108 159.861c6.39-57.245 34.731-109.767 79.743-146.726 11.391-9.448 28.341-7.781 37.51 3.613 9.446 11.394 7.78 28.067-3.612 37.516-12.503 10.559-23.618 22.509-32.509 35.57 21.672-14.729 46.679-24.732 74.186-28.067 14.725-1.945 28.063 8.336 29.73 23.065 1.945 14.728-8.336 28.067-23.062 29.734-16.116 1.945-31.12 7.503-44.178 15.284 26.114-5.713 58.712-3.138 88.079 11.115 13.336 6.669 18.893 22.509 12.224 35.848-6.389 13.06-22.504 18.617-35.564 12.226zm-27.229 69.472c-6.112-12.505-18.338-20.286-32.231-20.286a35.46 35.46 0 0 0-35.565 35.57c0 21.428 17.808 35.57 35.565 35.57 13.893 0 26.119-7.781 32.231-20.286 4.446-9.449 13.614-15.006 23.339-15.284-9.725-.277-18.893-5.835-23.339-15.284zm374.821-37.237c4.168 8.615 1.111 18.897-6.946 23.621l-58.071 33.069L532 352.16c-6.39 57.245-34.731 109.767-79.743 146.726-10.932 9.112-27.799 8.144-37.51-3.613-9.446-11.394-7.78-28.067 3.613-37.516 12.503-10.559 23.617-22.509 32.508-35.57-21.672 14.729-46.679 24.732-74.186 28.067-10.021 2.506-27.552-5.643-29.73-23.065-1.945-14.728 8.336-28.067 23.062-29.734 16.116-1.946 31.12-7.503 44.178-15.284-26.114 5.713-58.712 3.138-88.079-11.115-13.336-6.669-18.893-22.509-12.224-35.848 6.389-13.061 22.505-18.619 35.565-12.227 20.295 10.149 44.147 11.199 64.739 3.89-42.606 0-71.208-20.475-85.578-50.576-8.576-17.899 5.148-38.071 23.617-38.071-18.429 0-32.211-20.136-23.617-38.071 14.033-29.396 44.039-50.887 81.966-50.854l92.803 8.615 66.406-33.347c9.408-4.704 19.828-.354 23.894 7.781l44.455 88.926zm-229.227-18.618c-13.893 0-26.119 7.781-32.231 20.286-4.446 9.449-13.614 15.006-23.339 15.284 9.725.278 18.893 5.836 23.339 15.284 6.112 12.505 18.338 20.286 32.231 20.286a35.46 35.46 0 0 0 35.565-35.57c0-21.429-17.808-35.57-35.565-35.57z"],
    "anchor": [576, 512, [], "f13d", "M12.971 352h32.394C67.172 454.735 181.944 512 288 512c106.229 0 220.853-57.38 242.635-160h32.394c10.691 0 16.045-12.926 8.485-20.485l-67.029-67.029c-4.686-4.686-12.284-4.686-16.971 0l-67.029 67.029c-7.56 7.56-2.206 20.485 8.485 20.485h35.146c-20.29 54.317-84.963 86.588-144.117 94.015V256h52c6.627 0 12-5.373 12-12v-40c0-6.627-5.373-12-12-12h-52v-5.47c37.281-13.178 63.995-48.725 64-90.518C384.005 43.772 341.605.738 289.37.01 235.723-.739 192 42.525 192 96c0 41.798 26.716 77.35 64 90.53V192h-52c-6.627 0-12 5.373-12 12v40c0 6.627 5.373 12 12 12h52v190.015c-58.936-7.399-123.82-39.679-144.117-94.015h35.146c10.691 0 16.045-12.926 8.485-20.485l-67.029-67.029c-4.686-4.686-12.284-4.686-16.971 0L4.485 331.515C-3.074 339.074 2.28 352 12.971 352zM288 64c17.645 0 32 14.355 32 32s-14.355 32-32 32-32-14.355-32-32 14.355-32 32-32z"],
    "angle-double-down": [320, 512, [], "f103", "M143 256.3L7 120.3c-9.4-9.4-9.4-24.6 0-33.9l22.6-22.6c9.4-9.4 24.6-9.4 33.9 0l96.4 96.4 96.4-96.4c9.4-9.4 24.6-9.4 33.9 0L313 86.3c9.4 9.4 9.4 24.6 0 33.9l-136 136c-9.4 9.5-24.6 9.5-34 .1zm34 192l136-136c9.4-9.4 9.4-24.6 0-33.9l-22.6-22.6c-9.4-9.4-24.6-9.4-33.9 0L160 352.1l-96.4-96.4c-9.4-9.4-24.6-9.4-33.9 0L7 278.3c-9.4 9.4-9.4 24.6 0 33.9l136 136c9.4 9.5 24.6 9.5 34 .1z"],
    "angle-double-left": [448, 512, [], "f100", "M223.7 239l136-136c9.4-9.4 24.6-9.4 33.9 0l22.6 22.6c9.4 9.4 9.4 24.6 0 33.9L319.9 256l96.4 96.4c9.4 9.4 9.4 24.6 0 33.9L393.7 409c-9.4 9.4-24.6 9.4-33.9 0l-136-136c-9.5-9.4-9.5-24.6-.1-34zm-192 34l136 136c9.4 9.4 24.6 9.4 33.9 0l22.6-22.6c9.4-9.4 9.4-24.6 0-33.9L127.9 256l96.4-96.4c9.4-9.4 9.4-24.6 0-33.9L201.7 103c-9.4-9.4-24.6-9.4-33.9 0l-136 136c-9.5 9.4-9.5 24.6-.1 34z"],
    "angle-double-right": [448, 512, [], "f101", "M224.3 273l-136 136c-9.4 9.4-24.6 9.4-33.9 0l-22.6-22.6c-9.4-9.4-9.4-24.6 0-33.9l96.4-96.4-96.4-96.4c-9.4-9.4-9.4-24.6 0-33.9L54.3 103c9.4-9.4 24.6-9.4 33.9 0l136 136c9.5 9.4 9.5 24.6.1 34zm192-34l-136-136c-9.4-9.4-24.6-9.4-33.9 0l-22.6 22.6c-9.4 9.4-9.4 24.6 0 33.9l96.4 96.4-96.4 96.4c-9.4 9.4-9.4 24.6 0 33.9l22.6 22.6c9.4 9.4 24.6 9.4 33.9 0l136-136c9.4-9.2 9.4-24.4 0-33.8z"],
    "angle-double-up": [320, 512, [], "f102", "M177 255.7l136 136c9.4 9.4 9.4 24.6 0 33.9l-22.6 22.6c-9.4 9.4-24.6 9.4-33.9 0L160 351.9l-96.4 96.4c-9.4 9.4-24.6 9.4-33.9 0L7 425.7c-9.4-9.4-9.4-24.6 0-33.9l136-136c9.4-9.5 24.6-9.5 34-.1zm-34-192L7 199.7c-9.4 9.4-9.4 24.6 0 33.9l22.6 22.6c9.4 9.4 24.6 9.4 33.9 0l96.4-96.4 96.4 96.4c9.4 9.4 24.6 9.4 33.9 0l22.6-22.6c9.4-9.4 9.4-24.6 0-33.9l-136-136c-9.2-9.4-24.4-9.4-33.8 0z"],
    "angle-down": [320, 512, [], "f107", "M143 352.3L7 216.3c-9.4-9.4-9.4-24.6 0-33.9l22.6-22.6c9.4-9.4 24.6-9.4 33.9 0l96.4 96.4 96.4-96.4c9.4-9.4 24.6-9.4 33.9 0l22.6 22.6c9.4 9.4 9.4 24.6 0 33.9l-136 136c-9.2 9.4-24.4 9.4-33.8 0z"],
    "angle-left": [256, 512, [], "f104", "M31.7 239l136-136c9.4-9.4 24.6-9.4 33.9 0l22.6 22.6c9.4 9.4 9.4 24.6 0 33.9L127.9 256l96.4 96.4c9.4 9.4 9.4 24.6 0 33.9L201.7 409c-9.4 9.4-24.6 9.4-33.9 0l-136-136c-9.5-9.4-9.5-24.6-.1-34z"],
    "angle-right": [256, 512, [], "f105", "M224.3 273l-136 136c-9.4 9.4-24.6 9.4-33.9 0l-22.6-22.6c-9.4-9.4-9.4-24.6 0-33.9l96.4-96.4-96.4-96.4c-9.4-9.4-9.4-24.6 0-33.9L54.3 103c9.4-9.4 24.6-9.4 33.9 0l136 136c9.5 9.4 9.5 24.6.1 34z"],
    "angle-up": [320, 512, [], "f106", "M177 159.7l136 136c9.4 9.4 9.4 24.6 0 33.9l-22.6 22.6c-9.4 9.4-24.6 9.4-33.9 0L160 255.9l-96.4 96.4c-9.4 9.4-24.6 9.4-33.9 0L7 329.7c-9.4-9.4-9.4-24.6 0-33.9l136-136c9.4-9.5 24.6-9.5 34-.1z"],
    "angry": [496, 512, [], "f556", "M248 8C111 8 0 119 0 256s111 248 248 248 248-111 248-248S385 8 248 8zM136 240c0-9.3 4.1-17.5 10.5-23.4l-31-9.3c-8.5-2.5-13.3-11.5-10.7-19.9 2.5-8.5 11.4-13.2 19.9-10.7l80 24c8.5 2.5 13.3 11.5 10.7 19.9-2.1 6.9-8.4 11.4-15.3 11.4-.5 0-1.1-.2-1.7-.2.7 2.7 1.7 5.3 1.7 8.2 0 17.7-14.3 32-32 32S136 257.7 136 240zm168 154.2c-27.8-33.4-84.2-33.4-112.1 0-13.5 16.3-38.2-4.2-24.6-20.5 20-24 49.4-37.8 80.6-37.8s60.6 13.8 80.6 37.8c13.8 16.5-11.1 36.6-24.5 20.5zm76.6-186.9l-31 9.3c6.3 5.8 10.5 14.1 10.5 23.4 0 17.7-14.3 32-32 32s-32-14.3-32-32c0-2.9.9-5.6 1.7-8.2-.6.1-1.1.2-1.7.2-6.9 0-13.2-4.5-15.3-11.4-2.5-8.5 2.3-17.4 10.7-19.9l80-24c8.4-2.5 17.4 2.3 19.9 10.7 2.5 8.5-2.3 17.4-10.8 19.9z"],
    "ankh": [320, 512, [], "f644", "M296 256h-44.62C272.46 222.01 288 181.65 288 144 288 55.63 230.69 0 160 0S32 55.63 32 144c0 37.65 15.54 78.01 36.62 112H24c-13.25 0-24 10.74-24 24v32c0 13.25 10.75 24 24 24h96v152c0 13.25 10.75 24 24 24h32c13.25 0 24-10.75 24-24V336h96c13.25 0 24-10.75 24-24v-32c0-13.26-10.75-24-24-24zM160 80c29.61 0 48 24.52 48 64 0 34.66-27.14 78.14-48 100.87-20.86-22.72-48-66.21-48-100.87 0-39.48 18.39-64 48-64z"],
    "apple-alt": [448, 512, [], "f5d1", "M350.85 129c25.97 4.67 47.27 18.67 63.92 42 14.65 20.67 24.64 46.67 29.96 78 4.67 28.67 4.32 57.33-1 86-7.99 47.33-23.97 87-47.94 119-28.64 38.67-64.59 58-107.87 58-10.66 0-22.3-3.33-34.96-10-8.66-5.33-18.31-8-28.97-8s-20.3 2.67-28.97 8c-12.66 6.67-24.3 10-34.96 10-43.28 0-79.23-19.33-107.87-58-23.97-32-39.95-71.67-47.94-119-5.32-28.67-5.67-57.33-1-86 5.32-31.33 15.31-57.33 29.96-78 16.65-23.33 37.95-37.33 63.92-42 15.98-2.67 37.95-.33 65.92 7 23.97 6.67 44.28 14.67 60.93 24 16.65-9.33 36.96-17.33 60.93-24 27.98-7.33 49.96-9.67 65.94-7zm-54.94-41c-9.32 8.67-21.65 15-36.96 19-10.66 3.33-22.3 5-34.96 5l-14.98-1c-1.33-9.33-1.33-20 0-32 2.67-24 10.32-42.33 22.97-55 9.32-8.67 21.65-15 36.96-19 10.66-3.33 22.3-5 34.96-5l14.98 1 1 15c0 12.67-1.67 24.33-4.99 35-3.99 15.33-10.31 27.67-18.98 37z"],
    "archive": [512, 512, [], "f187", "M32 448c0 17.7 14.3 32 32 32h384c17.7 0 32-14.3 32-32V160H32v288zm160-212c0-6.6 5.4-12 12-12h104c6.6 0 12 5.4 12 12v8c0 6.6-5.4 12-12 12H204c-6.6 0-12-5.4-12-12v-8zM480 32H32C14.3 32 0 46.3 0 64v48c0 8.8 7.2 16 16 16h480c8.8 0 16-7.2 16-16V64c0-17.7-14.3-32-32-32z"],
    "archway": [576, 512, [], "f557", "M560 448h-16V96H32v352H16.02c-8.84 0-16 7.16-16 16v32c0 8.84 7.16 16 16 16H176c8.84 0 16-7.16 16-16V320c0-53.02 42.98-96 96-96s96 42.98 96 96l.02 160v16c0 8.84 7.16 16 16 16H560c8.84 0 16-7.16 16-16v-32c0-8.84-7.16-16-16-16zm0-448H16C7.16 0 0 7.16 0 16v32c0 8.84 7.16 16 16 16h544c8.84 0 16-7.16 16-16V16c0-8.84-7.16-16-16-16z"],
    "arrow-alt-circle-down": [512, 512, [], "f358", "M504 256c0 137-111 248-248 248S8 393 8 256 119 8 256 8s248 111 248 248zM212 140v116h-70.9c-10.7 0-16.1 13-8.5 20.5l114.9 114.3c4.7 4.7 12.2 4.7 16.9 0l114.9-114.3c7.6-7.6 2.2-20.5-8.5-20.5H300V140c0-6.6-5.4-12-12-12h-64c-6.6 0-12 5.4-12 12z"],
    "arrow-alt-circle-left": [512, 512, [], "f359", "M256 504C119 504 8 393 8 256S119 8 256 8s248 111 248 248-111 248-248 248zm116-292H256v-70.9c0-10.7-13-16.1-20.5-8.5L121.2 247.5c-4.7 4.7-4.7 12.2 0 16.9l114.3 114.9c7.6 7.6 20.5 2.2 20.5-8.5V300h116c6.6 0 12-5.4 12-12v-64c0-6.6-5.4-12-12-12z"],
    "arrow-alt-circle-right": [512, 512, [], "f35a", "M256 8c137 0 248 111 248 248S393 504 256 504 8 393 8 256 119 8 256 8zM140 300h116v70.9c0 10.7 13 16.1 20.5 8.5l114.3-114.9c4.7-4.7 4.7-12.2 0-16.9l-114.3-115c-7.6-7.6-20.5-2.2-20.5 8.5V212H140c-6.6 0-12 5.4-12 12v64c0 6.6 5.4 12 12 12z"],
    "arrow-alt-circle-up": [512, 512, [], "f35b", "M8 256C8 119 119 8 256 8s248 111 248 248-111 248-248 248S8 393 8 256zm292 116V256h70.9c10.7 0 16.1-13 8.5-20.5L264.5 121.2c-4.7-4.7-12.2-4.7-16.9 0l-115 114.3c-7.6 7.6-2.2 20.5 8.5 20.5H212v116c0 6.6 5.4 12 12 12h64c6.6 0 12-5.4 12-12z"],
    "arrow-circle-down": [512, 512, [], "f0ab", "M504 256c0 137-111 248-248 248S8 393 8 256 119 8 256 8s248 111 248 248zm-143.6-28.9L288 302.6V120c0-13.3-10.7-24-24-24h-16c-13.3 0-24 10.7-24 24v182.6l-72.4-75.5c-9.3-9.7-24.8-9.9-34.3-.4l-10.9 11c-9.4 9.4-9.4 24.6 0 33.9L239 404.3c9.4 9.4 24.6 9.4 33.9 0l132.7-132.7c9.4-9.4 9.4-24.6 0-33.9l-10.9-11c-9.5-9.5-25-9.3-34.3.4z"],
    "arrow-circle-left": [512, 512, [], "f0a8", "M256 504C119 504 8 393 8 256S119 8 256 8s248 111 248 248-111 248-248 248zm28.9-143.6L209.4 288H392c13.3 0 24-10.7 24-24v-16c0-13.3-10.7-24-24-24H209.4l75.5-72.4c9.7-9.3 9.9-24.8.4-34.3l-11-10.9c-9.4-9.4-24.6-9.4-33.9 0L107.7 239c-9.4 9.4-9.4 24.6 0 33.9l132.7 132.7c9.4 9.4 24.6 9.4 33.9 0l11-10.9c9.5-9.5 9.3-25-.4-34.3z"],
    "arrow-circle-right": [512, 512, [], "f0a9", "M256 8c137 0 248 111 248 248S393 504 256 504 8 393 8 256 119 8 256 8zm-28.9 143.6l75.5 72.4H120c-13.3 0-24 10.7-24 24v16c0 13.3 10.7 24 24 24h182.6l-75.5 72.4c-9.7 9.3-9.9 24.8-.4 34.3l11 10.9c9.4 9.4 24.6 9.4 33.9 0L404.3 273c9.4-9.4 9.4-24.6 0-33.9L271.6 106.3c-9.4-9.4-24.6-9.4-33.9 0l-11 10.9c-9.5 9.6-9.3 25.1.4 34.4z"],
    "arrow-circle-up": [512, 512, [], "f0aa", "M8 256C8 119 119 8 256 8s248 111 248 248-111 248-248 248S8 393 8 256zm143.6 28.9l72.4-75.5V392c0 13.3 10.7 24 24 24h16c13.3 0 24-10.7 24-24V209.4l72.4 75.5c9.3 9.7 24.8 9.9 34.3.4l10.9-11c9.4-9.4 9.4-24.6 0-33.9L273 107.7c-9.4-9.4-24.6-9.4-33.9 0L106.3 240.4c-9.4 9.4-9.4 24.6 0 33.9l10.9 11c9.6 9.5 25.1 9.3 34.4-.4z"],
    "arrow-down": [448, 512, [], "f063", "M413.1 222.5l22.2 22.2c9.4 9.4 9.4 24.6 0 33.9L241 473c-9.4 9.4-24.6 9.4-33.9 0L12.7 278.6c-9.4-9.4-9.4-24.6 0-33.9l22.2-22.2c9.5-9.5 25-9.3 34.3.4L184 343.4V56c0-13.3 10.7-24 24-24h32c13.3 0 24 10.7 24 24v287.4l114.8-120.5c9.3-9.8 24.8-10 34.3-.4z"],
    "arrow-left": [448, 512, [], "f060", "M257.5 445.1l-22.2 22.2c-9.4 9.4-24.6 9.4-33.9 0L7 273c-9.4-9.4-9.4-24.6 0-33.9L201.4 44.7c9.4-9.4 24.6-9.4 33.9 0l22.2 22.2c9.5 9.5 9.3 25-.4 34.3L136.6 216H424c13.3 0 24 10.7 24 24v32c0 13.3-10.7 24-24 24H136.6l120.5 114.8c9.8 9.3 10 24.8.4 34.3z"],
    "arrow-right": [448, 512, [], "f061", "M190.5 66.9l22.2-22.2c9.4-9.4 24.6-9.4 33.9 0L441 239c9.4 9.4 9.4 24.6 0 33.9L246.6 467.3c-9.4 9.4-24.6 9.4-33.9 0l-22.2-22.2c-9.5-9.5-9.3-25 .4-34.3L311.4 296H24c-13.3 0-24-10.7-24-24v-32c0-13.3 10.7-24 24-24h287.4L190.9 101.2c-9.8-9.3-10-24.8-.4-34.3z"],
    "arrow-up": [448, 512, [], "f062", "M34.9 289.5l-22.2-22.2c-9.4-9.4-9.4-24.6 0-33.9L207 39c9.4-9.4 24.6-9.4 33.9 0l194.3 194.3c9.4 9.4 9.4 24.6 0 33.9L413 289.4c-9.5 9.5-25 9.3-34.3-.4L264 168.6V456c0 13.3-10.7 24-24 24h-32c-13.3 0-24-10.7-24-24V168.6L69.2 289.1c-9.3 9.8-24.8 10-34.3.4z"],
    "arrows-alt": [512, 512, [], "f0b2", "M352.201 425.775l-79.196 79.196c-9.373 9.373-24.568 9.373-33.941 0l-79.196-79.196c-15.119-15.119-4.411-40.971 16.971-40.97h51.162L228 284H127.196v51.162c0 21.382-25.851 32.09-40.971 16.971L7.029 272.937c-9.373-9.373-9.373-24.569 0-33.941L86.225 159.8c15.119-15.119 40.971-4.411 40.971 16.971V228H228V127.196h-51.23c-21.382 0-32.09-25.851-16.971-40.971l79.196-79.196c9.373-9.373 24.568-9.373 33.941 0l79.196 79.196c15.119 15.119 4.411 40.971-16.971 40.971h-51.162V228h100.804v-51.162c0-21.382 25.851-32.09 40.97-16.971l79.196 79.196c9.373 9.373 9.373 24.569 0 33.941L425.773 352.2c-15.119 15.119-40.971 4.411-40.97-16.971V284H284v100.804h51.23c21.382 0 32.09 25.851 16.971 40.971z"],
    "arrows-alt-h": [512, 512, [], "f337", "M377.941 169.941V216H134.059v-46.059c0-21.382-25.851-32.09-40.971-16.971L7.029 239.029c-9.373 9.373-9.373 24.568 0 33.941l86.059 86.059c15.119 15.119 40.971 4.411 40.971-16.971V296h243.882v46.059c0 21.382 25.851 32.09 40.971 16.971l86.059-86.059c9.373-9.373 9.373-24.568 0-33.941l-86.059-86.059c-15.119-15.12-40.971-4.412-40.971 16.97z"],
    "arrows-alt-v": [256, 512, [], "f338", "M214.059 377.941H168V134.059h46.059c21.382 0 32.09-25.851 16.971-40.971L144.971 7.029c-9.373-9.373-24.568-9.373-33.941 0L24.971 93.088c-15.119 15.119-4.411 40.971 16.971 40.971H88v243.882H41.941c-21.382 0-32.09 25.851-16.971 40.971l86.059 86.059c9.373 9.373 24.568 9.373 33.941 0l86.059-86.059c15.12-15.119 4.412-40.971-16.97-40.971z"],
    "assistive-listening-systems": [512, 512, [], "f2a2", "M216 260c0 15.464-12.536 28-28 28s-28-12.536-28-28c0-44.112 35.888-80 80-80s80 35.888 80 80c0 15.464-12.536 28-28 28s-28-12.536-28-28c0-13.234-10.767-24-24-24s-24 10.766-24 24zm24-176c-97.047 0-176 78.953-176 176 0 15.464 12.536 28 28 28s28-12.536 28-28c0-66.168 53.832-120 120-120s120 53.832 120 120c0 75.164-71.009 70.311-71.997 143.622L288 404c0 28.673-23.327 52-52 52-15.464 0-28 12.536-28 28s12.536 28 28 28c59.475 0 107.876-48.328 108-107.774.595-34.428 72-48.24 72-144.226 0-97.047-78.953-176-176-176zm-80 236c-17.673 0-32 14.327-32 32s14.327 32 32 32 32-14.327 32-32-14.327-32-32-32zM32 448c-17.673 0-32 14.327-32 32s14.327 32 32 32 32-14.327 32-32-14.327-32-32-32zm480-187.993c0-1.518-.012-3.025-.045-4.531C510.076 140.525 436.157 38.47 327.994 1.511c-14.633-4.998-30.549 2.809-35.55 17.442-5 14.633 2.81 30.549 17.442 35.55 85.906 29.354 144.61 110.513 146.077 201.953l.003.188c.026 1.118.033 2.236.033 3.363 0 15.464 12.536 28 28 28s28.001-12.536 28.001-28zM152.971 439.029l-80-80L39.03 392.97l80 80 33.941-33.941z"],
    "asterisk": [512, 512, [], "f069", "M478.21 334.093L336 256l142.21-78.093c11.795-6.477 15.961-21.384 9.232-33.037l-19.48-33.741c-6.728-11.653-21.72-15.499-33.227-8.523L296 186.718l3.475-162.204C299.763 11.061 288.937 0 275.48 0h-38.96c-13.456 0-24.283 11.061-23.994 24.514L216 186.718 77.265 102.607c-11.506-6.976-26.499-3.13-33.227 8.523l-19.48 33.741c-6.728 11.653-2.562 26.56 9.233 33.037L176 256 33.79 334.093c-11.795 6.477-15.961 21.384-9.232 33.037l19.48 33.741c6.728 11.653 21.721 15.499 33.227 8.523L216 325.282l-3.475 162.204C212.237 500.939 223.064 512 236.52 512h38.961c13.456 0 24.283-11.061 23.995-24.514L296 325.282l138.735 84.111c11.506 6.976 26.499 3.13 33.227-8.523l19.48-33.741c6.728-11.653 2.563-26.559-9.232-33.036z"],
    "at": [512, 512, [], "f1fa", "M256 8C118.941 8 8 118.919 8 256c0 137.059 110.919 248 248 248 48.154 0 95.342-14.14 135.408-40.223 12.005-7.815 14.625-24.288 5.552-35.372l-10.177-12.433c-7.671-9.371-21.179-11.667-31.373-5.129C325.92 429.757 291.314 440 256 440c-101.458 0-184-82.542-184-184S154.542 72 256 72c100.139 0 184 57.619 184 160 0 38.786-21.093 79.742-58.17 83.693-17.349-.454-16.91-12.857-13.476-30.024l23.433-121.11C394.653 149.75 383.308 136 368.225 136h-44.981a13.518 13.518 0 0 0-13.432 11.993l-.01.092c-14.697-17.901-40.448-21.775-59.971-21.775-74.58 0-137.831 62.234-137.831 151.46 0 65.303 36.785 105.87 96 105.87 26.984 0 57.369-15.637 74.991-38.333 9.522 34.104 40.613 34.103 70.71 34.103C462.609 379.41 504 307.798 504 232 504 95.653 394.023 8 256 8zm-21.68 304.43c-22.249 0-36.07-15.623-36.07-40.771 0-44.993 30.779-72.729 58.63-72.729 22.292 0 35.601 15.241 35.601 40.77 0 45.061-33.875 72.73-58.161 72.73z"],
    "atlas": [448, 512, [], "f558", "M318.38 208h-39.09c-1.49 27.03-6.54 51.35-14.21 70.41 27.71-13.24 48.02-39.19 53.3-70.41zm0-32c-5.29-31.22-25.59-57.17-53.3-70.41 7.68 19.06 12.72 43.38 14.21 70.41h39.09zM224 97.31c-7.69 7.45-20.77 34.42-23.43 78.69h46.87c-2.67-44.26-15.75-71.24-23.44-78.69zm-41.08 8.28c-27.71 13.24-48.02 39.19-53.3 70.41h39.09c1.49-27.03 6.53-51.35 14.21-70.41zm0 172.82c-7.68-19.06-12.72-43.38-14.21-70.41h-39.09c5.28 31.22 25.59 57.17 53.3 70.41zM247.43 208h-46.87c2.66 44.26 15.74 71.24 23.43 78.69 7.7-7.45 20.78-34.43 23.44-78.69zM448 358.4V25.6c0-16-9.6-25.6-25.6-25.6H96C41.6 0 0 41.6 0 96v320c0 54.4 41.6 96 96 96h326.4c12.8 0 25.6-9.6 25.6-25.6v-16c0-6.4-3.2-12.8-9.6-19.2-3.2-16-3.2-60.8 0-73.6 6.4-3.2 9.6-9.6 9.6-19.2zM224 64c70.69 0 128 57.31 128 128s-57.31 128-128 128S96 262.69 96 192 153.31 64 224 64zm160 384H96c-19.2 0-32-12.8-32-32s16-32 32-32h288v64z"],
    "atom": [448, 512, [], "f5d2", "M223.99908,224a32,32,0,1,0,32.00782,32A32.06431,32.06431,0,0,0,223.99908,224Zm214.172-96c-10.877-19.5-40.50979-50.75-116.27544-41.875C300.39168,34.875,267.63386,0,223.99908,0s-76.39066,34.875-97.89653,86.125C50.3369,77.375,20.706,108.5,9.82907,128-6.54984,157.375-5.17484,201.125,34.958,256-5.17484,310.875-6.54984,354.625,9.82907,384c29.13087,52.375,101.64652,43.625,116.27348,41.875C147.60842,477.125,180.36429,512,223.99908,512s76.3926-34.875,97.89652-86.125c14.62891,1.75,87.14456,10.5,116.27544-41.875C454.55,354.625,453.175,310.875,413.04017,256,453.175,201.125,454.55,157.375,438.171,128ZM63.33886,352c-4-7.25-.125-24.75,15.00391-48.25,6.87695,6.5,14.12891,12.875,21.88087,19.125,1.625,13.75,4,27.125,6.75,40.125C82.34472,363.875,67.09081,358.625,63.33886,352Zm36.88478-162.875c-7.752,6.25-15.00392,12.625-21.88087,19.125-15.12891-23.5-19.00392-41-15.00391-48.25,3.377-6.125,16.37891-11.5,37.88478-11.5,1.75,0,3.875.375,5.75.375C104.09864,162.25,101.84864,175.625,100.22364,189.125ZM223.99908,64c9.50195,0,22.25586,13.5,33.88282,37.25-11.252,3.75-22.50391,8-33.88282,12.875-11.377-4.875-22.62892-9.125-33.88283-12.875C201.74516,77.5,214.49712,64,223.99908,64Zm0,384c-9.502,0-22.25392-13.5-33.88283-37.25,11.25391-3.75,22.50587-8,33.88283-12.875C235.378,402.75,246.62994,407,257.8819,410.75,246.25494,434.5,233.501,448,223.99908,448Zm0-112a80,80,0,1,1,80-80A80.00023,80.00023,0,0,1,223.99908,336ZM384.6593,352c-3.625,6.625-19.00392,11.875-43.63479,11,2.752-13,5.127-26.375,6.752-40.125,7.75195-6.25,15.00391-12.625,21.87891-19.125C384.7843,327.25,388.6593,344.75,384.6593,352ZM369.65538,208.25c-6.875-6.5-14.127-12.875-21.87891-19.125-1.625-13.5-3.875-26.875-6.752-40.25,1.875,0,4.002-.375,5.752-.375,21.50391,0,34.50782,5.375,37.88283,11.5C388.6593,167.25,384.7843,184.75,369.65538,208.25Z"],
    "audio-description": [512, 512, [], "f29e", "M162.925 238.709l8.822 30.655h-25.606l9.041-30.652c1.277-4.421 2.651-9.994 3.872-15.245 1.22 5.251 2.594 10.823 3.871 15.242zm166.474-32.099h-14.523v98.781h14.523c29.776 0 46.175-17.678 46.175-49.776 0-32.239-17.49-49.005-46.175-49.005zM512 112v288c0 26.51-21.49 48-48 48H48c-26.51 0-48-21.49-48-48V112c0-26.51 21.49-48 48-48h416c26.51 0 48 21.49 48 48zM245.459 336.139l-57.097-168A12.001 12.001 0 0 0 177 160h-35.894a12.001 12.001 0 0 0-11.362 8.139l-57.097 168C70.003 343.922 75.789 352 84.009 352h29.133a12 12 0 0 0 11.535-8.693l8.574-29.906h51.367l8.793 29.977A12 12 0 0 0 204.926 352h29.172c8.22 0 14.006-8.078 11.361-15.861zm184.701-80.525c0-58.977-37.919-95.614-98.96-95.614h-57.366c-6.627 0-12 5.373-12 12v168c0 6.627 5.373 12 12 12H331.2c61.041 0 98.96-36.933 98.96-96.386z"],
    "award": [384, 512, [], "f559", "M97.12 362.63c-8.69-8.69-4.16-6.24-25.12-11.85-9.51-2.55-17.87-7.45-25.43-13.32L1.2 448.7c-4.39 10.77 3.81 22.47 15.43 22.03l52.69-2.01L105.56 507c8 8.44 22.04 5.81 26.43-4.96l52.05-127.62c-10.84 6.04-22.87 9.58-35.31 9.58-19.5 0-37.82-7.59-51.61-21.37zM382.8 448.7l-45.37-111.24c-7.56 5.88-15.92 10.77-25.43 13.32-21.07 5.64-16.45 3.18-25.12 11.85-13.79 13.78-32.12 21.37-51.62 21.37-12.44 0-24.47-3.55-35.31-9.58L252 502.04c4.39 10.77 18.44 13.4 26.43 4.96l36.25-38.28 52.69 2.01c11.62.44 19.82-11.27 15.43-22.03zM263 340c15.28-15.55 17.03-14.21 38.79-20.14 13.89-3.79 24.75-14.84 28.47-28.98 7.48-28.4 5.54-24.97 25.95-45.75 10.17-10.35 14.14-25.44 10.42-39.58-7.47-28.38-7.48-24.42 0-52.83 3.72-14.14-.25-29.23-10.42-39.58-20.41-20.78-18.47-17.36-25.95-45.75-3.72-14.14-14.58-25.19-28.47-28.98-27.88-7.61-24.52-5.62-44.95-26.41-10.17-10.35-25-14.4-38.89-10.61-27.87 7.6-23.98 7.61-51.9 0-13.89-3.79-28.72.25-38.89 10.61-20.41 20.78-17.05 18.8-44.94 26.41-13.89 3.79-24.75 14.84-28.47 28.98-7.47 28.39-5.54 24.97-25.95 45.75-10.17 10.35-14.15 25.44-10.42 39.58 7.47 28.36 7.48 24.4 0 52.82-3.72 14.14.25 29.23 10.42 39.59 20.41 20.78 18.47 17.35 25.95 45.75 3.72 14.14 14.58 25.19 28.47 28.98C104.6 325.96 106.27 325 121 340c13.23 13.47 33.84 15.88 49.74 5.82a39.676 39.676 0 0 1 42.53 0c15.89 10.06 36.5 7.65 49.73-5.82zM97.66 175.96c0-53.03 42.24-96.02 94.34-96.02s94.34 42.99 94.34 96.02-42.24 96.02-94.34 96.02-94.34-42.99-94.34-96.02z"],
    "baby": [384, 512, [], "f77c", "M192 160c44.2 0 80-35.8 80-80S236.2 0 192 0s-80 35.8-80 80 35.8 80 80 80zm-53.4 248.8l25.6-32-61.5-51.2L56.8 383c-11.4 14.2-11.7 34.4-.8 49l48 64c7.9 10.5 19.9 16 32 16 8.3 0 16.8-2.6 24-8 17.7-13.2 21.2-38.3 8-56l-29.4-39.2zm142.7-83.2l-61.5 51.2 25.6 32L216 448c-13.2 17.7-9.7 42.8 8 56 7.2 5.4 15.6 8 24 8 12.2 0 24.2-5.5 32-16l48-64c10.9-14.6 10.6-34.8-.8-49l-45.9-57.4zM376.7 145c-12.7-18.1-37.6-22.4-55.7-9.8l-40.6 28.5c-52.7 37-124.2 37-176.8 0L63 135.3C44.9 122.6 20 127 7.3 145-5.4 163.1-1 188 17 200.7l40.6 28.5c17 11.9 35.4 20.9 54.4 27.9V288h160v-30.8c19-7 37.4-16 54.4-27.9l40.6-28.5c18.1-12.8 22.4-37.7 9.7-55.8z"],
    "baby-carriage": [512, 512, [], "f77d", "M144.8 17c-11.3-17.8-37.2-22.8-54-9.4C35.3 51.9 0 118 0 192h256L144.8 17zM496 96h-48c-35.3 0-64 28.7-64 64v64H0c0 50.6 23 96.4 60.3 130.7C25.7 363.6 0 394.7 0 432c0 44.2 35.8 80 80 80s80-35.8 80-80c0-8.9-1.8-17.2-4.4-25.2 21.6 5.9 44.6 9.2 68.4 9.2s46.9-3.3 68.4-9.2c-2.7 8-4.4 16.3-4.4 25.2 0 44.2 35.8 80 80 80s80-35.8 80-80c0-37.3-25.7-68.4-60.3-77.3C425 320.4 448 274.6 448 224v-64h48c8.8 0 16-7.2 16-16v-32c0-8.8-7.2-16-16-16zM80 464c-17.6 0-32-14.4-32-32s14.4-32 32-32 32 14.4 32 32-14.4 32-32 32zm320-32c0 17.6-14.4 32-32 32s-32-14.4-32-32 14.4-32 32-32 32 14.4 32 32z"],
    "backspace": [640, 512, [], "f55a", "M576 64H205.26A63.97 63.97 0 0 0 160 82.75L9.37 233.37c-12.5 12.5-12.5 32.76 0 45.25L160 429.25c12 12 28.28 18.75 45.25 18.75H576c35.35 0 64-28.65 64-64V128c0-35.35-28.65-64-64-64zm-84.69 254.06c6.25 6.25 6.25 16.38 0 22.63l-22.62 22.62c-6.25 6.25-16.38 6.25-22.63 0L384 301.25l-62.06 62.06c-6.25 6.25-16.38 6.25-22.63 0l-22.62-22.62c-6.25-6.25-6.25-16.38 0-22.63L338.75 256l-62.06-62.06c-6.25-6.25-6.25-16.38 0-22.63l22.62-22.62c6.25-6.25 16.38-6.25 22.63 0L384 210.75l62.06-62.06c6.25-6.25 16.38-6.25 22.63 0l22.62 22.62c6.25 6.25 6.25 16.38 0 22.63L429.25 256l62.06 62.06z"],
    "backward": [512, 512, [], "f04a", "M11.5 280.6l192 160c20.6 17.2 52.5 2.8 52.5-24.6V96c0-27.4-31.9-41.8-52.5-24.6l-192 160c-15.3 12.8-15.3 36.4 0 49.2zm256 0l192 160c20.6 17.2 52.5 2.8 52.5-24.6V96c0-27.4-31.9-41.8-52.5-24.6l-192 160c-15.3 12.8-15.3 36.4 0 49.2z"],
    "bacon": [576, 512, [], "f7e5", "M218.92 336.39c34.89-34.89 44.2-59.7 54.05-86 10.61-28.29 21.59-57.54 61.37-97.34s69.05-50.77 97.35-61.38c23.88-9 46.64-17.68 76.79-45.37L470.81 8.91a31 31 0 0 0-40.18-2.83c-13.64 10.1-25.15 14.39-41 20.3C247 79.52 209.26 191.29 200.65 214.1c-29.75 78.83-89.55 94.68-98.72 98.09-24.86 9.26-54.73 20.38-91.07 50.36C-3 374-3.63 395 9.07 407.61l35.76 35.51C80 410.52 107 400.15 133 390.39c26.27-9.84 51.06-19.12 85.92-54zm348-232l-35.75-35.51c-35.19 32.63-62.18 43-88.25 52.79-26.26 9.85-51.06 19.16-85.95 54s-44.19 59.69-54 86C292.33 290 281.34 319.22 241.55 359s-69 50.73-97.3 61.32c-23.86 9-46.61 17.66-76.72 45.33l37.68 37.43a31 31 0 0 0 40.18 2.82c13.6-10.06 25.09-14.34 40.94-20.24 142.2-53 180-164.1 188.94-187.69C405 219.18 464.8 203.3 474 199.86c24.87-9.27 54.74-20.4 91.11-50.41 13.89-11.4 14.52-32.45 1.82-45.05z"],
    "bahai": [512, 512, [], "f666", "M496.25 202.52l-110-15.44 41.82-104.34c6.67-16.64-11.6-32.18-26.59-22.63L307.44 120 273.35 12.82C270.64 4.27 263.32 0 256 0c-7.32 0-14.64 4.27-17.35 12.82l-34.09 107.19-94.04-59.89c-14.99-9.55-33.25 5.99-26.59 22.63l41.82 104.34-110 15.43c-17.54 2.46-21.68 26.27-6.03 34.67l98.16 52.66-74.48 83.54c-10.92 12.25-1.72 30.93 13.29 30.93 1.31 0 2.67-.14 4.07-.45l108.57-23.65-4.11 112.55c-.43 11.65 8.87 19.22 18.41 19.22 5.15 0 10.39-2.21 14.2-7.18l68.18-88.9 68.18 88.9c3.81 4.97 9.04 7.18 14.2 7.18 9.54 0 18.84-7.57 18.41-19.22l-4.11-112.55 108.57 23.65c17.36 3.76 29.21-17.2 17.35-30.49l-74.48-83.54 98.16-52.66c15.64-8.39 11.5-32.2-6.04-34.66zM338.51 311.68l-51.89-11.3 1.97 53.79L256 311.68l-32.59 42.49 1.96-53.79-51.89 11.3 35.6-39.93-46.92-25.17 52.57-7.38-19.99-49.87 44.95 28.62L256 166.72l16.29 51.23 44.95-28.62-19.99 49.87 52.57 7.38-46.92 25.17 35.61 39.93z"],
    "balance-scale": [640, 512, [], "f24e", "M256 336h-.02c0-16.18 1.34-8.73-85.05-181.51-17.65-35.29-68.19-35.36-85.87 0C-2.06 328.75.02 320.33.02 336H0c0 44.18 57.31 80 128 80s128-35.82 128-80zM128 176l72 144H56l72-144zm511.98 160c0-16.18 1.34-8.73-85.05-181.51-17.65-35.29-68.19-35.36-85.87 0-87.12 174.26-85.04 165.84-85.04 181.51H384c0 44.18 57.31 80 128 80s128-35.82 128-80h-.02zM440 320l72-144 72 144H440zm88 128H352V153.25c23.51-10.29 41.16-31.48 46.39-57.25H528c8.84 0 16-7.16 16-16V48c0-8.84-7.16-16-16-16H383.64C369.04 12.68 346.09 0 320 0s-49.04 12.68-63.64 32H112c-8.84 0-16 7.16-16 16v32c0 8.84 7.16 16 16 16h129.61c5.23 25.76 22.87 46.96 46.39 57.25V448H112c-8.84 0-16 7.16-16 16v32c0 8.84 7.16 16 16 16h416c8.84 0 16-7.16 16-16v-32c0-8.84-7.16-16-16-16z"],
    "balance-scale-left": [640, 512, [], "f515", "M528 448H352V153.25c20.42-8.94 36.1-26.22 43.38-47.47l132-44.26c8.38-2.81 12.89-11.88 10.08-20.26l-10.17-30.34C524.48 2.54 515.41-1.97 507.03.84L389.11 40.37C375.3 16.36 349.69 0 320 0c-44.18 0-80 35.82-80 80 0 3.43.59 6.71 1.01 10.03l-128.39 43.05c-8.38 2.81-12.89 11.88-10.08 20.26l10.17 30.34c2.81 8.38 11.88 12.89 20.26 10.08l142.05-47.63c4.07 2.77 8.43 5.12 12.99 7.12V496c0 8.84 7.16 16 16 16h224c8.84 0 16-7.16 16-16v-32c-.01-8.84-7.17-16-16.01-16zm111.98-144c0-16.18 1.34-8.73-85.05-181.51-17.65-35.29-68.19-35.36-85.87 0-87.12 174.26-85.04 165.84-85.04 181.51H384c0 44.18 57.31 80 128 80s128-35.82 128-80h-.02zM440 288l72-144 72 144H440zm-269.07-37.51c-17.65-35.29-68.19-35.36-85.87 0C-2.06 424.75.02 416.33.02 432H0c0 44.18 57.31 80 128 80s128-35.82 128-80h-.02c0-16.18 1.34-8.73-85.05-181.51zM56 416l72-144 72 144H56z"],
    "balance-scale-right": [640, 512, [], "f516", "M96 464v32c0 8.84 7.16 16 16 16h224c8.84 0 16-7.16 16-16V153.25c4.56-2 8.92-4.35 12.99-7.12l142.05 47.63c8.38 2.81 17.45-1.71 20.26-10.08l10.17-30.34c2.81-8.38-1.71-17.45-10.08-20.26l-128.4-43.05c.42-3.32 1.01-6.6 1.01-10.03 0-44.18-35.82-80-80-80-29.69 0-55.3 16.36-69.11 40.37L132.96.83c-8.38-2.81-17.45 1.71-20.26 10.08l-10.17 30.34c-2.81 8.38 1.71 17.45 10.08 20.26l132 44.26c7.28 21.25 22.96 38.54 43.38 47.47V448H112c-8.84 0-16 7.16-16 16zM0 304c0 44.18 57.31 80 128 80s128-35.82 128-80h-.02c0-15.67 2.08-7.25-85.05-181.51-17.68-35.36-68.22-35.29-85.87 0C-1.32 295.27.02 287.82.02 304H0zm56-16l72-144 72 144H56zm328.02 144H384c0 44.18 57.31 80 128 80s128-35.82 128-80h-.02c0-15.67 2.08-7.25-85.05-181.51-17.68-35.36-68.22-35.29-85.87 0-86.38 172.78-85.04 165.33-85.04 181.51zM440 416l72-144 72 144H440z"],
    "ban": [512, 512, [], "f05e", "M256 8C119.034 8 8 119.033 8 256s111.034 248 248 248 248-111.034 248-248S392.967 8 256 8zm130.108 117.892c65.448 65.448 70 165.481 20.677 235.637L150.47 105.216c70.204-49.356 170.226-44.735 235.638 20.676zM125.892 386.108c-65.448-65.448-70-165.481-20.677-235.637L361.53 406.784c-70.203 49.356-170.226 44.736-235.638-20.676z"],
    "band-aid": [640, 512, [], "f462", "M0 160v192c0 35.3 28.7 64 64 64h96V96H64c-35.3 0-64 28.7-64 64zm576-64h-96v320h96c35.3 0 64-28.7 64-64V160c0-35.3-28.7-64-64-64zM192 416h256V96H192v320zm176-232c13.3 0 24 10.7 24 24s-10.7 24-24 24-24-10.7-24-24 10.7-24 24-24zm0 96c13.3 0 24 10.7 24 24s-10.7 24-24 24-24-10.7-24-24 10.7-24 24-24zm-96-96c13.3 0 24 10.7 24 24s-10.7 24-24 24-24-10.7-24-24 10.7-24 24-24zm0 96c13.3 0 24 10.7 24 24s-10.7 24-24 24-24-10.7-24-24 10.7-24 24-24z"],
    "barcode": [512, 512, [], "f02a", "M0 448V64h18v384H0zm26.857-.273V64H36v383.727h-9.143zm27.143 0V64h8.857v383.727H54zm44.857 0V64h8.857v383.727h-8.857zm36 0V64h17.714v383.727h-17.714zm44.857 0V64h8.857v383.727h-8.857zm18 0V64h8.857v383.727h-8.857zm18 0V64h8.857v383.727h-8.857zm35.715 0V64h18v383.727h-18zm44.857 0V64h18v383.727h-18zm35.999 0V64h18.001v383.727h-18.001zm36.001 0V64h18.001v383.727h-18.001zm26.857 0V64h18v383.727h-18zm45.143 0V64h26.857v383.727h-26.857zm35.714 0V64h9.143v383.727H476zm18 .273V64h18v384h-18z"],
    "bars": [448, 512, [], "f0c9", "M16 132h416c8.837 0 16-7.163 16-16V76c0-8.837-7.163-16-16-16H16C7.163 60 0 67.163 0 76v40c0 8.837 7.163 16 16 16zm0 160h416c8.837 0 16-7.163 16-16v-40c0-8.837-7.163-16-16-16H16c-8.837 0-16 7.163-16 16v40c0 8.837 7.163 16 16 16zm0 160h416c8.837 0 16-7.163 16-16v-40c0-8.837-7.163-16-16-16H16c-8.837 0-16 7.163-16 16v40c0 8.837 7.163 16 16 16z"],
    "baseball-ball": [496, 512, [], "f433", "M368.5 363.9l28.8-13.9c11.1 22.9 26 43.2 44.1 60.9 34-42.5 54.5-96.3 54.5-154.9 0-58.5-20.4-112.2-54.2-154.6-17.8 17.3-32.6 37.1-43.6 59.5l-28.7-14.1c12.8-26 30-49 50.8-69C375.6 34.7 315 8 248 8 181.1 8 120.5 34.6 75.9 77.7c20.7 19.9 37.9 42.9 50.7 68.8l-28.7 14.1c-11-22.3-25.7-42.1-43.5-59.4C20.4 143.7 0 197.4 0 256c0 58.6 20.4 112.3 54.4 154.7 18.2-17.7 33.2-38 44.3-61l28.8 13.9c-12.9 26.7-30.3 50.3-51.5 70.7 44.5 43.1 105.1 69.7 172 69.7 66.8 0 127.3-26.5 171.9-69.5-21.1-20.4-38.5-43.9-51.4-70.6zm-228.3-32l-30.5-9.8c14.9-46.4 12.7-93.8-.6-134l30.4-10c15 45.6 18 99.9.7 153.8zm216.3-153.4l30.4 10c-13.2 40.1-15.5 87.5-.6 134l-30.5 9.8c-17.3-54-14.3-108.3.7-153.8z"],
    "basketball-ball": [496, 512, [], "f434", "M212.3 10.3c-43.8 6.3-86.2 24.1-122.2 53.8l77.4 77.4c27.8-35.8 43.3-81.2 44.8-131.2zM248 222L405.9 64.1c-42.4-35-93.6-53.5-145.5-56.1-1.2 63.9-21.5 122.3-58.7 167.7L248 222zM56.1 98.1c-29.7 36-47.5 78.4-53.8 122.2 50-1.5 95.5-17 131.2-44.8L56.1 98.1zm272.2 204.2c45.3-37.1 103.7-57.4 167.7-58.7-2.6-51.9-21.1-103.1-56.1-145.5L282 256l46.3 46.3zM248 290L90.1 447.9c42.4 34.9 93.6 53.5 145.5 56.1 1.3-64 21.6-122.4 58.7-167.7L248 290zm191.9 123.9c29.7-36 47.5-78.4 53.8-122.2-50.1 1.6-95.5 17.1-131.2 44.8l77.4 77.4zM167.7 209.7C122.3 246.9 63.9 267.3 0 268.4c2.6 51.9 21.1 103.1 56.1 145.5L214 256l-46.3-46.3zm116 292c43.8-6.3 86.2-24.1 122.2-53.8l-77.4-77.4c-27.7 35.7-43.2 81.2-44.8 131.2z"],
    "bath": [512, 512, [], "f2cd", "M32,384a95.4,95.4,0,0,0,32,71.09V496a16,16,0,0,0,16,16h32a16,16,0,0,0,16-16V480H384v16a16,16,0,0,0,16,16h32a16,16,0,0,0,16-16V455.09A95.4,95.4,0,0,0,480,384V336H32ZM496,256H80V69.25a21.26,21.26,0,0,1,36.28-15l19.27,19.26c-13.13,29.88-7.61,59.11,8.62,79.73l-.17.17A16,16,0,0,0,144,176l11.31,11.31a16,16,0,0,0,22.63,0L283.31,81.94a16,16,0,0,0,0-22.63L272,48a16,16,0,0,0-22.62,0l-.17.17c-20.62-16.23-49.83-21.75-79.73-8.62L150.22,20.28A69.25,69.25,0,0,0,32,69.25V256H16A16,16,0,0,0,0,272v16a16,16,0,0,0,16,16H496a16,16,0,0,0,16-16V272A16,16,0,0,0,496,256Z"],
    "battery-empty": [640, 512, [], "f244", "M544 160v64h32v64h-32v64H64V160h480m16-64H48c-26.51 0-48 21.49-48 48v224c0 26.51 21.49 48 48 48h512c26.51 0 48-21.49 48-48v-16h8c13.255 0 24-10.745 24-24V184c0-13.255-10.745-24-24-24h-8v-16c0-26.51-21.49-48-48-48z"],
    "battery-full": [640, 512, [], "f240", "M544 160v64h32v64h-32v64H64V160h480m16-64H48c-26.51 0-48 21.49-48 48v224c0 26.51 21.49 48 48 48h512c26.51 0 48-21.49 48-48v-16h8c13.255 0 24-10.745 24-24V184c0-13.255-10.745-24-24-24h-8v-16c0-26.51-21.49-48-48-48zm-48 96H96v128h416V192z"],
    "battery-half": [640, 512, [], "f242", "M544 160v64h32v64h-32v64H64V160h480m16-64H48c-26.51 0-48 21.49-48 48v224c0 26.51 21.49 48 48 48h512c26.51 0 48-21.49 48-48v-16h8c13.255 0 24-10.745 24-24V184c0-13.255-10.745-24-24-24h-8v-16c0-26.51-21.49-48-48-48zm-240 96H96v128h224V192z"],
    "battery-quarter": [640, 512, [], "f243", "M544 160v64h32v64h-32v64H64V160h480m16-64H48c-26.51 0-48 21.49-48 48v224c0 26.51 21.49 48 48 48h512c26.51 0 48-21.49 48-48v-16h8c13.255 0 24-10.745 24-24V184c0-13.255-10.745-24-24-24h-8v-16c0-26.51-21.49-48-48-48zm-336 96H96v128h128V192z"],
    "battery-three-quarters": [640, 512, [], "f241", "M544 160v64h32v64h-32v64H64V160h480m16-64H48c-26.51 0-48 21.49-48 48v224c0 26.51 21.49 48 48 48h512c26.51 0 48-21.49 48-48v-16h8c13.255 0 24-10.745 24-24V184c0-13.255-10.745-24-24-24h-8v-16c0-26.51-21.49-48-48-48zm-144 96H96v128h320V192z"],
    "bed": [640, 512, [], "f236", "M176 256c44.11 0 80-35.89 80-80s-35.89-80-80-80-80 35.89-80 80 35.89 80 80 80zm352-128H304c-8.84 0-16 7.16-16 16v144H64V80c0-8.84-7.16-16-16-16H16C7.16 64 0 71.16 0 80v352c0 8.84 7.16 16 16 16h32c8.84 0 16-7.16 16-16v-48h512v48c0 8.84 7.16 16 16 16h32c8.84 0 16-7.16 16-16V240c0-61.86-50.14-112-112-112z"],
    "beer": [448, 512, [], "f0fc", "M368 96h-48V56c0-13.255-10.745-24-24-24H24C10.745 32 0 42.745 0 56v400c0 13.255 10.745 24 24 24h272c13.255 0 24-10.745 24-24v-42.11l80.606-35.977C429.396 365.063 448 336.388 448 304.86V176c0-44.112-35.888-80-80-80zm16 208.86a16.018 16.018 0 0 1-9.479 14.611L320 343.805V160h48c8.822 0 16 7.178 16 16v128.86zM208 384c-8.836 0-16-7.164-16-16V144c0-8.836 7.164-16 16-16s16 7.164 16 16v224c0 8.836-7.164 16-16 16zm-96 0c-8.836 0-16-7.164-16-16V144c0-8.836 7.164-16 16-16s16 7.164 16 16v224c0 8.836-7.164 16-16 16z"],
    "bell": [448, 512, [], "f0f3", "M224 512c35.32 0 63.97-28.65 63.97-64H160.03c0 35.35 28.65 64 63.97 64zm215.39-149.71c-19.32-20.76-55.47-51.99-55.47-154.29 0-77.7-54.48-139.9-127.94-155.16V32c0-17.67-14.32-32-31.98-32s-31.98 14.33-31.98 32v20.84C118.56 68.1 64.08 130.3 64.08 208c0 102.3-36.15 133.53-55.47 154.29-6 6.45-8.66 14.16-8.61 21.71.11 16.4 12.98 32 32.1 32h383.8c19.12 0 32-15.6 32.1-32 .05-7.55-2.61-15.27-8.61-21.71z"],
    "bell-slash": [640, 512, [], "f1f6", "M633.82 458.1l-90.62-70.05c.19-1.38.8-2.66.8-4.06.05-7.55-2.61-15.27-8.61-21.71-19.32-20.76-55.47-51.99-55.47-154.29 0-77.7-54.48-139.9-127.94-155.16V32c0-17.67-14.32-32-31.98-32s-31.98 14.33-31.98 32v20.84c-40.33 8.38-74.66 31.07-97.59 62.57L45.47 3.37C38.49-2.05 28.43-.8 23.01 6.18L3.37 31.45C-2.05 38.42-.8 48.47 6.18 53.9l588.35 454.73c6.98 5.43 17.03 4.17 22.46-2.81l19.64-25.27c5.42-6.97 4.17-17.02-2.81-22.45zM157.23 251.54c-8.61 67.96-36.41 93.33-52.62 110.75-6 6.45-8.66 14.16-8.61 21.71.11 16.4 12.98 32 32.1 32h241.92L157.23 251.54zM320 512c35.32 0 63.97-28.65 63.97-64H256.03c0 35.35 28.65 64 63.97 64z"],
    "bezier-curve": [640, 512, [], "f55b", "M368 32h-96c-17.67 0-32 14.33-32 32v96c0 17.67 14.33 32 32 32h96c17.67 0 32-14.33 32-32V64c0-17.67-14.33-32-32-32zM208 88h-84.75C113.75 64.56 90.84 48 64 48 28.66 48 0 76.65 0 112s28.66 64 64 64c26.84 0 49.75-16.56 59.25-40h79.73c-55.37 32.52-95.86 87.32-109.54 152h49.4c11.3-41.61 36.77-77.21 71.04-101.56-3.7-8.08-5.88-16.99-5.88-26.44V88zm-48 232H64c-17.67 0-32 14.33-32 32v96c0 17.67 14.33 32 32 32h96c17.67 0 32-14.33 32-32v-96c0-17.67-14.33-32-32-32zM576 48c-26.84 0-49.75 16.56-59.25 40H432v72c0 9.45-2.19 18.36-5.88 26.44 34.27 24.35 59.74 59.95 71.04 101.56h49.4c-13.68-64.68-54.17-119.48-109.54-152h79.73c9.5 23.44 32.41 40 59.25 40 35.34 0 64-28.65 64-64s-28.66-64-64-64zm0 272h-96c-17.67 0-32 14.33-32 32v96c0 17.67 14.33 32 32 32h96c17.67 0 32-14.33 32-32v-96c0-17.67-14.33-32-32-32z"],
    "bible": [448, 512, [], "f647", "M448 358.4V25.6c0-16-9.6-25.6-25.6-25.6H96C41.6 0 0 41.6 0 96v320c0 54.4 41.6 96 96 96h326.4c12.8 0 25.6-9.6 25.6-25.6v-16c0-6.4-3.2-12.8-9.6-19.2-3.2-16-3.2-60.8 0-73.6 6.4-3.2 9.6-9.6 9.6-19.2zM144 144c0-8.84 7.16-16 16-16h48V80c0-8.84 7.16-16 16-16h32c8.84 0 16 7.16 16 16v48h48c8.84 0 16 7.16 16 16v32c0 8.84-7.16 16-16 16h-48v112c0 8.84-7.16 16-16 16h-32c-8.84 0-16-7.16-16-16V192h-48c-8.84 0-16-7.16-16-16v-32zm236.8 304H96c-19.2 0-32-12.8-32-32s16-32 32-32h284.8v64z"],
    "bicycle": [640, 512, [], "f206", "M512.509 192.001c-16.373-.064-32.03 2.955-46.436 8.495l-77.68-125.153A24 24 0 0 0 368.001 64h-64c-8.837 0-16 7.163-16 16v16c0 8.837 7.163 16 16 16h50.649l14.896 24H256.002v-16c0-8.837-7.163-16-16-16h-87.459c-13.441 0-24.777 10.999-24.536 24.437.232 13.044 10.876 23.563 23.995 23.563h48.726l-29.417 47.52c-13.433-4.83-27.904-7.483-42.992-7.52C58.094 191.83.412 249.012.002 319.236-.413 390.279 57.055 448 128.002 448c59.642 0 109.758-40.793 123.967-96h52.033a24 24 0 0 0 20.406-11.367L410.37 201.77l14.938 24.067c-25.455 23.448-41.385 57.081-41.307 94.437.145 68.833 57.899 127.051 126.729 127.719 70.606.685 128.181-55.803 129.255-125.996 1.086-70.941-56.526-129.72-127.476-129.996zM186.75 265.772c9.727 10.529 16.673 23.661 19.642 38.228h-43.306l23.664-38.228zM128.002 400c-44.112 0-80-35.888-80-80s35.888-80 80-80c5.869 0 11.586.653 17.099 1.859l-45.505 73.509C89.715 331.327 101.213 352 120.002 352h81.3c-12.37 28.225-40.562 48-73.3 48zm162.63-96h-35.624c-3.96-31.756-19.556-59.894-42.383-80.026L237.371 184h127.547l-74.286 120zm217.057 95.886c-41.036-2.165-74.049-35.692-75.627-76.755-.812-21.121 6.633-40.518 19.335-55.263l44.433 71.586c4.66 7.508 14.524 9.816 22.032 5.156l13.594-8.437c7.508-4.66 9.817-14.524 5.156-22.032l-44.468-71.643a79.901 79.901 0 0 1 19.858-2.497c44.112 0 80 35.888 80 80-.001 45.54-38.252 82.316-84.313 79.885z"],
    "biking": [640, 512, [], "f84a", "M400 96a48 48 0 1 0-48-48 48 48 0 0 0 48 48zm-4 121a31.9 31.9 0 0 0 20 7h64a32 32 0 0 0 0-64h-52.78L356 103a31.94 31.94 0 0 0-40.81.68l-112 96a32 32 0 0 0 3.08 50.92L288 305.12V416a32 32 0 0 0 64 0V288a32 32 0 0 0-14.25-26.62l-41.36-27.57 58.25-49.92zm116 39a128 128 0 1 0 128 128 128 128 0 0 0-128-128zm0 192a64 64 0 1 1 64-64 64 64 0 0 1-64 64zM128 256a128 128 0 1 0 128 128 128 128 0 0 0-128-128zm0 192a64 64 0 1 1 64-64 64 64 0 0 1-64 64z"],
    "binoculars": [512, 512, [], "f1e5", "M416 48c0-8.84-7.16-16-16-16h-64c-8.84 0-16 7.16-16 16v48h96V48zM63.91 159.99C61.4 253.84 3.46 274.22 0 404v44c0 17.67 14.33 32 32 32h96c17.67 0 32-14.33 32-32V288h32V128H95.84c-17.63 0-31.45 14.37-31.93 31.99zm384.18 0c-.48-17.62-14.3-31.99-31.93-31.99H320v160h32v160c0 17.67 14.33 32 32 32h96c17.67 0 32-14.33 32-32v-44c-3.46-129.78-61.4-150.16-63.91-244.01zM176 32h-64c-8.84 0-16 7.16-16 16v48h96V48c0-8.84-7.16-16-16-16zm48 256h64V128h-64v160z"],
    "biohazard": [576, 512, [], "f780", "M287.9 112c18.6 0 36.2 3.8 52.8 9.6 13.3-10.3 23.6-24.3 29.5-40.7-25.2-10.9-53-17-82.2-17-29.1 0-56.9 6-82.1 16.9 5.9 16.4 16.2 30.4 29.5 40.7 16.5-5.7 34-9.5 52.5-9.5zM163.6 438.7c12-11.8 20.4-26.4 24.5-42.4-32.9-26.4-54.8-65.3-58.9-109.6-8.5-2.8-17.2-4.6-26.4-4.6-7.6 0-15.2 1-22.5 3.1 4.1 62.8 35.8 118 83.3 153.5zm224.2-42.6c4.1 16 12.5 30.7 24.5 42.5 47.4-35.5 79.1-90.7 83-153.5-7.2-2-14.7-3-22.2-3-9.2 0-18 1.9-26.6 4.7-4.1 44.2-26 82.9-58.7 109.3zm113.5-205c-17.6-10.4-36.3-16.6-55.3-19.9 6-17.7 10-36.4 10-56.2 0-41-14.5-80.8-41-112.2-2.5-3-6.6-3.7-10-1.8-3.3 1.9-4.8 6-3.6 9.7 4.5 13.8 6.6 26.3 6.6 38.5 0 67.8-53.8 122.9-120 122.9S168 117 168 49.2c0-12.1 2.2-24.7 6.6-38.5 1.2-3.7-.3-7.8-3.6-9.7-3.4-1.9-7.5-1.2-10 1.8C134.6 34.2 120 74 120 115c0 19.8 3.9 38.5 10 56.2-18.9 3.3-37.7 9.5-55.3 19.9-34.6 20.5-61 53.3-74.3 92.4-1.3 3.7.2 7.7 3.5 9.8 3.3 2 7.5 1.3 10-1.6 9.4-10.8 19-19.1 29.2-25.1 57.3-33.9 130.8-13.7 163.9 45 33.1 58.7 13.4 134-43.9 167.9-10.2 6.1-22 10.4-35.8 13.4-3.7.8-6.4 4.2-6.4 8.1.1 4 2.7 7.3 6.5 8 39.7 7.8 80.6.8 115.2-19.7 18-10.6 32.9-24.5 45.3-40.1 12.4 15.6 27.3 29.5 45.3 40.1 34.6 20.5 75.5 27.5 115.2 19.7 3.8-.7 6.4-4 6.5-8 0-3.9-2.6-7.3-6.4-8.1-13.9-2.9-25.6-7.3-35.8-13.4-57.3-33.9-77-109.2-43.9-167.9s106.6-78.9 163.9-45c10.2 6.1 19.8 14.3 29.2 25.1 2.5 2.9 6.7 3.6 10 1.6s4.8-6.1 3.5-9.8c-13.1-39.1-39.5-72-74.1-92.4zm-213.4 129c-26.5 0-48-21.5-48-48s21.5-48 48-48 48 21.5 48 48-21.5 48-48 48z"],
    "birthday-cake": [448, 512, [], "f1fd", "M448 384c-28.02 0-31.26-32-74.5-32-43.43 0-46.825 32-74.75 32-27.695 0-31.454-32-74.75-32-42.842 0-47.218 32-74.5 32-28.148 0-31.202-32-74.75-32-43.547 0-46.653 32-74.75 32v-80c0-26.5 21.5-48 48-48h16V112h64v144h64V112h64v144h64V112h64v144h16c26.5 0 48 21.5 48 48v80zm0 128H0v-96c43.356 0 46.767-32 74.75-32 27.951 0 31.253 32 74.75 32 42.843 0 47.217-32 74.5-32 28.148 0 31.201 32 74.75 32 43.357 0 46.767-32 74.75-32 27.488 0 31.252 32 74.5 32v96zM96 96c-17.75 0-32-14.25-32-32 0-31 32-23 32-64 12 0 32 29.5 32 56s-14.25 40-32 40zm128 0c-17.75 0-32-14.25-32-32 0-31 32-23 32-64 12 0 32 29.5 32 56s-14.25 40-32 40zm128 0c-17.75 0-32-14.25-32-32 0-31 32-23 32-64 12 0 32 29.5 32 56s-14.25 40-32 40z"],
    "blender": [512, 512, [], "f517", "M416 384H160c-35.35 0-64 28.65-64 64v32c0 17.67 14.33 32 32 32h320c17.67 0 32-14.33 32-32v-32c0-35.35-28.65-64-64-64zm-128 96c-17.67 0-32-14.33-32-32s14.33-32 32-32 32 14.33 32 32-14.33 32-32 32zm40-416h166.54L512 0H48C21.49 0 0 21.49 0 48v160c0 26.51 21.49 48 48 48h103.27l8.73 96h256l17.46-64H328c-4.42 0-8-3.58-8-8v-16c0-4.42 3.58-8 8-8h114.18l17.46-64H328c-4.42 0-8-3.58-8-8v-16c0-4.42 3.58-8 8-8h140.36l17.46-64H328c-4.42 0-8-3.58-8-8V72c0-4.42 3.58-8 8-8zM64 192V64h69.82l11.64 128H64z"],
    "blender-phone": [576, 512, [], "f6b6", "M392 64h166.54L576 0H192v352h288l17.46-64H392c-4.42 0-8-3.58-8-8v-16c0-4.42 3.58-8 8-8h114.18l17.46-64H392c-4.42 0-8-3.58-8-8v-16c0-4.42 3.58-8 8-8h140.36l17.46-64H392c-4.42 0-8-3.58-8-8V72c0-4.42 3.58-8 8-8zM158.8 335.01l-25.78-63.26c-2.78-6.81-9.8-10.99-17.24-10.26l-45.03 4.42c-17.28-46.94-17.65-99.78 0-147.72l45.03 4.42c7.43.73 14.46-3.46 17.24-10.26l25.78-63.26c3.02-7.39.2-15.85-6.68-20.07l-39.28-24.1C98.51-3.87 80.09-.5 68.95 11.97c-92.57 103.6-92 259.55 2.1 362.49 9.87 10.8 29.12 12.48 41.65 4.8l39.41-24.18c6.89-4.22 9.7-12.67 6.69-20.07zM480 384H192c-35.35 0-64 28.65-64 64v32c0 17.67 14.33 32 32 32h352c17.67 0 32-14.33 32-32v-32c0-35.35-28.65-64-64-64zm-144 96c-17.67 0-32-14.33-32-32s14.33-32 32-32 32 14.33 32 32-14.33 32-32 32z"],
    "blind": [384, 512, [], "f29d", "M380.15 510.837a8 8 0 0 1-10.989-2.687l-125.33-206.427a31.923 31.923 0 0 0 12.958-9.485l126.048 207.608a8 8 0 0 1-2.687 10.991zM142.803 314.338l-32.54 89.485 36.12 88.285c6.693 16.36 25.377 24.192 41.733 17.501 16.357-6.692 24.193-25.376 17.501-41.734l-62.814-153.537zM96 88c24.301 0 44-19.699 44-44S120.301 0 96 0 52 19.699 52 44s19.699 44 44 44zm154.837 169.128l-120-152c-4.733-5.995-11.75-9.108-18.837-9.112V96H80v.026c-7.146.003-14.217 3.161-18.944 9.24L0 183.766v95.694c0 13.455 11.011 24.791 24.464 24.536C37.505 303.748 48 293.1 48 280v-79.766l16-20.571v140.698L9.927 469.055c-6.04 16.609 2.528 34.969 19.138 41.009 16.602 6.039 34.968-2.524 41.009-19.138L136 309.638V202.441l-31.406-39.816a4 4 0 1 1 6.269-4.971l102.3 129.217c9.145 11.584 24.368 11.339 33.708 3.965 10.41-8.216 12.159-23.334 3.966-33.708z"],
    "blog": [512, 512, [], "f781", "M172.2 226.8c-14.6-2.9-28.2 8.9-28.2 23.8V301c0 10.2 7.1 18.4 16.7 22 18.2 6.8 31.3 24.4 31.3 45 0 26.5-21.5 48-48 48s-48-21.5-48-48V120c0-13.3-10.7-24-24-24H24c-13.3 0-24 10.7-24 24v248c0 89.5 82.1 160.2 175 140.7 54.4-11.4 98.3-55.4 109.7-109.7 17.4-82.9-37-157.2-112.5-172.2zM209 0c-9.2-.5-17 6.8-17 16v31.6c0 8.5 6.6 15.5 15 15.9 129.4 7 233.4 112 240.9 241.5.5 8.4 7.5 15 15.9 15h32.1c9.2 0 16.5-7.8 16-17C503.4 139.8 372.2 8.6 209 0zm.3 96c-9.3-.7-17.3 6.7-17.3 16.1v32.1c0 8.4 6.5 15.3 14.8 15.9 76.8 6.3 138 68.2 144.9 145.2.8 8.3 7.6 14.7 15.9 14.7h32.2c9.3 0 16.8-8 16.1-17.3-8.4-110.1-96.5-198.2-206.6-206.7z"],
    "bold": [384, 512, [], "f032", "M333.49 238a122 122 0 0 0 27-65.21C367.87 96.49 308 32 233.42 32H34a16 16 0 0 0-16 16v48a16 16 0 0 0 16 16h31.87v288H34a16 16 0 0 0-16 16v48a16 16 0 0 0 16 16h209.32c70.8 0 134.14-51.75 141-122.4 4.74-48.45-16.39-92.06-50.83-119.6zM145.66 112h87.76a48 48 0 0 1 0 96h-87.76zm87.76 288h-87.76V288h87.76a56 56 0 0 1 0 112z"],
    "bolt": [320, 512, [], "f0e7", "M296 160H180.6l42.6-129.8C227.2 15 215.7 0 200 0H56C44 0 33.8 8.9 32.2 20.8l-32 240C-1.7 275.2 9.5 288 24 288h118.7L96.6 482.5c-3.6 15.2 8 29.5 23.3 29.5 8.4 0 16.4-4.4 20.8-12l176-304c9.3-15.9-2.2-36-20.7-36z"],
    "bomb": [512, 512, [], "f1e2", "M440.5 88.5l-52 52L415 167c9.4 9.4 9.4 24.6 0 33.9l-17.4 17.4c11.8 26.1 18.4 55.1 18.4 85.6 0 114.9-93.1 208-208 208S0 418.9 0 304 93.1 96 208 96c30.5 0 59.5 6.6 85.6 18.4L311 97c9.4-9.4 24.6-9.4 33.9 0l26.5 26.5 52-52 17.1 17zM500 60h-24c-6.6 0-12 5.4-12 12s5.4 12 12 12h24c6.6 0 12-5.4 12-12s-5.4-12-12-12zM440 0c-6.6 0-12 5.4-12 12v24c0 6.6 5.4 12 12 12s12-5.4 12-12V12c0-6.6-5.4-12-12-12zm33.9 55l17-17c4.7-4.7 4.7-12.3 0-17-4.7-4.7-12.3-4.7-17 0l-17 17c-4.7 4.7-4.7 12.3 0 17 4.8 4.7 12.4 4.7 17 0zm-67.8 0c4.7 4.7 12.3 4.7 17 0 4.7-4.7 4.7-12.3 0-17l-17-17c-4.7-4.7-12.3-4.7-17 0-4.7 4.7-4.7 12.3 0 17l17 17zm67.8 34c-4.7-4.7-12.3-4.7-17 0-4.7 4.7-4.7 12.3 0 17l17 17c4.7 4.7 12.3 4.7 17 0 4.7-4.7 4.7-12.3 0-17l-17-17zM112 272c0-35.3 28.7-64 64-64 8.8 0 16-7.2 16-16s-7.2-16-16-16c-52.9 0-96 43.1-96 96 0 8.8 7.2 16 16 16s16-7.2 16-16z"],
    "bone": [640, 512, [], "f5d7", "M598.88 244.56c25.2-12.6 41.12-38.36 41.12-66.53v-7.64C640 129.3 606.7 96 565.61 96c-32.02 0-60.44 20.49-70.57 50.86-7.68 23.03-11.6 45.14-38.11 45.14H183.06c-27.38 0-31.58-25.54-38.11-45.14C134.83 116.49 106.4 96 74.39 96 33.3 96 0 129.3 0 170.39v7.64c0 28.17 15.92 53.93 41.12 66.53 9.43 4.71 9.43 18.17 0 22.88C15.92 280.04 0 305.8 0 333.97v7.64C0 382.7 33.3 416 74.38 416c32.02 0 60.44-20.49 70.57-50.86 7.68-23.03 11.6-45.14 38.11-45.14h273.87c27.38 0 31.58 25.54 38.11 45.14C505.17 395.51 533.6 416 565.61 416c41.08 0 74.38-33.3 74.38-74.39v-7.64c0-28.18-15.92-53.93-41.12-66.53-9.42-4.71-9.42-18.17.01-22.88z"],
    "bong": [448, 512, [], "f55c", "M302.5 512c23.18 0 44.43-12.58 56-32.66C374.69 451.26 384 418.75 384 384c0-36.12-10.08-69.81-27.44-98.62L400 241.94l9.38 9.38c6.25 6.25 16.38 6.25 22.63 0l11.3-11.32c6.25-6.25 6.25-16.38 0-22.63l-52.69-52.69c-6.25-6.25-16.38-6.25-22.63 0l-11.31 11.31c-6.25 6.25-6.25 16.38 0 22.63l9.38 9.38-39.41 39.41c-11.56-11.37-24.53-21.33-38.65-29.51V63.74l15.97-.02c8.82-.01 15.97-7.16 15.98-15.98l.04-31.72C320 7.17 312.82-.01 303.97 0L80.03.26c-8.82.01-15.97 7.16-15.98 15.98l-.04 31.73c-.01 8.85 7.17 16.02 16.02 16.01L96 63.96v153.93C38.67 251.1 0 312.97 0 384c0 34.75 9.31 67.27 25.5 95.34C37.08 499.42 58.33 512 81.5 512h221zM120.06 259.43L144 245.56V63.91l96-.11v181.76l23.94 13.87c24.81 14.37 44.12 35.73 56.56 60.57h-257c12.45-24.84 31.75-46.2 56.56-60.57z"],
    "book": [448, 512, [], "f02d", "M448 360V24c0-13.3-10.7-24-24-24H96C43 0 0 43 0 96v320c0 53 43 96 96 96h328c13.3 0 24-10.7 24-24v-16c0-7.5-3.5-14.3-8.9-18.7-4.2-15.4-4.2-59.3 0-74.7 5.4-4.3 8.9-11.1 8.9-18.6zM128 134c0-3.3 2.7-6 6-6h212c3.3 0 6 2.7 6 6v20c0 3.3-2.7 6-6 6H134c-3.3 0-6-2.7-6-6v-20zm0 64c0-3.3 2.7-6 6-6h212c3.3 0 6 2.7 6 6v20c0 3.3-2.7 6-6 6H134c-3.3 0-6-2.7-6-6v-20zm253.4 250H96c-17.7 0-32-14.3-32-32 0-17.6 14.4-32 32-32h285.4c-1.9 17.1-1.9 46.9 0 64z"],
    "book-dead": [448, 512, [], "f6b7", "M272 136c8.8 0 16-7.2 16-16s-7.2-16-16-16-16 7.2-16 16 7.2 16 16 16zm176 222.4V25.6c0-16-9.6-25.6-25.6-25.6H96C41.6 0 0 41.6 0 96v320c0 54.4 41.6 96 96 96h326.4c12.8 0 25.6-9.6 25.6-25.6v-16c0-6.4-3.2-12.8-9.6-19.2-3.2-16-3.2-60.8 0-73.6 6.4-3.2 9.6-9.6 9.6-19.2zM240 56c44.2 0 80 28.7 80 64 0 20.9-12.7 39.2-32 50.9V184c0 8.8-7.2 16-16 16h-64c-8.8 0-16-7.2-16-16v-13.1c-19.3-11.7-32-30-32-50.9 0-35.3 35.8-64 80-64zM124.8 223.3l6.3-14.7c1.7-4.1 6.4-5.9 10.5-4.2l98.3 42.1 98.4-42.1c4.1-1.7 8.8.1 10.5 4.2l6.3 14.7c1.7 4.1-.1 8.8-4.2 10.5L280.6 264l70.3 30.1c4.1 1.7 5.9 6.4 4.2 10.5l-6.3 14.7c-1.7 4.1-6.4 5.9-10.5 4.2L240 281.4l-98.3 42.2c-4.1 1.7-8.8-.1-10.5-4.2l-6.3-14.7c-1.7-4.1.1-8.8 4.2-10.5l70.4-30.1-70.5-30.3c-4.1-1.7-5.9-6.4-4.2-10.5zm256 224.7H96c-19.2 0-32-12.8-32-32s16-32 32-32h284.8zM208 136c8.8 0 16-7.2 16-16s-7.2-16-16-16-16 7.2-16 16 7.2 16 16 16z"],
    "book-medical": [448, 512, [], "f7e6", "M448 358.4V25.6c0-16-9.6-25.6-25.6-25.6H96C41.6 0 0 41.6 0 96v320c0 54.4 41.6 96 96 96h326.4c12.8 0 25.6-9.6 25.6-25.6v-16q0-9.6-9.6-19.2c-3.2-16-3.2-60.8 0-73.6q9.6-4.8 9.6-19.2zM144 168a8 8 0 0 1 8-8h56v-56a8 8 0 0 1 8-8h48a8 8 0 0 1 8 8v56h56a8 8 0 0 1 8 8v48a8 8 0 0 1-8 8h-56v56a8 8 0 0 1-8 8h-48a8 8 0 0 1-8-8v-56h-56a8 8 0 0 1-8-8zm236.8 280H96c-19.2 0-32-12.8-32-32s16-32 32-32h284.8z"],
    "book-open": [576, 512, [], "f518", "M542.22 32.05c-54.8 3.11-163.72 14.43-230.96 55.59-4.64 2.84-7.27 7.89-7.27 13.17v363.87c0 11.55 12.63 18.85 23.28 13.49 69.18-34.82 169.23-44.32 218.7-46.92 16.89-.89 30.02-14.43 30.02-30.66V62.75c.01-17.71-15.35-31.74-33.77-30.7zM264.73 87.64C197.5 46.48 88.58 35.17 33.78 32.05 15.36 31.01 0 45.04 0 62.75V400.6c0 16.24 13.13 29.78 30.02 30.66 49.49 2.6 149.59 12.11 218.77 46.95 10.62 5.35 23.21-1.94 23.21-13.46V100.63c0-5.29-2.62-10.14-7.27-12.99z"],
    "book-reader": [512, 512, [], "f5da", "M352 96c0-53.02-42.98-96-96-96s-96 42.98-96 96 42.98 96 96 96 96-42.98 96-96zM233.59 241.1c-59.33-36.32-155.43-46.3-203.79-49.05C13.55 191.13 0 203.51 0 219.14v222.8c0 14.33 11.59 26.28 26.49 27.05 43.66 2.29 131.99 10.68 193.04 41.43 9.37 4.72 20.48-1.71 20.48-11.87V252.56c-.01-4.67-2.32-8.95-6.42-11.46zm248.61-49.05c-48.35 2.74-144.46 12.73-203.78 49.05-4.1 2.51-6.41 6.96-6.41 11.63v245.79c0 10.19 11.14 16.63 20.54 11.9 61.04-30.72 149.32-39.11 192.97-41.4 14.9-.78 26.49-12.73 26.49-27.06V219.14c-.01-15.63-13.56-28.01-29.81-27.09z"],
    "bookmark": [384, 512, [], "f02e", "M0 512V48C0 21.49 21.49 0 48 0h288c26.51 0 48 21.49 48 48v464L192 400 0 512z"],
    "border-all": [448, 512, [], "f84c", "M416 32H32A32 32 0 0 0 0 64v384a32 32 0 0 0 32 32h384a32 32 0 0 0 32-32V64a32 32 0 0 0-32-32zm-32 64v128H256V96zm-192 0v128H64V96zM64 416V288h128v128zm192 0V288h128v128z"],
    "border-none": [448, 512, [], "f850", "M240 224h-32a16 16 0 0 0-16 16v32a16 16 0 0 0 16 16h32a16 16 0 0 0 16-16v-32a16 16 0 0 0-16-16zm96 0h-32a16 16 0 0 0-16 16v32a16 16 0 0 0 16 16h32a16 16 0 0 0 16-16v-32a16 16 0 0 0-16-16zm96 0h-32a16 16 0 0 0-16 16v32a16 16 0 0 0 16 16h32a16 16 0 0 0 16-16v-32a16 16 0 0 0-16-16zm-288 0h-32a16 16 0 0 0-16 16v32a16 16 0 0 0 16 16h32a16 16 0 0 0 16-16v-32a16 16 0 0 0-16-16zm96 192h-32a16 16 0 0 0-16 16v32a16 16 0 0 0 16 16h32a16 16 0 0 0 16-16v-32a16 16 0 0 0-16-16zm96 0h-32a16 16 0 0 0-16 16v32a16 16 0 0 0 16 16h32a16 16 0 0 0 16-16v-32a16 16 0 0 0-16-16zm96 0h-32a16 16 0 0 0-16 16v32a16 16 0 0 0 16 16h32a16 16 0 0 0 16-16v-32a16 16 0 0 0-16-16zm0-96h-32a16 16 0 0 0-16 16v32a16 16 0 0 0 16 16h32a16 16 0 0 0 16-16v-32a16 16 0 0 0-16-16zm0-192h-32a16 16 0 0 0-16 16v32a16 16 0 0 0 16 16h32a16 16 0 0 0 16-16v-32a16 16 0 0 0-16-16zM240 320h-32a16 16 0 0 0-16 16v32a16 16 0 0 0 16 16h32a16 16 0 0 0 16-16v-32a16 16 0 0 0-16-16zm0-192h-32a16 16 0 0 0-16 16v32a16 16 0 0 0 16 16h32a16 16 0 0 0 16-16v-32a16 16 0 0 0-16-16zm-96 288h-32a16 16 0 0 0-16 16v32a16 16 0 0 0 16 16h32a16 16 0 0 0 16-16v-32a16 16 0 0 0-16-16zm96-384h-32a16 16 0 0 0-16 16v32a16 16 0 0 0 16 16h32a16 16 0 0 0 16-16V48a16 16 0 0 0-16-16zm96 0h-32a16 16 0 0 0-16 16v32a16 16 0 0 0 16 16h32a16 16 0 0 0 16-16V48a16 16 0 0 0-16-16zm96 0h-32a16 16 0 0 0-16 16v32a16 16 0 0 0 16 16h32a16 16 0 0 0 16-16V48a16 16 0 0 0-16-16zM48 224H16a16 16 0 0 0-16 16v32a16 16 0 0 0 16 16h32a16 16 0 0 0 16-16v-32a16 16 0 0 0-16-16zm0 192H16a16 16 0 0 0-16 16v32a16 16 0 0 0 16 16h32a16 16 0 0 0 16-16v-32a16 16 0 0 0-16-16zm0-96H16a16 16 0 0 0-16 16v32a16 16 0 0 0 16 16h32a16 16 0 0 0 16-16v-32a16 16 0 0 0-16-16zm0-192H16a16 16 0 0 0-16 16v32a16 16 0 0 0 16 16h32a16 16 0 0 0 16-16v-32a16 16 0 0 0-16-16zm0-96H16A16 16 0 0 0 0 48v32a16 16 0 0 0 16 16h32a16 16 0 0 0 16-16V48a16 16 0 0 0-16-16zm96 0h-32a16 16 0 0 0-16 16v32a16 16 0 0 0 16 16h32a16 16 0 0 0 16-16V48a16 16 0 0 0-16-16z"],
    "border-style": [448, 512, [], "f853", "M240 416h-32a16 16 0 0 0-16 16v32a16 16 0 0 0 16 16h32a16 16 0 0 0 16-16v-32a16 16 0 0 0-16-16zm-96 0h-32a16 16 0 0 0-16 16v32a16 16 0 0 0 16 16h32a16 16 0 0 0 16-16v-32a16 16 0 0 0-16-16zm192 0h-32a16 16 0 0 0-16 16v32a16 16 0 0 0 16 16h32a16 16 0 0 0 16-16v-32a16 16 0 0 0-16-16zm96-192h-32a16 16 0 0 0-16 16v32a16 16 0 0 0 16 16h32a16 16 0 0 0 16-16v-32a16 16 0 0 0-16-16zm0 96h-32a16 16 0 0 0-16 16v32a16 16 0 0 0 16 16h32a16 16 0 0 0 16-16v-32a16 16 0 0 0-16-16zm0 96h-32a16 16 0 0 0-16 16v32a16 16 0 0 0 16 16h32a16 16 0 0 0 16-16v-32a16 16 0 0 0-16-16zm0-288h-32a16 16 0 0 0-16 16v32a16 16 0 0 0 16 16h32a16 16 0 0 0 16-16v-32a16 16 0 0 0-16-16zm0-96H32A32 32 0 0 0 0 64v400a16 16 0 0 0 16 16h32a16 16 0 0 0 16-16V96h368a16 16 0 0 0 16-16V48a16 16 0 0 0-16-16z"],
    "bowling-ball": [496, 512, [], "f436", "M248 8C111 8 0 119 0 256s111 248 248 248 248-111 248-248S385 8 248 8zM120 192c-17.7 0-32-14.3-32-32s14.3-32 32-32 32 14.3 32 32-14.3 32-32 32zm64-96c0-17.7 14.3-32 32-32s32 14.3 32 32-14.3 32-32 32-32-14.3-32-32zm48 144c-17.7 0-32-14.3-32-32s14.3-32 32-32 32 14.3 32 32-14.3 32-32 32z"],
    "box": [512, 512, [], "f466", "M509.5 184.6L458.9 32.8C452.4 13.2 434.1 0 413.4 0H272v192h238.7c-.4-2.5-.4-5-1.2-7.4zM240 0H98.6c-20.7 0-39 13.2-45.5 32.8L2.5 184.6c-.8 2.4-.8 4.9-1.2 7.4H240V0zM0 224v240c0 26.5 21.5 48 48 48h416c26.5 0 48-21.5 48-48V224H0z"],
    "box-open": [640, 512, [], "f49e", "M425.7 256c-16.9 0-32.8-9-41.4-23.4L320 126l-64.2 106.6c-8.7 14.5-24.6 23.5-41.5 23.5-4.5 0-9-.6-13.3-1.9L64 215v178c0 14.7 10 27.5 24.2 31l216.2 54.1c10.2 2.5 20.9 2.5 31 0L551.8 424c14.2-3.6 24.2-16.4 24.2-31V215l-137 39.1c-4.3 1.3-8.8 1.9-13.3 1.9zm212.6-112.2L586.8 41c-3.1-6.2-9.8-9.8-16.7-8.9L320 64l91.7 152.1c3.8 6.3 11.4 9.3 18.5 7.3l197.9-56.5c9.9-2.9 14.7-13.9 10.2-23.1zM53.2 41L1.7 143.8c-4.6 9.2.3 20.2 10.1 23l197.9 56.5c7.1 2 14.7-1 18.5-7.3L320 64 69.8 32.1c-6.9-.8-13.5 2.7-16.6 8.9z"],
    "boxes": [576, 512, [], "f468", "M560 288h-80v96l-32-21.3-32 21.3v-96h-80c-8.8 0-16 7.2-16 16v192c0 8.8 7.2 16 16 16h224c8.8 0 16-7.2 16-16V304c0-8.8-7.2-16-16-16zm-384-64h224c8.8 0 16-7.2 16-16V16c0-8.8-7.2-16-16-16h-80v96l-32-21.3L256 96V0h-80c-8.8 0-16 7.2-16 16v192c0 8.8 7.2 16 16 16zm64 64h-80v96l-32-21.3L96 384v-96H16c-8.8 0-16 7.2-16 16v192c0 8.8 7.2 16 16 16h224c8.8 0 16-7.2 16-16V304c0-8.8-7.2-16-16-16z"],
    "braille": [640, 512, [], "f2a1", "M128 256c0 35.346-28.654 64-64 64S0 291.346 0 256s28.654-64 64-64 64 28.654 64 64zM64 384c-17.673 0-32 14.327-32 32s14.327 32 32 32 32-14.327 32-32-14.327-32-32-32zm0-352C28.654 32 0 60.654 0 96s28.654 64 64 64 64-28.654 64-64-28.654-64-64-64zm160 192c-17.673 0-32 14.327-32 32s14.327 32 32 32 32-14.327 32-32-14.327-32-32-32zm0 160c-17.673 0-32 14.327-32 32s14.327 32 32 32 32-14.327 32-32-14.327-32-32-32zm0-352c-35.346 0-64 28.654-64 64s28.654 64 64 64 64-28.654 64-64-28.654-64-64-64zm224 192c-17.673 0-32 14.327-32 32s14.327 32 32 32 32-14.327 32-32-14.327-32-32-32zm0 160c-17.673 0-32 14.327-32 32s14.327 32 32 32 32-14.327 32-32-14.327-32-32-32zm0-352c-35.346 0-64 28.654-64 64s28.654 64 64 64 64-28.654 64-64-28.654-64-64-64zm160 192c-17.673 0-32 14.327-32 32s14.327 32 32 32 32-14.327 32-32-14.327-32-32-32zm0 160c-17.673 0-32 14.327-32 32s14.327 32 32 32 32-14.327 32-32-14.327-32-32-32zm0-320c-17.673 0-32 14.327-32 32s14.327 32 32 32 32-14.327 32-32-14.327-32-32-32z"],
    "brain": [576, 512, [], "f5dc", "M208 0c-29.9 0-54.7 20.5-61.8 48.2-.8 0-1.4-.2-2.2-.2-35.3 0-64 28.7-64 64 0 4.8.6 9.5 1.7 14C52.5 138 32 166.6 32 200c0 12.6 3.2 24.3 8.3 34.9C16.3 248.7 0 274.3 0 304c0 33.3 20.4 61.9 49.4 73.9-.9 4.6-1.4 9.3-1.4 14.1 0 39.8 32.2 72 72 72 4.1 0 8.1-.5 12-1.2 9.6 28.5 36.2 49.2 68 49.2 39.8 0 72-32.2 72-72V64c0-35.3-28.7-64-64-64zm368 304c0-29.7-16.3-55.3-40.3-69.1 5.2-10.6 8.3-22.3 8.3-34.9 0-33.4-20.5-62-49.7-74 1-4.5 1.7-9.2 1.7-14 0-35.3-28.7-64-64-64-.8 0-1.5.2-2.2.2C422.7 20.5 397.9 0 368 0c-35.3 0-64 28.6-64 64v376c0 39.8 32.2 72 72 72 31.8 0 58.4-20.7 68-49.2 3.9.7 7.9 1.2 12 1.2 39.8 0 72-32.2 72-72 0-4.8-.5-9.5-1.4-14.1 29-12 49.4-40.6 49.4-73.9z"],
    "bread-slice": [576, 512, [], "f7ec", "M288 0C108 0 0 93.4 0 169.14 0 199.44 24.24 224 64 224v256c0 17.67 16.12 32 36 32h376c19.88 0 36-14.33 36-32V224c39.76 0 64-24.56 64-54.86C576 93.4 468 0 288 0z"],
    "briefcase": [512, 512, [], "f0b1", "M320 336c0 8.84-7.16 16-16 16h-96c-8.84 0-16-7.16-16-16v-48H0v144c0 25.6 22.4 48 48 48h416c25.6 0 48-22.4 48-48V288H320v48zm144-208h-80V80c0-25.6-22.4-48-48-48H176c-25.6 0-48 22.4-48 48v48H48c-25.6 0-48 22.4-48 48v80h512v-80c0-25.6-22.4-48-48-48zm-144 0H192V96h128v32z"],
    "briefcase-medical": [512, 512, [], "f469", "M464 128h-80V80c0-26.5-21.5-48-48-48H176c-26.5 0-48 21.5-48 48v48H48c-26.5 0-48 21.5-48 48v288c0 26.5 21.5 48 48 48h416c26.5 0 48-21.5 48-48V176c0-26.5-21.5-48-48-48zM192 96h128v32H192V96zm160 248c0 4.4-3.6 8-8 8h-56v56c0 4.4-3.6 8-8 8h-48c-4.4 0-8-3.6-8-8v-56h-56c-4.4 0-8-3.6-8-8v-48c0-4.4 3.6-8 8-8h56v-56c0-4.4 3.6-8 8-8h48c4.4 0 8 3.6 8 8v56h56c4.4 0 8 3.6 8 8v48z"],
    "broadcast-tower": [640, 512, [], "f519", "M150.94 192h33.73c11.01 0 18.61-10.83 14.86-21.18-4.93-13.58-7.55-27.98-7.55-42.82s2.62-29.24 7.55-42.82C203.29 74.83 195.68 64 184.67 64h-33.73c-7.01 0-13.46 4.49-15.41 11.23C130.64 92.21 128 109.88 128 128c0 18.12 2.64 35.79 7.54 52.76 1.94 6.74 8.39 11.24 15.4 11.24zM89.92 23.34C95.56 12.72 87.97 0 75.96 0H40.63c-6.27 0-12.14 3.59-14.74 9.31C9.4 45.54 0 85.65 0 128c0 24.75 3.12 68.33 26.69 118.86 2.62 5.63 8.42 9.14 14.61 9.14h34.84c12.02 0 19.61-12.74 13.95-23.37-49.78-93.32-16.71-178.15-.17-209.29zM614.06 9.29C611.46 3.58 605.6 0 599.33 0h-35.42c-11.98 0-19.66 12.66-14.02 23.25 18.27 34.29 48.42 119.42.28 209.23-5.72 10.68 1.8 23.52 13.91 23.52h35.23c6.27 0 12.13-3.58 14.73-9.29C630.57 210.48 640 170.36 640 128s-9.42-82.48-25.94-118.71zM489.06 64h-33.73c-11.01 0-18.61 10.83-14.86 21.18 4.93 13.58 7.55 27.98 7.55 42.82s-2.62 29.24-7.55 42.82c-3.76 10.35 3.85 21.18 14.86 21.18h33.73c7.02 0 13.46-4.49 15.41-11.24 4.9-16.97 7.53-34.64 7.53-52.76 0-18.12-2.64-35.79-7.54-52.76-1.94-6.75-8.39-11.24-15.4-11.24zm-116.3 100.12c7.05-10.29 11.2-22.71 11.2-36.12 0-35.35-28.63-64-63.96-64-35.32 0-63.96 28.65-63.96 64 0 13.41 4.15 25.83 11.2 36.12l-130.5 313.41c-3.4 8.15.46 17.52 8.61 20.92l29.51 12.31c8.15 3.4 17.52-.46 20.91-8.61L244.96 384h150.07l49.2 118.15c3.4 8.16 12.76 12.01 20.91 8.61l29.51-12.31c8.15-3.4 12-12.77 8.61-20.92l-130.5-313.41zM271.62 320L320 203.81 368.38 320h-96.76z"],
    "broom": [640, 512, [], "f51a", "M256.47 216.77l86.73 109.18s-16.6 102.36-76.57 150.12C206.66 523.85 0 510.19 0 510.19s3.8-23.14 11-55.43l94.62-112.17c3.97-4.7-.87-11.62-6.65-9.5l-60.4 22.09c14.44-41.66 32.72-80.04 54.6-97.47 59.97-47.76 163.3-40.94 163.3-40.94zM636.53 31.03l-19.86-25c-5.49-6.9-15.52-8.05-22.41-2.56l-232.48 177.8-34.14-42.97c-5.09-6.41-15.14-5.21-18.59 2.21l-25.33 54.55 86.73 109.18 58.8-12.45c8-1.69 11.42-11.2 6.34-17.6l-34.09-42.92 232.48-177.8c6.89-5.48 8.04-15.53 2.55-22.44z"],
    "brush": [384, 512, [], "f55d", "M352 0H32C14.33 0 0 14.33 0 32v224h384V32c0-17.67-14.33-32-32-32zM0 320c0 35.35 28.66 64 64 64h64v64c0 35.35 28.66 64 64 64s64-28.65 64-64v-64h64c35.34 0 64-28.65 64-64v-32H0v32zm192 104c13.25 0 24 10.74 24 24 0 13.25-10.75 24-24 24s-24-10.75-24-24c0-13.26 10.75-24 24-24z"],
    "bug": [512, 512, [], "f188", "M511.988 288.9c-.478 17.43-15.217 31.1-32.653 31.1H424v16c0 21.864-4.882 42.584-13.6 61.145l60.228 60.228c12.496 12.497 12.496 32.758 0 45.255-12.498 12.497-32.759 12.496-45.256 0l-54.736-54.736C345.886 467.965 314.351 480 280 480V236c0-6.627-5.373-12-12-12h-24c-6.627 0-12 5.373-12 12v244c-34.351 0-65.886-12.035-90.636-32.108l-54.736 54.736c-12.498 12.497-32.759 12.496-45.256 0-12.496-12.497-12.496-32.758 0-45.255l60.228-60.228C92.882 378.584 88 357.864 88 336v-16H32.666C15.23 320 .491 306.33.013 288.9-.484 270.816 14.028 256 32 256h56v-58.745l-46.628-46.628c-12.496-12.497-12.496-32.758 0-45.255 12.498-12.497 32.758-12.497 45.256 0L141.255 160h229.489l54.627-54.627c12.498-12.497 32.758-12.497 45.256 0 12.496 12.497 12.496 32.758 0 45.255L424 197.255V256h56c17.972 0 32.484 14.816 31.988 32.9zM257 0c-61.856 0-112 50.144-112 112h224C369 50.144 318.856 0 257 0z"],
    "building": [448, 512, [], "f1ad", "M436 480h-20V24c0-13.255-10.745-24-24-24H56C42.745 0 32 10.745 32 24v456H12c-6.627 0-12 5.373-12 12v20h448v-20c0-6.627-5.373-12-12-12zM128 76c0-6.627 5.373-12 12-12h40c6.627 0 12 5.373 12 12v40c0 6.627-5.373 12-12 12h-40c-6.627 0-12-5.373-12-12V76zm0 96c0-6.627 5.373-12 12-12h40c6.627 0 12 5.373 12 12v40c0 6.627-5.373 12-12 12h-40c-6.627 0-12-5.373-12-12v-40zm52 148h-40c-6.627 0-12-5.373-12-12v-40c0-6.627 5.373-12 12-12h40c6.627 0 12 5.373 12 12v40c0 6.627-5.373 12-12 12zm76 160h-64v-84c0-6.627 5.373-12 12-12h40c6.627 0 12 5.373 12 12v84zm64-172c0 6.627-5.373 12-12 12h-40c-6.627 0-12-5.373-12-12v-40c0-6.627 5.373-12 12-12h40c6.627 0 12 5.373 12 12v40zm0-96c0 6.627-5.373 12-12 12h-40c-6.627 0-12-5.373-12-12v-40c0-6.627 5.373-12 12-12h40c6.627 0 12 5.373 12 12v40zm0-96c0 6.627-5.373 12-12 12h-40c-6.627 0-12-5.373-12-12V76c0-6.627 5.373-12 12-12h40c6.627 0 12 5.373 12 12v40z"],
    "bullhorn": [576, 512, [], "f0a1", "M576 240c0-23.63-12.95-44.04-32-55.12V32.01C544 23.26 537.02 0 512 0c-7.12 0-14.19 2.38-19.98 7.02l-85.03 68.03C364.28 109.19 310.66 128 256 128H64c-35.35 0-64 28.65-64 64v96c0 35.35 28.65 64 64 64h33.7c-1.39 10.48-2.18 21.14-2.18 32 0 39.77 9.26 77.35 25.56 110.94 5.19 10.69 16.52 17.06 28.4 17.06h74.28c26.05 0 41.69-29.84 25.9-50.56-16.4-21.52-26.15-48.36-26.15-77.44 0-11.11 1.62-21.79 4.41-32H256c54.66 0 108.28 18.81 150.98 52.95l85.03 68.03a32.023 32.023 0 0 0 19.98 7.02c24.92 0 32-22.78 32-32V295.13C563.05 284.04 576 263.63 576 240zm-96 141.42l-33.05-26.44C392.95 311.78 325.12 288 256 288v-96c69.12 0 136.95-23.78 190.95-66.98L480 98.58v282.84z"],
    "bullseye": [496, 512, [], "f140", "M248 8C111.03 8 0 119.03 0 256s111.03 248 248 248 248-111.03 248-248S384.97 8 248 8zm0 432c-101.69 0-184-82.29-184-184 0-101.69 82.29-184 184-184 101.69 0 184 82.29 184 184 0 101.69-82.29 184-184 184zm0-312c-70.69 0-128 57.31-128 128s57.31 128 128 128 128-57.31 128-128-57.31-128-128-128zm0 192c-35.29 0-64-28.71-64-64s28.71-64 64-64 64 28.71 64 64-28.71 64-64 64z"],
    "burn": [384, 512, [], "f46a", "M192 0C79.7 101.3 0 220.9 0 300.5 0 425 79 512 192 512s192-87 192-211.5c0-79.9-80.2-199.6-192-300.5zm0 448c-56.5 0-96-39-96-94.8 0-13.5 4.6-61.5 96-161.2 91.4 99.7 96 147.7 96 161.2 0 55.8-39.5 94.8-96 94.8z"],
    "bus": [512, 512, [], "f207", "M488 128h-8V80c0-44.8-99.2-80-224-80S32 35.2 32 80v48h-8c-13.25 0-24 10.74-24 24v80c0 13.25 10.75 24 24 24h8v160c0 17.67 14.33 32 32 32v32c0 17.67 14.33 32 32 32h32c17.67 0 32-14.33 32-32v-32h192v32c0 17.67 14.33 32 32 32h32c17.67 0 32-14.33 32-32v-32h6.4c16 0 25.6-12.8 25.6-25.6V256h8c13.25 0 24-10.75 24-24v-80c0-13.26-10.75-24-24-24zM112 400c-17.67 0-32-14.33-32-32s14.33-32 32-32 32 14.33 32 32-14.33 32-32 32zm16-112c-17.67 0-32-14.33-32-32V128c0-17.67 14.33-32 32-32h256c17.67 0 32 14.33 32 32v128c0 17.67-14.33 32-32 32H128zm272 112c-17.67 0-32-14.33-32-32s14.33-32 32-32 32 14.33 32 32-14.33 32-32 32z"],
    "bus-alt": [512, 512, [], "f55e", "M488 128h-8V80c0-44.8-99.2-80-224-80S32 35.2 32 80v48h-8c-13.25 0-24 10.74-24 24v80c0 13.25 10.75 24 24 24h8v160c0 17.67 14.33 32 32 32v32c0 17.67 14.33 32 32 32h32c17.67 0 32-14.33 32-32v-32h192v32c0 17.67 14.33 32 32 32h32c17.67 0 32-14.33 32-32v-32h6.4c16 0 25.6-12.8 25.6-25.6V256h8c13.25 0 24-10.75 24-24v-80c0-13.26-10.75-24-24-24zM160 72c0-4.42 3.58-8 8-8h176c4.42 0 8 3.58 8 8v16c0 4.42-3.58 8-8 8H168c-4.42 0-8-3.58-8-8V72zm-48 328c-17.67 0-32-14.33-32-32s14.33-32 32-32 32 14.33 32 32-14.33 32-32 32zm128-112H128c-17.67 0-32-14.33-32-32v-96c0-17.67 14.33-32 32-32h112v160zm32 0V128h112c17.67 0 32 14.33 32 32v96c0 17.67-14.33 32-32 32H272zm128 112c-17.67 0-32-14.33-32-32s14.33-32 32-32 32 14.33 32 32-14.33 32-32 32z"],
    "business-time": [640, 512, [], "f64a", "M496 224c-79.59 0-144 64.41-144 144s64.41 144 144 144 144-64.41 144-144-64.41-144-144-144zm64 150.29c0 5.34-4.37 9.71-9.71 9.71h-60.57c-5.34 0-9.71-4.37-9.71-9.71v-76.57c0-5.34 4.37-9.71 9.71-9.71h12.57c5.34 0 9.71 4.37 9.71 9.71V352h38.29c5.34 0 9.71 4.37 9.71 9.71v12.58zM496 192c5.4 0 10.72.33 16 .81V144c0-25.6-22.4-48-48-48h-80V48c0-25.6-22.4-48-48-48H176c-25.6 0-48 22.4-48 48v48H48c-25.6 0-48 22.4-48 48v80h395.12c28.6-20.09 63.35-32 100.88-32zM320 96H192V64h128v32zm6.82 224H208c-8.84 0-16-7.16-16-16v-48H0v144c0 25.6 22.4 48 48 48h291.43C327.1 423.96 320 396.82 320 368c0-16.66 2.48-32.72 6.82-48z"],
    "calculator": [448, 512, [], "f1ec", "M400 0H48C22.4 0 0 22.4 0 48v416c0 25.6 22.4 48 48 48h352c25.6 0 48-22.4 48-48V48c0-25.6-22.4-48-48-48zM128 435.2c0 6.4-6.4 12.8-12.8 12.8H76.8c-6.4 0-12.8-6.4-12.8-12.8v-38.4c0-6.4 6.4-12.8 12.8-12.8h38.4c6.4 0 12.8 6.4 12.8 12.8v38.4zm0-128c0 6.4-6.4 12.8-12.8 12.8H76.8c-6.4 0-12.8-6.4-12.8-12.8v-38.4c0-6.4 6.4-12.8 12.8-12.8h38.4c6.4 0 12.8 6.4 12.8 12.8v38.4zm128 128c0 6.4-6.4 12.8-12.8 12.8h-38.4c-6.4 0-12.8-6.4-12.8-12.8v-38.4c0-6.4 6.4-12.8 12.8-12.8h38.4c6.4 0 12.8 6.4 12.8 12.8v38.4zm0-128c0 6.4-6.4 12.8-12.8 12.8h-38.4c-6.4 0-12.8-6.4-12.8-12.8v-38.4c0-6.4 6.4-12.8 12.8-12.8h38.4c6.4 0 12.8 6.4 12.8 12.8v38.4zm128 128c0 6.4-6.4 12.8-12.8 12.8h-38.4c-6.4 0-12.8-6.4-12.8-12.8V268.8c0-6.4 6.4-12.8 12.8-12.8h38.4c6.4 0 12.8 6.4 12.8 12.8v166.4zm0-256c0 6.4-6.4 12.8-12.8 12.8H76.8c-6.4 0-12.8-6.4-12.8-12.8V76.8C64 70.4 70.4 64 76.8 64h294.4c6.4 0 12.8 6.4 12.8 12.8v102.4z"],
    "calendar": [448, 512, [], "f133", "M12 192h424c6.6 0 12 5.4 12 12v260c0 26.5-21.5 48-48 48H48c-26.5 0-48-21.5-48-48V204c0-6.6 5.4-12 12-12zm436-44v-36c0-26.5-21.5-48-48-48h-48V12c0-6.6-5.4-12-12-12h-40c-6.6 0-12 5.4-12 12v52H160V12c0-6.6-5.4-12-12-12h-40c-6.6 0-12 5.4-12 12v52H48C21.5 64 0 85.5 0 112v36c0 6.6 5.4 12 12 12h424c6.6 0 12-5.4 12-12z"],
    "calendar-alt": [448, 512, [], "f073", "M0 464c0 26.5 21.5 48 48 48h352c26.5 0 48-21.5 48-48V192H0v272zm320-196c0-6.6 5.4-12 12-12h40c6.6 0 12 5.4 12 12v40c0 6.6-5.4 12-12 12h-40c-6.6 0-12-5.4-12-12v-40zm0 128c0-6.6 5.4-12 12-12h40c6.6 0 12 5.4 12 12v40c0 6.6-5.4 12-12 12h-40c-6.6 0-12-5.4-12-12v-40zM192 268c0-6.6 5.4-12 12-12h40c6.6 0 12 5.4 12 12v40c0 6.6-5.4 12-12 12h-40c-6.6 0-12-5.4-12-12v-40zm0 128c0-6.6 5.4-12 12-12h40c6.6 0 12 5.4 12 12v40c0 6.6-5.4 12-12 12h-40c-6.6 0-12-5.4-12-12v-40zM64 268c0-6.6 5.4-12 12-12h40c6.6 0 12 5.4 12 12v40c0 6.6-5.4 12-12 12H76c-6.6 0-12-5.4-12-12v-40zm0 128c0-6.6 5.4-12 12-12h40c6.6 0 12 5.4 12 12v40c0 6.6-5.4 12-12 12H76c-6.6 0-12-5.4-12-12v-40zM400 64h-48V16c0-8.8-7.2-16-16-16h-32c-8.8 0-16 7.2-16 16v48H160V16c0-8.8-7.2-16-16-16h-32c-8.8 0-16 7.2-16 16v48H48C21.5 64 0 85.5 0 112v48h448v-48c0-26.5-21.5-48-48-48z"],
    "calendar-check": [448, 512, [], "f274", "M436 160H12c-6.627 0-12-5.373-12-12v-36c0-26.51 21.49-48 48-48h48V12c0-6.627 5.373-12 12-12h40c6.627 0 12 5.373 12 12v52h128V12c0-6.627 5.373-12 12-12h40c6.627 0 12 5.373 12 12v52h48c26.51 0 48 21.49 48 48v36c0 6.627-5.373 12-12 12zM12 192h424c6.627 0 12 5.373 12 12v260c0 26.51-21.49 48-48 48H48c-26.51 0-48-21.49-48-48V204c0-6.627 5.373-12 12-12zm333.296 95.947l-28.169-28.398c-4.667-4.705-12.265-4.736-16.97-.068L194.12 364.665l-45.98-46.352c-4.667-4.705-12.266-4.736-16.971-.068l-28.397 28.17c-4.705 4.667-4.736 12.265-.068 16.97l82.601 83.269c4.667 4.705 12.265 4.736 16.97.068l142.953-141.805c4.705-4.667 4.736-12.265.068-16.97z"],
    "calendar-day": [448, 512, [], "f783", "M0 464c0 26.5 21.5 48 48 48h352c26.5 0 48-21.5 48-48V192H0v272zm64-192c0-8.8 7.2-16 16-16h96c8.8 0 16 7.2 16 16v96c0 8.8-7.2 16-16 16H80c-8.8 0-16-7.2-16-16v-96zM400 64h-48V16c0-8.8-7.2-16-16-16h-32c-8.8 0-16 7.2-16 16v48H160V16c0-8.8-7.2-16-16-16h-32c-8.8 0-16 7.2-16 16v48H48C21.5 64 0 85.5 0 112v48h448v-48c0-26.5-21.5-48-48-48z"],
    "calendar-minus": [448, 512, [], "f272", "M436 160H12c-6.6 0-12-5.4-12-12v-36c0-26.5 21.5-48 48-48h48V12c0-6.6 5.4-12 12-12h40c6.6 0 12 5.4 12 12v52h128V12c0-6.6 5.4-12 12-12h40c6.6 0 12 5.4 12 12v52h48c26.5 0 48 21.5 48 48v36c0 6.6-5.4 12-12 12zM12 192h424c6.6 0 12 5.4 12 12v260c0 26.5-21.5 48-48 48H48c-26.5 0-48-21.5-48-48V204c0-6.6 5.4-12 12-12zm304 192c6.6 0 12-5.4 12-12v-40c0-6.6-5.4-12-12-12H132c-6.6 0-12 5.4-12 12v40c0 6.6 5.4 12 12 12h184z"],
    "calendar-plus": [448, 512, [], "f271", "M436 160H12c-6.6 0-12-5.4-12-12v-36c0-26.5 21.5-48 48-48h48V12c0-6.6 5.4-12 12-12h40c6.6 0 12 5.4 12 12v52h128V12c0-6.6 5.4-12 12-12h40c6.6 0 12 5.4 12 12v52h48c26.5 0 48 21.5 48 48v36c0 6.6-5.4 12-12 12zM12 192h424c6.6 0 12 5.4 12 12v260c0 26.5-21.5 48-48 48H48c-26.5 0-48-21.5-48-48V204c0-6.6 5.4-12 12-12zm316 140c0-6.6-5.4-12-12-12h-60v-60c0-6.6-5.4-12-12-12h-40c-6.6 0-12 5.4-12 12v60h-60c-6.6 0-12 5.4-12 12v40c0 6.6 5.4 12 12 12h60v60c0 6.6 5.4 12 12 12h40c6.6 0 12-5.4 12-12v-60h60c6.6 0 12-5.4 12-12v-40z"],
    "calendar-times": [448, 512, [], "f273", "M436 160H12c-6.6 0-12-5.4-12-12v-36c0-26.5 21.5-48 48-48h48V12c0-6.6 5.4-12 12-12h40c6.6 0 12 5.4 12 12v52h128V12c0-6.6 5.4-12 12-12h40c6.6 0 12 5.4 12 12v52h48c26.5 0 48 21.5 48 48v36c0 6.6-5.4 12-12 12zM12 192h424c6.6 0 12 5.4 12 12v260c0 26.5-21.5 48-48 48H48c-26.5 0-48-21.5-48-48V204c0-6.6 5.4-12 12-12zm257.3 160l48.1-48.1c4.7-4.7 4.7-12.3 0-17l-28.3-28.3c-4.7-4.7-12.3-4.7-17 0L224 306.7l-48.1-48.1c-4.7-4.7-12.3-4.7-17 0l-28.3 28.3c-4.7 4.7-4.7 12.3 0 17l48.1 48.1-48.1 48.1c-4.7 4.7-4.7 12.3 0 17l28.3 28.3c4.7 4.7 12.3 4.7 17 0l48.1-48.1 48.1 48.1c4.7 4.7 12.3 4.7 17 0l28.3-28.3c4.7-4.7 4.7-12.3 0-17L269.3 352z"],
    "calendar-week": [448, 512, [], "f784", "M0 464c0 26.5 21.5 48 48 48h352c26.5 0 48-21.5 48-48V192H0v272zm64-192c0-8.8 7.2-16 16-16h288c8.8 0 16 7.2 16 16v64c0 8.8-7.2 16-16 16H80c-8.8 0-16-7.2-16-16v-64zM400 64h-48V16c0-8.8-7.2-16-16-16h-32c-8.8 0-16 7.2-16 16v48H160V16c0-8.8-7.2-16-16-16h-32c-8.8 0-16 7.2-16 16v48H48C21.5 64 0 85.5 0 112v48h448v-48c0-26.5-21.5-48-48-48z"],
    "camera": [512, 512, [], "f030", "M512 144v288c0 26.5-21.5 48-48 48H48c-26.5 0-48-21.5-48-48V144c0-26.5 21.5-48 48-48h88l12.3-32.9c7-18.7 24.9-31.1 44.9-31.1h125.5c20 0 37.9 12.4 44.9 31.1L376 96h88c26.5 0 48 21.5 48 48zM376 288c0-66.2-53.8-120-120-120s-120 53.8-120 120 53.8 120 120 120 120-53.8 120-120zm-32 0c0 48.5-39.5 88-88 88s-88-39.5-88-88 39.5-88 88-88 88 39.5 88 88z"],
    "camera-retro": [512, 512, [], "f083", "M48 32C21.5 32 0 53.5 0 80v352c0 26.5 21.5 48 48 48h416c26.5 0 48-21.5 48-48V80c0-26.5-21.5-48-48-48H48zm0 32h106c3.3 0 6 2.7 6 6v20c0 3.3-2.7 6-6 6H38c-3.3 0-6-2.7-6-6V80c0-8.8 7.2-16 16-16zm426 96H38c-3.3 0-6-2.7-6-6v-36c0-3.3 2.7-6 6-6h138l30.2-45.3c1.1-1.7 3-2.7 5-2.7H464c8.8 0 16 7.2 16 16v74c0 3.3-2.7 6-6 6zM256 424c-66.2 0-120-53.8-120-120s53.8-120 120-120 120 53.8 120 120-53.8 120-120 120zm0-208c-48.5 0-88 39.5-88 88s39.5 88 88 88 88-39.5 88-88-39.5-88-88-88zm-48 104c-8.8 0-16-7.2-16-16 0-35.3 28.7-64 64-64 8.8 0 16 7.2 16 16s-7.2 16-16 16c-17.6 0-32 14.4-32 32 0 8.8-7.2 16-16 16z"],
    "campground": [640, 512, [], "f6bb", "M624 448h-24.68L359.54 117.75l53.41-73.55c5.19-7.15 3.61-17.16-3.54-22.35l-25.9-18.79c-7.15-5.19-17.15-3.61-22.35 3.55L320 63.3 278.83 6.6c-5.19-7.15-15.2-8.74-22.35-3.55l-25.88 18.8c-7.15 5.19-8.74 15.2-3.54 22.35l53.41 73.55L40.68 448H16c-8.84 0-16 7.16-16 16v32c0 8.84 7.16 16 16 16h608c8.84 0 16-7.16 16-16v-32c0-8.84-7.16-16-16-16zM320 288l116.36 160H203.64L320 288z"],
    "candy-cane": [512, 512, [], "f786", "M497.5 92C469.6 33.1 411.8 0 352.4 0c-27.9 0-56.2 7.3-81.8 22.6L243.1 39c-15.2 9.1-20.1 28.7-11 43.9l32.8 54.9c6 10 16.6 15.6 27.5 15.6 5.6 0 11.2-1.5 16.4-4.5l27.5-16.4c5.1-3.1 10.8-4.5 16.4-4.5 10.9 0 21.5 5.6 27.5 15.6 9.1 15.1 4.1 34.8-11 43.9L15.6 397.6c-15.2 9.1-20.1 28.7-11 43.9l32.8 54.9c6 10 16.6 15.6 27.5 15.6 5.6 0 11.2-1.5 16.4-4.5L428.6 301c71.7-42.9 104.6-133.5 68.9-209zm-177.7 13l-2.5 1.5L296.8 45c9.7-4.7 19.8-8.1 30.3-10.2l20.6 61.8c-9.8.8-19.4 3.3-27.9 8.4zM145.9 431.8l-60.5-38.5 30.8-18.3 60.5 38.5-30.8 18.3zm107.5-63.9l-60.5-38.5 30.8-18.3 60.5 38.5-30.8 18.3zM364.3 302l-60.5-38.5 30.8-18.3 60.5 38.5-30.8 18.3zm20.4-197.3l46-46c8.4 6.5 16 14.1 22.6 22.6L407.6 127c-5.7-9.3-13.7-16.9-22.9-22.3zm82.1 107.8l-59.5-19.8c3.2-5.3 5.8-10.9 7.4-17.1 1.1-4.5 1.7-9.1 1.8-13.6l60.4 20.1c-2.1 10.4-5.5 20.6-10.1 30.4z"],
    "cannabis": [512, 512, [], "f55f", "M503.47 360.25c-1.56-.82-32.39-16.89-76.78-25.81 64.25-75.12 84.05-161.67 84.93-165.64 1.18-5.33-.44-10.9-4.3-14.77-3.03-3.04-7.12-4.7-11.32-4.7-1.14 0-2.29.12-3.44.38-3.88.85-86.54 19.59-160.58 79.76.01-1.46.01-2.93.01-4.4 0-118.79-59.98-213.72-62.53-217.7A15.973 15.973 0 0 0 256 0c-5.45 0-10.53 2.78-13.47 7.37-2.55 3.98-62.53 98.91-62.53 217.7 0 1.47.01 2.94.01 4.4-74.03-60.16-156.69-78.9-160.58-79.76-1.14-.25-2.29-.38-3.44-.38-4.2 0-8.29 1.66-11.32 4.7A15.986 15.986 0 0 0 .38 168.8c.88 3.97 20.68 90.52 84.93 165.64-44.39 8.92-75.21 24.99-76.78 25.81a16.003 16.003 0 0 0-.02 28.29c2.45 1.29 60.76 31.72 133.49 31.72 6.14 0 11.96-.1 17.5-.31-11.37 22.23-16.52 38.31-16.81 39.22-1.8 5.68-.29 11.89 3.91 16.11a16.019 16.019 0 0 0 16.1 3.99c1.83-.57 37.72-11.99 77.3-39.29V504c0 4.42 3.58 8 8 8h16c4.42 0 8-3.58 8-8v-64.01c39.58 27.3 75.47 38.71 77.3 39.29a16.019 16.019 0 0 0 16.1-3.99c4.2-4.22 5.71-10.43 3.91-16.11-.29-.91-5.45-16.99-16.81-39.22 5.54.21 11.37.31 17.5.31 72.72 0 131.04-30.43 133.49-31.72 5.24-2.78 8.52-8.22 8.51-14.15-.01-5.94-3.29-11.39-8.53-14.15z"],
    "capsules": [576, 512, [], "f46b", "M555.3 300.1L424.2 112.8C401.9 81 366.4 64 330.4 64c-22.6 0-45.5 6.7-65.5 20.7-19.7 13.8-33.7 32.8-41.5 53.8C220.5 79.2 172 32 112 32 50.1 32 0 82.1 0 144v224c0 61.9 50.1 112 112 112s112-50.1 112-112V218.9c3.3 8.6 7.3 17.1 12.8 25L368 431.2c22.2 31.8 57.7 48.8 93.8 48.8 22.7 0 45.5-6.7 65.5-20.7 51.7-36.2 64.2-107.5 28-159.2zM160 256H64V144c0-26.5 21.5-48 48-48s48 21.5 48 48v112zm194.8 44.9l-65.6-93.7c-7.7-11-10.7-24.4-8.3-37.6 2.3-13.2 9.7-24.8 20.7-32.5 8.5-6 18.5-9.1 28.8-9.1 16.5 0 31.9 8 41.3 21.5l65.6 93.7-82.5 57.7z"],
    "car": [512, 512, [], "f1b9", "M499.99 176h-59.87l-16.64-41.6C406.38 91.63 365.57 64 319.5 64h-127c-46.06 0-86.88 27.63-103.99 70.4L71.87 176H12.01C4.2 176-1.53 183.34.37 190.91l6 24C7.7 220.25 12.5 224 18.01 224h20.07C24.65 235.73 16 252.78 16 272v48c0 16.12 6.16 30.67 16 41.93V416c0 17.67 14.33 32 32 32h32c17.67 0 32-14.33 32-32v-32h256v32c0 17.67 14.33 32 32 32h32c17.67 0 32-14.33 32-32v-54.07c9.84-11.25 16-25.8 16-41.93v-48c0-19.22-8.65-36.27-22.07-48H494c5.51 0 10.31-3.75 11.64-9.09l6-24c1.89-7.57-3.84-14.91-11.65-14.91zm-352.06-17.83c7.29-18.22 24.94-30.17 44.57-30.17h127c19.63 0 37.28 11.95 44.57 30.17L384 208H128l19.93-49.83zM96 319.8c-19.2 0-32-12.76-32-31.9S76.8 256 96 256s48 28.71 48 47.85-28.8 15.95-48 15.95zm320 0c-19.2 0-48 3.19-48-15.95S396.8 256 416 256s32 12.76 32 31.9-12.8 31.9-32 31.9z"],
    "car-alt": [480, 512, [], "f5de", "M438.66 212.33l-11.24-28.1-19.93-49.83C390.38 91.63 349.57 64 303.5 64h-127c-46.06 0-86.88 27.63-103.99 70.4l-19.93 49.83-11.24 28.1C17.22 221.5 0 244.66 0 272v48c0 16.12 6.16 30.67 16 41.93V416c0 17.67 14.33 32 32 32h32c17.67 0 32-14.33 32-32v-32h256v32c0 17.67 14.33 32 32 32h32c17.67 0 32-14.33 32-32v-54.07c9.84-11.25 16-25.8 16-41.93v-48c0-27.34-17.22-50.5-41.34-59.67zm-306.73-54.16c7.29-18.22 24.94-30.17 44.57-30.17h127c19.63 0 37.28 11.95 44.57 30.17L368 208H112l19.93-49.83zM80 319.8c-19.2 0-32-12.76-32-31.9S60.8 256 80 256s48 28.71 48 47.85-28.8 15.95-48 15.95zm320 0c-19.2 0-48 3.19-48-15.95S380.8 256 400 256s32 12.76 32 31.9-12.8 31.9-32 31.9z"],
    "car-battery": [512, 512, [], "f5df", "M480 128h-32V80c0-8.84-7.16-16-16-16h-96c-8.84 0-16 7.16-16 16v48H192V80c0-8.84-7.16-16-16-16H80c-8.84 0-16 7.16-16 16v48H32c-17.67 0-32 14.33-32 32v256c0 17.67 14.33 32 32 32h448c17.67 0 32-14.33 32-32V160c0-17.67-14.33-32-32-32zM192 264c0 4.42-3.58 8-8 8H72c-4.42 0-8-3.58-8-8v-16c0-4.42 3.58-8 8-8h112c4.42 0 8 3.58 8 8v16zm256 0c0 4.42-3.58 8-8 8h-40v40c0 4.42-3.58 8-8 8h-16c-4.42 0-8-3.58-8-8v-40h-40c-4.42 0-8-3.58-8-8v-16c0-4.42 3.58-8 8-8h40v-40c0-4.42 3.58-8 8-8h16c4.42 0 8 3.58 8 8v40h40c4.42 0 8 3.58 8 8v16z"],
    "car-crash": [640, 512, [], "f5e1", "M143.25 220.81l-12.42 46.37c-3.01 11.25-3.63 22.89-2.41 34.39l-35.2 28.98c-6.57 5.41-16.31-.43-14.62-8.77l15.44-76.68c1.06-5.26-2.66-10.28-8-10.79l-77.86-7.55c-8.47-.82-11.23-11.83-4.14-16.54l65.15-43.3c4.46-2.97 5.38-9.15 1.98-13.29L21.46 93.22c-5.41-6.57.43-16.3 8.78-14.62l76.68 15.44c5.26 1.06 10.28-2.66 10.8-8l7.55-77.86c.82-8.48 11.83-11.23 16.55-4.14l43.3 65.14c2.97 4.46 9.15 5.38 13.29 1.98l60.4-49.71c6.57-5.41 16.3.43 14.62 8.77L262.1 86.38c-2.71 3.05-5.43 6.09-7.91 9.4l-32.15 42.97-10.71 14.32c-32.73 8.76-59.18 34.53-68.08 67.74zm494.57 132.51l-12.42 46.36c-3.13 11.68-9.38 21.61-17.55 29.36a66.876 66.876 0 0 1-8.76 7l-13.99 52.23c-1.14 4.27-3.1 8.1-5.65 11.38-7.67 9.84-20.74 14.68-33.54 11.25L515 502.62c-17.07-4.57-27.2-22.12-22.63-39.19l8.28-30.91-247.28-66.26-8.28 30.91c-4.57 17.07-22.12 27.2-39.19 22.63l-30.91-8.28c-12.8-3.43-21.7-14.16-23.42-26.51-.57-4.12-.35-8.42.79-12.68l13.99-52.23a66.62 66.62 0 0 1-4.09-10.45c-3.2-10.79-3.65-22.52-.52-34.2l12.42-46.37c5.31-19.8 19.36-34.83 36.89-42.21a64.336 64.336 0 0 1 18.49-4.72l18.13-24.23 32.15-42.97c3.45-4.61 7.19-8.9 11.2-12.84 8-7.89 17.03-14.44 26.74-19.51 4.86-2.54 9.89-4.71 15.05-6.49 10.33-3.58 21.19-5.63 32.24-6.04 11.05-.41 22.31.82 33.43 3.8l122.68 32.87c11.12 2.98 21.48 7.54 30.85 13.43a111.11 111.11 0 0 1 34.69 34.5c8.82 13.88 14.64 29.84 16.68 46.99l6.36 53.29 3.59 30.05a64.49 64.49 0 0 1 22.74 29.93c4.39 11.88 5.29 25.19 1.75 38.39zM255.58 234.34c-18.55-4.97-34.21 4.04-39.17 22.53-4.96 18.49 4.11 34.12 22.65 39.09 18.55 4.97 45.54 15.51 50.49-2.98 4.96-18.49-15.43-53.67-33.97-58.64zm290.61 28.17l-6.36-53.29c-.58-4.87-1.89-9.53-3.82-13.86-5.8-12.99-17.2-23.01-31.42-26.82l-122.68-32.87a48.008 48.008 0 0 0-50.86 17.61l-32.15 42.97 172 46.08 75.29 20.18zm18.49 54.65c-18.55-4.97-53.8 15.31-58.75 33.79-4.95 18.49 23.69 22.86 42.24 27.83 18.55 4.97 34.21-4.04 39.17-22.53 4.95-18.48-4.11-34.12-22.66-39.09z"],
    "car-side": [640, 512, [], "f5e4", "M544 192h-16L419.22 56.02A64.025 64.025 0 0 0 369.24 32H155.33c-26.17 0-49.7 15.93-59.42 40.23L48 194.26C20.44 201.4 0 226.21 0 256v112c0 8.84 7.16 16 16 16h48c0 53.02 42.98 96 96 96s96-42.98 96-96h128c0 53.02 42.98 96 96 96s96-42.98 96-96h48c8.84 0 16-7.16 16-16v-80c0-53.02-42.98-96-96-96zM160 432c-26.47 0-48-21.53-48-48s21.53-48 48-48 48 21.53 48 48-21.53 48-48 48zm72-240H116.93l38.4-96H232v96zm48 0V96h89.24l76.8 96H280zm200 240c-26.47 0-48-21.53-48-48s21.53-48 48-48 48 21.53 48 48-21.53 48-48 48z"],
    "caravan": [640, 512, [], "f8ff", "M416,208a16,16,0,1,0,16,16A16,16,0,0,0,416,208ZM624,320H576V160A160,160,0,0,0,416,0H64A64,64,0,0,0,0,64V320a64,64,0,0,0,64,64H96a96,96,0,0,0,192,0H624a16,16,0,0,0,16-16V336A16,16,0,0,0,624,320ZM192,432a48,48,0,1,1,48-48A48.05,48.05,0,0,1,192,432Zm64-240a32,32,0,0,1-32,32H96a32,32,0,0,1-32-32V128A32,32,0,0,1,96,96H224a32,32,0,0,1,32,32ZM448,320H320V128a32,32,0,0,1,32-32h64a32,32,0,0,1,32,32Z"],
    "caret-down": [320, 512, [], "f0d7", "M31.3 192h257.3c17.8 0 26.7 21.5 14.1 34.1L174.1 354.8c-7.8 7.8-20.5 7.8-28.3 0L17.2 226.1C4.6 213.5 13.5 192 31.3 192z"],
    "caret-left": [192, 512, [], "f0d9", "M192 127.338v257.324c0 17.818-21.543 26.741-34.142 14.142L29.196 270.142c-7.81-7.81-7.81-20.474 0-28.284l128.662-128.662c12.599-12.6 34.142-3.676 34.142 14.142z"],
    "caret-right": [192, 512, [], "f0da", "M0 384.662V127.338c0-17.818 21.543-26.741 34.142-14.142l128.662 128.662c7.81 7.81 7.81 20.474 0 28.284L34.142 398.804C21.543 411.404 0 402.48 0 384.662z"],
    "caret-square-down": [448, 512, [], "f150", "M448 80v352c0 26.5-21.5 48-48 48H48c-26.5 0-48-21.5-48-48V80c0-26.5 21.5-48 48-48h352c26.5 0 48 21.5 48 48zM92.5 220.5l123 123c4.7 4.7 12.3 4.7 17 0l123-123c7.6-7.6 2.2-20.5-8.5-20.5H101c-10.7 0-16.1 12.9-8.5 20.5z"],
    "caret-square-left": [448, 512, [], "f191", "M400 480H48c-26.51 0-48-21.49-48-48V80c0-26.51 21.49-48 48-48h352c26.51 0 48 21.49 48 48v352c0 26.51-21.49 48-48 48zM259.515 124.485l-123.03 123.03c-4.686 4.686-4.686 12.284 0 16.971l123.029 123.029c7.56 7.56 20.485 2.206 20.485-8.485V132.971c.001-10.691-12.925-16.045-20.484-8.486z"],
    "caret-square-right": [448, 512, [], "f152", "M48 32h352c26.51 0 48 21.49 48 48v352c0 26.51-21.49 48-48 48H48c-26.51 0-48-21.49-48-48V80c0-26.51 21.49-48 48-48zm140.485 355.515l123.029-123.029c4.686-4.686 4.686-12.284 0-16.971l-123.029-123.03c-7.56-7.56-20.485-2.206-20.485 8.485v246.059c0 10.691 12.926 16.045 20.485 8.486z"],
    "caret-square-up": [448, 512, [], "f151", "M0 432V80c0-26.51 21.49-48 48-48h352c26.51 0 48 21.49 48 48v352c0 26.51-21.49 48-48 48H48c-26.51 0-48-21.49-48-48zm355.515-140.485l-123.03-123.03c-4.686-4.686-12.284-4.686-16.971 0L92.485 291.515c-7.56 7.56-2.206 20.485 8.485 20.485h246.059c10.691 0 16.045-12.926 8.486-20.485z"],
    "caret-up": [320, 512, [], "f0d8", "M288.662 352H31.338c-17.818 0-26.741-21.543-14.142-34.142l128.662-128.662c7.81-7.81 20.474-7.81 28.284 0l128.662 128.662c12.6 12.599 3.676 34.142-14.142 34.142z"],
    "carrot": [512, 512, [], "f787", "M298.2 156.6c-52.7-25.7-114.5-10.5-150.2 32.8l55.2 55.2c6.3 6.3 6.3 16.4 0 22.6-3.1 3.1-7.2 4.7-11.3 4.7s-8.2-1.6-11.3-4.7L130.4 217 2.3 479.7c-2.9 6-3.1 13.3 0 19.7 5.4 11.1 18.9 15.7 30 10.3l133.6-65.2-49.2-49.2c-6.3-6.2-6.3-16.4 0-22.6 6.3-6.2 16.4-6.2 22.6 0l57 57 102-49.8c24-11.7 44.5-31.3 57.1-57.1 30.1-61.7 4.5-136.1-57.2-166.2zm92.1-34.9C409.8 81 399.7 32.9 360 0c-50.3 41.7-52.5 107.5-7.9 151.9l8 8c44.4 44.6 110.3 42.4 151.9-7.9-32.9-39.7-81-49.8-121.7-30.3z"],
    "cart-arrow-down": [576, 512, [], "f218", "M504.717 320H211.572l6.545 32h268.418c15.401 0 26.816 14.301 23.403 29.319l-5.517 24.276C523.112 414.668 536 433.828 536 456c0 31.202-25.519 56.444-56.824 55.994-29.823-.429-54.35-24.631-55.155-54.447-.44-16.287 6.085-31.049 16.803-41.548H231.176C241.553 426.165 248 440.326 248 456c0 31.813-26.528 57.431-58.67 55.938-28.54-1.325-51.751-24.385-53.251-52.917-1.158-22.034 10.436-41.455 28.051-51.586L93.883 64H24C10.745 64 0 53.255 0 40V24C0 10.745 10.745 0 24 0h102.529c11.401 0 21.228 8.021 23.513 19.19L159.208 64H551.99c15.401 0 26.816 14.301 23.403 29.319l-47.273 208C525.637 312.246 515.923 320 504.717 320zM403.029 192H360v-60c0-6.627-5.373-12-12-12h-24c-6.627 0-12 5.373-12 12v60h-43.029c-10.691 0-16.045 12.926-8.485 20.485l67.029 67.029c4.686 4.686 12.284 4.686 16.971 0l67.029-67.029c7.559-7.559 2.205-20.485-8.486-20.485z"],
    "cart-plus": [576, 512, [], "f217", "M504.717 320H211.572l6.545 32h268.418c15.401 0 26.816 14.301 23.403 29.319l-5.517 24.276C523.112 414.668 536 433.828 536 456c0 31.202-25.519 56.444-56.824 55.994-29.823-.429-54.35-24.631-55.155-54.447-.44-16.287 6.085-31.049 16.803-41.548H231.176C241.553 426.165 248 440.326 248 456c0 31.813-26.528 57.431-58.67 55.938-28.54-1.325-51.751-24.385-53.251-52.917-1.158-22.034 10.436-41.455 28.051-51.586L93.883 64H24C10.745 64 0 53.255 0 40V24C0 10.745 10.745 0 24 0h102.529c11.401 0 21.228 8.021 23.513 19.19L159.208 64H551.99c15.401 0 26.816 14.301 23.403 29.319l-47.273 208C525.637 312.246 515.923 320 504.717 320zM408 168h-48v-40c0-8.837-7.163-16-16-16h-16c-8.837 0-16 7.163-16 16v40h-48c-8.837 0-16 7.163-16 16v16c0 8.837 7.163 16 16 16h48v40c0 8.837 7.163 16 16 16h16c8.837 0 16-7.163 16-16v-40h48c8.837 0 16-7.163 16-16v-16c0-8.837-7.163-16-16-16z"],
    "cash-register": [512, 512, [], "f788", "M511.1 378.8l-26.7-160c-2.6-15.4-15.9-26.7-31.6-26.7H208v-64h96c8.8 0 16-7.2 16-16V16c0-8.8-7.2-16-16-16H48c-8.8 0-16 7.2-16 16v96c0 8.8 7.2 16 16 16h96v64H59.1c-15.6 0-29 11.3-31.6 26.7L.8 378.7c-.6 3.5-.9 7-.9 10.5V480c0 17.7 14.3 32 32 32h448c17.7 0 32-14.3 32-32v-90.7c.1-3.5-.2-7-.8-10.5zM280 248c0-8.8 7.2-16 16-16h16c8.8 0 16 7.2 16 16v16c0 8.8-7.2 16-16 16h-16c-8.8 0-16-7.2-16-16v-16zm-32 64h16c8.8 0 16 7.2 16 16v16c0 8.8-7.2 16-16 16h-16c-8.8 0-16-7.2-16-16v-16c0-8.8 7.2-16 16-16zm-32-80c8.8 0 16 7.2 16 16v16c0 8.8-7.2 16-16 16h-16c-8.8 0-16-7.2-16-16v-16c0-8.8 7.2-16 16-16h16zM80 80V48h192v32H80zm40 200h-16c-8.8 0-16-7.2-16-16v-16c0-8.8 7.2-16 16-16h16c8.8 0 16 7.2 16 16v16c0 8.8-7.2 16-16 16zm16 64v-16c0-8.8 7.2-16 16-16h16c8.8 0 16 7.2 16 16v16c0 8.8-7.2 16-16 16h-16c-8.8 0-16-7.2-16-16zm216 112c0 4.4-3.6 8-8 8H168c-4.4 0-8-3.6-8-8v-16c0-4.4 3.6-8 8-8h176c4.4 0 8 3.6 8 8v16zm24-112c0 8.8-7.2 16-16 16h-16c-8.8 0-16-7.2-16-16v-16c0-8.8 7.2-16 16-16h16c8.8 0 16 7.2 16 16v16zm48-80c0 8.8-7.2 16-16 16h-16c-8.8 0-16-7.2-16-16v-16c0-8.8 7.2-16 16-16h16c8.8 0 16 7.2 16 16v16z"],
    "cat": [512, 512, [], "f6be", "M290.59 192c-20.18 0-106.82 1.98-162.59 85.95V192c0-52.94-43.06-96-96-96-17.67 0-32 14.33-32 32s14.33 32 32 32c17.64 0 32 14.36 32 32v256c0 35.3 28.7 64 64 64h176c8.84 0 16-7.16 16-16v-16c0-17.67-14.33-32-32-32h-32l128-96v144c0 8.84 7.16 16 16 16h32c8.84 0 16-7.16 16-16V289.86c-10.29 2.67-20.89 4.54-32 4.54-61.81 0-113.52-44.05-125.41-102.4zM448 96h-64l-64-64v134.4c0 53.02 42.98 96 96 96s96-42.98 96-96V32l-64 64zm-72 80c-8.84 0-16-7.16-16-16s7.16-16 16-16 16 7.16 16 16-7.16 16-16 16zm80 0c-8.84 0-16-7.16-16-16s7.16-16 16-16 16 7.16 16 16-7.16 16-16 16z"],
    "certificate": [512, 512, [], "f0a3", "M458.622 255.92l45.985-45.005c13.708-12.977 7.316-36.039-10.664-40.339l-62.65-15.99 17.661-62.015c4.991-17.838-11.829-34.663-29.661-29.671l-61.994 17.667-15.984-62.671C337.085.197 313.765-6.276 300.99 7.228L256 53.57 211.011 7.229c-12.63-13.351-36.047-7.234-40.325 10.668l-15.984 62.671-61.995-17.667C74.87 57.907 58.056 74.738 63.046 92.572l17.661 62.015-62.65 15.99C.069 174.878-6.31 197.944 7.392 210.915l45.985 45.005-45.985 45.004c-13.708 12.977-7.316 36.039 10.664 40.339l62.65 15.99-17.661 62.015c-4.991 17.838 11.829 34.663 29.661 29.671l61.994-17.667 15.984 62.671c4.439 18.575 27.696 24.018 40.325 10.668L256 458.61l44.989 46.001c12.5 13.488 35.987 7.486 40.325-10.668l15.984-62.671 61.994 17.667c17.836 4.994 34.651-11.837 29.661-29.671l-17.661-62.015 62.65-15.99c17.987-4.302 24.366-27.367 10.664-40.339l-45.984-45.004z"],
    "chair": [448, 512, [], "f6c0", "M112 128c0-29.5 16.2-55 40-68.9V256h48V48h48v208h48V59.1c23.8 13.9 40 39.4 40 68.9v128h48V128C384 57.3 326.7 0 256 0h-64C121.3 0 64 57.3 64 128v128h48zm334.3 213.9l-10.7-32c-4.4-13.1-16.6-21.9-30.4-21.9H42.7c-13.8 0-26 8.8-30.4 21.9l-10.7 32C-5.2 362.6 10.2 384 32 384v112c0 8.8 7.2 16 16 16h32c8.8 0 16-7.2 16-16V384h256v112c0 8.8 7.2 16 16 16h32c8.8 0 16-7.2 16-16V384c21.8 0 37.2-21.4 30.3-42.1z"],
    "chalkboard": [640, 512, [], "f51b", "M96 64h448v352h64V40c0-22.06-17.94-40-40-40H72C49.94 0 32 17.94 32 40v376h64V64zm528 384H480v-64H288v64H16c-8.84 0-16 7.16-16 16v32c0 8.84 7.16 16 16 16h608c8.84 0 16-7.16 16-16v-32c0-8.84-7.16-16-16-16z"],
    "chalkboard-teacher": [640, 512, [], "f51c", "M208 352c-2.39 0-4.78.35-7.06 1.09C187.98 357.3 174.35 360 160 360c-14.35 0-27.98-2.7-40.95-6.91-2.28-.74-4.66-1.09-7.05-1.09C49.94 352-.33 402.48 0 464.62.14 490.88 21.73 512 48 512h224c26.27 0 47.86-21.12 48-47.38.33-62.14-49.94-112.62-112-112.62zm-48-32c53.02 0 96-42.98 96-96s-42.98-96-96-96-96 42.98-96 96 42.98 96 96 96zM592 0H208c-26.47 0-48 22.25-48 49.59V96c23.42 0 45.1 6.78 64 17.8V64h352v288h-64v-64H384v64h-76.24c19.1 16.69 33.12 38.73 39.69 64H592c26.47 0 48-22.25 48-49.59V49.59C640 22.25 618.47 0 592 0z"],
    "charging-station": [576, 512, [], "f5e7", "M336 448H16c-8.84 0-16 7.16-16 16v32c0 8.84 7.16 16 16 16h320c8.84 0 16-7.16 16-16v-32c0-8.84-7.16-16-16-16zm208-320V80c0-8.84-7.16-16-16-16s-16 7.16-16 16v48h-32V80c0-8.84-7.16-16-16-16s-16 7.16-16 16v48h-16c-8.84 0-16 7.16-16 16v32c0 35.76 23.62 65.69 56 75.93v118.49c0 13.95-9.5 26.92-23.26 29.19C431.22 402.5 416 388.99 416 372v-28c0-48.6-39.4-88-88-88h-8V64c0-35.35-28.65-64-64-64H96C60.65 0 32 28.65 32 64v352h288V304h8c22.09 0 40 17.91 40 40v24.61c0 39.67 28.92 75.16 68.41 79.01C481.71 452.05 520 416.41 520 372V251.93c32.38-10.24 56-40.17 56-75.93v-32c0-8.84-7.16-16-16-16h-16zm-283.91 47.76l-93.7 139c-2.2 3.33-6.21 5.24-10.39 5.24-7.67 0-13.47-6.28-11.67-12.92L167.35 224H108c-7.25 0-12.85-5.59-11.89-11.89l16-107C112.9 99.9 117.98 96 124 96h68c7.88 0 13.62 6.54 11.6 13.21L192 160h57.7c9.24 0 15.01 8.78 10.39 15.76z"],
    "chart-area": [512, 512, [], "f1fe", "M500 384c6.6 0 12 5.4 12 12v40c0 6.6-5.4 12-12 12H12c-6.6 0-12-5.4-12-12V76c0-6.6 5.4-12 12-12h40c6.6 0 12 5.4 12 12v308h436zM372.7 159.5L288 216l-85.3-113.7c-5.1-6.8-15.5-6.3-19.9 1L96 248v104h384l-89.9-187.8c-3.2-6.5-11.4-8.7-17.4-4.7z"],
    "chart-bar": [512, 512, [], "f080", "M332.8 320h38.4c6.4 0 12.8-6.4 12.8-12.8V172.8c0-6.4-6.4-12.8-12.8-12.8h-38.4c-6.4 0-12.8 6.4-12.8 12.8v134.4c0 6.4 6.4 12.8 12.8 12.8zm96 0h38.4c6.4 0 12.8-6.4 12.8-12.8V76.8c0-6.4-6.4-12.8-12.8-12.8h-38.4c-6.4 0-12.8 6.4-12.8 12.8v230.4c0 6.4 6.4 12.8 12.8 12.8zm-288 0h38.4c6.4 0 12.8-6.4 12.8-12.8v-70.4c0-6.4-6.4-12.8-12.8-12.8h-38.4c-6.4 0-12.8 6.4-12.8 12.8v70.4c0 6.4 6.4 12.8 12.8 12.8zm96 0h38.4c6.4 0 12.8-6.4 12.8-12.8V108.8c0-6.4-6.4-12.8-12.8-12.8h-38.4c-6.4 0-12.8 6.4-12.8 12.8v198.4c0 6.4 6.4 12.8 12.8 12.8zM496 384H64V80c0-8.84-7.16-16-16-16H16C7.16 64 0 71.16 0 80v336c0 17.67 14.33 32 32 32h464c8.84 0 16-7.16 16-16v-32c0-8.84-7.16-16-16-16z"],
    "chart-line": [512, 512, [], "f201", "M496 384H64V80c0-8.84-7.16-16-16-16H16C7.16 64 0 71.16 0 80v336c0 17.67 14.33 32 32 32h464c8.84 0 16-7.16 16-16v-32c0-8.84-7.16-16-16-16zM464 96H345.94c-21.38 0-32.09 25.85-16.97 40.97l32.4 32.4L288 242.75l-73.37-73.37c-12.5-12.5-32.76-12.5-45.25 0l-68.69 68.69c-6.25 6.25-6.25 16.38 0 22.63l22.62 22.62c6.25 6.25 16.38 6.25 22.63 0L192 237.25l73.37 73.37c12.5 12.5 32.76 12.5 45.25 0l96-96 32.4 32.4c15.12 15.12 40.97 4.41 40.97-16.97V112c.01-8.84-7.15-16-15.99-16z"],
    "chart-pie": [544, 512, [], "f200", "M527.79 288H290.5l158.03 158.03c6.04 6.04 15.98 6.53 22.19.68 38.7-36.46 65.32-85.61 73.13-140.86 1.34-9.46-6.51-17.85-16.06-17.85zm-15.83-64.8C503.72 103.74 408.26 8.28 288.8.04 279.68-.59 272 7.1 272 16.24V240h223.77c9.14 0 16.82-7.68 16.19-16.8zM224 288V50.71c0-9.55-8.39-17.4-17.84-16.06C86.99 51.49-4.1 155.6.14 280.37 4.5 408.51 114.83 513.59 243.03 511.98c50.4-.63 96.97-16.87 135.26-44.03 7.9-5.6 8.42-17.23 1.57-24.08L224 288z"],
    "check": [512, 512, [], "f00c", "M173.898 439.404l-166.4-166.4c-9.997-9.997-9.997-26.206 0-36.204l36.203-36.204c9.997-9.998 26.207-9.998 36.204 0L192 312.69 432.095 72.596c9.997-9.997 26.207-9.997 36.204 0l36.203 36.204c9.997 9.997 9.997 26.206 0 36.204l-294.4 294.401c-9.998 9.997-26.207 9.997-36.204-.001z"],
    "check-circle": [512, 512, [], "f058", "M504 256c0 136.967-111.033 248-248 248S8 392.967 8 256 119.033 8 256 8s248 111.033 248 248zM227.314 387.314l184-184c6.248-6.248 6.248-16.379 0-22.627l-22.627-22.627c-6.248-6.249-16.379-6.249-22.628 0L216 308.118l-70.059-70.059c-6.248-6.248-16.379-6.248-22.628 0l-22.627 22.627c-6.248 6.248-6.248 16.379 0 22.627l104 104c6.249 6.249 16.379 6.249 22.628.001z"],
    "check-double": [512, 512, [], "f560", "M505 174.8l-39.6-39.6c-9.4-9.4-24.6-9.4-33.9 0L192 374.7 80.6 263.2c-9.4-9.4-24.6-9.4-33.9 0L7 302.9c-9.4 9.4-9.4 24.6 0 34L175 505c9.4 9.4 24.6 9.4 33.9 0l296-296.2c9.4-9.5 9.4-24.7.1-34zm-324.3 106c6.2 6.3 16.4 6.3 22.6 0l208-208.2c6.2-6.3 6.2-16.4 0-22.6L366.1 4.7c-6.2-6.3-16.4-6.3-22.6 0L192 156.2l-55.4-55.5c-6.2-6.3-16.4-6.3-22.6 0L68.7 146c-6.2 6.3-6.2 16.4 0 22.6l112 112.2z"],
    "check-square": [448, 512, [], "f14a", "M400 480H48c-26.51 0-48-21.49-48-48V80c0-26.51 21.49-48 48-48h352c26.51 0 48 21.49 48 48v352c0 26.51-21.49 48-48 48zm-204.686-98.059l184-184c6.248-6.248 6.248-16.379 0-22.627l-22.627-22.627c-6.248-6.248-16.379-6.249-22.628 0L184 302.745l-70.059-70.059c-6.248-6.248-16.379-6.248-22.628 0l-22.627 22.627c-6.248 6.248-6.248 16.379 0 22.627l104 104c6.249 6.25 16.379 6.25 22.628.001z"],
    "cheese": [512, 512, [], "f7ef", "M0 288v160a32 32 0 0 0 32 32h448a32 32 0 0 0 32-32V288zM299.83 32a32 32 0 0 0-21.13 7L0 256h512c0-119.89-94-217.8-212.17-224z"],
    "chess": [512, 512, [], "f439", "M74 208H64a16 16 0 0 0-16 16v16a16 16 0 0 0 16 16h15.94A535.78 535.78 0 0 1 64 384h128a535.78 535.78 0 0 1-15.94-128H192a16 16 0 0 0 16-16v-16a16 16 0 0 0-16-16h-10l33.89-90.38a16 16 0 0 0-15-21.62H144V64h24a8 8 0 0 0 8-8V40a8 8 0 0 0-8-8h-24V8a8 8 0 0 0-8-8h-16a8 8 0 0 0-8 8v24H88a8 8 0 0 0-8 8v16a8 8 0 0 0 8 8h24v32H55.09a16 16 0 0 0-15 21.62zm173.16 251.58L224 448v-16a16 16 0 0 0-16-16H48a16 16 0 0 0-16 16v16L8.85 459.58A16 16 0 0 0 0 473.89V496a16 16 0 0 0 16 16h224a16 16 0 0 0 16-16v-22.11a16 16 0 0 0-8.84-14.31zm92.77-157.78l-3.29 82.2h126.72l-3.29-82.21 24.6-20.79A32 32 0 0 0 496 256.54V198a6 6 0 0 0-6-6h-26.38a6 6 0 0 0-6 6v26h-24.71v-26a6 6 0 0 0-6-6H373.1a6 6 0 0 0-6 6v26h-24.71v-26a6 6 0 0 0-6-6H310a6 6 0 0 0-6 6v58.6a32 32 0 0 0 11.36 24.4zM384 304a16 16 0 0 1 32 0v32h-32zm119.16 155.58L480 448v-16a16 16 0 0 0-16-16H336a16 16 0 0 0-16 16v16l-23.15 11.58a16 16 0 0 0-8.85 14.31V496a16 16 0 0 0 16 16h192a16 16 0 0 0 16-16v-22.11a16 16 0 0 0-8.84-14.31z"],
    "chess-bishop": [320, 512, [], "f43a", "M8 287.88c0 51.64 22.14 73.83 56 84.6V416h192v-43.52c33.86-10.77 56-33 56-84.6 0-30.61-10.73-67.1-26.69-102.56L185 285.65a8 8 0 0 1-11.31 0l-11.31-11.31a8 8 0 0 1 0-11.31L270.27 155.1c-20.8-37.91-46.47-72.1-70.87-92.59C213.4 59.09 224 47.05 224 32a32 32 0 0 0-32-32h-64a32 32 0 0 0-32 32c0 15 10.6 27.09 24.6 30.51C67.81 106.8 8 214.5 8 287.88zM304 448H16a16 16 0 0 0-16 16v32a16 16 0 0 0 16 16h288a16 16 0 0 0 16-16v-32a16 16 0 0 0-16-16z"],
    "chess-board": [512, 512, [], "f43c", "M255.9.2h-64v64h64zM0 64.17v64h64v-64zM128 .2H64v64h64zm64 255.9v64h64v-64zM0 192.12v64h64v-64zM383.85.2h-64v64h64zm128 0h-64v64h64zM128 256.1H64v64h64zM511.8 448v-64h-64v64zm0-128v-64h-64v64zM383.85 512h64v-64h-64zm128-319.88v-64h-64v64zM128 512h64v-64h-64zM0 512h64v-64H0zm255.9 0h64v-64h-64zM0 320.07v64h64v-64zm319.88-191.92v-64h-64v64zm-64 128h64v-64h-64zm-64 128v64h64v-64zm128-64h64v-64h-64zm0-127.95h64v-64h-64zm0 191.93v64h64v-64zM64 384.05v64h64v-64zm128-255.9v-64h-64v64zm191.92 255.9h64v-64h-64zm-128-191.93v-64h-64v64zm128-127.95v64h64v-64zm-128 255.9v64h64v-64zm-64-127.95H128v64h64zm191.92 64h64v-64h-64zM128 128.15H64v64h64zm0 191.92v64h64v-64z"],
    "chess-king": [448, 512, [], "f43f", "M400 448H48a16 16 0 0 0-16 16v32a16 16 0 0 0 16 16h352a16 16 0 0 0 16-16v-32a16 16 0 0 0-16-16zm16-288H256v-48h40a8 8 0 0 0 8-8V56a8 8 0 0 0-8-8h-40V8a8 8 0 0 0-8-8h-48a8 8 0 0 0-8 8v40h-40a8 8 0 0 0-8 8v48a8 8 0 0 0 8 8h40v48H32a32 32 0 0 0-30.52 41.54L74.56 416h298.88l73.08-214.46A32 32 0 0 0 416 160z"],
    "chess-knight": [384, 512, [], "f441", "M19 272.47l40.63 18.06a32 32 0 0 0 24.88.47l12.78-5.12a32 32 0 0 0 18.76-20.5l9.22-30.65a24 24 0 0 1 12.55-15.65L159.94 208v50.33a48 48 0 0 1-26.53 42.94l-57.22 28.65A80 80 0 0 0 32 401.48V416h319.86V224c0-106-85.92-192-191.92-192H12A12 12 0 0 0 0 44a16.9 16.9 0 0 0 1.79 7.58L16 80l-9 9a24 24 0 0 0-7 17v137.21a32 32 0 0 0 19 29.26zM52 128a20 20 0 1 1-20 20 20 20 0 0 1 20-20zm316 320H16a16 16 0 0 0-16 16v32a16 16 0 0 0 16 16h352a16 16 0 0 0 16-16v-32a16 16 0 0 0-16-16z"],
    "chess-pawn": [320, 512, [], "f443", "M105.1 224H80a16 16 0 0 0-16 16v32a16 16 0 0 0 16 16h16v5.49c0 44-4.14 86.6-24 122.51h176c-19.89-35.91-24-78.51-24-122.51V288h16a16 16 0 0 0 16-16v-32a16 16 0 0 0-16-16h-25.1c29.39-18.38 49.1-50.78 49.1-88a104 104 0 0 0-208 0c0 37.22 19.71 69.62 49.1 88zM304 448H16a16 16 0 0 0-16 16v32a16 16 0 0 0 16 16h288a16 16 0 0 0 16-16v-32a16 16 0 0 0-16-16z"],
    "chess-queen": [512, 512, [], "f445", "M256 112a56 56 0 1 0-56-56 56 56 0 0 0 56 56zm176 336H80a16 16 0 0 0-16 16v32a16 16 0 0 0 16 16h352a16 16 0 0 0 16-16v-32a16 16 0 0 0-16-16zm72.87-263.84l-28.51-15.92c-7.44-5-16.91-2.46-22.29 4.68a47.59 47.59 0 0 1-47.23 18.23C383.7 186.86 368 164.93 368 141.4a13.4 13.4 0 0 0-13.4-13.4h-38.77c-6 0-11.61 4-12.86 9.91a48 48 0 0 1-93.94 0c-1.25-5.92-6.82-9.91-12.86-9.91H157.4a13.4 13.4 0 0 0-13.4 13.4c0 25.69-19 48.75-44.67 50.49a47.5 47.5 0 0 1-41.54-19.15c-5.28-7.09-14.73-9.45-22.09-4.54l-28.57 16a16 16 0 0 0-5.44 20.47L104.24 416h303.52l102.55-211.37a16 16 0 0 0-5.44-20.47z"],
    "chess-rook": [384, 512, [], "f447", "M368 32h-56a16 16 0 0 0-16 16v48h-48V48a16 16 0 0 0-16-16h-80a16 16 0 0 0-16 16v48H88.1V48a16 16 0 0 0-16-16H16A16 16 0 0 0 0 48v176l64 32c0 48.33-1.54 95-13.21 160h282.42C321.54 351 320 303.72 320 256l64-32V48a16 16 0 0 0-16-16zM224 320h-64v-64a32 32 0 0 1 64 0zm144 128H16a16 16 0 0 0-16 16v32a16 16 0 0 0 16 16h352a16 16 0 0 0 16-16v-32a16 16 0 0 0-16-16z"],
    "chevron-circle-down": [512, 512, [], "f13a", "M504 256c0 137-111 248-248 248S8 393 8 256 119 8 256 8s248 111 248 248zM273 369.9l135.5-135.5c9.4-9.4 9.4-24.6 0-33.9l-17-17c-9.4-9.4-24.6-9.4-33.9 0L256 285.1 154.4 183.5c-9.4-9.4-24.6-9.4-33.9 0l-17 17c-9.4 9.4-9.4 24.6 0 33.9L239 369.9c9.4 9.4 24.6 9.4 34 0z"],
    "chevron-circle-left": [512, 512, [], "f137", "M256 504C119 504 8 393 8 256S119 8 256 8s248 111 248 248-111 248-248 248zM142.1 273l135.5 135.5c9.4 9.4 24.6 9.4 33.9 0l17-17c9.4-9.4 9.4-24.6 0-33.9L226.9 256l101.6-101.6c9.4-9.4 9.4-24.6 0-33.9l-17-17c-9.4-9.4-24.6-9.4-33.9 0L142.1 239c-9.4 9.4-9.4 24.6 0 34z"],
    "chevron-circle-right": [512, 512, [], "f138", "M256 8c137 0 248 111 248 248S393 504 256 504 8 393 8 256 119 8 256 8zm113.9 231L234.4 103.5c-9.4-9.4-24.6-9.4-33.9 0l-17 17c-9.4 9.4-9.4 24.6 0 33.9L285.1 256 183.5 357.6c-9.4 9.4-9.4 24.6 0 33.9l17 17c9.4 9.4 24.6 9.4 33.9 0L369.9 273c9.4-9.4 9.4-24.6 0-34z"],
    "chevron-circle-up": [512, 512, [], "f139", "M8 256C8 119 119 8 256 8s248 111 248 248-111 248-248 248S8 393 8 256zm231-113.9L103.5 277.6c-9.4 9.4-9.4 24.6 0 33.9l17 17c9.4 9.4 24.6 9.4 33.9 0L256 226.9l101.6 101.6c9.4 9.4 24.6 9.4 33.9 0l17-17c9.4-9.4 9.4-24.6 0-33.9L273 142.1c-9.4-9.4-24.6-9.4-34 0z"],
    "chevron-down": [448, 512, [], "f078", "M207.029 381.476L12.686 187.132c-9.373-9.373-9.373-24.569 0-33.941l22.667-22.667c9.357-9.357 24.522-9.375 33.901-.04L224 284.505l154.745-154.021c9.379-9.335 24.544-9.317 33.901.04l22.667 22.667c9.373 9.373 9.373 24.569 0 33.941L240.971 381.476c-9.373 9.372-24.569 9.372-33.942 0z"],
    "chevron-left": [320, 512, [], "f053", "M34.52 239.03L228.87 44.69c9.37-9.37 24.57-9.37 33.94 0l22.67 22.67c9.36 9.36 9.37 24.52.04 33.9L131.49 256l154.02 154.75c9.34 9.38 9.32 24.54-.04 33.9l-22.67 22.67c-9.37 9.37-24.57 9.37-33.94 0L34.52 272.97c-9.37-9.37-9.37-24.57 0-33.94z"],
    "chevron-right": [320, 512, [], "f054", "M285.476 272.971L91.132 467.314c-9.373 9.373-24.569 9.373-33.941 0l-22.667-22.667c-9.357-9.357-9.375-24.522-.04-33.901L188.505 256 34.484 101.255c-9.335-9.379-9.317-24.544.04-33.901l22.667-22.667c9.373-9.373 24.569-9.373 33.941 0L285.475 239.03c9.373 9.372 9.373 24.568.001 33.941z"],
    "chevron-up": [448, 512, [], "f077", "M240.971 130.524l194.343 194.343c9.373 9.373 9.373 24.569 0 33.941l-22.667 22.667c-9.357 9.357-24.522 9.375-33.901.04L224 227.495 69.255 381.516c-9.379 9.335-24.544 9.317-33.901-.04l-22.667-22.667c-9.373-9.373-9.373-24.569 0-33.941L207.03 130.525c9.372-9.373 24.568-9.373 33.941-.001z"],
    "child": [384, 512, [], "f1ae", "M120 72c0-39.765 32.235-72 72-72s72 32.235 72 72c0 39.764-32.235 72-72 72s-72-32.236-72-72zm254.627 1.373c-12.496-12.497-32.758-12.497-45.254 0L242.745 160H141.254L54.627 73.373c-12.496-12.497-32.758-12.497-45.254 0-12.497 12.497-12.497 32.758 0 45.255L104 213.254V480c0 17.673 14.327 32 32 32h16c17.673 0 32-14.327 32-32V368h16v112c0 17.673 14.327 32 32 32h16c17.673 0 32-14.327 32-32V213.254l94.627-94.627c12.497-12.497 12.497-32.757 0-45.254z"],
    "church": [640, 512, [], "f51d", "M464.46 246.68L352 179.2V128h48c8.84 0 16-7.16 16-16V80c0-8.84-7.16-16-16-16h-48V16c0-8.84-7.16-16-16-16h-32c-8.84 0-16 7.16-16 16v48h-48c-8.84 0-16 7.16-16 16v32c0 8.84 7.16 16 16 16h48v51.2l-112.46 67.48A31.997 31.997 0 0 0 160 274.12V512h96v-96c0-35.35 28.65-64 64-64s64 28.65 64 64v96h96V274.12c0-11.24-5.9-21.66-15.54-27.44zM0 395.96V496c0 8.84 7.16 16 16 16h112V320L19.39 366.54A32.024 32.024 0 0 0 0 395.96zm620.61-29.42L512 320v192h112c8.84 0 16-7.16 16-16V395.96c0-12.8-7.63-24.37-19.39-29.42z"],
    "circle": [512, 512, [], "f111", "M256 8C119 8 8 119 8 256s111 248 248 248 248-111 248-248S393 8 256 8z"],
    "circle-notch": [512, 512, [], "f1ce", "M288 39.056v16.659c0 10.804 7.281 20.159 17.686 23.066C383.204 100.434 440 171.518 440 256c0 101.689-82.295 184-184 184-101.689 0-184-82.295-184-184 0-84.47 56.786-155.564 134.312-177.219C216.719 75.874 224 66.517 224 55.712V39.064c0-15.709-14.834-27.153-30.046-23.234C86.603 43.482 7.394 141.206 8.003 257.332c.72 137.052 111.477 246.956 248.531 246.667C393.255 503.711 504 392.788 504 256c0-115.633-79.14-212.779-186.211-240.236C302.678 11.889 288 23.456 288 39.056z"],
    "city": [640, 512, [], "f64f", "M616 192H480V24c0-13.26-10.74-24-24-24H312c-13.26 0-24 10.74-24 24v72h-64V16c0-8.84-7.16-16-16-16h-16c-8.84 0-16 7.16-16 16v80h-64V16c0-8.84-7.16-16-16-16H80c-8.84 0-16 7.16-16 16v80H24c-13.26 0-24 10.74-24 24v360c0 17.67 14.33 32 32 32h576c17.67 0 32-14.33 32-32V216c0-13.26-10.75-24-24-24zM128 404c0 6.63-5.37 12-12 12H76c-6.63 0-12-5.37-12-12v-40c0-6.63 5.37-12 12-12h40c6.63 0 12 5.37 12 12v40zm0-96c0 6.63-5.37 12-12 12H76c-6.63 0-12-5.37-12-12v-40c0-6.63 5.37-12 12-12h40c6.63 0 12 5.37 12 12v40zm0-96c0 6.63-5.37 12-12 12H76c-6.63 0-12-5.37-12-12v-40c0-6.63 5.37-12 12-12h40c6.63 0 12 5.37 12 12v40zm128 192c0 6.63-5.37 12-12 12h-40c-6.63 0-12-5.37-12-12v-40c0-6.63 5.37-12 12-12h40c6.63 0 12 5.37 12 12v40zm0-96c0 6.63-5.37 12-12 12h-40c-6.63 0-12-5.37-12-12v-40c0-6.63 5.37-12 12-12h40c6.63 0 12 5.37 12 12v40zm0-96c0 6.63-5.37 12-12 12h-40c-6.63 0-12-5.37-12-12v-40c0-6.63 5.37-12 12-12h40c6.63 0 12 5.37 12 12v40zm160 96c0 6.63-5.37 12-12 12h-40c-6.63 0-12-5.37-12-12v-40c0-6.63 5.37-12 12-12h40c6.63 0 12 5.37 12 12v40zm0-96c0 6.63-5.37 12-12 12h-40c-6.63 0-12-5.37-12-12v-40c0-6.63 5.37-12 12-12h40c6.63 0 12 5.37 12 12v40zm0-96c0 6.63-5.37 12-12 12h-40c-6.63 0-12-5.37-12-12V76c0-6.63 5.37-12 12-12h40c6.63 0 12 5.37 12 12v40zm160 288c0 6.63-5.37 12-12 12h-40c-6.63 0-12-5.37-12-12v-40c0-6.63 5.37-12 12-12h40c6.63 0 12 5.37 12 12v40zm0-96c0 6.63-5.37 12-12 12h-40c-6.63 0-12-5.37-12-12v-40c0-6.63 5.37-12 12-12h40c6.63 0 12 5.37 12 12v40z"],
    "clinic-medical": [576, 512, [], "f7f2", "M288 115L69.47 307.71c-1.62 1.46-3.69 2.14-5.47 3.35V496a16 16 0 0 0 16 16h416a16 16 0 0 0 16-16V311.1c-1.7-1.16-3.72-1.82-5.26-3.2zm96 261a8 8 0 0 1-8 8h-56v56a8 8 0 0 1-8 8h-48a8 8 0 0 1-8-8v-56h-56a8 8 0 0 1-8-8v-48a8 8 0 0 1 8-8h56v-56a8 8 0 0 1 8-8h48a8 8 0 0 1 8 8v56h56a8 8 0 0 1 8 8zm186.69-139.72l-255.94-226a39.85 39.85 0 0 0-53.45 0l-256 226a16 16 0 0 0-1.21 22.6L25.5 282.7a16 16 0 0 0 22.6 1.21L277.42 81.63a16 16 0 0 1 21.17 0L527.91 283.9a16 16 0 0 0 22.6-1.21l21.4-23.82a16 16 0 0 0-1.22-22.59z"],
    "clipboard": [384, 512, [], "f328", "M384 112v352c0 26.51-21.49 48-48 48H48c-26.51 0-48-21.49-48-48V112c0-26.51 21.49-48 48-48h80c0-35.29 28.71-64 64-64s64 28.71 64 64h80c26.51 0 48 21.49 48 48zM192 40c-13.255 0-24 10.745-24 24s10.745 24 24 24 24-10.745 24-24-10.745-24-24-24m96 114v-20a6 6 0 0 0-6-6H102a6 6 0 0 0-6 6v20a6 6 0 0 0 6 6h180a6 6 0 0 0 6-6z"],
    "clipboard-check": [384, 512, [], "f46c", "M336 64h-80c0-35.3-28.7-64-64-64s-64 28.7-64 64H48C21.5 64 0 85.5 0 112v352c0 26.5 21.5 48 48 48h288c26.5 0 48-21.5 48-48V112c0-26.5-21.5-48-48-48zM192 40c13.3 0 24 10.7 24 24s-10.7 24-24 24-24-10.7-24-24 10.7-24 24-24zm121.2 231.8l-143 141.8c-4.7 4.7-12.3 4.6-17-.1l-82.6-83.3c-4.7-4.7-4.6-12.3.1-17L99.1 285c4.7-4.7 12.3-4.6 17 .1l46 46.4 106-105.2c4.7-4.7 12.3-4.6 17 .1l28.2 28.4c4.7 4.8 4.6 12.3-.1 17z"],
    "clipboard-list": [384, 512, [], "f46d", "M336 64h-80c0-35.3-28.7-64-64-64s-64 28.7-64 64H48C21.5 64 0 85.5 0 112v352c0 26.5 21.5 48 48 48h288c26.5 0 48-21.5 48-48V112c0-26.5-21.5-48-48-48zM96 424c-13.3 0-24-10.7-24-24s10.7-24 24-24 24 10.7 24 24-10.7 24-24 24zm0-96c-13.3 0-24-10.7-24-24s10.7-24 24-24 24 10.7 24 24-10.7 24-24 24zm0-96c-13.3 0-24-10.7-24-24s10.7-24 24-24 24 10.7 24 24-10.7 24-24 24zm96-192c13.3 0 24 10.7 24 24s-10.7 24-24 24-24-10.7-24-24 10.7-24 24-24zm128 368c0 4.4-3.6 8-8 8H168c-4.4 0-8-3.6-8-8v-16c0-4.4 3.6-8 8-8h144c4.4 0 8 3.6 8 8v16zm0-96c0 4.4-3.6 8-8 8H168c-4.4 0-8-3.6-8-8v-16c0-4.4 3.6-8 8-8h144c4.4 0 8 3.6 8 8v16zm0-96c0 4.4-3.6 8-8 8H168c-4.4 0-8-3.6-8-8v-16c0-4.4 3.6-8 8-8h144c4.4 0 8 3.6 8 8v16z"],
    "clock": [512, 512, [], "f017", "M256 8C119 8 8 119 8 256s111 248 248 248 248-111 248-248S393 8 256 8zm57.1 350.1L224.9 294c-3.1-2.3-4.9-5.9-4.9-9.7V116c0-6.6 5.4-12 12-12h48c6.6 0 12 5.4 12 12v137.7l63.5 46.2c5.4 3.9 6.5 11.4 2.6 16.8l-28.2 38.8c-3.9 5.3-11.4 6.5-16.8 2.6z"],
    "clone": [512, 512, [], "f24d", "M464 0c26.51 0 48 21.49 48 48v288c0 26.51-21.49 48-48 48H176c-26.51 0-48-21.49-48-48V48c0-26.51 21.49-48 48-48h288M176 416c-44.112 0-80-35.888-80-80V128H48c-26.51 0-48 21.49-48 48v288c0 26.51 21.49 48 48 48h288c26.51 0 48-21.49 48-48v-48H176z"],
    "closed-captioning": [512, 512, [], "f20a", "M464 64H48C21.5 64 0 85.5 0 112v288c0 26.5 21.5 48 48 48h416c26.5 0 48-21.5 48-48V112c0-26.5-21.5-48-48-48zM218.1 287.7c2.8-2.5 7.1-2.1 9.2.9l19.5 27.7c1.7 2.4 1.5 5.6-.5 7.7-53.6 56.8-172.8 32.1-172.8-67.9 0-97.3 121.7-119.5 172.5-70.1 2.1 2 2.5 3.2 1 5.7l-17.5 30.5c-1.9 3.1-6.2 4-9.1 1.7-40.8-32-94.6-14.9-94.6 31.2.1 48 51.1 70.5 92.3 32.6zm190.4 0c2.8-2.5 7.1-2.1 9.2.9l19.5 27.7c1.7 2.4 1.5 5.6-.5 7.7-53.5 56.9-172.7 32.1-172.7-67.9 0-97.3 121.7-119.5 172.5-70.1 2.1 2 2.5 3.2 1 5.7L420 222.2c-1.9 3.1-6.2 4-9.1 1.7-40.8-32-94.6-14.9-94.6 31.2 0 48 51 70.5 92.2 32.6z"],
    "cloud": [640, 512, [], "f0c2", "M537.6 226.6c4.1-10.7 6.4-22.4 6.4-34.6 0-53-43-96-96-96-19.7 0-38.1 6-53.3 16.2C367 64.2 315.3 32 256 32c-88.4 0-160 71.6-160 160 0 2.7.1 5.4.2 8.1C40.2 219.8 0 273.2 0 336c0 79.5 64.5 144 144 144h368c70.7 0 128-57.3 128-128 0-61.9-44-113.6-102.4-125.4z"],
    "cloud-download-alt": [640, 512, [], "f381", "M537.6 226.6c4.1-10.7 6.4-22.4 6.4-34.6 0-53-43-96-96-96-19.7 0-38.1 6-53.3 16.2C367 64.2 315.3 32 256 32c-88.4 0-160 71.6-160 160 0 2.7.1 5.4.2 8.1C40.2 219.8 0 273.2 0 336c0 79.5 64.5 144 144 144h368c70.7 0 128-57.3 128-128 0-61.9-44-113.6-102.4-125.4zm-132.9 88.7L299.3 420.7c-6.2 6.2-16.4 6.2-22.6 0L171.3 315.3c-10.1-10.1-2.9-27.3 11.3-27.3H248V176c0-8.8 7.2-16 16-16h48c8.8 0 16 7.2 16 16v112h65.4c14.2 0 21.4 17.2 11.3 27.3z"],
    "cloud-meatball": [512, 512, [], "f73b", "M48 352c-26.5 0-48 21.5-48 48s21.5 48 48 48 48-21.5 48-48-21.5-48-48-48zm416 0c-26.5 0-48 21.5-48 48s21.5 48 48 48 48-21.5 48-48-21.5-48-48-48zm-119 11.1c4.6-14.5 1.6-30.8-9.8-42.3-11.5-11.5-27.8-14.4-42.3-9.9-7-13.5-20.7-23-36.9-23s-29.9 9.5-36.9 23c-14.5-4.6-30.8-1.6-42.3 9.9-11.5 11.5-14.4 27.8-9.9 42.3-13.5 7-23 20.7-23 36.9s9.5 29.9 23 36.9c-4.6 14.5-1.6 30.8 9.9 42.3 8.2 8.2 18.9 12.3 29.7 12.3 4.3 0 8.5-1.1 12.6-2.5 7 13.5 20.7 23 36.9 23s29.9-9.5 36.9-23c4.1 1.3 8.3 2.5 12.6 2.5 10.8 0 21.5-4.1 29.7-12.3 11.5-11.5 14.4-27.8 9.8-42.3 13.5-7 23-20.7 23-36.9s-9.5-29.9-23-36.9zM512 224c0-53-43-96-96-96-.6 0-1.1.2-1.6.2 1.1-5.2 1.6-10.6 1.6-16.2 0-44.2-35.8-80-80-80-24.6 0-46.3 11.3-61 28.8C256.4 24.8 219.3 0 176 0 114.1 0 64 50.1 64 112c0 7.3.8 14.3 2.1 21.2C27.8 145.8 0 181.5 0 224c0 53 43 96 96 96h43.4c3.6-8 8.4-15.4 14.8-21.8 13.5-13.5 31.5-21.1 50.8-21.3 13.5-13.2 31.7-20.9 51-20.9s37.5 7.7 51 20.9c19.3.2 37.3 7.8 50.8 21.3 6.4 6.4 11.3 13.8 14.8 21.8H416c53 0 96-43 96-96z"],
    "cloud-moon": [576, 512, [], "f6c3", "M342.8 352.7c5.7-9.6 9.2-20.7 9.2-32.7 0-35.3-28.7-64-64-64-17.2 0-32.8 6.9-44.3 17.9-16.3-29.6-47.5-49.9-83.7-49.9-53 0-96 43-96 96 0 2 .5 3.8.6 5.7C27.1 338.8 0 374.1 0 416c0 53 43 96 96 96h240c44.2 0 80-35.8 80-80 0-41.9-32.3-75.8-73.2-79.3zm222.5-54.3c-93.1 17.7-178.5-53.7-178.5-147.7 0-54.2 29-104 76.1-130.8 7.3-4.1 5.4-15.1-2.8-16.7C448.4 1.1 436.7 0 425 0 319.1 0 233.1 85.9 233.1 192c0 8.5.7 16.8 1.8 25 5.9 4.3 11.6 8.9 16.7 14.2 11.4-4.7 23.7-7.2 36.4-7.2 52.9 0 96 43.1 96 96 0 3.6-.2 7.2-.6 10.7 23.6 10.8 42.4 29.5 53.5 52.6 54.4-3.4 103.7-29.3 137.1-70.4 5.3-6.5-.5-16.1-8.7-14.5z"],
    "cloud-moon-rain": [576, 512, [], "f73c", "M350.5 225.5c-6.9-37.2-39.3-65.5-78.5-65.5-12.3 0-23.9 3-34.3 8-17.4-24.1-45.6-40-77.7-40-53 0-96 43-96 96 0 .5.2 1.1.2 1.6C27.6 232.9 0 265.2 0 304c0 44.2 35.8 80 80 80h256c44.2 0 80-35.8 80-80 0-39.2-28.2-71.7-65.5-78.5zm217.4-1.7c-70.4 13.3-135-40.3-135-110.8 0-40.6 21.9-78 57.5-98.1 5.5-3.1 4.1-11.4-2.1-12.5C479.6.8 470.7 0 461.8 0c-77.9 0-141.1 61.2-144.4 137.9 26.7 11.9 48.2 33.8 58.9 61.7 37.1 14.3 64 47.4 70.2 86.8 5.1.5 10 1.5 15.2 1.5 44.7 0 85.6-20.2 112.6-53.3 4.2-4.8-.2-12-6.4-10.8zM364.5 418.1c-7.6-4.3-17.4-1.8-21.8 6l-36.6 64c-4.4 7.7-1.7 17.4 6 21.8 2.5 1.4 5.2 2.1 7.9 2.1 5.5 0 10.9-2.9 13.9-8.1l36.6-64c4.3-7.7 1.7-17.4-6-21.8zm-96 0c-7.6-4.3-17.4-1.8-21.8 6l-36.6 64c-4.4 7.7-1.7 17.4 6 21.8 2.5 1.4 5.2 2.1 7.9 2.1 5.5 0 10.9-2.9 13.9-8.1l36.6-64c4.3-7.7 1.7-17.4-6-21.8zm-96 0c-7.6-4.3-17.4-1.8-21.8 6l-36.6 64c-4.4 7.7-1.7 17.4 6 21.8 2.5 1.4 5.2 2.1 7.9 2.1 5.5 0 10.9-2.9 13.9-8.1l36.6-64c4.3-7.7 1.7-17.4-6-21.8zm-96 0c-7.6-4.3-17.4-1.8-21.8 6l-36.6 64c-4.4 7.7-1.7 17.4 6 21.8 2.5 1.4 5.2 2.1 7.9 2.1 5.5 0 10.9-2.9 13.9-8.1l36.6-64c4.3-7.7 1.7-17.4-6-21.8z"],
    "cloud-rain": [512, 512, [], "f73d", "M416 128c-.6 0-1.1.2-1.6.2 1.1-5.2 1.6-10.6 1.6-16.2 0-44.2-35.8-80-80-80-24.6 0-46.3 11.3-61 28.8C256.4 24.8 219.3 0 176 0 114.1 0 64 50.1 64 112c0 7.3.8 14.3 2.1 21.2C27.8 145.8 0 181.5 0 224c0 53 43 96 96 96h320c53 0 96-43 96-96s-43-96-96-96zM88 374.2c-12.8 44.4-40 56.4-40 87.7 0 27.7 21.5 50.1 48 50.1s48-22.4 48-50.1c0-31.4-27.2-43.1-40-87.7-2.2-8.1-13.5-8.5-16 0zm160 0c-12.8 44.4-40 56.4-40 87.7 0 27.7 21.5 50.1 48 50.1s48-22.4 48-50.1c0-31.4-27.2-43.1-40-87.7-2.2-8.1-13.5-8.5-16 0zm160 0c-12.8 44.4-40 56.4-40 87.7 0 27.7 21.5 50.1 48 50.1s48-22.4 48-50.1c0-31.4-27.2-43.1-40-87.7-2.2-8.1-13.5-8.5-16 0z"],
    "cloud-showers-heavy": [512, 512, [], "f740", "M183.9 370.1c-7.6-4.4-17.4-1.8-21.8 6l-64 112c-4.4 7.7-1.7 17.5 6 21.8 2.5 1.4 5.2 2.1 7.9 2.1 5.5 0 10.9-2.9 13.9-8.1l64-112c4.4-7.6 1.7-17.4-6-21.8zm96 0c-7.6-4.4-17.4-1.8-21.8 6l-64 112c-4.4 7.7-1.7 17.5 6 21.8 2.5 1.4 5.2 2.1 7.9 2.1 5.5 0 10.9-2.9 13.9-8.1l64-112c4.4-7.6 1.7-17.4-6-21.8zm-192 0c-7.6-4.4-17.4-1.8-21.8 6l-64 112c-4.4 7.7-1.7 17.5 6 21.8 2.5 1.4 5.2 2.1 7.9 2.1 5.5 0 10.9-2.9 13.9-8.1l64-112c4.4-7.6 1.7-17.4-6-21.8zm384 0c-7.6-4.4-17.4-1.8-21.8 6l-64 112c-4.4 7.7-1.7 17.5 6 21.8 2.5 1.4 5.2 2.1 7.9 2.1 5.5 0 10.9-2.9 13.9-8.1l64-112c4.4-7.6 1.7-17.4-6-21.8zm-96 0c-7.6-4.4-17.4-1.8-21.8 6l-64 112c-4.4 7.7-1.7 17.5 6 21.8 2.5 1.4 5.2 2.1 7.9 2.1 5.5 0 10.9-2.9 13.9-8.1l64-112c4.4-7.6 1.7-17.4-6-21.8zM416 128c-.6 0-1.1.2-1.6.2 1.1-5.2 1.6-10.6 1.6-16.2 0-44.2-35.8-80-80-80-24.6 0-46.3 11.3-61 28.8C256.4 24.8 219.3 0 176 0 114.2 0 64 50.1 64 112c0 7.3.8 14.3 2.1 21.2C27.8 145.8 0 181.5 0 224c0 53 43 96 96 96h320c53 0 96-43 96-96s-43-96-96-96z"],
    "cloud-sun": [640, 512, [], "f6c4", "M575.2 325.7c.2-1.9.8-3.7.8-5.6 0-35.3-28.7-64-64-64-12.6 0-24.2 3.8-34.1 10-17.6-38.8-56.5-66-101.9-66-61.8 0-112 50.1-112 112 0 3 .7 5.8.9 8.7-49.6 3.7-88.9 44.7-88.9 95.3 0 53 43 96 96 96h272c53 0 96-43 96-96 0-42.1-27.2-77.4-64.8-90.4zm-430.4-22.6c-43.7-43.7-43.7-114.7 0-158.3 43.7-43.7 114.7-43.7 158.4 0 9.7 9.7 16.9 20.9 22.3 32.7 9.8-3.7 20.1-6 30.7-7.5L386 81.1c4-11.9-7.3-23.1-19.2-19.2L279 91.2 237.5 8.4C232-2.8 216-2.8 210.4 8.4L169 91.2 81.1 61.9C69.3 58 58 69.3 61.9 81.1l29.3 87.8-82.8 41.5c-11.2 5.6-11.2 21.5 0 27.1l82.8 41.4-29.3 87.8c-4 11.9 7.3 23.1 19.2 19.2l76.1-25.3c6.1-12.4 14-23.7 23.6-33.5-13.1-5.4-25.4-13.4-36-24zm-4.8-79.2c0 40.8 29.3 74.8 67.9 82.3 8-4.7 16.3-8.8 25.2-11.7 5.4-44.3 31-82.5 67.4-105C287.3 160.4 258 140 224 140c-46.3 0-84 37.6-84 83.9z"],
    "cloud-sun-rain": [576, 512, [], "f743", "M510.5 225.5c-6.9-37.2-39.3-65.5-78.5-65.5-12.3 0-23.9 3-34.3 8-17.4-24.1-45.6-40-77.7-40-53 0-96 43-96 96 0 .5.2 1.1.2 1.6C187.6 233 160 265.2 160 304c0 44.2 35.8 80 80 80h256c44.2 0 80-35.8 80-80 0-39.2-28.2-71.7-65.5-78.5zm-386.4 34.4c-37.4-37.4-37.4-98.3 0-135.8 34.6-34.6 89.1-36.8 126.7-7.4 20-12.9 43.6-20.7 69.2-20.7.7 0 1.3.2 2 .2l8.9-26.7c3.4-10.2-6.3-19.8-16.5-16.4l-75.3 25.1-35.5-71c-4.8-9.6-18.5-9.6-23.3 0l-35.5 71-75.3-25.1c-10.2-3.4-19.8 6.3-16.4 16.5l25.1 75.3-71 35.5c-9.6 4.8-9.6 18.5 0 23.3l71 35.5-25.1 75.3c-3.4 10.2 6.3 19.8 16.5 16.5l59.2-19.7c-.2-2.4-.7-4.7-.7-7.2 0-12.5 2.3-24.5 6.2-35.9-3.6-2.7-7.1-5.2-10.2-8.3zm69.8-58c4.3-24.5 15.8-46.4 31.9-64-9.8-6.2-21.4-9.9-33.8-9.9-35.3 0-64 28.7-64 64 0 18.7 8.2 35.4 21.1 47.1 11.3-15.9 26.6-28.9 44.8-37.2zm330.6 216.2c-7.6-4.3-17.4-1.8-21.8 6l-36.6 64c-4.4 7.7-1.7 17.4 6 21.8 2.5 1.4 5.2 2.1 7.9 2.1 5.5 0 10.9-2.9 13.9-8.1l36.6-64c4.3-7.7 1.7-17.4-6-21.8zm-96 0c-7.6-4.3-17.4-1.8-21.8 6l-36.6 64c-4.4 7.7-1.7 17.4 6 21.8 2.5 1.4 5.2 2.1 7.9 2.1 5.5 0 10.9-2.9 13.9-8.1l36.6-64c4.3-7.7 1.7-17.4-6-21.8zm-96 0c-7.6-4.3-17.4-1.8-21.8 6l-36.6 64c-4.4 7.7-1.7 17.4 6 21.8 2.5 1.4 5.2 2.1 7.9 2.1 5.5 0 10.9-2.9 13.9-8.1l36.6-64c4.3-7.7 1.7-17.4-6-21.8zm-96 0c-7.6-4.3-17.4-1.8-21.8 6l-36.6 64c-4.4 7.7-1.7 17.4 6 21.8 2.5 1.4 5.2 2.1 7.9 2.1 5.5 0 10.9-2.9 13.9-8.1l36.6-64c4.3-7.7 1.7-17.4-6-21.8z"],
    "cloud-upload-alt": [640, 512, [], "f382", "M537.6 226.6c4.1-10.7 6.4-22.4 6.4-34.6 0-53-43-96-96-96-19.7 0-38.1 6-53.3 16.2C367 64.2 315.3 32 256 32c-88.4 0-160 71.6-160 160 0 2.7.1 5.4.2 8.1C40.2 219.8 0 273.2 0 336c0 79.5 64.5 144 144 144h368c70.7 0 128-57.3 128-128 0-61.9-44-113.6-102.4-125.4zM393.4 288H328v112c0 8.8-7.2 16-16 16h-48c-8.8 0-16-7.2-16-16V288h-65.4c-14.3 0-21.4-17.2-11.3-27.3l105.4-105.4c6.2-6.2 16.4-6.2 22.6 0l105.4 105.4c10.1 10.1 2.9 27.3-11.3 27.3z"],
    "cocktail": [576, 512, [], "f561", "M296 464h-56V338.78l168.74-168.73c15.52-15.52 4.53-42.05-17.42-42.05H24.68c-21.95 0-32.94 26.53-17.42 42.05L176 338.78V464h-56c-22.09 0-40 17.91-40 40 0 4.42 3.58 8 8 8h240c4.42 0 8-3.58 8-8 0-22.09-17.91-40-40-40zM432 0c-62.61 0-115.35 40.2-135.18 96h52.54c16.65-28.55 47.27-48 82.64-48 52.93 0 96 43.06 96 96s-43.07 96-96 96c-14.04 0-27.29-3.2-39.32-8.64l-35.26 35.26C379.23 279.92 404.59 288 432 288c79.53 0 144-64.47 144-144S511.53 0 432 0z"],
    "code": [640, 512, [], "f121", "M278.9 511.5l-61-17.7c-6.4-1.8-10-8.5-8.2-14.9L346.2 8.7c1.8-6.4 8.5-10 14.9-8.2l61 17.7c6.4 1.8 10 8.5 8.2 14.9L293.8 503.3c-1.9 6.4-8.5 10.1-14.9 8.2zm-114-112.2l43.5-46.4c4.6-4.9 4.3-12.7-.8-17.2L117 256l90.6-79.7c5.1-4.5 5.5-12.3.8-17.2l-43.5-46.4c-4.5-4.8-12.1-5.1-17-.5L3.8 247.2c-5.1 4.7-5.1 12.8 0 17.5l144.1 135.1c4.9 4.6 12.5 4.4 17-.5zm327.2.6l144.1-135.1c5.1-4.7 5.1-12.8 0-17.5L492.1 112.1c-4.8-4.5-12.4-4.3-17 .5L431.6 159c-4.6 4.9-4.3 12.7.8 17.2L523 256l-90.6 79.7c-5.1 4.5-5.5 12.3-.8 17.2l43.5 46.4c4.5 4.9 12.1 5.1 17 .6z"],
    "code-branch": [384, 512, [], "f126", "M384 144c0-44.2-35.8-80-80-80s-80 35.8-80 80c0 36.4 24.3 67.1 57.5 76.8-.6 16.1-4.2 28.5-11 36.9-15.4 19.2-49.3 22.4-85.2 25.7-28.2 2.6-57.4 5.4-81.3 16.9v-144c32.5-10.2 56-40.5 56-76.3 0-44.2-35.8-80-80-80S0 35.8 0 80c0 35.8 23.5 66.1 56 76.3v199.3C23.5 365.9 0 396.2 0 432c0 44.2 35.8 80 80 80s80-35.8 80-80c0-34-21.2-63.1-51.2-74.6 3.1-5.2 7.8-9.8 14.9-13.4 16.2-8.2 40.4-10.4 66.1-12.8 42.2-3.9 90-8.4 118.2-43.4 14-17.4 21.1-39.8 21.6-67.9 31.6-10.8 54.4-40.7 54.4-75.9zM80 64c8.8 0 16 7.2 16 16s-7.2 16-16 16-16-7.2-16-16 7.2-16 16-16zm0 384c-8.8 0-16-7.2-16-16s7.2-16 16-16 16 7.2 16 16-7.2 16-16 16zm224-320c8.8 0 16 7.2 16 16s-7.2 16-16 16-16-7.2-16-16 7.2-16 16-16z"],
    "coffee": [640, 512, [], "f0f4", "M192 384h192c53 0 96-43 96-96h32c70.6 0 128-57.4 128-128S582.6 32 512 32H120c-13.3 0-24 10.7-24 24v232c0 53 43 96 96 96zM512 96c35.3 0 64 28.7 64 64s-28.7 64-64 64h-32V96h32zm47.7 384H48.3c-47.6 0-61-64-36-64h583.3c25 0 11.8 64-35.9 64z"],
    "cog": [512, 512, [], "f013", "M487.4 315.7l-42.6-24.6c4.3-23.2 4.3-47 0-70.2l42.6-24.6c4.9-2.8 7.1-8.6 5.5-14-11.1-35.6-30-67.8-54.7-94.6-3.8-4.1-10-5.1-14.8-2.3L380.8 110c-17.9-15.4-38.5-27.3-60.8-35.1V25.8c0-5.6-3.9-10.5-9.4-11.7-36.7-8.2-74.3-7.8-109.2 0-5.5 1.2-9.4 6.1-9.4 11.7V75c-22.2 7.9-42.8 19.8-60.8 35.1L88.7 85.5c-4.9-2.8-11-1.9-14.8 2.3-24.7 26.7-43.6 58.9-54.7 94.6-1.7 5.4.6 11.2 5.5 14L67.3 221c-4.3 23.2-4.3 47 0 70.2l-42.6 24.6c-4.9 2.8-7.1 8.6-5.5 14 11.1 35.6 30 67.8 54.7 94.6 3.8 4.1 10 5.1 14.8 2.3l42.6-24.6c17.9 15.4 38.5 27.3 60.8 35.1v49.2c0 5.6 3.9 10.5 9.4 11.7 36.7 8.2 74.3 7.8 109.2 0 5.5-1.2 9.4-6.1 9.4-11.7v-49.2c22.2-7.9 42.8-19.8 60.8-35.1l42.6 24.6c4.9 2.8 11 1.9 14.8-2.3 24.7-26.7 43.6-58.9 54.7-94.6 1.5-5.5-.7-11.3-5.6-14.1zM256 336c-44.1 0-80-35.9-80-80s35.9-80 80-80 80 35.9 80 80-35.9 80-80 80z"],
    "cogs": [640, 512, [], "f085", "M512.1 191l-8.2 14.3c-3 5.3-9.4 7.5-15.1 5.4-11.8-4.4-22.6-10.7-32.1-18.6-4.6-3.8-5.8-10.5-2.8-15.7l8.2-14.3c-6.9-8-12.3-17.3-15.9-27.4h-16.5c-6 0-11.2-4.3-12.2-10.3-2-12-2.1-24.6 0-37.1 1-6 6.2-10.4 12.2-10.4h16.5c3.6-10.1 9-19.4 15.9-27.4l-8.2-14.3c-3-5.2-1.9-11.9 2.8-15.7 9.5-7.9 20.4-14.2 32.1-18.6 5.7-2.1 12.1.1 15.1 5.4l8.2 14.3c10.5-1.9 21.2-1.9 31.7 0L552 6.3c3-5.3 9.4-7.5 15.1-5.4 11.8 4.4 22.6 10.7 32.1 18.6 4.6 3.8 5.8 10.5 2.8 15.7l-8.2 14.3c6.9 8 12.3 17.3 15.9 27.4h16.5c6 0 11.2 4.3 12.2 10.3 2 12 2.1 24.6 0 37.1-1 6-6.2 10.4-12.2 10.4h-16.5c-3.6 10.1-9 19.4-15.9 27.4l8.2 14.3c3 5.2 1.9 11.9-2.8 15.7-9.5 7.9-20.4 14.2-32.1 18.6-5.7 2.1-12.1-.1-15.1-5.4l-8.2-14.3c-10.4 1.9-21.2 1.9-31.7 0zm-10.5-58.8c38.5 29.6 82.4-14.3 52.8-52.8-38.5-29.7-82.4 14.3-52.8 52.8zM386.3 286.1l33.7 16.8c10.1 5.8 14.5 18.1 10.5 29.1-8.9 24.2-26.4 46.4-42.6 65.8-7.4 8.9-20.2 11.1-30.3 5.3l-29.1-16.8c-16 13.7-34.6 24.6-54.9 31.7v33.6c0 11.6-8.3 21.6-19.7 23.6-24.6 4.2-50.4 4.4-75.9 0-11.5-2-20-11.9-20-23.6V418c-20.3-7.2-38.9-18-54.9-31.7L74 403c-10 5.8-22.9 3.6-30.3-5.3-16.2-19.4-33.3-41.6-42.2-65.7-4-10.9.4-23.2 10.5-29.1l33.3-16.8c-3.9-20.9-3.9-42.4 0-63.4L12 205.8c-10.1-5.8-14.6-18.1-10.5-29 8.9-24.2 26-46.4 42.2-65.8 7.4-8.9 20.2-11.1 30.3-5.3l29.1 16.8c16-13.7 34.6-24.6 54.9-31.7V57.1c0-11.5 8.2-21.5 19.6-23.5 24.6-4.2 50.5-4.4 76-.1 11.5 2 20 11.9 20 23.6v33.6c20.3 7.2 38.9 18 54.9 31.7l29.1-16.8c10-5.8 22.9-3.6 30.3 5.3 16.2 19.4 33.2 41.6 42.1 65.8 4 10.9.1 23.2-10 29.1l-33.7 16.8c3.9 21 3.9 42.5 0 63.5zm-117.6 21.1c59.2-77-28.7-164.9-105.7-105.7-59.2 77 28.7 164.9 105.7 105.7zm243.4 182.7l-8.2 14.3c-3 5.3-9.4 7.5-15.1 5.4-11.8-4.4-22.6-10.7-32.1-18.6-4.6-3.8-5.8-10.5-2.8-15.7l8.2-14.3c-6.9-8-12.3-17.3-15.9-27.4h-16.5c-6 0-11.2-4.3-12.2-10.3-2-12-2.1-24.6 0-37.1 1-6 6.2-10.4 12.2-10.4h16.5c3.6-10.1 9-19.4 15.9-27.4l-8.2-14.3c-3-5.2-1.9-11.9 2.8-15.7 9.5-7.9 20.4-14.2 32.1-18.6 5.7-2.1 12.1.1 15.1 5.4l8.2 14.3c10.5-1.9 21.2-1.9 31.7 0l8.2-14.3c3-5.3 9.4-7.5 15.1-5.4 11.8 4.4 22.6 10.7 32.1 18.6 4.6 3.8 5.8 10.5 2.8 15.7l-8.2 14.3c6.9 8 12.3 17.3 15.9 27.4h16.5c6 0 11.2 4.3 12.2 10.3 2 12 2.1 24.6 0 37.1-1 6-6.2 10.4-12.2 10.4h-16.5c-3.6 10.1-9 19.4-15.9 27.4l8.2 14.3c3 5.2 1.9 11.9-2.8 15.7-9.5 7.9-20.4 14.2-32.1 18.6-5.7 2.1-12.1-.1-15.1-5.4l-8.2-14.3c-10.4 1.9-21.2 1.9-31.7 0zM501.6 431c38.5 29.6 82.4-14.3 52.8-52.8-38.5-29.6-82.4 14.3-52.8 52.8z"],
    "coins": [512, 512, [], "f51e", "M0 405.3V448c0 35.3 86 64 192 64s192-28.7 192-64v-42.7C342.7 434.4 267.2 448 192 448S41.3 434.4 0 405.3zM320 128c106 0 192-28.7 192-64S426 0 320 0 128 28.7 128 64s86 64 192 64zM0 300.4V352c0 35.3 86 64 192 64s192-28.7 192-64v-51.6c-41.3 34-116.9 51.6-192 51.6S41.3 334.4 0 300.4zm416 11c57.3-11.1 96-31.7 96-55.4v-42.7c-23.2 16.4-57.3 27.6-96 34.5v63.6zM192 160C86 160 0 195.8 0 240s86 80 192 80 192-35.8 192-80-86-80-192-80zm219.3 56.3c60-10.8 100.7-32 100.7-56.3v-42.7c-35.5 25.1-96.5 38.6-160.7 41.8 29.5 14.3 51.2 33.5 60 57.2z"],
    "columns": [512, 512, [], "f0db", "M464 32H48C21.49 32 0 53.49 0 80v352c0 26.51 21.49 48 48 48h416c26.51 0 48-21.49 48-48V80c0-26.51-21.49-48-48-48zM224 416H64V160h160v256zm224 0H288V160h160v256z"],
    "comment": [512, 512, [], "f075", "M256 32C114.6 32 0 125.1 0 240c0 49.6 21.4 95 57 130.7C44.5 421.1 2.7 466 2.2 466.5c-2.2 2.3-2.8 5.7-1.5 8.7S4.8 480 8 480c66.3 0 116-31.8 140.6-51.4 32.7 12.3 69 19.4 107.4 19.4 141.4 0 256-93.1 256-208S397.4 32 256 32z"],
    "comment-alt": [512, 512, [], "f27a", "M448 0H64C28.7 0 0 28.7 0 64v288c0 35.3 28.7 64 64 64h96v84c0 9.8 11.2 15.5 19.1 9.7L304 416h144c35.3 0 64-28.7 64-64V64c0-35.3-28.7-64-64-64z"],
    "comment-dollar": [512, 512, [], "f651", "M256 32C114.62 32 0 125.12 0 240c0 49.56 21.41 95.01 57.02 130.74C44.46 421.05 2.7 465.97 2.2 466.5A7.995 7.995 0 0 0 8 480c66.26 0 115.99-31.75 140.6-51.38C181.29 440.93 217.59 448 256 448c141.38 0 256-93.12 256-208S397.38 32 256 32zm24 302.44V352c0 8.84-7.16 16-16 16h-16c-8.84 0-16-7.16-16-16v-17.73c-11.42-1.35-22.28-5.19-31.78-11.46-6.22-4.11-6.82-13.11-1.55-18.38l17.52-17.52c3.74-3.74 9.31-4.24 14.11-2.03 3.18 1.46 6.66 2.22 10.26 2.22h32.78c4.66 0 8.44-3.78 8.44-8.42 0-3.75-2.52-7.08-6.12-8.11l-50.07-14.3c-22.25-6.35-40.01-24.71-42.91-47.67-4.05-32.07 19.03-59.43 49.32-63.05V128c0-8.84 7.16-16 16-16h16c8.84 0 16 7.16 16 16v17.73c11.42 1.35 22.28 5.19 31.78 11.46 6.22 4.11 6.82 13.11 1.55 18.38l-17.52 17.52c-3.74 3.74-9.31 4.24-14.11 2.03a24.516 24.516 0 0 0-10.26-2.22h-32.78c-4.66 0-8.44 3.78-8.44 8.42 0 3.75 2.52 7.08 6.12 8.11l50.07 14.3c22.25 6.36 40.01 24.71 42.91 47.67 4.05 32.06-19.03 59.42-49.32 63.04z"],
    "comment-dots": [512, 512, [], "f4ad", "M256 32C114.6 32 0 125.1 0 240c0 49.6 21.4 95 57 130.7C44.5 421.1 2.7 466 2.2 466.5c-2.2 2.3-2.8 5.7-1.5 8.7S4.8 480 8 480c66.3 0 116-31.8 140.6-51.4 32.7 12.3 69 19.4 107.4 19.4 141.4 0 256-93.1 256-208S397.4 32 256 32zM128 272c-17.7 0-32-14.3-32-32s14.3-32 32-32 32 14.3 32 32-14.3 32-32 32zm128 0c-17.7 0-32-14.3-32-32s14.3-32 32-32 32 14.3 32 32-14.3 32-32 32zm128 0c-17.7 0-32-14.3-32-32s14.3-32 32-32 32 14.3 32 32-14.3 32-32 32z"],
    "comment-medical": [512, 512, [], "f7f5", "M256 32C114.62 32 0 125.12 0 240c0 49.56 21.41 95 57 130.74C44.46 421.05 2.7 466 2.2 466.5A8 8 0 0 0 8 480c66.26 0 116-31.75 140.6-51.38A304.66 304.66 0 0 0 256 448c141.39 0 256-93.12 256-208S397.39 32 256 32zm96 232a8 8 0 0 1-8 8h-56v56a8 8 0 0 1-8 8h-48a8 8 0 0 1-8-8v-56h-56a8 8 0 0 1-8-8v-48a8 8 0 0 1 8-8h56v-56a8 8 0 0 1 8-8h48a8 8 0 0 1 8 8v56h56a8 8 0 0 1 8 8z"],
    "comment-slash": [640, 512, [], "f4b3", "M64 240c0 49.6 21.4 95 57 130.7-12.6 50.3-54.3 95.2-54.8 95.8-2.2 2.3-2.8 5.7-1.5 8.7 1.3 2.9 4.1 4.8 7.3 4.8 66.3 0 116-31.8 140.6-51.4 32.7 12.3 69 19.4 107.4 19.4 27.4 0 53.7-3.6 78.4-10L72.9 186.4c-5.6 17.1-8.9 35-8.9 53.6zm569.8 218.1l-114.4-88.4C554.6 334.1 576 289.2 576 240c0-114.9-114.6-208-256-208-65.1 0-124.2 20.1-169.4 52.7L45.5 3.4C38.5-2 28.5-.8 23 6.2L3.4 31.4c-5.4 7-4.2 17 2.8 22.4l588.4 454.7c7 5.4 17 4.2 22.5-2.8l19.6-25.3c5.4-6.8 4.1-16.9-2.9-22.3z"],
    "comments": [576, 512, [], "f086", "M416 192c0-88.4-93.1-160-208-160S0 103.6 0 192c0 34.3 14.1 65.9 38 92-13.4 30.2-35.5 54.2-35.8 54.5-2.2 2.3-2.8 5.7-1.5 8.7S4.8 352 8 352c36.6 0 66.9-12.3 88.7-25 32.2 15.7 70.3 25 111.3 25 114.9 0 208-71.6 208-160zm122 220c23.9-26 38-57.7 38-92 0-66.9-53.5-124.2-129.3-148.1.9 6.6 1.3 13.3 1.3 20.1 0 105.9-107.7 192-240 192-10.8 0-21.3-.8-31.7-1.9C207.8 439.6 281.8 480 368 480c41 0 79.1-9.2 111.3-25 21.8 12.7 52.1 25 88.7 25 3.2 0 6.1-1.9 7.3-4.8 1.3-2.9.7-6.3-1.5-8.7-.3-.3-22.4-24.2-35.8-54.5z"],
    "comments-dollar": [576, 512, [], "f653", "M416 192c0-88.37-93.12-160-208-160S0 103.63 0 192c0 34.27 14.13 65.95 37.97 91.98C24.61 314.22 2.52 338.16 2.2 338.5A7.995 7.995 0 0 0 8 352c36.58 0 66.93-12.25 88.73-24.98C128.93 342.76 167.02 352 208 352c114.88 0 208-71.63 208-160zm-224 96v-16.29c-11.29-.58-22.27-4.52-31.37-11.35-3.9-2.93-4.1-8.77-.57-12.14l11.75-11.21c2.77-2.64 6.89-2.76 10.13-.73 3.87 2.42 8.26 3.72 12.82 3.72h28.11c6.5 0 11.8-5.92 11.8-13.19 0-5.95-3.61-11.19-8.77-12.73l-45-13.5c-18.59-5.58-31.58-23.42-31.58-43.39 0-24.52 19.05-44.44 42.67-45.07V96c0-4.42 3.58-8 8-8h16c4.42 0 8 3.58 8 8v16.29c11.29.58 22.27 4.51 31.37 11.35 3.9 2.93 4.1 8.77.57 12.14l-11.75 11.21c-2.77 2.64-6.89 2.76-10.13.73-3.87-2.43-8.26-3.72-12.82-3.72h-28.11c-6.5 0-11.8 5.92-11.8 13.19 0 5.95 3.61 11.19 8.77 12.73l45 13.5c18.59 5.58 31.58 23.42 31.58 43.39 0 24.53-19.05 44.44-42.67 45.07V288c0 4.42-3.58 8-8 8h-16c-4.42 0-8-3.58-8-8zm346.01 123.99C561.87 385.96 576 354.27 576 320c0-66.94-53.49-124.2-129.33-148.07.86 6.6 1.33 13.29 1.33 20.07 0 105.87-107.66 192-240 192-10.78 0-21.32-.77-31.73-1.88C207.8 439.63 281.77 480 368 480c40.98 0 79.07-9.24 111.27-24.98C501.07 467.75 531.42 480 568 480c3.2 0 6.09-1.91 7.34-4.84 1.27-2.94.66-6.34-1.55-8.67-.31-.33-22.42-24.24-35.78-54.5z"],
    "compact-disc": [496, 512, [], "f51f", "M248 8C111 8 0 119 0 256s111 248 248 248 248-111 248-248S385 8 248 8zM88 256H56c0-105.9 86.1-192 192-192v32c-88.2 0-160 71.8-160 160zm160 96c-53 0-96-43-96-96s43-96 96-96 96 43 96 96-43 96-96 96zm0-128c-17.7 0-32 14.3-32 32s14.3 32 32 32 32-14.3 32-32-14.3-32-32-32z"],
    "compass": [496, 512, [], "f14e", "M225.38 233.37c-12.5 12.5-12.5 32.76 0 45.25 12.49 12.5 32.76 12.5 45.25 0 12.5-12.5 12.5-32.76 0-45.25-12.5-12.49-32.76-12.49-45.25 0zM248 8C111.03 8 0 119.03 0 256s111.03 248 248 248 248-111.03 248-248S384.97 8 248 8zm126.14 148.05L308.17 300.4a31.938 31.938 0 0 1-15.77 15.77l-144.34 65.97c-16.65 7.61-33.81-9.55-26.2-26.2l65.98-144.35a31.938 31.938 0 0 1 15.77-15.77l144.34-65.97c16.65-7.6 33.8 9.55 26.19 26.2z"],
    "compress": [448, 512, [], "f066", "M436 192H312c-13.3 0-24-10.7-24-24V44c0-6.6 5.4-12 12-12h40c6.6 0 12 5.4 12 12v84h84c6.6 0 12 5.4 12 12v40c0 6.6-5.4 12-12 12zm-276-24V44c0-6.6-5.4-12-12-12h-40c-6.6 0-12 5.4-12 12v84H12c-6.6 0-12 5.4-12 12v40c0 6.6 5.4 12 12 12h124c13.3 0 24-10.7 24-24zm0 300V344c0-13.3-10.7-24-24-24H12c-6.6 0-12 5.4-12 12v40c0 6.6 5.4 12 12 12h84v84c0 6.6 5.4 12 12 12h40c6.6 0 12-5.4 12-12zm192 0v-84h84c6.6 0 12-5.4 12-12v-40c0-6.6-5.4-12-12-12H312c-13.3 0-24 10.7-24 24v124c0 6.6 5.4 12 12 12h40c6.6 0 12-5.4 12-12z"],
    "compress-alt": [448, 512, [], "f422", "M4.686 427.314L104 328l-32.922-31.029C55.958 281.851 66.666 256 88.048 256h112C213.303 256 224 266.745 224 280v112c0 21.382-25.803 32.09-40.922 16.971L152 376l-99.314 99.314c-6.248 6.248-16.379 6.248-22.627 0L4.686 449.941c-6.248-6.248-6.248-16.379 0-22.627zM443.314 84.686L344 184l32.922 31.029c15.12 15.12 4.412 40.971-16.97 40.971h-112C234.697 256 224 245.255 224 232V120c0-21.382 25.803-32.09 40.922-16.971L296 136l99.314-99.314c6.248-6.248 16.379-6.248 22.627 0l25.373 25.373c6.248 6.248 6.248 16.379 0 22.627z"],
    "compress-arrows-alt": [512, 512, [], "f78c", "M200 288H88c-21.4 0-32.1 25.8-17 41l32.9 31-99.2 99.3c-6.2 6.2-6.2 16.4 0 22.6l25.4 25.4c6.2 6.2 16.4 6.2 22.6 0L152 408l31.1 33c15.1 15.1 40.9 4.4 40.9-17V312c0-13.3-10.7-24-24-24zm112-64h112c21.4 0 32.1-25.9 17-41l-33-31 99.3-99.3c6.2-6.2 6.2-16.4 0-22.6L481.9 4.7c-6.2-6.2-16.4-6.2-22.6 0L360 104l-31.1-33C313.8 55.9 288 66.6 288 88v112c0 13.3 10.7 24 24 24zm96 136l33-31.1c15.1-15.1 4.4-40.9-17-40.9H312c-13.3 0-24 10.7-24 24v112c0 21.4 25.9 32.1 41 17l31-32.9 99.3 99.3c6.2 6.2 16.4 6.2 22.6 0l25.4-25.4c6.2-6.2 6.2-16.4 0-22.6L408 360zM183 71.1L152 104 52.7 4.7c-6.2-6.2-16.4-6.2-22.6 0L4.7 30.1c-6.2 6.2-6.2 16.4 0 22.6L104 152l-33 31.1C55.9 198.2 66.6 224 88 224h112c13.3 0 24-10.7 24-24V88c0-21.3-25.9-32-41-16.9z"],
    "concierge-bell": [512, 512, [], "f562", "M288 130.54V112h16c8.84 0 16-7.16 16-16V80c0-8.84-7.16-16-16-16h-96c-8.84 0-16 7.16-16 16v16c0 8.84 7.16 16 16 16h16v18.54C115.49 146.11 32 239.18 32 352h448c0-112.82-83.49-205.89-192-221.46zM496 384H16c-8.84 0-16 7.16-16 16v32c0 8.84 7.16 16 16 16h480c8.84 0 16-7.16 16-16v-32c0-8.84-7.16-16-16-16z"],
    "cookie": [512, 512, [], "f563", "M510.37 254.79l-12.08-76.26a132.493 132.493 0 0 0-37.16-72.95l-54.76-54.75c-19.73-19.72-45.18-32.7-72.71-37.05l-76.7-12.15c-27.51-4.36-55.69.11-80.52 12.76L107.32 49.6a132.25 132.25 0 0 0-57.79 57.8l-35.1 68.88a132.602 132.602 0 0 0-12.82 80.94l12.08 76.27a132.493 132.493 0 0 0 37.16 72.95l54.76 54.75a132.087 132.087 0 0 0 72.71 37.05l76.7 12.14c27.51 4.36 55.69-.11 80.52-12.75l69.12-35.21a132.302 132.302 0 0 0 57.79-57.8l35.1-68.87c12.71-24.96 17.2-53.3 12.82-80.96zM176 368c-17.67 0-32-14.33-32-32s14.33-32 32-32 32 14.33 32 32-14.33 32-32 32zm32-160c-17.67 0-32-14.33-32-32s14.33-32 32-32 32 14.33 32 32-14.33 32-32 32zm160 128c-17.67 0-32-14.33-32-32s14.33-32 32-32 32 14.33 32 32-14.33 32-32 32z"],
    "cookie-bite": [512, 512, [], "f564", "M510.52 255.82c-69.97-.85-126.47-57.69-126.47-127.86-70.17 0-127-56.49-127.86-126.45-27.26-4.14-55.13.3-79.72 12.82l-69.13 35.22a132.221 132.221 0 0 0-57.79 57.81l-35.1 68.88a132.645 132.645 0 0 0-12.82 80.95l12.08 76.27a132.521 132.521 0 0 0 37.16 72.96l54.77 54.76a132.036 132.036 0 0 0 72.71 37.06l76.71 12.15c27.51 4.36 55.7-.11 80.53-12.76l69.13-35.21a132.273 132.273 0 0 0 57.79-57.81l35.1-68.88c12.56-24.64 17.01-52.58 12.91-79.91zM176 368c-17.67 0-32-14.33-32-32s14.33-32 32-32 32 14.33 32 32-14.33 32-32 32zm32-160c-17.67 0-32-14.33-32-32s14.33-32 32-32 32 14.33 32 32-14.33 32-32 32zm160 128c-17.67 0-32-14.33-32-32s14.33-32 32-32 32 14.33 32 32-14.33 32-32 32z"],
    "copy": [448, 512, [], "f0c5", "M320 448v40c0 13.255-10.745 24-24 24H24c-13.255 0-24-10.745-24-24V120c0-13.255 10.745-24 24-24h72v296c0 30.879 25.121 56 56 56h168zm0-344V0H152c-13.255 0-24 10.745-24 24v368c0 13.255 10.745 24 24 24h272c13.255 0 24-10.745 24-24V128H344c-13.2 0-24-10.8-24-24zm120.971-31.029L375.029 7.029A24 24 0 0 0 358.059 0H352v96h96v-6.059a24 24 0 0 0-7.029-16.97z"],
    "copyright": [512, 512, [], "f1f9", "M256 8C119.033 8 8 119.033 8 256s111.033 248 248 248 248-111.033 248-248S392.967 8 256 8zm117.134 346.753c-1.592 1.867-39.776 45.731-109.851 45.731-84.692 0-144.484-63.26-144.484-145.567 0-81.303 62.004-143.401 143.762-143.401 66.957 0 101.965 37.315 103.422 38.904a12 12 0 0 1 1.238 14.623l-22.38 34.655c-4.049 6.267-12.774 7.351-18.234 2.295-.233-.214-26.529-23.88-61.88-23.88-46.116 0-73.916 33.575-73.916 76.082 0 39.602 25.514 79.692 74.277 79.692 38.697 0 65.28-28.338 65.544-28.625 5.132-5.565 14.059-5.033 18.508 1.053l24.547 33.572a12.001 12.001 0 0 1-.553 14.866z"],
    "couch": [640, 512, [], "f4b8", "M160 224v64h320v-64c0-35.3 28.7-64 64-64h32c0-53-43-96-96-96H160c-53 0-96 43-96 96h32c35.3 0 64 28.7 64 64zm416-32h-32c-17.7 0-32 14.3-32 32v96H128v-96c0-17.7-14.3-32-32-32H64c-35.3 0-64 28.7-64 64 0 23.6 13 44 32 55.1V432c0 8.8 7.2 16 16 16h64c8.8 0 16-7.2 16-16v-16h384v16c0 8.8 7.2 16 16 16h64c8.8 0 16-7.2 16-16V311.1c19-11.1 32-31.5 32-55.1 0-35.3-28.7-64-64-64z"],
    "credit-card": [576, 512, [], "f09d", "M0 432c0 26.5 21.5 48 48 48h480c26.5 0 48-21.5 48-48V256H0v176zm192-68c0-6.6 5.4-12 12-12h136c6.6 0 12 5.4 12 12v40c0 6.6-5.4 12-12 12H204c-6.6 0-12-5.4-12-12v-40zm-128 0c0-6.6 5.4-12 12-12h72c6.6 0 12 5.4 12 12v40c0 6.6-5.4 12-12 12H76c-6.6 0-12-5.4-12-12v-40zM576 80v48H0V80c0-26.5 21.5-48 48-48h480c26.5 0 48 21.5 48 48z"],
    "crop": [512, 512, [], "f125", "M488 352h-40V109.25l59.31-59.31c6.25-6.25 6.25-16.38 0-22.63L484.69 4.69c-6.25-6.25-16.38-6.25-22.63 0L402.75 64H192v96h114.75L160 306.75V24c0-13.26-10.75-24-24-24H88C74.75 0 64 10.74 64 24v40H24C10.75 64 0 74.74 0 88v48c0 13.25 10.75 24 24 24h40v264c0 13.25 10.75 24 24 24h232v-96H205.25L352 205.25V488c0 13.25 10.75 24 24 24h48c13.25 0 24-10.75 24-24v-40h40c13.25 0 24-10.75 24-24v-48c0-13.26-10.75-24-24-24z"],
    "crop-alt": [512, 512, [], "f565", "M488 352h-40V96c0-17.67-14.33-32-32-32H192v96h160v328c0 13.25 10.75 24 24 24h48c13.25 0 24-10.75 24-24v-40h40c13.25 0 24-10.75 24-24v-48c0-13.26-10.75-24-24-24zM160 24c0-13.26-10.75-24-24-24H88C74.75 0 64 10.74 64 24v40H24C10.75 64 0 74.74 0 88v48c0 13.25 10.75 24 24 24h40v256c0 17.67 14.33 32 32 32h224v-96H160V24z"],
    "cross": [384, 512, [], "f654", "M352 128h-96V32c0-17.67-14.33-32-32-32h-64c-17.67 0-32 14.33-32 32v96H32c-17.67 0-32 14.33-32 32v64c0 17.67 14.33 32 32 32h96v224c0 17.67 14.33 32 32 32h64c17.67 0 32-14.33 32-32V256h96c17.67 0 32-14.33 32-32v-64c0-17.67-14.33-32-32-32z"],
    "crosshairs": [512, 512, [], "f05b", "M500 224h-30.364C455.724 130.325 381.675 56.276 288 42.364V12c0-6.627-5.373-12-12-12h-40c-6.627 0-12 5.373-12 12v30.364C130.325 56.276 56.276 130.325 42.364 224H12c-6.627 0-12 5.373-12 12v40c0 6.627 5.373 12 12 12h30.364C56.276 381.675 130.325 455.724 224 469.636V500c0 6.627 5.373 12 12 12h40c6.627 0 12-5.373 12-12v-30.364C381.675 455.724 455.724 381.675 469.636 288H500c6.627 0 12-5.373 12-12v-40c0-6.627-5.373-12-12-12zM288 404.634V364c0-6.627-5.373-12-12-12h-40c-6.627 0-12 5.373-12 12v40.634C165.826 392.232 119.783 346.243 107.366 288H148c6.627 0 12-5.373 12-12v-40c0-6.627-5.373-12-12-12h-40.634C119.768 165.826 165.757 119.783 224 107.366V148c0 6.627 5.373 12 12 12h40c6.627 0 12-5.373 12-12v-40.634C346.174 119.768 392.217 165.757 404.634 224H364c-6.627 0-12 5.373-12 12v40c0 6.627 5.373 12 12 12h40.634C392.232 346.174 346.243 392.217 288 404.634zM288 256c0 17.673-14.327 32-32 32s-32-14.327-32-32c0-17.673 14.327-32 32-32s32 14.327 32 32z"],
    "crow": [640, 512, [], "f520", "M544 32h-16.36C513.04 12.68 490.09 0 464 0c-44.18 0-80 35.82-80 80v20.98L12.09 393.57A30.216 30.216 0 0 0 0 417.74c0 22.46 23.64 37.07 43.73 27.03L165.27 384h96.49l44.41 120.1c2.27 6.23 9.15 9.44 15.38 7.17l22.55-8.21c6.23-2.27 9.44-9.15 7.17-15.38L312.94 384H352c1.91 0 3.76-.23 5.66-.29l44.51 120.38c2.27 6.23 9.15 9.44 15.38 7.17l22.55-8.21c6.23-2.27 9.44-9.15 7.17-15.38l-41.24-111.53C485.74 352.8 544 279.26 544 192v-80l96-16c0-35.35-42.98-64-96-64zm-80 72c-13.25 0-24-10.75-24-24 0-13.26 10.75-24 24-24s24 10.74 24 24c0 13.25-10.75 24-24 24z"],
    "crown": [640, 512, [], "f521", "M528 448H112c-8.8 0-16 7.2-16 16v32c0 8.8 7.2 16 16 16h416c8.8 0 16-7.2 16-16v-32c0-8.8-7.2-16-16-16zm64-320c-26.5 0-48 21.5-48 48 0 7.1 1.6 13.7 4.4 19.8L476 239.2c-15.4 9.2-35.3 4-44.2-11.6L350.3 85C361 76.2 368 63 368 48c0-26.5-21.5-48-48-48s-48 21.5-48 48c0 15 7 28.2 17.7 37l-81.5 142.6c-8.9 15.6-28.9 20.8-44.2 11.6l-72.3-43.4c2.7-6 4.4-12.7 4.4-19.8 0-26.5-21.5-48-48-48S0 149.5 0 176s21.5 48 48 48c2.6 0 5.2-.4 7.7-.8L128 416h384l72.3-192.8c2.5.4 5.1.8 7.7.8 26.5 0 48-21.5 48-48s-21.5-48-48-48z"],
    "crutch": [512, 512, [], "f7f7", "M507.31 185.71l-181-181a16 16 0 0 0-22.62 0L281 27.31a16 16 0 0 0 0 22.63l181 181a16 16 0 0 0 22.63 0l22.62-22.63a16 16 0 0 0 .06-22.6zm-179.54 66.41l-67.89-67.89 55.1-55.1-45.25-45.25-109.67 109.67a96.08 96.08 0 0 0-25.67 46.29L106.65 360.1l-102 102a16 16 0 0 0 0 22.63l22.62 22.62a16 16 0 0 0 22.63 0l102-102 120.25-27.75a95.88 95.88 0 0 0 46.29-25.65l109.68-109.68L382.87 197zm-54.57 54.57a32 32 0 0 1-15.45 8.54l-79.3 18.32 18.3-79.3a32.22 32.22 0 0 1 8.56-15.45l9.31-9.31 67.89 67.89z"],
    "cube": [512, 512, [], "f1b2", "M239.1 6.3l-208 78c-18.7 7-31.1 25-31.1 45v225.1c0 18.2 10.3 34.8 26.5 42.9l208 104c13.5 6.8 29.4 6.8 42.9 0l208-104c16.3-8.1 26.5-24.8 26.5-42.9V129.3c0-20-12.4-37.9-31.1-44.9l-208-78C262 2.2 250 2.2 239.1 6.3zM256 68.4l192 72v1.1l-192 78-192-78v-1.1l192-72zm32 356V275.5l160-65v133.9l-160 80z"],
    "cubes": [512, 512, [], "f1b3", "M488.6 250.2L392 214V105.5c0-15-9.3-28.4-23.4-33.7l-100-37.5c-8.1-3.1-17.1-3.1-25.3 0l-100 37.5c-14.1 5.3-23.4 18.7-23.4 33.7V214l-96.6 36.2C9.3 255.5 0 268.9 0 283.9V394c0 13.6 7.7 26.1 19.9 32.2l100 50c10.1 5.1 22.1 5.1 32.2 0l103.9-52 103.9 52c10.1 5.1 22.1 5.1 32.2 0l100-50c12.2-6.1 19.9-18.6 19.9-32.2V283.9c0-15-9.3-28.4-23.4-33.7zM358 214.8l-85 31.9v-68.2l85-37v73.3zM154 104.1l102-38.2 102 38.2v.6l-102 41.4-102-41.4v-.6zm84 291.1l-85 42.5v-79.1l85-38.8v75.4zm0-112l-102 41.4-102-41.4v-.6l102-38.2 102 38.2v.6zm240 112l-85 42.5v-79.1l85-38.8v75.4zm0-112l-102 41.4-102-41.4v-.6l102-38.2 102 38.2v.6z"],
    "cut": [448, 512, [], "f0c4", "M278.06 256L444.48 89.57c4.69-4.69 4.69-12.29 0-16.97-32.8-32.8-85.99-32.8-118.79 0L210.18 188.12l-24.86-24.86c4.31-10.92 6.68-22.81 6.68-35.26 0-53.02-42.98-96-96-96S0 74.98 0 128s42.98 96 96 96c4.54 0 8.99-.32 13.36-.93L142.29 256l-32.93 32.93c-4.37-.61-8.83-.93-13.36-.93-53.02 0-96 42.98-96 96s42.98 96 96 96 96-42.98 96-96c0-12.45-2.37-24.34-6.68-35.26l24.86-24.86L325.69 439.4c32.8 32.8 85.99 32.8 118.79 0 4.69-4.68 4.69-12.28 0-16.97L278.06 256zM96 160c-17.64 0-32-14.36-32-32s14.36-32 32-32 32 14.36 32 32-14.36 32-32 32zm0 256c-17.64 0-32-14.36-32-32s14.36-32 32-32 32 14.36 32 32-14.36 32-32 32z"],
    "database": [448, 512, [], "f1c0", "M448 73.143v45.714C448 159.143 347.667 192 224 192S0 159.143 0 118.857V73.143C0 32.857 100.333 0 224 0s224 32.857 224 73.143zM448 176v102.857C448 319.143 347.667 352 224 352S0 319.143 0 278.857V176c48.125 33.143 136.208 48.572 224 48.572S399.874 209.143 448 176zm0 160v102.857C448 479.143 347.667 512 224 512S0 479.143 0 438.857V336c48.125 33.143 136.208 48.572 224 48.572S399.874 369.143 448 336z"],
    "deaf": [512, 512, [], "f2a4", "M216 260c0 15.464-12.536 28-28 28s-28-12.536-28-28c0-44.112 35.888-80 80-80s80 35.888 80 80c0 15.464-12.536 28-28 28s-28-12.536-28-28c0-13.234-10.767-24-24-24s-24 10.766-24 24zm24-176c-97.047 0-176 78.953-176 176 0 15.464 12.536 28 28 28s28-12.536 28-28c0-66.168 53.832-120 120-120s120 53.832 120 120c0 75.164-71.009 70.311-71.997 143.622L288 404c0 28.673-23.327 52-52 52-15.464 0-28 12.536-28 28s12.536 28 28 28c59.475 0 107.876-48.328 108-107.774.595-34.428 72-48.24 72-144.226 0-97.047-78.953-176-176-176zm268.485-52.201L480.2 3.515c-4.687-4.686-12.284-4.686-16.971 0L376.2 90.544c-4.686 4.686-4.686 12.284 0 16.971l28.285 28.285c4.686 4.686 12.284 4.686 16.97 0l87.03-87.029c4.687-4.688 4.687-12.286 0-16.972zM168.97 314.745c-4.686-4.686-12.284-4.686-16.97 0L3.515 463.23c-4.686 4.686-4.686 12.284 0 16.971L31.8 508.485c4.687 4.686 12.284 4.686 16.971 0L197.256 360c4.686-4.686 4.686-12.284 0-16.971l-28.286-28.284z"],
    "democrat": [640, 512, [], "f747", "M637.3 256.9l-19.6-29.4c-28.2-42.3-75.3-67.5-126.1-67.5H256l-81.2-81.2c20.1-20.1 22.6-51.1 7.5-73.9-3.4-5.2-10.8-5.9-15.2-1.5l-41.8 41.8L82.4 2.4c-3.6-3.6-9.6-3-12.4 1.2-12.3 18.6-10.3 44 6.1 60.4 3.3 3.3 7.3 5.3 11.3 7.5-2.2 1.7-4.7 3.1-6.4 5.4L6.4 176.2c-7.3 9.7-8.4 22.7-3 33.5l14.3 28.6c5.4 10.8 16.5 17.7 28.6 17.7h31c8.5 0 16.6-3.4 22.6-9.4L138 212l54 108h352v-77.8c16.2 12.2 18.3 17.6 40.1 50.3 4.9 7.4 14.8 9.3 22.2 4.4l26.6-17.7c7.3-5 9.3-14.9 4.4-22.3zm-341.1-13.6l-16.5 16.1 3.9 22.7c.7 4.1-3.6 7.2-7.2 5.3L256 276.7l-20.4 10.7c-3.6 1.9-7.9-1.2-7.2-5.3l3.9-22.7-16.5-16.1c-3-2.9-1.3-7.9 2.8-8.5l22.8-3.3 10.2-20.7c1.8-3.7 7.1-3.7 9 0l10.2 20.7 22.8 3.3c4 .6 5.6 5.6 2.6 8.5zm112 0l-16.5 16.1 3.9 22.7c.7 4.1-3.6 7.2-7.2 5.3L368 276.7l-20.4 10.7c-3.6 1.9-7.9-1.2-7.2-5.3l3.9-22.7-16.5-16.1c-3-2.9-1.3-7.9 2.8-8.5l22.8-3.3 10.2-20.7c1.8-3.7 7.1-3.7 9 0l10.2 20.7 22.8 3.3c4 .6 5.6 5.6 2.6 8.5zm112 0l-16.5 16.1 3.9 22.7c.7 4.1-3.6 7.2-7.2 5.3L480 276.7l-20.4 10.7c-3.6 1.9-7.9-1.2-7.2-5.3l3.9-22.7-16.5-16.1c-3-2.9-1.3-7.9 2.8-8.5l22.8-3.3 10.2-20.7c1.8-3.7 7.1-3.7 9 0l10.2 20.7 22.8 3.3c4 .6 5.6 5.6 2.6 8.5zM192 496c0 8.8 7.2 16 16 16h64c8.8 0 16-7.2 16-16v-80h160v80c0 8.8 7.2 16 16 16h64c8.8 0 16-7.2 16-16V352H192v144z"],
    "desktop": [576, 512, [], "f108", "M528 0H48C21.5 0 0 21.5 0 48v320c0 26.5 21.5 48 48 48h192l-16 48h-72c-13.3 0-24 10.7-24 24s10.7 24 24 24h272c13.3 0 24-10.7 24-24s-10.7-24-24-24h-72l-16-48h192c26.5 0 48-21.5 48-48V48c0-26.5-21.5-48-48-48zm-16 352H64V64h448v288z"],
    "dharmachakra": [512, 512, [], "f655", "M495 225.06l-17.22 1.08c-5.27-39.49-20.79-75.64-43.86-105.84l12.95-11.43c6.92-6.11 7.25-16.79.73-23.31L426.44 64.4c-6.53-6.53-17.21-6.19-23.31.73L391.7 78.07c-30.2-23.06-66.35-38.58-105.83-43.86L286.94 17c.58-9.21-6.74-17-15.97-17h-29.94c-9.23 0-16.54 7.79-15.97 17l1.08 17.22c-39.49 5.27-75.64 20.79-105.83 43.86l-11.43-12.95c-6.11-6.92-16.79-7.25-23.31-.73L64.4 85.56c-6.53 6.53-6.19 17.21.73 23.31l12.95 11.43c-23.06 30.2-38.58 66.35-43.86 105.84L17 225.06c-9.21-.58-17 6.74-17 15.97v29.94c0 9.23 7.79 16.54 17 15.97l17.22-1.08c5.27 39.49 20.79 75.64 43.86 105.83l-12.95 11.43c-6.92 6.11-7.25 16.79-.73 23.31l21.17 21.17c6.53 6.53 17.21 6.19 23.31-.73l11.43-12.95c30.2 23.06 66.35 38.58 105.84 43.86L225.06 495c-.58 9.21 6.74 17 15.97 17h29.94c9.23 0 16.54-7.79 15.97-17l-1.08-17.22c39.49-5.27 75.64-20.79 105.84-43.86l11.43 12.95c6.11 6.92 16.79 7.25 23.31.73l21.17-21.17c6.53-6.53 6.19-17.21-.73-23.31l-12.95-11.43c23.06-30.2 38.58-66.35 43.86-105.83l17.22 1.08c9.21.58 17-6.74 17-15.97v-29.94c-.01-9.23-7.8-16.54-17.01-15.97zM281.84 98.61c24.81 4.07 47.63 13.66 67.23 27.78l-42.62 48.29c-8.73-5.44-18.32-9.54-28.62-11.95l4.01-64.12zm-51.68 0l4.01 64.12c-10.29 2.41-19.89 6.52-28.62 11.95l-42.62-48.29c19.6-14.12 42.42-23.71 67.23-27.78zm-103.77 64.33l48.3 42.61c-5.44 8.73-9.54 18.33-11.96 28.62l-64.12-4.01c4.07-24.81 13.66-47.62 27.78-67.22zm-27.78 118.9l64.12-4.01c2.41 10.29 6.52 19.89 11.95 28.62l-48.29 42.62c-14.12-19.6-23.71-42.42-27.78-67.23zm131.55 131.55c-24.81-4.07-47.63-13.66-67.23-27.78l42.61-48.3c8.73 5.44 18.33 9.54 28.62 11.96l-4 64.12zM256 288c-17.67 0-32-14.33-32-32s14.33-32 32-32 32 14.33 32 32-14.33 32-32 32zm25.84 125.39l-4.01-64.12c10.29-2.41 19.89-6.52 28.62-11.96l42.61 48.3c-19.6 14.12-42.41 23.71-67.22 27.78zm103.77-64.33l-48.29-42.62c5.44-8.73 9.54-18.32 11.95-28.62l64.12 4.01c-4.07 24.82-13.66 47.64-27.78 67.23zm-36.34-114.89c-2.41-10.29-6.52-19.89-11.96-28.62l48.3-42.61c14.12 19.6 23.71 42.42 27.78 67.23l-64.12 4z"],
    "diagnoses": [640, 512, [], "f470", "M496 256c8.8 0 16-7.2 16-16s-7.2-16-16-16-16 7.2-16 16 7.2 16 16 16zm-176-80c48.5 0 88-39.5 88-88S368.5 0 320 0s-88 39.5-88 88 39.5 88 88 88zM59.8 364c10.2 15.3 29.3 17.8 42.9 9.8 16.2-9.6 56.2-31.7 105.3-48.6V416h224v-90.7c49.1 16.8 89.1 39 105.3 48.6 13.6 8 32.7 5.3 42.9-9.8l17.8-26.7c8.8-13.2 7.6-34.6-10-45.1-11.9-7.1-29.7-17-51.1-27.4-28.1 46.1-99.4 17.8-87.7-35.1C409.3 217.2 365.1 208 320 208c-57 0-112.9 14.5-160 32.2-.2 40.2-47.6 63.3-79.2 36-11.2 6-21.3 11.6-28.7 16-17.6 10.5-18.8 31.8-10 45.1L59.8 364zM368 344c13.3 0 24 10.7 24 24s-10.7 24-24 24-24-10.7-24-24 10.7-24 24-24zm-96-96c13.3 0 24 10.7 24 24s-10.7 24-24 24-24-10.7-24-24 10.7-24 24-24zm-160 8c8.8 0 16-7.2 16-16s-7.2-16-16-16-16 7.2-16 16 7.2 16 16 16zm512 192H16c-8.8 0-16 7.2-16 16v32c0 8.8 7.2 16 16 16h608c8.8 0 16-7.2 16-16v-32c0-8.8-7.2-16-16-16z"],
    "dice": [640, 512, [], "f522", "M592 192H473.26c12.69 29.59 7.12 65.2-17 89.32L320 417.58V464c0 26.51 21.49 48 48 48h224c26.51 0 48-21.49 48-48V240c0-26.51-21.49-48-48-48zM480 376c-13.25 0-24-10.75-24-24 0-13.26 10.75-24 24-24s24 10.74 24 24c0 13.25-10.75 24-24 24zm-46.37-186.7L258.7 14.37c-19.16-19.16-50.23-19.16-69.39 0L14.37 189.3c-19.16 19.16-19.16 50.23 0 69.39L189.3 433.63c19.16 19.16 50.23 19.16 69.39 0L433.63 258.7c19.16-19.17 19.16-50.24 0-69.4zM96 248c-13.25 0-24-10.75-24-24 0-13.26 10.75-24 24-24s24 10.74 24 24c0 13.25-10.75 24-24 24zm128 128c-13.25 0-24-10.75-24-24 0-13.26 10.75-24 24-24s24 10.74 24 24c0 13.25-10.75 24-24 24zm0-128c-13.25 0-24-10.75-24-24 0-13.26 10.75-24 24-24s24 10.74 24 24c0 13.25-10.75 24-24 24zm0-128c-13.25 0-24-10.75-24-24 0-13.26 10.75-24 24-24s24 10.74 24 24c0 13.25-10.75 24-24 24zm128 128c-13.25 0-24-10.75-24-24 0-13.26 10.75-24 24-24s24 10.74 24 24c0 13.25-10.75 24-24 24z"],
    "dice-d20": [480, 512, [], "f6cf", "M106.75 215.06L1.2 370.95c-3.08 5 .1 11.5 5.93 12.14l208.26 22.07-108.64-190.1zM7.41 315.43L82.7 193.08 6.06 147.1c-2.67-1.6-6.06.32-6.06 3.43v162.81c0 4.03 5.29 5.53 7.41 2.09zM18.25 423.6l194.4 87.66c5.3 2.45 11.35-1.43 11.35-7.26v-65.67l-203.55-22.3c-4.45-.5-6.23 5.59-2.2 7.57zm81.22-257.78L179.4 22.88c4.34-7.06-3.59-15.25-10.78-11.14L17.81 110.35c-2.47 1.62-2.39 5.26.13 6.78l81.53 48.69zM240 176h109.21L253.63 7.62C250.5 2.54 245.25 0 240 0s-10.5 2.54-13.63 7.62L130.79 176H240zm233.94-28.9l-76.64 45.99 75.29 122.35c2.11 3.44 7.41 1.94 7.41-2.1V150.53c0-3.11-3.39-5.03-6.06-3.43zm-93.41 18.72l81.53-48.7c2.53-1.52 2.6-5.16.13-6.78l-150.81-98.6c-7.19-4.11-15.12 4.08-10.78 11.14l79.93 142.94zm79.02 250.21L256 438.32v65.67c0 5.84 6.05 9.71 11.35 7.26l194.4-87.66c4.03-1.97 2.25-8.06-2.2-7.56zm-86.3-200.97l-108.63 190.1 208.26-22.07c5.83-.65 9.01-7.14 5.93-12.14L373.25 215.06zM240 208H139.57L240 383.75 340.43 208H240z"],
    "dice-d6": [448, 512, [], "f6d1", "M422.19 109.95L256.21 9.07c-19.91-12.1-44.52-12.1-64.43 0L25.81 109.95c-5.32 3.23-5.29 11.27.06 14.46L224 242.55l198.14-118.14c5.35-3.19 5.38-11.22.05-14.46zm13.84 44.63L240 271.46v223.82c0 12.88 13.39 20.91 24.05 14.43l152.16-92.48c19.68-11.96 31.79-33.94 31.79-57.7v-197.7c0-6.41-6.64-10.43-11.97-7.25zM0 161.83v197.7c0 23.77 12.11 45.74 31.79 57.7l152.16 92.47c10.67 6.48 24.05-1.54 24.05-14.43V271.46L11.97 154.58C6.64 151.4 0 155.42 0 161.83z"],
    "dice-five": [448, 512, [], "f523", "M384 32H64C28.65 32 0 60.65 0 96v320c0 35.35 28.65 64 64 64h320c35.35 0 64-28.65 64-64V96c0-35.35-28.65-64-64-64zM128 384c-17.67 0-32-14.33-32-32s14.33-32 32-32 32 14.33 32 32-14.33 32-32 32zm0-192c-17.67 0-32-14.33-32-32s14.33-32 32-32 32 14.33 32 32-14.33 32-32 32zm96 96c-17.67 0-32-14.33-32-32s14.33-32 32-32 32 14.33 32 32-14.33 32-32 32zm96 96c-17.67 0-32-14.33-32-32s14.33-32 32-32 32 14.33 32 32-14.33 32-32 32zm0-192c-17.67 0-32-14.33-32-32s14.33-32 32-32 32 14.33 32 32-14.33 32-32 32z"],
    "dice-four": [448, 512, [], "f524", "M384 32H64C28.65 32 0 60.65 0 96v320c0 35.35 28.65 64 64 64h320c35.35 0 64-28.65 64-64V96c0-35.35-28.65-64-64-64zM128 384c-17.67 0-32-14.33-32-32s14.33-32 32-32 32 14.33 32 32-14.33 32-32 32zm0-192c-17.67 0-32-14.33-32-32s14.33-32 32-32 32 14.33 32 32-14.33 32-32 32zm192 192c-17.67 0-32-14.33-32-32s14.33-32 32-32 32 14.33 32 32-14.33 32-32 32zm0-192c-17.67 0-32-14.33-32-32s14.33-32 32-32 32 14.33 32 32-14.33 32-32 32z"],
    "dice-one": [448, 512, [], "f525", "M384 32H64C28.65 32 0 60.65 0 96v320c0 35.35 28.65 64 64 64h320c35.35 0 64-28.65 64-64V96c0-35.35-28.65-64-64-64zM224 288c-17.67 0-32-14.33-32-32s14.33-32 32-32 32 14.33 32 32-14.33 32-32 32z"],
    "dice-six": [448, 512, [], "f526", "M384 32H64C28.65 32 0 60.65 0 96v320c0 35.35 28.65 64 64 64h320c35.35 0 64-28.65 64-64V96c0-35.35-28.65-64-64-64zM128 384c-17.67 0-32-14.33-32-32s14.33-32 32-32 32 14.33 32 32-14.33 32-32 32zm0-96c-17.67 0-32-14.33-32-32s14.33-32 32-32 32 14.33 32 32-14.33 32-32 32zm0-96c-17.67 0-32-14.33-32-32s14.33-32 32-32 32 14.33 32 32-14.33 32-32 32zm192 192c-17.67 0-32-14.33-32-32s14.33-32 32-32 32 14.33 32 32-14.33 32-32 32zm0-96c-17.67 0-32-14.33-32-32s14.33-32 32-32 32 14.33 32 32-14.33 32-32 32zm0-96c-17.67 0-32-14.33-32-32s14.33-32 32-32 32 14.33 32 32-14.33 32-32 32z"],
    "dice-three": [448, 512, [], "f527", "M384 32H64C28.65 32 0 60.65 0 96v320c0 35.35 28.65 64 64 64h320c35.35 0 64-28.65 64-64V96c0-35.35-28.65-64-64-64zM128 192c-17.67 0-32-14.33-32-32s14.33-32 32-32 32 14.33 32 32-14.33 32-32 32zm96 96c-17.67 0-32-14.33-32-32s14.33-32 32-32 32 14.33 32 32-14.33 32-32 32zm96 96c-17.67 0-32-14.33-32-32s14.33-32 32-32 32 14.33 32 32-14.33 32-32 32z"],
    "dice-two": [448, 512, [], "f528", "M384 32H64C28.65 32 0 60.65 0 96v320c0 35.35 28.65 64 64 64h320c35.35 0 64-28.65 64-64V96c0-35.35-28.65-64-64-64zM128 192c-17.67 0-32-14.33-32-32s14.33-32 32-32 32 14.33 32 32-14.33 32-32 32zm192 192c-17.67 0-32-14.33-32-32s14.33-32 32-32 32 14.33 32 32-14.33 32-32 32z"],
    "digital-tachograph": [640, 512, [], "f566", "M608 96H32c-17.67 0-32 14.33-32 32v256c0 17.67 14.33 32 32 32h576c17.67 0 32-14.33 32-32V128c0-17.67-14.33-32-32-32zM304 352c0 4.42-3.58 8-8 8H72c-4.42 0-8-3.58-8-8v-8c0-4.42 3.58-8 8-8h224c4.42 0 8 3.58 8 8v8zM72 288v-16c0-4.42 3.58-8 8-8h16c4.42 0 8 3.58 8 8v16c0 4.42-3.58 8-8 8H80c-4.42 0-8-3.58-8-8zm64 0v-16c0-4.42 3.58-8 8-8h16c4.42 0 8 3.58 8 8v16c0 4.42-3.58 8-8 8h-16c-4.42 0-8-3.58-8-8zm64 0v-16c0-4.42 3.58-8 8-8h16c4.42 0 8 3.58 8 8v16c0 4.42-3.58 8-8 8h-16c-4.42 0-8-3.58-8-8zm64 0v-16c0-4.42 3.58-8 8-8h16c4.42 0 8 3.58 8 8v16c0 4.42-3.58 8-8 8h-16c-4.42 0-8-3.58-8-8zm40-64c0 8.84-7.16 16-16 16H80c-8.84 0-16-7.16-16-16v-48c0-8.84 7.16-16 16-16h208c8.84 0 16 7.16 16 16v48zm272 128c0 4.42-3.58 8-8 8H344c-4.42 0-8-3.58-8-8v-8c0-4.42 3.58-8 8-8h224c4.42 0 8 3.58 8 8v8z"],
    "directions": [512, 512, [], "f5eb", "M502.61 233.32L278.68 9.39c-12.52-12.52-32.83-12.52-45.36 0L9.39 233.32c-12.52 12.53-12.52 32.83 0 45.36l223.93 223.93c12.52 12.53 32.83 12.53 45.36 0l223.93-223.93c12.52-12.53 12.52-32.83 0-45.36zm-100.98 12.56l-84.21 77.73c-5.12 4.73-13.43 1.1-13.43-5.88V264h-96v64c0 4.42-3.58 8-8 8h-32c-4.42 0-8-3.58-8-8v-80c0-17.67 14.33-32 32-32h112v-53.73c0-6.97 8.3-10.61 13.43-5.88l84.21 77.73c3.43 3.17 3.43 8.59 0 11.76z"],
    "divide": [448, 512, [], "f529", "M224 352c-35.35 0-64 28.65-64 64s28.65 64 64 64 64-28.65 64-64-28.65-64-64-64zm0-192c35.35 0 64-28.65 64-64s-28.65-64-64-64-64 28.65-64 64 28.65 64 64 64zm192 48H32c-17.67 0-32 14.33-32 32v32c0 17.67 14.33 32 32 32h384c17.67 0 32-14.33 32-32v-32c0-17.67-14.33-32-32-32z"],
    "dizzy": [496, 512, [], "f567", "M248 8C111 8 0 119 0 256s111 248 248 248 248-111 248-248S385 8 248 8zm-96 206.6l-28.7 28.7c-14.8 14.8-37.8-7.5-22.6-22.6l28.7-28.7-28.7-28.7c-15-15 7.7-37.6 22.6-22.6l28.7 28.7 28.7-28.7c15-15 37.6 7.7 22.6 22.6L174.6 192l28.7 28.7c15.2 15.2-7.9 37.4-22.6 22.6L152 214.6zM248 416c-35.3 0-64-28.7-64-64s28.7-64 64-64 64 28.7 64 64-28.7 64-64 64zm147.3-195.3c15.2 15.2-7.9 37.4-22.6 22.6L344 214.6l-28.7 28.7c-14.8 14.8-37.8-7.5-22.6-22.6l28.7-28.7-28.7-28.7c-15-15 7.7-37.6 22.6-22.6l28.7 28.7 28.7-28.7c15-15 37.6 7.7 22.6 22.6L366.6 192l28.7 28.7z"],
    "dna": [448, 512, [], "f471", "M.1 494.1c-1.1 9.5 6.3 17.8 15.9 17.8l32.3.1c8.1 0 14.9-5.9 16-13.9.7-4.9 1.8-11.1 3.4-18.1H380c1.6 6.9 2.9 13.2 3.5 18.1 1.1 8 7.9 14 16 13.9l32.3-.1c9.6 0 17.1-8.3 15.9-17.8-4.6-37.9-25.6-129-118.9-207.7-17.6 12.4-37.1 24.2-58.5 35.4 6.2 4.6 11.4 9.4 17 14.2H159.7c21.3-18.1 47-35.6 78.7-51.4C410.5 199.1 442.1 65.8 447.9 17.9 449 8.4 441.6.1 432 .1L399.6 0c-8.1 0-14.9 5.9-16 13.9-.7 4.9-1.8 11.1-3.4 18.1H67.8c-1.6-7-2.7-13.1-3.4-18.1-1.1-8-7.9-14-16-13.9L16.1.1C6.5.1-1 8.4.1 17.9 5.3 60.8 31.4 171.8 160 256 31.5 340.2 5.3 451.2.1 494.1zM224 219.6c-25.1-13.7-46.4-28.4-64.3-43.6h128.5c-17.8 15.2-39.1 30-64.2 43.6zM355.1 96c-5.8 10.4-12.8 21.1-21 32H114c-8.3-10.9-15.3-21.6-21-32h262.1zM92.9 416c5.8-10.4 12.8-21.1 21-32h219.4c8.3 10.9 15.4 21.6 21.2 32H92.9z"],
    "dog": [576, 512, [], "f6d3", "M298.06,224,448,277.55V496a16,16,0,0,1-16,16H368a16,16,0,0,1-16-16V384H192V496a16,16,0,0,1-16,16H112a16,16,0,0,1-16-16V282.09C58.84,268.84,32,233.66,32,192a32,32,0,0,1,64,0,32.06,32.06,0,0,0,32,32ZM544,112v32a64,64,0,0,1-64,64H448v35.58L320,197.87V48c0-14.25,17.22-21.39,27.31-11.31L374.59,64h53.63c10.91,0,23.75,7.92,28.62,17.69L464,96h64A16,16,0,0,1,544,112Zm-112,0a16,16,0,1,0-16,16A16,16,0,0,0,432,112Z"],
    "dollar-sign": [288, 512, [], "f155", "M209.2 233.4l-108-31.6C88.7 198.2 80 186.5 80 173.5c0-16.3 13.2-29.5 29.5-29.5h66.3c12.2 0 24.2 3.7 34.2 10.5 6.1 4.1 14.3 3.1 19.5-2l34.8-34c7.1-6.9 6.1-18.4-1.8-24.5C238 74.8 207.4 64.1 176 64V16c0-8.8-7.2-16-16-16h-32c-8.8 0-16 7.2-16 16v48h-2.5C45.8 64-5.4 118.7.5 183.6c4.2 46.1 39.4 83.6 83.8 96.6l102.5 30c12.5 3.7 21.2 15.3 21.2 28.3 0 16.3-13.2 29.5-29.5 29.5h-66.3C100 368 88 364.3 78 357.5c-6.1-4.1-14.3-3.1-19.5 2l-34.8 34c-7.1 6.9-6.1 18.4 1.8 24.5 24.5 19.2 55.1 29.9 86.5 30v48c0 8.8 7.2 16 16 16h32c8.8 0 16-7.2 16-16v-48.2c46.6-.9 90.3-28.6 105.7-72.7 21.5-61.6-14.6-124.8-72.5-141.7z"],
    "dolly": [576, 512, [], "f472", "M294.2 277.7c18 5 34.7 13.4 49.5 24.7l161.5-53.8c8.4-2.8 12.9-11.9 10.1-20.2L454.9 47.2c-2.8-8.4-11.9-12.9-20.2-10.1l-61.1 20.4 33.1 99.4L346 177l-33.1-99.4-61.6 20.5c-8.4 2.8-12.9 11.9-10.1 20.2l53 159.4zm281 48.7L565 296c-2.8-8.4-11.9-12.9-20.2-10.1l-213.5 71.2c-17.2-22-43.6-36.4-73.5-37L158.4 21.9C154 8.8 141.8 0 128 0H16C7.2 0 0 7.2 0 16v32c0 8.8 7.2 16 16 16h88.9l92.2 276.7c-26.1 20.4-41.7 53.6-36 90.5 6.1 39.4 37.9 72.3 77.3 79.2 60.2 10.7 112.3-34.8 113.4-92.6l213.3-71.2c8.3-2.8 12.9-11.8 10.1-20.2zM256 464c-26.5 0-48-21.5-48-48s21.5-48 48-48 48 21.5 48 48-21.5 48-48 48z"],
    "dolly-flatbed": [640, 512, [], "f474", "M208 320h384c8.8 0 16-7.2 16-16V48c0-8.8-7.2-16-16-16H448v128l-48-32-48 32V32H208c-8.8 0-16 7.2-16 16v256c0 8.8 7.2 16 16 16zm416 64H128V16c0-8.8-7.2-16-16-16H16C7.2 0 0 7.2 0 16v32c0 8.8 7.2 16 16 16h48v368c0 8.8 7.2 16 16 16h82.9c-1.8 5-2.9 10.4-2.9 16 0 26.5 21.5 48 48 48s48-21.5 48-48c0-5.6-1.2-11-2.9-16H451c-1.8 5-2.9 10.4-2.9 16 0 26.5 21.5 48 48 48s48-21.5 48-48c0-5.6-1.2-11-2.9-16H624c8.8 0 16-7.2 16-16v-32c0-8.8-7.2-16-16-16z"],
    "donate": [512, 512, [], "f4b9", "M256 416c114.9 0 208-93.1 208-208S370.9 0 256 0 48 93.1 48 208s93.1 208 208 208zM233.8 97.4V80.6c0-9.2 7.4-16.6 16.6-16.6h11.1c9.2 0 16.6 7.4 16.6 16.6v17c15.5.8 30.5 6.1 43 15.4 5.6 4.1 6.2 12.3 1.2 17.1L306 145.6c-3.8 3.7-9.5 3.8-14 1-5.4-3.4-11.4-5.1-17.8-5.1h-38.9c-9 0-16.3 8.2-16.3 18.3 0 8.2 5 15.5 12.1 17.6l62.3 18.7c25.7 7.7 43.7 32.4 43.7 60.1 0 34-26.4 61.5-59.1 62.4v16.8c0 9.2-7.4 16.6-16.6 16.6h-11.1c-9.2 0-16.6-7.4-16.6-16.6v-17c-15.5-.8-30.5-6.1-43-15.4-5.6-4.1-6.2-12.3-1.2-17.1l16.3-15.5c3.8-3.7 9.5-3.8 14-1 5.4 3.4 11.4 5.1 17.8 5.1h38.9c9 0 16.3-8.2 16.3-18.3 0-8.2-5-15.5-12.1-17.6l-62.3-18.7c-25.7-7.7-43.7-32.4-43.7-60.1.1-34 26.4-61.5 59.1-62.4zM480 352h-32.5c-19.6 26-44.6 47.7-73 64h63.8c5.3 0 9.6 3.6 9.6 8v16c0 4.4-4.3 8-9.6 8H73.6c-5.3 0-9.6-3.6-9.6-8v-16c0-4.4 4.3-8 9.6-8h63.8c-28.4-16.3-53.3-38-73-64H32c-17.7 0-32 14.3-32 32v96c0 17.7 14.3 32 32 32h448c17.7 0 32-14.3 32-32v-96c0-17.7-14.3-32-32-32z"],
    "door-closed": [640, 512, [], "f52a", "M624 448H512V50.8C512 22.78 490.47 0 464 0H175.99c-26.47 0-48 22.78-48 50.8V448H16c-8.84 0-16 7.16-16 16v32c0 8.84 7.16 16 16 16h608c8.84 0 16-7.16 16-16v-32c0-8.84-7.16-16-16-16zM415.99 288c-17.67 0-32-14.33-32-32s14.33-32 32-32 32 14.33 32 32c.01 17.67-14.32 32-32 32z"],
    "door-open": [640, 512, [], "f52b", "M624 448h-80V113.45C544 86.19 522.47 64 496 64H384v64h96v384h144c8.84 0 16-7.16 16-16v-32c0-8.84-7.16-16-16-16zM312.24 1.01l-192 49.74C105.99 54.44 96 67.7 96 82.92V448H16c-8.84 0-16 7.16-16 16v32c0 8.84 7.16 16 16 16h336V33.18c0-21.58-19.56-37.41-39.76-32.17zM264 288c-13.25 0-24-14.33-24-32s10.75-32 24-32 24 14.33 24 32-10.75 32-24 32z"],
    "dot-circle": [512, 512, [], "f192", "M256 8C119.033 8 8 119.033 8 256s111.033 248 248 248 248-111.033 248-248S392.967 8 256 8zm80 248c0 44.112-35.888 80-80 80s-80-35.888-80-80 35.888-80 80-80 80 35.888 80 80z"],
    "dove": [512, 512, [], "f4ba", "M288 167.2v-28.1c-28.2-36.3-47.1-79.3-54.1-125.2-2.1-13.5-19-18.8-27.8-8.3-21.1 24.9-37.7 54.1-48.9 86.5 34.2 38.3 80 64.6 130.8 75.1zM400 64c-44.2 0-80 35.9-80 80.1v59.4C215.6 197.3 127 133 87 41.8c-5.5-12.5-23.2-13.2-29-.9C41.4 76 32 115.2 32 156.6c0 70.8 34.1 136.9 85.1 185.9 13.2 12.7 26.1 23.2 38.9 32.8l-143.9 36C1.4 414-3.4 426.4 2.6 435.7 20 462.6 63 508.2 155.8 512c8 .3 16-2.6 22.1-7.9l65.2-56.1H320c88.4 0 160-71.5 160-159.9V128l32-64H400zm0 96.1c-8.8 0-16-7.2-16-16s7.2-16 16-16 16 7.2 16 16-7.2 16-16 16z"],
    "download": [512, 512, [], "f019", "M216 0h80c13.3 0 24 10.7 24 24v168h87.7c17.8 0 26.7 21.5 14.1 34.1L269.7 378.3c-7.5 7.5-19.8 7.5-27.3 0L90.1 226.1c-12.6-12.6-3.7-34.1 14.1-34.1H192V24c0-13.3 10.7-24 24-24zm296 376v112c0 13.3-10.7 24-24 24H24c-13.3 0-24-10.7-24-24V376c0-13.3 10.7-24 24-24h146.7l49 49c20.1 20.1 52.5 20.1 72.6 0l49-49H488c13.3 0 24 10.7 24 24zm-124 88c0-11-9-20-20-20s-20 9-20 20 9 20 20 20 20-9 20-20zm64 0c0-11-9-20-20-20s-20 9-20 20 9 20 20 20 20-9 20-20z"],
    "drafting-compass": [512, 512, [], "f568", "M457.01 344.42c-25.05 20.33-52.63 37.18-82.54 49.05l54.38 94.19 53.95 23.04c9.81 4.19 20.89-2.21 22.17-12.8l7.02-58.25-54.98-95.23zm42.49-94.56c4.86-7.67 1.89-17.99-6.05-22.39l-28.07-15.57c-7.48-4.15-16.61-1.46-21.26 5.72C403.01 281.15 332.25 320 256 320c-23.93 0-47.23-4.25-69.41-11.53l67.36-116.68c.7.02 1.34.21 2.04.21s1.35-.19 2.04-.21l51.09 88.5c31.23-8.96 59.56-25.75 82.61-48.92l-51.79-89.71C347.39 128.03 352 112.63 352 96c0-53.02-42.98-96-96-96s-96 42.98-96 96c0 16.63 4.61 32.03 12.05 45.66l-68.3 118.31c-12.55-11.61-23.96-24.59-33.68-39-4.79-7.1-13.97-9.62-21.38-5.33l-27.75 16.07c-7.85 4.54-10.63 14.9-5.64 22.47 15.57 23.64 34.69 44.21 55.98 62.02L0 439.66l7.02 58.25c1.28 10.59 12.36 16.99 22.17 12.8l53.95-23.04 70.8-122.63C186.13 377.28 220.62 384 256 384c99.05 0 190.88-51.01 243.5-134.14zM256 64c17.67 0 32 14.33 32 32s-14.33 32-32 32-32-14.33-32-32 14.33-32 32-32z"],
    "dragon": [640, 512, [], "f6d5", "M18.32 255.78L192 223.96l-91.28 68.69c-10.08 10.08-2.94 27.31 11.31 27.31h222.7c-9.44-26.4-14.73-54.47-14.73-83.38v-42.27l-119.73-87.6c-23.82-15.88-55.29-14.01-77.06 4.59L5.81 227.64c-12.38 10.33-3.45 30.42 12.51 28.14zm556.87 34.1l-100.66-50.31A47.992 47.992 0 0 1 448 196.65v-36.69h64l28.09 22.63c6 6 14.14 9.37 22.63 9.37h30.97a32 32 0 0 0 28.62-17.69l14.31-28.62a32.005 32.005 0 0 0-3.02-33.51l-74.53-99.38C553.02 4.7 543.54 0 533.47 0H296.02c-7.13 0-10.7 8.57-5.66 13.61L352 63.96 292.42 88.8c-5.9 2.95-5.9 11.36 0 14.31L352 127.96v108.62c0 72.08 36.03 139.39 96 179.38-195.59 6.81-344.56 41.01-434.1 60.91C5.78 478.67 0 485.88 0 494.2 0 504 7.95 512 17.76 512h499.08c63.29.01 119.61-47.56 122.99-110.76 2.52-47.28-22.73-90.4-64.64-111.36zM489.18 66.25l45.65 11.41c-2.75 10.91-12.47 18.89-24.13 18.26-12.96-.71-25.85-12.53-21.52-29.67z"],
    "draw-polygon": [448, 512, [], "f5ee", "M384 352c-.35 0-.67.1-1.02.1l-39.2-65.32c5.07-9.17 8.22-19.56 8.22-30.78s-3.14-21.61-8.22-30.78l39.2-65.32c.35.01.67.1 1.02.1 35.35 0 64-28.65 64-64s-28.65-64-64-64c-23.63 0-44.04 12.95-55.12 32H119.12C108.04 44.95 87.63 32 64 32 28.65 32 0 60.65 0 96c0 23.63 12.95 44.04 32 55.12v209.75C12.95 371.96 0 392.37 0 416c0 35.35 28.65 64 64 64 23.63 0 44.04-12.95 55.12-32h209.75c11.09 19.05 31.49 32 55.12 32 35.35 0 64-28.65 64-64 .01-35.35-28.64-64-63.99-64zm-288 8.88V151.12A63.825 63.825 0 0 0 119.12 128h208.36l-38.46 64.1c-.35-.01-.67-.1-1.02-.1-35.35 0-64 28.65-64 64s28.65 64 64 64c.35 0 .67-.1 1.02-.1l38.46 64.1H119.12A63.748 63.748 0 0 0 96 360.88zM272 256c0-8.82 7.18-16 16-16s16 7.18 16 16-7.18 16-16 16-16-7.18-16-16zM400 96c0 8.82-7.18 16-16 16s-16-7.18-16-16 7.18-16 16-16 16 7.18 16 16zM64 80c8.82 0 16 7.18 16 16s-7.18 16-16 16-16-7.18-16-16 7.18-16 16-16zM48 416c0-8.82 7.18-16 16-16s16 7.18 16 16-7.18 16-16 16-16-7.18-16-16zm336 16c-8.82 0-16-7.18-16-16s7.18-16 16-16 16 7.18 16 16-7.18 16-16 16z"],
    "drum": [512, 512, [], "f569", "M431.34 122.05l73.53-47.42a16 16 0 0 0 4.44-22.19l-8.87-13.31a16 16 0 0 0-22.19-4.44l-110.06 71C318.43 96.91 271.22 96 256 96 219.55 96 0 100.55 0 208.15v160.23c0 30.27 27.5 57.68 72 77.86v-101.9a24 24 0 1 1 48 0v118.93c33.05 9.11 71.07 15.06 112 16.73V376.39a24 24 0 1 1 48 0V480c40.93-1.67 78.95-7.62 112-16.73V344.34a24 24 0 1 1 48 0v101.9c44.5-20.18 72-47.59 72-77.86V208.15c0-43.32-35.76-69.76-80.66-86.1zM256 272.24c-114.88 0-208-28.69-208-64.09s93.12-64.08 208-64.08c17.15 0 33.73.71 49.68 1.91l-72.81 47a16 16 0 0 0-4.43 22.19l8.87 13.31a16 16 0 0 0 22.19 4.44l118.64-76.52C430.09 168 464 186.84 464 208.15c0 35.4-93.13 64.09-208 64.09z"],
    "drum-steelpan": [576, 512, [], "f56a", "M288 32C128.94 32 0 89.31 0 160v192c0 70.69 128.94 128 288 128s288-57.31 288-128V160c0-70.69-128.94-128-288-128zm-82.99 158.36c-4.45 16.61-14.54 30.57-28.31 40.48C100.23 217.46 48 190.78 48 160c0-30.16 50.11-56.39 124.04-70.03l25.6 44.34c9.86 17.09 12.48 36.99 7.37 56.05zM288 240c-21.08 0-41.41-1-60.89-2.7 8.06-26.13 32.15-45.3 60.89-45.3s52.83 19.17 60.89 45.3C329.41 239 309.08 240 288 240zm64-144c0 35.29-28.71 64-64 64s-64-28.71-64-64V82.96c20.4-1.88 41.8-2.96 64-2.96s43.6 1.08 64 2.96V96zm46.93 134.9c-13.81-9.91-23.94-23.9-28.4-40.54-5.11-19.06-2.49-38.96 7.38-56.04l25.65-44.42C477.72 103.5 528 129.79 528 160c0 30.83-52.4 57.54-129.07 70.9z"],
    "drumstick-bite": [512, 512, [], "f6d7", "M462.8 49.57a169.44 169.44 0 0 0-239.5 0C187.82 85 160.13 128 160.13 192v85.83l-40.62 40.59c-9.7 9.69-24 11.07-36.78 6a60.33 60.33 0 0 0-65 98.72C33 438.39 54.24 442.7 73.85 438.21c-4.5 19.6-.18 40.83 15.1 56.1a60.35 60.35 0 0 0 98.8-65c-5.09-12.73-3.72-27 6-36.75L234.36 352h85.89a187.87 187.87 0 0 0 61.89-10c-39.64-43.89-39.83-110.23 1.05-151.07 34.38-34.36 86.76-39.46 128.74-16.8 1.3-44.96-14.81-90.28-49.13-124.56z"],
    "dumbbell": [640, 512, [], "f44b", "M104 96H56c-13.3 0-24 10.7-24 24v104H8c-4.4 0-8 3.6-8 8v48c0 4.4 3.6 8 8 8h24v104c0 13.3 10.7 24 24 24h48c13.3 0 24-10.7 24-24V120c0-13.3-10.7-24-24-24zm528 128h-24V120c0-13.3-10.7-24-24-24h-48c-13.3 0-24 10.7-24 24v272c0 13.3 10.7 24 24 24h48c13.3 0 24-10.7 24-24V288h24c4.4 0 8-3.6 8-8v-48c0-4.4-3.6-8-8-8zM456 32h-48c-13.3 0-24 10.7-24 24v168H256V56c0-13.3-10.7-24-24-24h-48c-13.3 0-24 10.7-24 24v400c0 13.3 10.7 24 24 24h48c13.3 0 24-10.7 24-24V288h128v168c0 13.3 10.7 24 24 24h48c13.3 0 24-10.7 24-24V56c0-13.3-10.7-24-24-24z"],
    "dumpster": [576, 512, [], "f793", "M560 160c10.4 0 18-9.8 15.5-19.9l-24-96C549.7 37 543.3 32 536 32h-98.9l25.6 128H560zM272 32H171.5l-25.6 128H272V32zm132.5 0H304v128h126.1L404.5 32zM16 160h97.3l25.6-128H40c-7.3 0-13.7 5-15.5 12.1l-24 96C-2 150.2 5.6 160 16 160zm544 64h-20l4-32H32l4 32H16c-8.8 0-16 7.2-16 16v32c0 8.8 7.2 16 16 16h28l20 160v16c0 8.8 7.2 16 16 16h32c8.8 0 16-7.2 16-16v-16h320v16c0 8.8 7.2 16 16 16h32c8.8 0 16-7.2 16-16v-16l20-160h28c8.8 0 16-7.2 16-16v-32c0-8.8-7.2-16-16-16z"],
    "dumpster-fire": [640, 512, [], "f794", "M418.7 104.1l.2-.2-14.4-72H304v128h60.8c16.2-19.3 34.2-38.2 53.9-55.8zM272 32H171.5l-25.6 128H272V32zm189.3 72.1c18.2 16.3 35.5 33.7 51.1 51.5 5.7-5.6 11.4-11.1 17.3-16.3l21.3-19 21.3 19c1.1.9 2.1 2.1 3.1 3.1-.1-.8.2-1.5 0-2.3l-24-96C549.7 37 543.3 32 536 32h-98.9l12.3 61.5 11.9 10.6zM16 160h97.3l25.6-128H40c-7.3 0-13.7 5-15.5 12.1l-24 96C-2 150.2 5.6 160 16 160zm324.6 32H32l4 32H16c-8.8 0-16 7.2-16 16v32c0 8.8 7.2 16 16 16h28l20 160v16c0 8.8 7.2 16 16 16h32c8.8 0 16-7.2 16-16v-16h208.8c-30.2-33.7-48.8-77.9-48.8-126.4 0-35.9 19.9-82.9 52.6-129.6zm210.5-28.8c-14.9 13.3-28.3 27.2-40.2 41.2-19.5-25.8-43.6-52-71-76.4-70.2 62.7-120 144.3-120 193.6 0 87.5 71.6 158.4 160 158.4s160-70.9 160-158.4c.1-36.6-37-112.2-88.8-158.4zm-18.6 229.4c-14.7 10.7-32.9 17-52.5 17-49 0-88.9-33.5-88.9-88 0-27.1 16.5-51 49.4-91.9 4.7 5.6 67.1 88.1 67.1 88.1l39.8-47c2.8 4.8 5.4 9.5 7.7 14 18.6 36.7 10.8 83.6-22.6 107.8z"],
    "dungeon": [512, 512, [], "f6d9", "M128.73 195.32l-82.81-51.76c-8.04-5.02-18.99-2.17-22.93 6.45A254.19 254.19 0 0 0 .54 239.28C-.05 248.37 7.59 256 16.69 256h97.13c7.96 0 14.08-6.25 15.01-14.16 1.09-9.33 3.24-18.33 6.24-26.94 2.56-7.34.25-15.46-6.34-19.58zM319.03 8C298.86 2.82 277.77 0 256 0s-42.86 2.82-63.03 8c-9.17 2.35-13.91 12.6-10.39 21.39l37.47 104.03A16.003 16.003 0 0 0 235.1 144h41.8c6.75 0 12.77-4.23 15.05-10.58l37.47-104.03c3.52-8.79-1.22-19.03-10.39-21.39zM112 288H16c-8.84 0-16 7.16-16 16v64c0 8.84 7.16 16 16 16h96c8.84 0 16-7.16 16-16v-64c0-8.84-7.16-16-16-16zm0 128H16c-8.84 0-16 7.16-16 16v64c0 8.84 7.16 16 16 16h96c8.84 0 16-7.16 16-16v-64c0-8.84-7.16-16-16-16zm77.31-283.67l-36.32-90.8c-3.53-8.83-14.13-12.99-22.42-8.31a257.308 257.308 0 0 0-71.61 59.89c-6.06 7.32-3.85 18.48 4.22 23.52l82.93 51.83c6.51 4.07 14.66 2.62 20.11-2.79 5.18-5.15 10.79-9.85 16.79-14.05 6.28-4.41 9.15-12.17 6.3-19.29zM398.18 256h97.13c9.1 0 16.74-7.63 16.15-16.72a254.135 254.135 0 0 0-22.45-89.27c-3.94-8.62-14.89-11.47-22.93-6.45l-82.81 51.76c-6.59 4.12-8.9 12.24-6.34 19.58 3.01 8.61 5.15 17.62 6.24 26.94.93 7.91 7.05 14.16 15.01 14.16zm54.85-162.89a257.308 257.308 0 0 0-71.61-59.89c-8.28-4.68-18.88-.52-22.42 8.31l-36.32 90.8c-2.85 7.12.02 14.88 6.3 19.28 6 4.2 11.61 8.9 16.79 14.05 5.44 5.41 13.6 6.86 20.11 2.79l82.93-51.83c8.07-5.03 10.29-16.19 4.22-23.51zM496 288h-96c-8.84 0-16 7.16-16 16v64c0 8.84 7.16 16 16 16h96c8.84 0 16-7.16 16-16v-64c0-8.84-7.16-16-16-16zm0 128h-96c-8.84 0-16 7.16-16 16v64c0 8.84 7.16 16 16 16h96c8.84 0 16-7.16 16-16v-64c0-8.84-7.16-16-16-16zM240 177.62V472c0 4.42 3.58 8 8 8h16c4.42 0 8-3.58 8-8V177.62c-5.23-.89-10.52-1.62-16-1.62s-10.77.73-16 1.62zm-64 41.51V472c0 4.42 3.58 8 8 8h16c4.42 0 8-3.58 8-8V189.36c-12.78 7.45-23.84 17.47-32 29.77zm128-29.77V472c0 4.42 3.58 8 8 8h16c4.42 0 8-3.58 8-8V219.13c-8.16-12.3-19.22-22.32-32-29.77z"],
    "edit": [576, 512, [], "f044", "M402.6 83.2l90.2 90.2c3.8 3.8 3.8 10 0 13.8L274.4 405.6l-92.8 10.3c-12.4 1.4-22.9-9.1-21.5-21.5l10.3-92.8L388.8 83.2c3.8-3.8 10-3.8 13.8 0zm162-22.9l-48.8-48.8c-15.2-15.2-39.9-15.2-55.2 0l-35.4 35.4c-3.8 3.8-3.8 10 0 13.8l90.2 90.2c3.8 3.8 10 3.8 13.8 0l35.4-35.4c15.2-15.3 15.2-40 0-55.2zM384 346.2V448H64V128h229.8c3.2 0 6.2-1.3 8.5-3.5l40-40c7.6-7.6 2.2-20.5-8.5-20.5H48C21.5 64 0 85.5 0 112v352c0 26.5 21.5 48 48 48h352c26.5 0 48-21.5 48-48V306.2c0-10.7-12.9-16-20.5-8.5l-40 40c-2.2 2.3-3.5 5.3-3.5 8.5z"],
    "egg": [384, 512, [], "f7fb", "M192 0C86 0 0 214 0 320s86 192 192 192 192-86 192-192S298 0 192 0z"],
    "eject": [448, 512, [], "f052", "M448 384v64c0 17.673-14.327 32-32 32H32c-17.673 0-32-14.327-32-32v-64c0-17.673 14.327-32 32-32h384c17.673 0 32 14.327 32 32zM48.053 320h351.886c41.651 0 63.581-49.674 35.383-80.435L259.383 47.558c-19.014-20.743-51.751-20.744-70.767 0L12.67 239.565C-15.475 270.268 6.324 320 48.053 320z"],
    "ellipsis-h": [512, 512, [], "f141", "M328 256c0 39.8-32.2 72-72 72s-72-32.2-72-72 32.2-72 72-72 72 32.2 72 72zm104-72c-39.8 0-72 32.2-72 72s32.2 72 72 72 72-32.2 72-72-32.2-72-72-72zm-352 0c-39.8 0-72 32.2-72 72s32.2 72 72 72 72-32.2 72-72-32.2-72-72-72z"],
    "ellipsis-v": [192, 512, [], "f142", "M96 184c39.8 0 72 32.2 72 72s-32.2 72-72 72-72-32.2-72-72 32.2-72 72-72zM24 80c0 39.8 32.2 72 72 72s72-32.2 72-72S135.8 8 96 8 24 40.2 24 80zm0 352c0 39.8 32.2 72 72 72s72-32.2 72-72-32.2-72-72-72-72 32.2-72 72z"],
    "envelope": [512, 512, [], "f0e0", "M502.3 190.8c3.9-3.1 9.7-.2 9.7 4.7V400c0 26.5-21.5 48-48 48H48c-26.5 0-48-21.5-48-48V195.6c0-5 5.7-7.8 9.7-4.7 22.4 17.4 52.1 39.5 154.1 113.6 21.1 15.4 56.7 47.8 92.2 47.6 35.7.3 72-32.8 92.3-47.6 102-74.1 131.6-96.3 154-113.7zM256 320c23.2.4 56.6-29.2 73.4-41.4 132.7-96.3 142.8-104.7 173.4-128.7 5.8-4.5 9.2-11.5 9.2-18.9v-19c0-26.5-21.5-48-48-48H48C21.5 64 0 85.5 0 112v19c0 7.4 3.4 14.3 9.2 18.9 30.6 23.9 40.7 32.4 173.4 128.7 16.8 12.2 50.2 41.8 73.4 41.4z"],
    "envelope-open": [512, 512, [], "f2b6", "M512 464c0 26.51-21.49 48-48 48H48c-26.51 0-48-21.49-48-48V200.724a48 48 0 0 1 18.387-37.776c24.913-19.529 45.501-35.365 164.2-121.511C199.412 29.17 232.797-.347 256 .003c23.198-.354 56.596 29.172 73.413 41.433 118.687 86.137 139.303 101.995 164.2 121.512A48 48 0 0 1 512 200.724V464zm-65.666-196.605c-2.563-3.728-7.7-4.595-11.339-1.907-22.845 16.873-55.462 40.705-105.582 77.079-16.825 12.266-50.21 41.781-73.413 41.43-23.211.344-56.559-29.143-73.413-41.43-50.114-36.37-82.734-60.204-105.582-77.079-3.639-2.688-8.776-1.821-11.339 1.907l-9.072 13.196a7.998 7.998 0 0 0 1.839 10.967c22.887 16.899 55.454 40.69 105.303 76.868 20.274 14.781 56.524 47.813 92.264 47.573 35.724.242 71.961-32.771 92.263-47.573 49.85-36.179 82.418-59.97 105.303-76.868a7.998 7.998 0 0 0 1.839-10.967l-9.071-13.196z"],
    "envelope-open-text": [512, 512, [], "f658", "M176 216h160c8.84 0 16-7.16 16-16v-16c0-8.84-7.16-16-16-16H176c-8.84 0-16 7.16-16 16v16c0 8.84 7.16 16 16 16zm-16 80c0 8.84 7.16 16 16 16h160c8.84 0 16-7.16 16-16v-16c0-8.84-7.16-16-16-16H176c-8.84 0-16 7.16-16 16v16zm96 121.13c-16.42 0-32.84-5.06-46.86-15.19L0 250.86V464c0 26.51 21.49 48 48 48h416c26.51 0 48-21.49 48-48V250.86L302.86 401.94c-14.02 10.12-30.44 15.19-46.86 15.19zm237.61-254.18c-8.85-6.94-17.24-13.47-29.61-22.81V96c0-26.51-21.49-48-48-48h-77.55c-3.04-2.2-5.87-4.26-9.04-6.56C312.6 29.17 279.2-.35 256 0c-23.2-.35-56.59 29.17-73.41 41.44-3.17 2.3-6 4.36-9.04 6.56H96c-26.51 0-48 21.49-48 48v44.14c-12.37 9.33-20.76 15.87-29.61 22.81A47.995 47.995 0 0 0 0 200.72v10.65l96 69.35V96h320v184.72l96-69.35v-10.65c0-14.74-6.78-28.67-18.39-37.77z"],
    "envelope-square": [448, 512, [], "f199", "M400 32H48C21.49 32 0 53.49 0 80v352c0 26.51 21.49 48 48 48h352c26.51 0 48-21.49 48-48V80c0-26.51-21.49-48-48-48zM178.117 262.104C87.429 196.287 88.353 196.121 64 177.167V152c0-13.255 10.745-24 24-24h272c13.255 0 24 10.745 24 24v25.167c-24.371 18.969-23.434 19.124-114.117 84.938-10.5 7.655-31.392 26.12-45.883 25.894-14.503.218-35.367-18.227-45.883-25.895zM384 217.775V360c0 13.255-10.745 24-24 24H88c-13.255 0-24-10.745-24-24V217.775c13.958 10.794 33.329 25.236 95.303 70.214 14.162 10.341 37.975 32.145 64.694 32.01 26.887.134 51.037-22.041 64.72-32.025 61.958-44.965 81.325-59.406 95.283-70.199z"],
    "equals": [448, 512, [], "f52c", "M416 304H32c-17.67 0-32 14.33-32 32v32c0 17.67 14.33 32 32 32h384c17.67 0 32-14.33 32-32v-32c0-17.67-14.33-32-32-32zm0-192H32c-17.67 0-32 14.33-32 32v32c0 17.67 14.33 32 32 32h384c17.67 0 32-14.33 32-32v-32c0-17.67-14.33-32-32-32z"],
    "eraser": [512, 512, [], "f12d", "M497.941 273.941c18.745-18.745 18.745-49.137 0-67.882l-160-160c-18.745-18.745-49.136-18.746-67.883 0l-256 256c-18.745 18.745-18.745 49.137 0 67.882l96 96A48.004 48.004 0 0 0 144 480h356c6.627 0 12-5.373 12-12v-40c0-6.627-5.373-12-12-12H355.883l142.058-142.059zm-302.627-62.627l137.373 137.373L265.373 416H150.628l-80-80 124.686-124.686z"],
    "ethernet": [512, 512, [], "f796", "M496 192h-48v-48c0-8.8-7.2-16-16-16h-48V80c0-8.8-7.2-16-16-16H144c-8.8 0-16 7.2-16 16v48H80c-8.8 0-16 7.2-16 16v48H16c-8.8 0-16 7.2-16 16v224c0 8.8 7.2 16 16 16h80V320h32v128h64V320h32v128h64V320h32v128h64V320h32v128h80c8.8 0 16-7.2 16-16V208c0-8.8-7.2-16-16-16z"],
    "euro-sign": [320, 512, [], "f153", "M310.706 413.765c-1.314-6.63-7.835-10.872-14.424-9.369-10.692 2.439-27.422 5.413-45.426 5.413-56.763 0-101.929-34.79-121.461-85.449h113.689a12 12 0 0 0 11.708-9.369l6.373-28.36c1.686-7.502-4.019-14.631-11.708-14.631H115.22c-1.21-14.328-1.414-28.287.137-42.245H261.95a12 12 0 0 0 11.723-9.434l6.512-29.755c1.638-7.484-4.061-14.566-11.723-14.566H130.184c20.633-44.991 62.69-75.03 117.619-75.03 14.486 0 28.564 2.25 37.851 4.145 6.216 1.268 12.347-2.498 14.002-8.623l11.991-44.368c1.822-6.741-2.465-13.616-9.326-14.917C290.217 34.912 270.71 32 249.635 32 152.451 32 74.03 92.252 45.075 176H12c-6.627 0-12 5.373-12 12v29.755c0 6.627 5.373 12 12 12h21.569c-1.009 13.607-1.181 29.287-.181 42.245H12c-6.627 0-12 5.373-12 12v28.36c0 6.627 5.373 12 12 12h30.114C67.139 414.692 145.264 480 249.635 480c26.301 0 48.562-4.544 61.101-7.788 6.167-1.595 10.027-7.708 8.788-13.957l-8.818-44.49z"],
    "exchange-alt": [512, 512, [], "f362", "M0 168v-16c0-13.255 10.745-24 24-24h360V80c0-21.367 25.899-32.042 40.971-16.971l80 80c9.372 9.373 9.372 24.569 0 33.941l-80 80C409.956 271.982 384 261.456 384 240v-48H24c-13.255 0-24-10.745-24-24zm488 152H128v-48c0-21.314-25.862-32.08-40.971-16.971l-80 80c-9.372 9.373-9.372 24.569 0 33.941l80 80C102.057 463.997 128 453.437 128 432v-48h360c13.255 0 24-10.745 24-24v-16c0-13.255-10.745-24-24-24z"],
    "exclamation": [192, 512, [], "f12a", "M176 432c0 44.112-35.888 80-80 80s-80-35.888-80-80 35.888-80 80-80 80 35.888 80 80zM25.26 25.199l13.6 272C39.499 309.972 50.041 320 62.83 320h66.34c12.789 0 23.331-10.028 23.97-22.801l13.6-272C167.425 11.49 156.496 0 142.77 0H49.23C35.504 0 24.575 11.49 25.26 25.199z"],
    "exclamation-circle": [512, 512, [], "f06a", "M504 256c0 136.997-111.043 248-248 248S8 392.997 8 256C8 119.083 119.043 8 256 8s248 111.083 248 248zm-248 50c-25.405 0-46 20.595-46 46s20.595 46 46 46 46-20.595 46-46-20.595-46-46-46zm-43.673-165.346l7.418 136c.347 6.364 5.609 11.346 11.982 11.346h48.546c6.373 0 11.635-4.982 11.982-11.346l7.418-136c.375-6.874-5.098-12.654-11.982-12.654h-63.383c-6.884 0-12.356 5.78-11.981 12.654z"],
    "exclamation-triangle": [576, 512, [], "f071", "M569.517 440.013C587.975 472.007 564.806 512 527.94 512H48.054c-36.937 0-59.999-40.055-41.577-71.987L246.423 23.985c18.467-32.009 64.72-31.951 83.154 0l239.94 416.028zM288 354c-25.405 0-46 20.595-46 46s20.595 46 46 46 46-20.595 46-46-20.595-46-46-46zm-43.673-165.346l7.418 136c.347 6.364 5.609 11.346 11.982 11.346h48.546c6.373 0 11.635-4.982 11.982-11.346l7.418-136c.375-6.874-5.098-12.654-11.982-12.654h-63.383c-6.884 0-12.356 5.78-11.981 12.654z"],
    "expand": [448, 512, [], "f065", "M0 180V56c0-13.3 10.7-24 24-24h124c6.6 0 12 5.4 12 12v40c0 6.6-5.4 12-12 12H64v84c0 6.6-5.4 12-12 12H12c-6.6 0-12-5.4-12-12zM288 44v40c0 6.6 5.4 12 12 12h84v84c0 6.6 5.4 12 12 12h40c6.6 0 12-5.4 12-12V56c0-13.3-10.7-24-24-24H300c-6.6 0-12 5.4-12 12zm148 276h-40c-6.6 0-12 5.4-12 12v84h-84c-6.6 0-12 5.4-12 12v40c0 6.6 5.4 12 12 12h124c13.3 0 24-10.7 24-24V332c0-6.6-5.4-12-12-12zM160 468v-40c0-6.6-5.4-12-12-12H64v-84c0-6.6-5.4-12-12-12H12c-6.6 0-12 5.4-12 12v124c0 13.3 10.7 24 24 24h124c6.6 0 12-5.4 12-12z"],
    "expand-alt": [448, 512, [], "f424", "M212.686 315.314L120 408l32.922 31.029c15.12 15.12 4.412 40.971-16.97 40.971h-112C10.697 480 0 469.255 0 456V344c0-21.382 25.803-32.09 40.922-16.971L72 360l92.686-92.686c6.248-6.248 16.379-6.248 22.627 0l25.373 25.373c6.249 6.248 6.249 16.378 0 22.627zm22.628-118.628L328 104l-32.922-31.029C279.958 57.851 290.666 32 312.048 32h112C437.303 32 448 42.745 448 56v112c0 21.382-25.803 32.09-40.922 16.971L376 152l-92.686 92.686c-6.248 6.248-16.379 6.248-22.627 0l-25.373-25.373c-6.249-6.248-6.249-16.378 0-22.627z"],
    "expand-arrows-alt": [448, 512, [], "f31e", "M448 344v112a23.94 23.94 0 0 1-24 24H312c-21.39 0-32.09-25.9-17-41l36.2-36.2L224 295.6 116.77 402.9 153 439c15.09 15.1 4.39 41-17 41H24a23.94 23.94 0 0 1-24-24V344c0-21.4 25.89-32.1 41-17l36.19 36.2L184.46 256 77.18 148.7 41 185c-15.1 15.1-41 4.4-41-17V56a23.94 23.94 0 0 1 24-24h112c21.39 0 32.09 25.9 17 41l-36.2 36.2L224 216.4l107.23-107.3L295 73c-15.09-15.1-4.39-41 17-41h112a23.94 23.94 0 0 1 24 24v112c0 21.4-25.89 32.1-41 17l-36.19-36.2L263.54 256l107.28 107.3L407 327.1c15.1-15.2 41-4.5 41 16.9z"],
    "external-link-alt": [512, 512, [], "f35d", "M432,320H400a16,16,0,0,0-16,16V448H64V128H208a16,16,0,0,0,16-16V80a16,16,0,0,0-16-16H48A48,48,0,0,0,0,112V464a48,48,0,0,0,48,48H400a48,48,0,0,0,48-48V336A16,16,0,0,0,432,320ZM488,0h-128c-21.37,0-32.05,25.91-17,41l35.73,35.73L135,320.37a24,24,0,0,0,0,34L157.67,377a24,24,0,0,0,34,0L435.28,133.32,471,169c15,15,41,4.5,41-17V24A24,24,0,0,0,488,0Z"],
    "external-link-square-alt": [448, 512, [], "f360", "M448 80v352c0 26.51-21.49 48-48 48H48c-26.51 0-48-21.49-48-48V80c0-26.51 21.49-48 48-48h352c26.51 0 48 21.49 48 48zm-88 16H248.029c-21.313 0-32.08 25.861-16.971 40.971l31.984 31.987L67.515 364.485c-4.686 4.686-4.686 12.284 0 16.971l31.029 31.029c4.687 4.686 12.285 4.686 16.971 0l195.526-195.526 31.988 31.991C358.058 263.977 384 253.425 384 231.979V120c0-13.255-10.745-24-24-24z"],
    "eye": [576, 512, [], "f06e", "M572.52 241.4C518.29 135.59 410.93 64 288 64S57.68 135.64 3.48 241.41a32.35 32.35 0 0 0 0 29.19C57.71 376.41 165.07 448 288 448s230.32-71.64 284.52-177.41a32.35 32.35 0 0 0 0-29.19zM288 400a144 144 0 1 1 144-144 143.93 143.93 0 0 1-144 144zm0-240a95.31 95.31 0 0 0-25.31 3.79 47.85 47.85 0 0 1-66.9 66.9A95.78 95.78 0 1 0 288 160z"],
    "eye-dropper": [512, 512, [], "f1fb", "M50.75 333.25c-12 12-18.75 28.28-18.75 45.26V424L0 480l32 32 56-32h45.49c16.97 0 33.25-6.74 45.25-18.74l126.64-126.62-128-128L50.75 333.25zM483.88 28.12c-37.47-37.5-98.28-37.5-135.75 0l-77.09 77.09-13.1-13.1c-9.44-9.44-24.65-9.31-33.94 0l-40.97 40.97c-9.37 9.37-9.37 24.57 0 33.94l161.94 161.94c9.44 9.44 24.65 9.31 33.94 0L419.88 288c9.37-9.37 9.37-24.57 0-33.94l-13.1-13.1 77.09-77.09c37.51-37.48 37.51-98.26.01-135.75z"],
    "eye-slash": [640, 512, [], "f070", "M320 400c-75.85 0-137.25-58.71-142.9-133.11L72.2 185.82c-13.79 17.3-26.48 35.59-36.72 55.59a32.35 32.35 0 0 0 0 29.19C89.71 376.41 197.07 448 320 448c26.91 0 52.87-4 77.89-10.46L346 397.39a144.13 144.13 0 0 1-26 2.61zm313.82 58.1l-110.55-85.44a331.25 331.25 0 0 0 81.25-102.07 32.35 32.35 0 0 0 0-29.19C550.29 135.59 442.93 64 320 64a308.15 308.15 0 0 0-147.32 37.7L45.46 3.37A16 16 0 0 0 23 6.18L3.37 31.45A16 16 0 0 0 6.18 53.9l588.36 454.73a16 16 0 0 0 22.46-2.81l19.64-25.27a16 16 0 0 0-2.82-22.45zm-183.72-142l-39.3-30.38A94.75 94.75 0 0 0 416 256a94.76 94.76 0 0 0-121.31-92.21A47.65 47.65 0 0 1 304 192a46.64 46.64 0 0 1-1.54 10l-73.61-56.89A142.31 142.31 0 0 1 320 112a143.92 143.92 0 0 1 144 144c0 21.63-5.29 41.79-13.9 60.11z"],
    "fan": [512, 512, [], "f863", "M352.57 128c-28.09 0-54.09 4.52-77.06 12.86l12.41-123.11C289 7.31 279.81-1.18 269.33.13 189.63 10.13 128 77.64 128 159.43c0 28.09 4.52 54.09 12.86 77.06L17.75 224.08C7.31 223-1.18 232.19.13 242.67c10 79.7 77.51 141.33 159.3 141.33 28.09 0 54.09-4.52 77.06-12.86l-12.41 123.11c-1.05 10.43 8.11 18.93 18.59 17.62 79.7-10 141.33-77.51 141.33-159.3 0-28.09-4.52-54.09-12.86-77.06l123.11 12.41c10.44 1.05 18.93-8.11 17.62-18.59-10-79.7-77.51-141.33-159.3-141.33zM256 288a32 32 0 1 1 32-32 32 32 0 0 1-32 32z"],
    "fast-backward": [512, 512, [], "f049", "M0 436V76c0-6.6 5.4-12 12-12h40c6.6 0 12 5.4 12 12v151.9L235.5 71.4C256.1 54.3 288 68.6 288 96v131.9L459.5 71.4C480.1 54.3 512 68.6 512 96v320c0 27.4-31.9 41.7-52.5 24.6L288 285.3V416c0 27.4-31.9 41.7-52.5 24.6L64 285.3V436c0 6.6-5.4 12-12 12H12c-6.6 0-12-5.4-12-12z"],
    "fast-forward": [512, 512, [], "f050", "M512 76v360c0 6.6-5.4 12-12 12h-40c-6.6 0-12-5.4-12-12V284.1L276.5 440.6c-20.6 17.2-52.5 2.8-52.5-24.6V284.1L52.5 440.6C31.9 457.8 0 443.4 0 416V96c0-27.4 31.9-41.7 52.5-24.6L224 226.8V96c0-27.4 31.9-41.7 52.5-24.6L448 226.8V76c0-6.6 5.4-12 12-12h40c6.6 0 12 5.4 12 12z"],
    "fax": [512, 512, [], "f1ac", "M480 160V77.25a32 32 0 0 0-9.38-22.63L425.37 9.37A32 32 0 0 0 402.75 0H160a32 32 0 0 0-32 32v448a32 32 0 0 0 32 32h320a32 32 0 0 0 32-32V192a32 32 0 0 0-32-32zM288 432a16 16 0 0 1-16 16h-32a16 16 0 0 1-16-16v-32a16 16 0 0 1 16-16h32a16 16 0 0 1 16 16zm0-128a16 16 0 0 1-16 16h-32a16 16 0 0 1-16-16v-32a16 16 0 0 1 16-16h32a16 16 0 0 1 16 16zm128 128a16 16 0 0 1-16 16h-32a16 16 0 0 1-16-16v-32a16 16 0 0 1 16-16h32a16 16 0 0 1 16 16zm0-128a16 16 0 0 1-16 16h-32a16 16 0 0 1-16-16v-32a16 16 0 0 1 16-16h32a16 16 0 0 1 16 16zm0-112H192V64h160v48a16 16 0 0 0 16 16h48zM64 128H32a32 32 0 0 0-32 32v320a32 32 0 0 0 32 32h32a32 32 0 0 0 32-32V160a32 32 0 0 0-32-32z"],
    "feather": [512, 512, [], "f52d", "M467.14 44.84c-62.55-62.48-161.67-64.78-252.28 25.73-78.61 78.52-60.98 60.92-85.75 85.66-60.46 60.39-70.39 150.83-63.64 211.17l178.44-178.25c6.26-6.25 16.4-6.25 22.65 0s6.25 16.38 0 22.63L7.04 471.03c-9.38 9.37-9.38 24.57 0 33.94 9.38 9.37 24.6 9.37 33.98 0l66.1-66.03C159.42 454.65 279 457.11 353.95 384h-98.19l147.57-49.14c49.99-49.93 36.38-36.18 46.31-46.86h-97.78l131.54-43.8c45.44-74.46 34.31-148.84-16.26-199.36z"],
    "feather-alt": [512, 512, [], "f56b", "M512 0C460.22 3.56 96.44 38.2 71.01 287.61c-3.09 26.66-4.84 53.44-5.99 80.24l178.87-178.69c6.25-6.25 16.4-6.25 22.65 0s6.25 16.38 0 22.63L7.04 471.03c-9.38 9.37-9.38 24.57 0 33.94 9.38 9.37 24.59 9.37 33.98 0l57.13-57.07c42.09-.14 84.15-2.53 125.96-7.36 53.48-5.44 97.02-26.47 132.58-56.54H255.74l146.79-48.88c11.25-14.89 21.37-30.71 30.45-47.12h-81.14l106.54-53.21C500.29 132.86 510.19 26.26 512 0z"],
    "female": [256, 512, [], "f182", "M128 0c35.346 0 64 28.654 64 64s-28.654 64-64 64c-35.346 0-64-28.654-64-64S92.654 0 128 0m119.283 354.179l-48-192A24 24 0 0 0 176 144h-11.36c-22.711 10.443-49.59 10.894-73.28 0H80a24 24 0 0 0-23.283 18.179l-48 192C4.935 369.305 16.383 384 32 384h56v104c0 13.255 10.745 24 24 24h32c13.255 0 24-10.745 24-24V384h56c15.591 0 27.071-14.671 23.283-29.821z"],
    "fighter-jet": [640, 512, [], "f0fb", "M544 224l-128-16-48-16h-24L227.158 44h39.509C278.333 44 288 41.375 288 38s-9.667-6-21.333-6H152v12h16v164h-48l-66.667-80H18.667L8 138.667V208h8v16h48v2.666l-64 8v42.667l64 8V288H16v16H8v69.333L18.667 384h34.667L120 304h48v164h-16v12h114.667c11.667 0 21.333-2.625 21.333-6s-9.667-6-21.333-6h-39.509L344 320h24l48-16 128-16c96-21.333 96-26.583 96-32 0-5.417 0-10.667-96-32z"],
    "file": [384, 512, [], "f15b", "M224 136V0H24C10.7 0 0 10.7 0 24v464c0 13.3 10.7 24 24 24h336c13.3 0 24-10.7 24-24V160H248c-13.2 0-24-10.8-24-24zm160-14.1v6.1H256V0h6.1c6.4 0 12.5 2.5 17 7l97.9 98c4.5 4.5 7 10.6 7 16.9z"],
    "file-alt": [384, 512, [], "f15c", "M224 136V0H24C10.7 0 0 10.7 0 24v464c0 13.3 10.7 24 24 24h336c13.3 0 24-10.7 24-24V160H248c-13.2 0-24-10.8-24-24zm64 236c0 6.6-5.4 12-12 12H108c-6.6 0-12-5.4-12-12v-8c0-6.6 5.4-12 12-12h168c6.6 0 12 5.4 12 12v8zm0-64c0 6.6-5.4 12-12 12H108c-6.6 0-12-5.4-12-12v-8c0-6.6 5.4-12 12-12h168c6.6 0 12 5.4 12 12v8zm0-72v8c0 6.6-5.4 12-12 12H108c-6.6 0-12-5.4-12-12v-8c0-6.6 5.4-12 12-12h168c6.6 0 12 5.4 12 12zm96-114.1v6.1H256V0h6.1c6.4 0 12.5 2.5 17 7l97.9 98c4.5 4.5 7 10.6 7 16.9z"],
    "file-archive": [384, 512, [], "f1c6", "M377 105L279.1 7c-4.5-4.5-10.6-7-17-7H256v128h128v-6.1c0-6.3-2.5-12.4-7-16.9zM128.4 336c-17.9 0-32.4 12.1-32.4 27 0 15 14.6 27 32.5 27s32.4-12.1 32.4-27-14.6-27-32.5-27zM224 136V0h-63.6v32h-32V0H24C10.7 0 0 10.7 0 24v464c0 13.3 10.7 24 24 24h336c13.3 0 24-10.7 24-24V160H248c-13.2 0-24-10.8-24-24zM95.9 32h32v32h-32zm32.3 384c-33.2 0-58-30.4-51.4-62.9L96.4 256v-32h32v-32h-32v-32h32v-32h-32V96h32V64h32v32h-32v32h32v32h-32v32h32v32h-32v32h22.1c5.7 0 10.7 4.1 11.8 9.7l17.3 87.7c6.4 32.4-18.4 62.6-51.4 62.6z"],
    "file-audio": [384, 512, [], "f1c7", "M224 136V0H24C10.7 0 0 10.7 0 24v464c0 13.3 10.7 24 24 24h336c13.3 0 24-10.7 24-24V160H248c-13.2 0-24-10.8-24-24zm-64 268c0 10.7-12.9 16-20.5 8.5L104 376H76c-6.6 0-12-5.4-12-12v-56c0-6.6 5.4-12 12-12h28l35.5-36.5c7.6-7.6 20.5-2.2 20.5 8.5v136zm33.2-47.6c9.1-9.3 9.1-24.1 0-33.4-22.1-22.8 12.2-56.2 34.4-33.5 27.2 27.9 27.2 72.4 0 100.4-21.8 22.3-56.9-10.4-34.4-33.5zm86-117.1c54.4 55.9 54.4 144.8 0 200.8-21.8 22.4-57-10.3-34.4-33.5 36.2-37.2 36.3-96.5 0-133.8-22.1-22.8 12.3-56.3 34.4-33.5zM384 121.9v6.1H256V0h6.1c6.4 0 12.5 2.5 17 7l97.9 98c4.5 4.5 7 10.6 7 16.9z"],
    "file-code": [384, 512, [], "f1c9", "M384 121.941V128H256V0h6.059c6.365 0 12.47 2.529 16.971 7.029l97.941 97.941A24.005 24.005 0 0 1 384 121.941zM248 160c-13.2 0-24-10.8-24-24V0H24C10.745 0 0 10.745 0 24v464c0 13.255 10.745 24 24 24h336c13.255 0 24-10.745 24-24V160H248zM123.206 400.505a5.4 5.4 0 0 1-7.633.246l-64.866-60.812a5.4 5.4 0 0 1 0-7.879l64.866-60.812a5.4 5.4 0 0 1 7.633.246l19.579 20.885a5.4 5.4 0 0 1-.372 7.747L101.65 336l40.763 35.874a5.4 5.4 0 0 1 .372 7.747l-19.579 20.884zm51.295 50.479l-27.453-7.97a5.402 5.402 0 0 1-3.681-6.692l61.44-211.626a5.402 5.402 0 0 1 6.692-3.681l27.452 7.97a5.4 5.4 0 0 1 3.68 6.692l-61.44 211.626a5.397 5.397 0 0 1-6.69 3.681zm160.792-111.045l-64.866 60.812a5.4 5.4 0 0 1-7.633-.246l-19.58-20.885a5.4 5.4 0 0 1 .372-7.747L284.35 336l-40.763-35.874a5.4 5.4 0 0 1-.372-7.747l19.58-20.885a5.4 5.4 0 0 1 7.633-.246l64.866 60.812a5.4 5.4 0 0 1-.001 7.879z"],
    "file-contract": [384, 512, [], "f56c", "M224 136V0H24C10.7 0 0 10.7 0 24v464c0 13.3 10.7 24 24 24h336c13.3 0 24-10.7 24-24V160H248c-13.2 0-24-10.8-24-24zM64 72c0-4.42 3.58-8 8-8h80c4.42 0 8 3.58 8 8v16c0 4.42-3.58 8-8 8H72c-4.42 0-8-3.58-8-8V72zm0 64c0-4.42 3.58-8 8-8h80c4.42 0 8 3.58 8 8v16c0 4.42-3.58 8-8 8H72c-4.42 0-8-3.58-8-8v-16zm192.81 248H304c8.84 0 16 7.16 16 16s-7.16 16-16 16h-47.19c-16.45 0-31.27-9.14-38.64-23.86-2.95-5.92-8.09-6.52-10.17-6.52s-7.22.59-10.02 6.19l-7.67 15.34a15.986 15.986 0 0 1-14.31 8.84c-.38 0-.75-.02-1.14-.05-6.45-.45-12-4.75-14.03-10.89L144 354.59l-10.61 31.88c-5.89 17.66-22.38 29.53-41 29.53H80c-8.84 0-16-7.16-16-16s7.16-16 16-16h12.39c4.83 0 9.11-3.08 10.64-7.66l18.19-54.64c3.3-9.81 12.44-16.41 22.78-16.41s19.48 6.59 22.77 16.41l13.88 41.64c19.77-16.19 54.05-9.7 66 14.16 2.02 4.06 5.96 6.5 10.16 6.5zM377 105L279.1 7c-4.5-4.5-10.6-7-17-7H256v128h128v-6.1c0-6.3-2.5-12.4-7-16.9z"],
    "file-csv": [384, 512, [], "f6dd", "M224 136V0H24C10.7 0 0 10.7 0 24v464c0 13.3 10.7 24 24 24h336c13.3 0 24-10.7 24-24V160H248c-13.2 0-24-10.8-24-24zm-96 144c0 4.42-3.58 8-8 8h-8c-8.84 0-16 7.16-16 16v32c0 8.84 7.16 16 16 16h8c4.42 0 8 3.58 8 8v16c0 4.42-3.58 8-8 8h-8c-26.51 0-48-21.49-48-48v-32c0-26.51 21.49-48 48-48h8c4.42 0 8 3.58 8 8v16zm44.27 104H160c-4.42 0-8-3.58-8-8v-16c0-4.42 3.58-8 8-8h12.27c5.95 0 10.41-3.5 10.41-6.62 0-1.3-.75-2.66-2.12-3.84l-21.89-18.77c-8.47-7.22-13.33-17.48-13.33-28.14 0-21.3 19.02-38.62 42.41-38.62H200c4.42 0 8 3.58 8 8v16c0 4.42-3.58 8-8 8h-12.27c-5.95 0-10.41 3.5-10.41 6.62 0 1.3.75 2.66 2.12 3.84l21.89 18.77c8.47 7.22 13.33 17.48 13.33 28.14.01 21.29-19 38.62-42.39 38.62zM256 264v20.8c0 20.27 5.7 40.17 16 56.88 10.3-16.7 16-36.61 16-56.88V264c0-4.42 3.58-8 8-8h16c4.42 0 8 3.58 8 8v20.8c0 35.48-12.88 68.89-36.28 94.09-3.02 3.25-7.27 5.11-11.72 5.11s-8.7-1.86-11.72-5.11c-23.4-25.2-36.28-58.61-36.28-94.09V264c0-4.42 3.58-8 8-8h16c4.42 0 8 3.58 8 8zm121-159L279.1 7c-4.5-4.5-10.6-7-17-7H256v128h128v-6.1c0-6.3-2.5-12.4-7-16.9z"],
    "file-download": [384, 512, [], "f56d", "M224 136V0H24C10.7 0 0 10.7 0 24v464c0 13.3 10.7 24 24 24h336c13.3 0 24-10.7 24-24V160H248c-13.2 0-24-10.8-24-24zm76.45 211.36l-96.42 95.7c-6.65 6.61-17.39 6.61-24.04 0l-96.42-95.7C73.42 337.29 80.54 320 94.82 320H160v-80c0-8.84 7.16-16 16-16h32c8.84 0 16 7.16 16 16v80h65.18c14.28 0 21.4 17.29 11.27 27.36zM377 105L279.1 7c-4.5-4.5-10.6-7-17-7H256v128h128v-6.1c0-6.3-2.5-12.4-7-16.9z"],
    "file-excel": [384, 512, [], "f1c3", "M224 136V0H24C10.7 0 0 10.7 0 24v464c0 13.3 10.7 24 24 24h336c13.3 0 24-10.7 24-24V160H248c-13.2 0-24-10.8-24-24zm60.1 106.5L224 336l60.1 93.5c5.1 8-.6 18.5-10.1 18.5h-34.9c-4.4 0-8.5-2.4-10.6-6.3C208.9 405.5 192 373 192 373c-6.4 14.8-10 20-36.6 68.8-2.1 3.9-6.1 6.3-10.5 6.3H110c-9.5 0-15.2-10.5-10.1-18.5l60.3-93.5-60.3-93.5c-5.2-8 .6-18.5 10.1-18.5h34.8c4.4 0 8.5 2.4 10.6 6.3 26.1 48.8 20 33.6 36.6 68.5 0 0 6.1-11.7 36.6-68.5 2.1-3.9 6.2-6.3 10.6-6.3H274c9.5-.1 15.2 10.4 10.1 18.4zM384 121.9v6.1H256V0h6.1c6.4 0 12.5 2.5 17 7l97.9 98c4.5 4.5 7 10.6 7 16.9z"],
    "file-export": [576, 512, [], "f56e", "M384 121.9c0-6.3-2.5-12.4-7-16.9L279.1 7c-4.5-4.5-10.6-7-17-7H256v128h128zM571 308l-95.7-96.4c-10.1-10.1-27.4-3-27.4 11.3V288h-64v64h64v65.2c0 14.3 17.3 21.4 27.4 11.3L571 332c6.6-6.6 6.6-17.4 0-24zm-379 28v-32c0-8.8 7.2-16 16-16h176V160H248c-13.2 0-24-10.8-24-24V0H24C10.7 0 0 10.7 0 24v464c0 13.3 10.7 24 24 24h336c13.3 0 24-10.7 24-24V352H208c-8.8 0-16-7.2-16-16z"],
    "file-image": [384, 512, [], "f1c5", "M384 121.941V128H256V0h6.059a24 24 0 0 1 16.97 7.029l97.941 97.941a24.002 24.002 0 0 1 7.03 16.971zM248 160c-13.2 0-24-10.8-24-24V0H24C10.745 0 0 10.745 0 24v464c0 13.255 10.745 24 24 24h336c13.255 0 24-10.745 24-24V160H248zm-135.455 16c26.51 0 48 21.49 48 48s-21.49 48-48 48-48-21.49-48-48 21.491-48 48-48zm208 240h-256l.485-48.485L104.545 328c4.686-4.686 11.799-4.201 16.485.485L160.545 368 264.06 264.485c4.686-4.686 12.284-4.686 16.971 0L320.545 304v112z"],
    "file-import": [512, 512, [], "f56f", "M16 288c-8.8 0-16 7.2-16 16v32c0 8.8 7.2 16 16 16h112v-64zm489-183L407.1 7c-4.5-4.5-10.6-7-17-7H384v128h128v-6.1c0-6.3-2.5-12.4-7-16.9zm-153 31V0H152c-13.3 0-24 10.7-24 24v264h128v-65.2c0-14.3 17.3-21.4 27.4-11.3L379 308c6.6 6.7 6.6 17.4 0 24l-95.7 96.4c-10.1 10.1-27.4 3-27.4-11.3V352H128v136c0 13.3 10.7 24 24 24h336c13.3 0 24-10.7 24-24V160H376c-13.2 0-24-10.8-24-24z"],
    "file-invoice": [384, 512, [], "f570", "M288 256H96v64h192v-64zm89-151L279.1 7c-4.5-4.5-10.6-7-17-7H256v128h128v-6.1c0-6.3-2.5-12.4-7-16.9zm-153 31V0H24C10.7 0 0 10.7 0 24v464c0 13.3 10.7 24 24 24h336c13.3 0 24-10.7 24-24V160H248c-13.2 0-24-10.8-24-24zM64 72c0-4.42 3.58-8 8-8h80c4.42 0 8 3.58 8 8v16c0 4.42-3.58 8-8 8H72c-4.42 0-8-3.58-8-8V72zm0 64c0-4.42 3.58-8 8-8h80c4.42 0 8 3.58 8 8v16c0 4.42-3.58 8-8 8H72c-4.42 0-8-3.58-8-8v-16zm256 304c0 4.42-3.58 8-8 8h-80c-4.42 0-8-3.58-8-8v-16c0-4.42 3.58-8 8-8h80c4.42 0 8 3.58 8 8v16zm0-200v96c0 8.84-7.16 16-16 16H80c-8.84 0-16-7.16-16-16v-96c0-8.84 7.16-16 16-16h224c8.84 0 16 7.16 16 16z"],
    "file-invoice-dollar": [384, 512, [], "f571", "M377 105L279.1 7c-4.5-4.5-10.6-7-17-7H256v128h128v-6.1c0-6.3-2.5-12.4-7-16.9zm-153 31V0H24C10.7 0 0 10.7 0 24v464c0 13.3 10.7 24 24 24h336c13.3 0 24-10.7 24-24V160H248c-13.2 0-24-10.8-24-24zM64 72c0-4.42 3.58-8 8-8h80c4.42 0 8 3.58 8 8v16c0 4.42-3.58 8-8 8H72c-4.42 0-8-3.58-8-8V72zm0 80v-16c0-4.42 3.58-8 8-8h80c4.42 0 8 3.58 8 8v16c0 4.42-3.58 8-8 8H72c-4.42 0-8-3.58-8-8zm144 263.88V440c0 4.42-3.58 8-8 8h-16c-4.42 0-8-3.58-8-8v-24.29c-11.29-.58-22.27-4.52-31.37-11.35-3.9-2.93-4.1-8.77-.57-12.14l11.75-11.21c2.77-2.64 6.89-2.76 10.13-.73 3.87 2.42 8.26 3.72 12.82 3.72h28.11c6.5 0 11.8-5.92 11.8-13.19 0-5.95-3.61-11.19-8.77-12.73l-45-13.5c-18.59-5.58-31.58-23.42-31.58-43.39 0-24.52 19.05-44.44 42.67-45.07V232c0-4.42 3.58-8 8-8h16c4.42 0 8 3.58 8 8v24.29c11.29.58 22.27 4.51 31.37 11.35 3.9 2.93 4.1 8.77.57 12.14l-11.75 11.21c-2.77 2.64-6.89 2.76-10.13.73-3.87-2.43-8.26-3.72-12.82-3.72h-28.11c-6.5 0-11.8 5.92-11.8 13.19 0 5.95 3.61 11.19 8.77 12.73l45 13.5c18.59 5.58 31.58 23.42 31.58 43.39 0 24.53-19.05 44.44-42.67 45.07z"],
    "file-medical": [384, 512, [], "f477", "M377 105L279.1 7c-4.5-4.5-10.6-7-17-7H256v128h128v-6.1c0-6.3-2.5-12.4-7-16.9zm-153 31V0H24C10.7 0 0 10.7 0 24v464c0 13.3 10.7 24 24 24h336c13.3 0 24-10.7 24-24V160H248c-13.2 0-24-10.8-24-24zm64 160v48c0 4.4-3.6 8-8 8h-56v56c0 4.4-3.6 8-8 8h-48c-4.4 0-8-3.6-8-8v-56h-56c-4.4 0-8-3.6-8-8v-48c0-4.4 3.6-8 8-8h56v-56c0-4.4 3.6-8 8-8h48c4.4 0 8 3.6 8 8v56h56c4.4 0 8 3.6 8 8z"],
    "file-medical-alt": [448, 512, [], "f478", "M288 136V0H88C74.7 0 64 10.7 64 24v232H8c-4.4 0-8 3.6-8 8v16c0 4.4 3.6 8 8 8h140.9c3 0 5.8 1.7 7.2 4.4l19.9 39.8 56.8-113.7c2.9-5.9 11.4-5.9 14.3 0l34.7 69.5H352c8.8 0 16 7.2 16 16s-7.2 16-16 16h-89.9L240 275.8l-56.8 113.7c-2.9 5.9-11.4 5.9-14.3 0L134.1 320H64v168c0 13.3 10.7 24 24 24h336c13.3 0 24-10.7 24-24V160H312c-13.2 0-24-10.8-24-24zm153-31L343.1 7c-4.5-4.5-10.6-7-17-7H320v128h128v-6.1c0-6.3-2.5-12.4-7-16.9z"],
    "file-pdf": [384, 512, [], "f1c1", "M181.9 256.1c-5-16-4.9-46.9-2-46.9 8.4 0 7.6 36.9 2 46.9zm-1.7 47.2c-7.7 20.2-17.3 43.3-28.4 62.7 18.3-7 39-17.2 62.9-21.9-12.7-9.6-24.9-23.4-34.5-40.8zM86.1 428.1c0 .8 13.2-5.4 34.9-40.2-6.7 6.3-29.1 24.5-34.9 40.2zM248 160h136v328c0 13.3-10.7 24-24 24H24c-13.3 0-24-10.7-24-24V24C0 10.7 10.7 0 24 0h200v136c0 13.2 10.8 24 24 24zm-8 171.8c-20-12.2-33.3-29-42.7-53.8 4.5-18.5 11.6-46.6 6.2-64.2-4.7-29.4-42.4-26.5-47.8-6.8-5 18.3-.4 44.1 8.1 77-11.6 27.6-28.7 64.6-40.8 85.8-.1 0-.1.1-.2.1-27.1 13.9-73.6 44.5-54.5 68 5.6 6.9 16 10 21.5 10 17.9 0 35.7-18 61.1-61.8 25.8-8.5 54.1-19.1 79-23.2 21.7 11.8 47.1 19.5 64 19.5 29.2 0 31.2-32 19.7-43.4-13.9-13.6-54.3-9.7-73.6-7.2zM377 105L279 7c-4.5-4.5-10.6-7-17-7h-6v128h128v-6.1c0-6.3-2.5-12.4-7-16.9zm-74.1 255.3c4.1-2.7-2.5-11.9-42.8-9 37.1 15.8 42.8 9 42.8 9z"],
    "file-powerpoint": [384, 512, [], "f1c4", "M193.7 271.2c8.8 0 15.5 2.7 20.3 8.1 9.6 10.9 9.8 32.7-.2 44.1-4.9 5.6-11.9 8.5-21.1 8.5h-26.9v-60.7h27.9zM377 105L279 7c-4.5-4.5-10.6-7-17-7h-6v128h128v-6.1c0-6.3-2.5-12.4-7-16.9zm-153 31V0H24C10.7 0 0 10.7 0 24v464c0 13.3 10.7 24 24 24h336c13.3 0 24-10.7 24-24V160H248c-13.2 0-24-10.8-24-24zm53 165.2c0 90.3-88.8 77.6-111.1 77.6V436c0 6.6-5.4 12-12 12h-30.8c-6.6 0-12-5.4-12-12V236.2c0-6.6 5.4-12 12-12h81c44.5 0 72.9 32.8 72.9 77z"],
    "file-prescription": [384, 512, [], "f572", "M224 136V0H24C10.7 0 0 10.7 0 24v464c0 13.3 10.7 24 24 24h336c13.3 0 24-10.7 24-24V160H248c-13.2 0-24-10.8-24-24zm68.53 179.48l11.31 11.31c6.25 6.25 6.25 16.38 0 22.63l-29.9 29.9L304 409.38c6.25 6.25 6.25 16.38 0 22.63l-11.31 11.31c-6.25 6.25-16.38 6.25-22.63 0L240 413.25l-30.06 30.06c-6.25 6.25-16.38 6.25-22.63 0L176 432c-6.25-6.25-6.25-16.38 0-22.63l30.06-30.06L146.74 320H128v48c0 8.84-7.16 16-16 16H96c-8.84 0-16-7.16-16-16V208c0-8.84 7.16-16 16-16h80c35.35 0 64 28.65 64 64 0 24.22-13.62 45.05-33.46 55.92L240 345.38l29.9-29.9c6.25-6.25 16.38-6.25 22.63 0zM176 272h-48v-32h48c8.82 0 16 7.18 16 16s-7.18 16-16 16zm208-150.1v6.1H256V0h6.1c6.4 0 12.5 2.5 17 7l97.9 98c4.5 4.5 7 10.6 7 16.9z"],
    "file-signature": [576, 512, [], "f573", "M218.17 424.14c-2.95-5.92-8.09-6.52-10.17-6.52s-7.22.59-10.02 6.19l-7.67 15.34c-6.37 12.78-25.03 11.37-29.48-2.09L144 386.59l-10.61 31.88c-5.89 17.66-22.38 29.53-41 29.53H80c-8.84 0-16-7.16-16-16s7.16-16 16-16h12.39c4.83 0 9.11-3.08 10.64-7.66l18.19-54.64c3.3-9.81 12.44-16.41 22.78-16.41s19.48 6.59 22.77 16.41l13.88 41.64c19.75-16.19 54.06-9.7 66 14.16 1.89 3.78 5.49 5.95 9.36 6.26v-82.12l128-127.09V160H248c-13.2 0-24-10.8-24-24V0H24C10.7 0 0 10.7 0 24v464c0 13.3 10.7 24 24 24h336c13.3 0 24-10.7 24-24v-40l-128-.11c-16.12-.31-30.58-9.28-37.83-23.75zM384 121.9c0-6.3-2.5-12.4-7-16.9L279.1 7c-4.5-4.5-10.6-7-17-7H256v128h128v-6.1zm-96 225.06V416h68.99l161.68-162.78-67.88-67.88L288 346.96zm280.54-179.63l-31.87-31.87c-9.94-9.94-26.07-9.94-36.01 0l-27.25 27.25 67.88 67.88 27.25-27.25c9.95-9.94 9.95-26.07 0-36.01z"],
    "file-upload": [384, 512, [], "f574", "M224 136V0H24C10.7 0 0 10.7 0 24v464c0 13.3 10.7 24 24 24h336c13.3 0 24-10.7 24-24V160H248c-13.2 0-24-10.8-24-24zm65.18 216.01H224v80c0 8.84-7.16 16-16 16h-32c-8.84 0-16-7.16-16-16v-80H94.82c-14.28 0-21.41-17.29-11.27-27.36l96.42-95.7c6.65-6.61 17.39-6.61 24.04 0l96.42 95.7c10.15 10.07 3.03 27.36-11.25 27.36zM377 105L279.1 7c-4.5-4.5-10.6-7-17-7H256v128h128v-6.1c0-6.3-2.5-12.4-7-16.9z"],
    "file-video": [384, 512, [], "f1c8", "M384 121.941V128H256V0h6.059c6.365 0 12.47 2.529 16.971 7.029l97.941 97.941A24.005 24.005 0 0 1 384 121.941zM224 136V0H24C10.745 0 0 10.745 0 24v464c0 13.255 10.745 24 24 24h336c13.255 0 24-10.745 24-24V160H248c-13.2 0-24-10.8-24-24zm96 144.016v111.963c0 21.445-25.943 31.998-40.971 16.971L224 353.941V392c0 13.255-10.745 24-24 24H88c-13.255 0-24-10.745-24-24V280c0-13.255 10.745-24 24-24h112c13.255 0 24 10.745 24 24v38.059l55.029-55.013c15.011-15.01 40.971-4.491 40.971 16.97z"],
    "file-word": [384, 512, [], "f1c2", "M224 136V0H24C10.7 0 0 10.7 0 24v464c0 13.3 10.7 24 24 24h336c13.3 0 24-10.7 24-24V160H248c-13.2 0-24-10.8-24-24zm57.1 120H305c7.7 0 13.4 7.1 11.7 14.7l-38 168c-1.2 5.5-6.1 9.3-11.7 9.3h-38c-5.5 0-10.3-3.8-11.6-9.1-25.8-103.5-20.8-81.2-25.6-110.5h-.5c-1.1 14.3-2.4 17.4-25.6 110.5-1.3 5.3-6.1 9.1-11.6 9.1H117c-5.6 0-10.5-3.9-11.7-9.4l-37.8-168c-1.7-7.5 4-14.6 11.7-14.6h24.5c5.7 0 10.7 4 11.8 9.7 15.6 78 20.1 109.5 21 122.2 1.6-10.2 7.3-32.7 29.4-122.7 1.3-5.4 6.1-9.1 11.7-9.1h29.1c5.6 0 10.4 3.8 11.7 9.2 24 100.4 28.8 124 29.6 129.4-.2-11.2-2.6-17.8 21.6-129.2 1-5.6 5.9-9.5 11.5-9.5zM384 121.9v6.1H256V0h6.1c6.4 0 12.5 2.5 17 7l97.9 98c4.5 4.5 7 10.6 7 16.9z"],
    "fill": [512, 512, [], "f575", "M502.63 217.06L294.94 9.37C288.69 3.12 280.5 0 272.31 0s-16.38 3.12-22.62 9.37l-81.58 81.58L81.93 4.77c-6.24-6.25-16.38-6.25-22.62 0L36.69 27.38c-6.24 6.25-6.24 16.38 0 22.63l86.19 86.18-94.76 94.76c-37.49 37.49-37.49 98.26 0 135.75l117.19 117.19c18.75 18.74 43.31 28.12 67.87 28.12 24.57 0 49.13-9.37 67.88-28.12l221.57-221.57c12.49-12.5 12.49-32.76 0-45.26zm-116.22 70.97H65.93c1.36-3.84 3.57-7.98 7.43-11.83l13.15-13.15 81.61-81.61 58.61 58.6c12.49 12.49 32.75 12.49 45.24 0 12.49-12.49 12.49-32.75 0-45.24l-58.61-58.6 58.95-58.95 162.45 162.44-48.35 48.34z"],
    "fill-drip": [576, 512, [], "f576", "M512 320s-64 92.65-64 128c0 35.35 28.66 64 64 64s64-28.65 64-64-64-128-64-128zm-9.37-102.94L294.94 9.37C288.69 3.12 280.5 0 272.31 0s-16.38 3.12-22.62 9.37l-81.58 81.58L81.93 4.76c-6.25-6.25-16.38-6.25-22.62 0L36.69 27.38c-6.24 6.25-6.24 16.38 0 22.62l86.19 86.18-94.76 94.76c-37.49 37.48-37.49 98.26 0 135.75l117.19 117.19c18.74 18.74 43.31 28.12 67.87 28.12 24.57 0 49.13-9.37 67.87-28.12l221.57-221.57c12.5-12.5 12.5-32.75.01-45.25zm-116.22 70.97H65.93c1.36-3.84 3.57-7.98 7.43-11.83l13.15-13.15 81.61-81.61 58.6 58.6c12.49 12.49 32.75 12.49 45.24 0s12.49-32.75 0-45.24l-58.6-58.6 58.95-58.95 162.44 162.44-48.34 48.34z"],
    "film": [512, 512, [], "f008", "M488 64h-8v20c0 6.6-5.4 12-12 12h-40c-6.6 0-12-5.4-12-12V64H96v20c0 6.6-5.4 12-12 12H44c-6.6 0-12-5.4-12-12V64h-8C10.7 64 0 74.7 0 88v336c0 13.3 10.7 24 24 24h8v-20c0-6.6 5.4-12 12-12h40c6.6 0 12 5.4 12 12v20h320v-20c0-6.6 5.4-12 12-12h40c6.6 0 12 5.4 12 12v20h8c13.3 0 24-10.7 24-24V88c0-13.3-10.7-24-24-24zM96 372c0 6.6-5.4 12-12 12H44c-6.6 0-12-5.4-12-12v-40c0-6.6 5.4-12 12-12h40c6.6 0 12 5.4 12 12v40zm0-96c0 6.6-5.4 12-12 12H44c-6.6 0-12-5.4-12-12v-40c0-6.6 5.4-12 12-12h40c6.6 0 12 5.4 12 12v40zm0-96c0 6.6-5.4 12-12 12H44c-6.6 0-12-5.4-12-12v-40c0-6.6 5.4-12 12-12h40c6.6 0 12 5.4 12 12v40zm272 208c0 6.6-5.4 12-12 12H156c-6.6 0-12-5.4-12-12v-96c0-6.6 5.4-12 12-12h200c6.6 0 12 5.4 12 12v96zm0-168c0 6.6-5.4 12-12 12H156c-6.6 0-12-5.4-12-12v-96c0-6.6 5.4-12 12-12h200c6.6 0 12 5.4 12 12v96zm112 152c0 6.6-5.4 12-12 12h-40c-6.6 0-12-5.4-12-12v-40c0-6.6 5.4-12 12-12h40c6.6 0 12 5.4 12 12v40zm0-96c0 6.6-5.4 12-12 12h-40c-6.6 0-12-5.4-12-12v-40c0-6.6 5.4-12 12-12h40c6.6 0 12 5.4 12 12v40zm0-96c0 6.6-5.4 12-12 12h-40c-6.6 0-12-5.4-12-12v-40c0-6.6 5.4-12 12-12h40c6.6 0 12 5.4 12 12v40z"],
    "filter": [512, 512, [], "f0b0", "M487.976 0H24.028C2.71 0-8.047 25.866 7.058 40.971L192 225.941V432c0 7.831 3.821 15.17 10.237 19.662l80 55.98C298.02 518.69 320 507.493 320 487.98V225.941l184.947-184.97C520.021 25.896 509.338 0 487.976 0z"],
    "fingerprint": [512, 512, [], "f577", "M256.12 245.96c-13.25 0-24 10.74-24 24 1.14 72.25-8.14 141.9-27.7 211.55-2.73 9.72 2.15 30.49 23.12 30.49 10.48 0 20.11-6.92 23.09-17.52 13.53-47.91 31.04-125.41 29.48-224.52.01-13.25-10.73-24-23.99-24zm-.86-81.73C194 164.16 151.25 211.3 152.1 265.32c.75 47.94-3.75 95.91-13.37 142.55-2.69 12.98 5.67 25.69 18.64 28.36 13.05 2.67 25.67-5.66 28.36-18.64 10.34-50.09 15.17-101.58 14.37-153.02-.41-25.95 19.92-52.49 54.45-52.34 31.31.47 57.15 25.34 57.62 55.47.77 48.05-2.81 96.33-10.61 143.55-2.17 13.06 6.69 25.42 19.76 27.58 19.97 3.33 26.81-15.1 27.58-19.77 8.28-50.03 12.06-101.21 11.27-152.11-.88-55.8-47.94-101.88-104.91-102.72zm-110.69-19.78c-10.3-8.34-25.37-6.8-33.76 3.48-25.62 31.5-39.39 71.28-38.75 112 .59 37.58-2.47 75.27-9.11 112.05-2.34 13.05 6.31 25.53 19.36 27.89 20.11 3.5 27.07-14.81 27.89-19.36 7.19-39.84 10.5-80.66 9.86-121.33-.47-29.88 9.2-57.88 28-80.97 8.35-10.28 6.79-25.39-3.49-33.76zm109.47-62.33c-15.41-.41-30.87 1.44-45.78 4.97-12.89 3.06-20.87 15.98-17.83 28.89 3.06 12.89 16 20.83 28.89 17.83 11.05-2.61 22.47-3.77 34-3.69 75.43 1.13 137.73 61.5 138.88 134.58.59 37.88-1.28 76.11-5.58 113.63-1.5 13.17 7.95 25.08 21.11 26.58 16.72 1.95 25.51-11.88 26.58-21.11a929.06 929.06 0 0 0 5.89-119.85c-1.56-98.75-85.07-180.33-186.16-181.83zm252.07 121.45c-2.86-12.92-15.51-21.2-28.61-18.27-12.94 2.86-21.12 15.66-18.26 28.61 4.71 21.41 4.91 37.41 4.7 61.6-.11 13.27 10.55 24.09 23.8 24.2h.2c13.17 0 23.89-10.61 24-23.8.18-22.18.4-44.11-5.83-72.34zm-40.12-90.72C417.29 43.46 337.6 1.29 252.81.02 183.02-.82 118.47 24.91 70.46 72.94 24.09 119.37-.9 181.04.14 246.65l-.12 21.47c-.39 13.25 10.03 24.31 23.28 24.69.23.02.48.02.72.02 12.92 0 23.59-10.3 23.97-23.3l.16-23.64c-.83-52.5 19.16-101.86 56.28-139 38.76-38.8 91.34-59.67 147.68-58.86 69.45 1.03 134.73 35.56 174.62 92.39 7.61 10.86 22.56 13.45 33.42 5.86 10.84-7.62 13.46-22.59 5.84-33.43z"],
    "fire": [384, 512, [], "f06d", "M216 23.86c0-23.8-30.65-32.77-44.15-13.04C48 191.85 224 200 224 288c0 35.63-29.11 64.46-64.85 63.99-35.17-.45-63.15-29.77-63.15-64.94v-85.51c0-21.7-26.47-32.23-41.43-16.5C27.8 213.16 0 261.33 0 320c0 105.87 86.13 192 192 192s192-86.13 192-192c0-170.29-168-193-168-296.14z"],
    "fire-alt": [448, 512, [], "f7e4", "M323.56 51.2c-20.8 19.3-39.58 39.59-56.22 59.97C240.08 73.62 206.28 35.53 168 0 69.74 91.17 0 209.96 0 281.6 0 408.85 100.29 512 224 512s224-103.15 224-230.4c0-53.27-51.98-163.14-124.44-230.4zm-19.47 340.65C282.43 407.01 255.72 416 226.86 416 154.71 416 96 368.26 96 290.75c0-38.61 24.31-72.63 72.79-130.75 6.93 7.98 98.83 125.34 98.83 125.34l58.63-66.88c4.14 6.85 7.91 13.55 11.27 19.97 27.35 52.19 15.81 118.97-33.43 153.42z"],
    "fire-extinguisher": [448, 512, [], "f134", "M434.027 26.329l-168 28C254.693 56.218 256 67.8 256 72h-58.332C208.353 36.108 181.446 0 144 0c-39.435 0-66.368 39.676-52.228 76.203-52.039 13.051-75.381 54.213-90.049 90.884-4.923 12.307 1.063 26.274 13.37 31.197 12.317 4.926 26.279-1.075 31.196-13.37C75.058 112.99 106.964 120 168 120v27.076c-41.543 10.862-72 49.235-72 94.129V488c0 13.255 10.745 24 24 24h144c13.255 0 24-10.745 24-24V240c0-44.731-30.596-82.312-72-92.97V120h40c0 2.974-1.703 15.716 10.027 17.671l168 28C441.342 166.89 448 161.25 448 153.834V38.166c0-7.416-6.658-13.056-13.973-11.837zM144 72c-8.822 0-16-7.178-16-16s7.178-16 16-16 16 7.178 16 16-7.178 16-16 16z"],
    "first-aid": [576, 512, [], "f479", "M0 80v352c0 26.5 21.5 48 48 48h48V32H48C21.5 32 0 53.5 0 80zm128 400h320V32H128v448zm64-248c0-4.4 3.6-8 8-8h56v-56c0-4.4 3.6-8 8-8h48c4.4 0 8 3.6 8 8v56h56c4.4 0 8 3.6 8 8v48c0 4.4-3.6 8-8 8h-56v56c0 4.4-3.6 8-8 8h-48c-4.4 0-8-3.6-8-8v-56h-56c-4.4 0-8-3.6-8-8v-48zM528 32h-48v448h48c26.5 0 48-21.5 48-48V80c0-26.5-21.5-48-48-48z"],
    "fish": [576, 512, [], "f578", "M327.1 96c-89.97 0-168.54 54.77-212.27 101.63L27.5 131.58c-12.13-9.18-30.24.6-27.14 14.66L24.54 256 .35 365.77c-3.1 14.06 15.01 23.83 27.14 14.66l87.33-66.05C158.55 361.23 237.13 416 327.1 416 464.56 416 576 288 576 256S464.56 96 327.1 96zm87.43 184c-13.25 0-24-10.75-24-24 0-13.26 10.75-24 24-24 13.26 0 24 10.74 24 24 0 13.25-10.75 24-24 24z"],
    "fist-raised": [384, 512, [], "f6de", "M255.98 160V16c0-8.84-7.16-16-16-16h-32c-8.84 0-16 7.16-16 16v146.93c5.02-1.78 10.34-2.93 15.97-2.93h48.03zm128 95.99c-.01-35.34-28.66-63.99-63.99-63.99H207.85c-8.78 0-15.9 7.07-15.9 15.85v.56c0 26.27 21.3 47.59 47.57 47.59h35.26c9.68 0 13.2 3.58 13.2 8v16.2c0 4.29-3.59 7.78-7.88 8-44.52 2.28-64.16 24.71-96.05 72.55l-6.31 9.47a7.994 7.994 0 0 1-11.09 2.22l-13.31-8.88a7.994 7.994 0 0 1-2.22-11.09l6.31-9.47c15.73-23.6 30.2-43.26 47.31-58.08-17.27-5.51-31.4-18.12-38.87-34.45-6.59 3.41-13.96 5.52-21.87 5.52h-32c-12.34 0-23.49-4.81-32-12.48C71.48 251.19 60.33 256 48 256H16c-5.64 0-10.97-1.15-16-2.95v77.93c0 33.95 13.48 66.5 37.49 90.51L63.99 448v64h255.98v-63.96l35.91-35.92A96.035 96.035 0 0 0 384 344.21l-.02-88.22zm-32.01-90.09V48c0-8.84-7.16-16-16-16h-32c-8.84 0-16 7.16-16 16v112h32c11.28 0 21.94 2.31 32 5.9zM16 224h32c8.84 0 16-7.16 16-16V80c0-8.84-7.16-16-16-16H16C7.16 64 0 71.16 0 80v128c0 8.84 7.16 16 16 16zm95.99 0h32c8.84 0 16-7.16 16-16V48c0-8.84-7.16-16-16-16h-32c-8.84 0-16 7.16-16 16v160c0 8.84 7.16 16 16 16z"],
    "flag": [512, 512, [], "f024", "M349.565 98.783C295.978 98.783 251.721 64 184.348 64c-24.955 0-47.309 4.384-68.045 12.013a55.947 55.947 0 0 0 3.586-23.562C118.117 24.015 94.806 1.206 66.338.048 34.345-1.254 8 24.296 8 56c0 19.026 9.497 35.825 24 45.945V488c0 13.255 10.745 24 24 24h16c13.255 0 24-10.745 24-24v-94.4c28.311-12.064 63.582-22.122 114.435-22.122 53.588 0 97.844 34.783 165.217 34.783 48.169 0 86.667-16.294 122.505-40.858C506.84 359.452 512 349.571 512 339.045v-243.1c0-23.393-24.269-38.87-45.485-29.016-34.338 15.948-76.454 31.854-116.95 31.854z"],
    "flag-checkered": [512, 512, [], "f11e", "M243.2 189.9V258c26.1 5.9 49.3 15.6 73.6 22.3v-68.2c-26-5.8-49.4-15.5-73.6-22.2zm223.3-123c-34.3 15.9-76.5 31.9-117 31.9C296 98.8 251.7 64 184.3 64c-25 0-47.3 4.4-68 12 2.8-7.3 4.1-15.2 3.6-23.6C118.1 24 94.8 1.2 66.3 0 34.3-1.3 8 24.3 8 56c0 19 9.5 35.8 24 45.9V488c0 13.3 10.7 24 24 24h16c13.3 0 24-10.7 24-24v-94.4c28.3-12.1 63.6-22.1 114.4-22.1 53.6 0 97.8 34.8 165.2 34.8 48.2 0 86.7-16.3 122.5-40.9 8.7-6 13.8-15.8 13.8-26.4V95.9c.1-23.3-24.2-38.8-45.4-29zM169.6 325.5c-25.8 2.7-50 8.2-73.6 16.6v-70.5c26.2-9.3 47.5-15 73.6-17.4zM464 191c-23.6 9.8-46.3 19.5-73.6 23.9V286c24.8-3.4 51.4-11.8 73.6-26v70.5c-25.1 16.1-48.5 24.7-73.6 27.1V286c-27 3.7-47.9 1.5-73.6-5.6v67.4c-23.9-7.4-47.3-16.7-73.6-21.3V258c-19.7-4.4-40.8-6.8-73.6-3.8v-70c-22.4 3.1-44.6 10.2-73.6 20.9v-70.5c33.2-12.2 50.1-19.8 73.6-22v71.6c27-3.7 48.4-1.3 73.6 5.7v-67.4c23.7 7.4 47.2 16.7 73.6 21.3v68.4c23.7 5.3 47.6 6.9 73.6 2.7V143c27-4.8 52.3-13.6 73.6-22.5z"],
    "flag-usa": [512, 512, [], "f74d", "M32 0C14.3 0 0 14.3 0 32v464c0 8.8 7.2 16 16 16h32c8.8 0 16-7.2 16-16V32C64 14.3 49.7 0 32 0zm267.9 303.6c-57.2-15.1-111.7-28.8-203.9 11.1V384c185.7-92.2 221.7 53.3 397.5-23.1 11.4-5 18.5-16.5 18.5-28.8v-36c-43.6 17.3-80.2 24.1-112.1 24.1-37.4-.1-68.9-8.4-100-16.6zm0-96c-57.2-15.1-111.7-28.8-203.9 11.1v61.5c94.8-37.6 154.6-22.7 212.1-7.6 57.2 15.1 111.7 28.8 203.9-11.1V200c-43.6 17.3-80.2 24.1-112.1 24.1-37.4 0-68.9-8.3-100-16.5zm9.5-125.9c51.8 15.6 97.4 29 202.6-20.1V30.8c0-25.1-26.8-38.1-49.4-26.6C291.3 91.5 305.4-62.2 96 32.4v151.9c94.8-37.5 154.6-22.7 212.1-7.6 57.2 15 111.7 28.7 203.9-11.1V96.7c-53.6 23.5-93.3 31.4-126.1 31.4s-59-7.8-85.7-15.9c-4-1.2-8.1-2.4-12.1-3.5V75.5c7.2 2 14.3 4.1 21.3 6.2zM160 128.1c-8.8 0-16-7.1-16-16 0-8.8 7.2-16 16-16s16 7.1 16 16-7.2 16-16 16zm0-55.8c-8.8 0-16-7.1-16-16 0-8.8 7.2-16 16-16s16 7.1 16 16c0 8.8-7.2 16-16 16zm64 47.9c-8.8 0-16-7.1-16-16 0-8.8 7.2-16 16-16s16 7.1 16 16c0 8.8-7.2 16-16 16zm0-55.9c-8.8 0-16-7.1-16-16 0-8.8 7.2-16 16-16s16 7.1 16 16c0 8.8-7.2 16-16 16z"],
    "flask": [448, 512, [], "f0c3", "M437.2 403.5L320 215V64h8c13.3 0 24-10.7 24-24V24c0-13.3-10.7-24-24-24H120c-13.3 0-24 10.7-24 24v16c0 13.3 10.7 24 24 24h8v151L10.8 403.5C-18.5 450.6 15.3 512 70.9 512h306.2c55.7 0 89.4-61.5 60.1-108.5zM137.9 320l48.2-77.6c3.7-5.2 5.8-11.6 5.8-18.4V64h64v160c0 6.9 2.2 13.2 5.8 18.4l48.2 77.6h-172z"],
    "flushed": [496, 512, [], "f579", "M344 200c-13.3 0-24 10.7-24 24s10.7 24 24 24 24-10.7 24-24-10.7-24-24-24zm-192 0c-13.3 0-24 10.7-24 24s10.7 24 24 24 24-10.7 24-24-10.7-24-24-24zM248 8C111 8 0 119 0 256s111 248 248 248 248-111 248-248S385 8 248 8zM80 224c0-39.8 32.2-72 72-72s72 32.2 72 72-32.2 72-72 72-72-32.2-72-72zm232 176H184c-21.2 0-21.2-32 0-32h128c21.2 0 21.2 32 0 32zm32-104c-39.8 0-72-32.2-72-72s32.2-72 72-72 72 32.2 72 72-32.2 72-72 72z"],
    "folder": [512, 512, [], "f07b", "M464 128H272l-64-64H48C21.49 64 0 85.49 0 112v288c0 26.51 21.49 48 48 48h416c26.51 0 48-21.49 48-48V176c0-26.51-21.49-48-48-48z"],
    "folder-minus": [512, 512, [], "f65d", "M464 128H272l-64-64H48C21.49 64 0 85.49 0 112v288c0 26.51 21.49 48 48 48h416c26.51 0 48-21.49 48-48V176c0-26.51-21.49-48-48-48zm-96 168c0 8.84-7.16 16-16 16H160c-8.84 0-16-7.16-16-16v-16c0-8.84 7.16-16 16-16h192c8.84 0 16 7.16 16 16v16z"],
    "folder-open": [576, 512, [], "f07c", "M572.694 292.093L500.27 416.248A63.997 63.997 0 0 1 444.989 448H45.025c-18.523 0-30.064-20.093-20.731-36.093l72.424-124.155A64 64 0 0 1 152 256h399.964c18.523 0 30.064 20.093 20.73 36.093zM152 224h328v-48c0-26.51-21.49-48-48-48H272l-64-64H48C21.49 64 0 85.49 0 112v278.046l69.077-118.418C86.214 242.25 117.989 224 152 224z"],
    "folder-plus": [512, 512, [], "f65e", "M464 128H272l-64-64H48C21.49 64 0 85.49 0 112v288c0 26.51 21.49 48 48 48h416c26.51 0 48-21.49 48-48V176c0-26.51-21.49-48-48-48zm-96 168c0 8.84-7.16 16-16 16h-72v72c0 8.84-7.16 16-16 16h-16c-8.84 0-16-7.16-16-16v-72h-72c-8.84 0-16-7.16-16-16v-16c0-8.84 7.16-16 16-16h72v-72c0-8.84 7.16-16 16-16h16c8.84 0 16 7.16 16 16v72h72c8.84 0 16 7.16 16 16v16z"],
    "font": [448, 512, [], "f031", "M432 416h-23.41L277.88 53.69A32 32 0 0 0 247.58 32h-47.16a32 32 0 0 0-30.3 21.69L39.41 416H16a16 16 0 0 0-16 16v32a16 16 0 0 0 16 16h128a16 16 0 0 0 16-16v-32a16 16 0 0 0-16-16h-19.58l23.3-64h152.56l23.3 64H304a16 16 0 0 0-16 16v32a16 16 0 0 0 16 16h128a16 16 0 0 0 16-16v-32a16 16 0 0 0-16-16zM176.85 272L224 142.51 271.15 272z"],
    "font-awesome-logo-full": [3992, 512, ["Font Awesome"], "f4e6", "M454.6 0H57.4C25.9 0 0 25.9 0 57.4v397.3C0 486.1 25.9 512 57.4 512h397.3c31.4 0 57.4-25.9 57.4-57.4V57.4C512 25.9 486.1 0 454.6 0zm-58.9 324.9c0 4.8-4.1 6.9-8.9 8.9-19.2 8.1-39.7 15.7-61.5 15.7-40.5 0-68.7-44.8-163.2 2.5v51.8c0 30.3-45.7 30.2-45.7 0v-250c-9-7-15-17.9-15-30.3 0-21 17.1-38.2 38.2-38.2 21 0 38.2 17.1 38.2 38.2 0 12.2-5.8 23.2-14.9 30.2v21c37.1-12 65.5-34.4 146.1-3.4 26.6 11.4 68.7-15.7 76.5-15.7 5.5 0 10.3 4.1 10.3 8.9v160.4zm432.9-174.2h-137v70.1H825c39.8 0 40.4 62.2 0 62.2H691.6v105.6c0 45.5-70.7 46.4-70.7 0V128.3c0-22 18-39.8 39.8-39.8h167.8c39.6 0 40.5 62.2.1 62.2zm191.1 23.4c-169.3 0-169.1 252.4 0 252.4 169.9 0 169.9-252.4 0-252.4zm0 196.1c-81.6 0-82.1-139.8 0-139.8 82.5 0 82.4 139.8 0 139.8zm372.4 53.4c-17.5 0-31.4-13.9-31.4-31.4v-117c0-62.4-72.6-52.5-99.1-16.4v133.4c0 41.5-63.3 41.8-63.3 0V208c0-40 63.1-41.6 63.1 0v3.4c43.3-51.6 162.4-60.4 162.4 39.3v141.5c.3 30.4-31.5 31.4-31.7 31.4zm179.7 2.9c-44.3 0-68.3-22.9-68.3-65.8V235.2H1488c-35.6 0-36.7-55.3 0-55.3h15.5v-37.3c0-41.3 63.8-42.1 63.8 0v37.5h24.9c35.4 0 35.7 55.3 0 55.3h-24.9v108.5c0 29.6 26.1 26.3 27.4 26.3 31.4 0 52.6 56.3-22.9 56.3zM1992 123c-19.5-50.2-95.5-50-114.5 0-107.3 275.7-99.5 252.7-99.5 262.8 0 42.8 58.3 51.2 72.1 14.4l13.5-35.9H2006l13 35.9c14.2 37.7 72.1 27.2 72.1-14.4 0-10.1 5.3 6.8-99.1-262.8zm-108.9 179.1l51.7-142.9 51.8 142.9h-103.5zm591.3-85.6l-53.7 176.3c-12.4 41.2-72 41-84 0l-42.3-135.9-42.3 135.9c-12.4 40.9-72 41.2-84.5 0l-54.2-176.3c-12.5-39.4 49.8-56.1 60.2-16.9L2213 342l45.3-139.5c10.9-32.7 59.6-34.7 71.2 0l45.3 139.5 39.3-142.4c10.3-38.3 72.6-23.8 60.3 16.9zm275.4 75.1c0-42.4-33.9-117.5-119.5-117.5-73.2 0-124.4 56.3-124.4 126 0 77.2 55.3 126.4 128.5 126.4 31.7 0 93-11.5 93-39.8 0-18.3-21.1-31.5-39.3-22.4-49.4 26.2-109 8.4-115.9-43.8h148.3c16.3 0 29.3-13.4 29.3-28.9zM2571 277.7c9.5-73.4 113.9-68.6 118.6 0H2571zm316.7 148.8c-31.4 0-81.6-10.5-96.6-31.9-12.4-17 2.5-39.8 21.8-39.8 16.3 0 36.8 22.9 77.7 22.9 27.4 0 40.4-11 40.4-25.8 0-39.8-142.9-7.4-142.9-102 0-40.4 35.3-75.7 98.6-75.7 31.4 0 74.1 9.9 87.6 29.4 10.8 14.8-1.4 36.2-20.9 36.2-15.1 0-26.7-17.3-66.2-17.3-22.9 0-37.8 10.5-37.8 23.8 0 35.9 142.4 6 142.4 103.1-.1 43.7-37.4 77.1-104.1 77.1zm266.8-252.4c-169.3 0-169.1 252.4 0 252.4 170.1 0 169.6-252.4 0-252.4zm0 196.1c-81.8 0-82-139.8 0-139.8 82.5 0 82.4 139.8 0 139.8zm476.9 22V268.7c0-53.8-61.4-45.8-85.7-10.5v134c0 41.3-63.8 42.1-63.8 0V268.7c0-52.1-59.5-47.4-85.7-10.1v133.6c0 41.5-63.3 41.8-63.3 0V208c0-40 63.1-41.6 63.1 0v3.4c9.9-14.4 41.8-37.3 78.6-37.3 35.3 0 57.7 16.4 66.7 43.8 13.9-21.8 45.8-43.8 82.6-43.8 44.3 0 70.7 23.4 70.7 72.7v145.3c.5 17.3-13.5 31.4-31.9 31.4 3.5.1-31.3 1.1-31.3-31.3zM3992 291.6c0-42.4-32.4-117.5-117.9-117.5-73.2 0-127.5 56.3-127.5 126 0 77.2 58.3 126.4 131.6 126.4 31.7 0 91.5-11.5 91.5-39.8 0-18.3-21.1-31.5-39.3-22.4-49.4 26.2-110.5 8.4-117.5-43.8h149.8c16.3 0 29.1-13.4 29.3-28.9zm-180.5-13.9c9.7-74.4 115.9-68.3 120.1 0h-120.1z"],
    "football-ball": [496, 512, [], "f44e", "M481.5 60.3c-4.8-18.2-19.1-32.5-37.3-37.4C420.3 16.5 383 8.9 339.4 8L496 164.8c-.8-43.5-8.2-80.6-14.5-104.5zm-467 391.4c4.8 18.2 19.1 32.5 37.3 37.4 23.9 6.4 61.2 14 104.8 14.9L0 347.2c.8 43.5 8.2 80.6 14.5 104.5zM4.2 283.4L220.4 500c132.5-19.4 248.8-118.7 271.5-271.4L275.6 12C143.1 31.4 26.8 130.7 4.2 283.4zm317.3-123.6c3.1-3.1 8.2-3.1 11.3 0l11.3 11.3c3.1 3.1 3.1 8.2 0 11.3l-28.3 28.3 28.3 28.3c3.1 3.1 3.1 8.2 0 11.3l-11.3 11.3c-3.1 3.1-8.2 3.1-11.3 0l-28.3-28.3-22.6 22.7 28.3 28.3c3.1 3.1 3.1 8.2 0 11.3l-11.3 11.3c-3.1 3.1-8.2 3.1-11.3 0L248 278.6l-22.6 22.6 28.3 28.3c3.1 3.1 3.1 8.2 0 11.3l-11.3 11.3c-3.1 3.1-8.2 3.1-11.3 0l-28.3-28.3-28.3 28.3c-3.1 3.1-8.2 3.1-11.3 0l-11.3-11.3c-3.1-3.1-3.1-8.2 0-11.3l28.3-28.3-28.3-28.2c-3.1-3.1-3.1-8.2 0-11.3l11.3-11.3c3.1-3.1 8.2-3.1 11.3 0l28.3 28.3 22.6-22.6-28.3-28.3c-3.1-3.1-3.1-8.2 0-11.3l11.3-11.3c3.1-3.1 8.2-3.1 11.3 0l28.3 28.3 22.6-22.6-28.3-28.3c-3.1-3.1-3.1-8.2 0-11.3l11.3-11.3c3.1-3.1 8.2-3.1 11.3 0l28.3 28.3 28.3-28.5z"],
    "forward": [512, 512, [], "f04e", "M500.5 231.4l-192-160C287.9 54.3 256 68.6 256 96v320c0 27.4 31.9 41.8 52.5 24.6l192-160c15.3-12.8 15.3-36.4 0-49.2zm-256 0l-192-160C31.9 54.3 0 68.6 0 96v320c0 27.4 31.9 41.8 52.5 24.6l192-160c15.3-12.8 15.3-36.4 0-49.2z"],
    "frog": [576, 512, [], "f52e", "M446.53 97.43C439.67 60.23 407.19 32 368 32c-39.23 0-71.72 28.29-78.54 65.54C126.75 112.96-.5 250.12 0 416.98.11 451.9 29.08 480 64 480h304c8.84 0 16-7.16 16-16 0-17.67-14.33-32-32-32h-79.49l35.8-48.33c24.14-36.23 10.35-88.28-33.71-106.6-23.89-9.93-51.55-4.65-72.24 10.88l-32.76 24.59c-7.06 5.31-17.09 3.91-22.41-3.19-5.3-7.08-3.88-17.11 3.19-22.41l34.78-26.09c36.84-27.66 88.28-27.62 125.13 0 10.87 8.15 45.87 39.06 40.8 93.21L469.62 480H560c8.84 0 16-7.16 16-16 0-17.67-14.33-32-32-32h-53.63l-98.52-104.68 154.44-86.65A58.16 58.16 0 0 0 576 189.94c0-21.4-11.72-40.95-30.48-51.23-40.56-22.22-98.99-41.28-98.99-41.28zM368 136c-13.26 0-24-10.75-24-24 0-13.26 10.74-24 24-24 13.25 0 24 10.74 24 24 0 13.25-10.75 24-24 24z"],
    "frown": [496, 512, [], "f119", "M248 8C111 8 0 119 0 256s111 248 248 248 248-111 248-248S385 8 248 8zm80 168c17.7 0 32 14.3 32 32s-14.3 32-32 32-32-14.3-32-32 14.3-32 32-32zm-160 0c17.7 0 32 14.3 32 32s-14.3 32-32 32-32-14.3-32-32 14.3-32 32-32zm170.2 218.2C315.8 367.4 282.9 352 248 352s-67.8 15.4-90.2 42.2c-13.5 16.3-38.1-4.2-24.6-20.5C161.7 339.6 203.6 320 248 320s86.3 19.6 114.7 53.8c13.6 16.2-11 36.7-24.5 20.4z"],
    "frown-open": [496, 512, [], "f57a", "M248 8C111 8 0 119 0 256s111 248 248 248 248-111 248-248S385 8 248 8zM136 208c0-17.7 14.3-32 32-32s32 14.3 32 32-14.3 32-32 32-32-14.3-32-32zm187.3 183.3c-31.2-9.6-59.4-15.3-75.3-15.3s-44.1 5.7-75.3 15.3c-11.5 3.5-22.5-6.3-20.5-18.1 7-40 60.1-61.2 95.8-61.2s88.8 21.3 95.8 61.2c2 11.9-9.1 21.6-20.5 18.1zM328 240c-17.7 0-32-14.3-32-32s14.3-32 32-32 32 14.3 32 32-14.3 32-32 32z"],
    "funnel-dollar": [640, 512, [], "f662", "M433.46 165.94l101.2-111.87C554.61 34.12 540.48 0 512.26 0H31.74C3.52 0-10.61 34.12 9.34 54.07L192 256v155.92c0 12.59 5.93 24.44 16 32l79.99 60c20.86 15.64 48.47 6.97 59.22-13.57C310.8 455.38 288 406.35 288 352c0-89.79 62.05-165.17 145.46-186.06zM480 192c-88.37 0-160 71.63-160 160s71.63 160 160 160 160-71.63 160-160-71.63-160-160-160zm16 239.88V448c0 4.42-3.58 8-8 8h-16c-4.42 0-8-3.58-8-8v-16.29c-11.29-.58-22.27-4.52-31.37-11.35-3.9-2.93-4.1-8.77-.57-12.14l11.75-11.21c2.77-2.64 6.89-2.76 10.13-.73 3.87 2.42 8.26 3.72 12.82 3.72h28.11c6.5 0 11.8-5.92 11.8-13.19 0-5.95-3.61-11.19-8.77-12.73l-45-13.5c-18.59-5.58-31.58-23.42-31.58-43.39 0-24.52 19.05-44.44 42.67-45.07V256c0-4.42 3.58-8 8-8h16c4.42 0 8 3.58 8 8v16.29c11.29.58 22.27 4.51 31.37 11.35 3.9 2.93 4.1 8.77.57 12.14l-11.75 11.21c-2.77 2.64-6.89 2.76-10.13.73-3.87-2.43-8.26-3.72-12.82-3.72h-28.11c-6.5 0-11.8 5.92-11.8 13.19 0 5.95 3.61 11.19 8.77 12.73l45 13.5c18.59 5.58 31.58 23.42 31.58 43.39 0 24.53-19.04 44.44-42.67 45.07z"],
    "futbol": [512, 512, [], "f1e3", "M504 256c0 136.967-111.033 248-248 248S8 392.967 8 256 119.033 8 256 8s248 111.033 248 248zm-48 0l-.003-.282-26.064 22.741-62.679-58.5 16.454-84.355 34.303 3.072c-24.889-34.216-60.004-60.089-100.709-73.141l13.651 31.939L256 139l-74.953-41.525 13.651-31.939c-40.631 13.028-75.78 38.87-100.709 73.141l34.565-3.073 16.192 84.355-62.678 58.5-26.064-22.741-.003.282c0 43.015 13.497 83.952 38.472 117.991l7.704-33.897 85.138 10.447 36.301 77.826-29.902 17.786c40.202 13.122 84.29 13.148 124.572 0l-29.902-17.786 36.301-77.826 85.138-10.447 7.704 33.897C442.503 339.952 456 299.015 456 256zm-248.102 69.571l-29.894-91.312L256 177.732l77.996 56.527-29.622 91.312h-96.476z"],
    "gamepad": [640, 512, [], "f11b", "M480.07 96H160a160 160 0 1 0 114.24 272h91.52A160 160 0 1 0 480.07 96zM248 268a12 12 0 0 1-12 12h-52v52a12 12 0 0 1-12 12h-24a12 12 0 0 1-12-12v-52H84a12 12 0 0 1-12-12v-24a12 12 0 0 1 12-12h52v-52a12 12 0 0 1 12-12h24a12 12 0 0 1 12 12v52h52a12 12 0 0 1 12 12zm216 76a40 40 0 1 1 40-40 40 40 0 0 1-40 40zm64-96a40 40 0 1 1 40-40 40 40 0 0 1-40 40z"],
    "gas-pump": [512, 512, [], "f52f", "M336 448H16c-8.8 0-16 7.2-16 16v32c0 8.8 7.2 16 16 16h320c8.8 0 16-7.2 16-16v-32c0-8.8-7.2-16-16-16zm157.2-340.7l-81-81c-6.2-6.2-16.4-6.2-22.6 0l-11.3 11.3c-6.2 6.2-6.2 16.4 0 22.6L416 97.9V160c0 28.1 20.9 51.3 48 55.2V376c0 13.2-10.8 24-24 24s-24-10.8-24-24v-32c0-48.6-39.4-88-88-88h-8V64c0-35.3-28.7-64-64-64H96C60.7 0 32 28.7 32 64v352h288V304h8c22.1 0 40 17.9 40 40v27.8c0 37.7 27 72 64.5 75.9 43 4.3 79.5-29.5 79.5-71.7V152.6c0-17-6.8-33.3-18.8-45.3zM256 192H96V64h160v128z"],
    "gavel": [512, 512, [], "f0e3", "M504.971 199.362l-22.627-22.627c-9.373-9.373-24.569-9.373-33.941 0l-5.657 5.657L329.608 69.255l5.657-5.657c9.373-9.373 9.373-24.569 0-33.941L312.638 7.029c-9.373-9.373-24.569-9.373-33.941 0L154.246 131.48c-9.373 9.373-9.373 24.569 0 33.941l22.627 22.627c9.373 9.373 24.569 9.373 33.941 0l5.657-5.657 39.598 39.598-81.04 81.04-5.657-5.657c-12.497-12.497-32.758-12.497-45.255 0L9.373 412.118c-12.497 12.497-12.497 32.758 0 45.255l45.255 45.255c12.497 12.497 32.758 12.497 45.255 0l114.745-114.745c12.497-12.497 12.497-32.758 0-45.255l-5.657-5.657 81.04-81.04 39.598 39.598-5.657 5.657c-9.373 9.373-9.373 24.569 0 33.941l22.627 22.627c9.373 9.373 24.569 9.373 33.941 0l124.451-124.451c9.372-9.372 9.372-24.568 0-33.941z"],
    "gem": [576, 512, [], "f3a5", "M485.5 0L576 160H474.9L405.7 0h79.8zm-128 0l69.2 160H149.3L218.5 0h139zm-267 0h79.8l-69.2 160H0L90.5 0zM0 192h100.7l123 251.7c1.5 3.1-2.7 5.9-5 3.3L0 192zm148.2 0h279.6l-137 318.2c-1 2.4-4.5 2.4-5.5 0L148.2 192zm204.1 251.7l123-251.7H576L357.3 446.9c-2.3 2.7-6.5-.1-5-3.2z"],
    "genderless": [288, 512, [], "f22d", "M144 176c44.1 0 80 35.9 80 80s-35.9 80-80 80-80-35.9-80-80 35.9-80 80-80m0-64C64.5 112 0 176.5 0 256s64.5 144 144 144 144-64.5 144-144-64.5-144-144-144z"],
    "ghost": [384, 512, [], "f6e2", "M186.1.09C81.01 3.24 0 94.92 0 200.05v263.92c0 14.26 17.23 21.39 27.31 11.31l24.92-18.53c6.66-4.95 16-3.99 21.51 2.21l42.95 48.35c6.25 6.25 16.38 6.25 22.63 0l40.72-45.85c6.37-7.17 17.56-7.17 23.92 0l40.72 45.85c6.25 6.25 16.38 6.25 22.63 0l42.95-48.35c5.51-6.2 14.85-7.17 21.51-2.21l24.92 18.53c10.08 10.08 27.31 2.94 27.31-11.31V192C384 84 294.83-3.17 186.1.09zM128 224c-17.67 0-32-14.33-32-32s14.33-32 32-32 32 14.33 32 32-14.33 32-32 32zm128 0c-17.67 0-32-14.33-32-32s14.33-32 32-32 32 14.33 32 32-14.33 32-32 32z"],
    "gift": [512, 512, [], "f06b", "M32 448c0 17.7 14.3 32 32 32h160V320H32v128zm256 32h160c17.7 0 32-14.3 32-32V320H288v160zm192-320h-42.1c6.2-12.1 10.1-25.5 10.1-40 0-48.5-39.5-88-88-88-41.6 0-68.5 21.3-103 68.3-34.5-47-61.4-68.3-103-68.3-48.5 0-88 39.5-88 88 0 14.5 3.8 27.9 10.1 40H32c-17.7 0-32 14.3-32 32v80c0 8.8 7.2 16 16 16h480c8.8 0 16-7.2 16-16v-80c0-17.7-14.3-32-32-32zm-326.1 0c-22.1 0-40-17.9-40-40s17.9-40 40-40c19.9 0 34.6 3.3 86.1 80h-86.1zm206.1 0h-86.1c51.4-76.5 65.7-80 86.1-80 22.1 0 40 17.9 40 40s-17.9 40-40 40z"],
    "gifts": [640, 512, [], "f79c", "M240.6 194.1c1.9-30.8 17.3-61.2 44-79.8C279.4 103.5 268.7 96 256 96h-29.4l30.7-22c7.2-5.1 8.9-15.1 3.7-22.3l-9.3-13c-5.1-7.2-15.1-8.9-22.3-3.7l-32 22.9 11.5-30.6c3.1-8.3-1.1-17.5-9.4-20.6l-15-5.6c-8.3-3.1-17.5 1.1-20.6 9.4l-19.9 53-19.9-53.1C121 2.1 111.8-2.1 103.5 1l-15 5.6C80.2 9.7 76 19 79.2 27.2l11.5 30.6L58.6 35c-7.2-5.1-17.2-3.5-22.3 3.7l-9.3 13c-5.1 7.2-3.5 17.2 3.7 22.3l30.7 22H32c-17.7 0-32 14.3-32 32v352c0 17.7 14.3 32 32 32h168.9c-5.5-9.5-8.9-20.3-8.9-32V256c0-29.9 20.8-55 48.6-61.9zM224 480c0 17.7 14.3 32 32 32h160V384H224v96zm224 32h160c17.7 0 32-14.3 32-32v-96H448v128zm160-288h-20.4c2.6-7.6 4.4-15.5 4.4-23.8 0-35.5-27-72.2-72.1-72.2-48.1 0-75.9 47.7-87.9 75.3-12.1-27.6-39.9-75.3-87.9-75.3-45.1 0-72.1 36.7-72.1 72.2 0 8.3 1.7 16.2 4.4 23.8H256c-17.7 0-32 14.3-32 32v96h192V224h15.3l.7-.2.7.2H448v128h192v-96c0-17.7-14.3-32-32-32zm-272 0c-2.7-1.4-5.1-3-7.2-4.8-7.3-6.4-8.8-13.8-8.8-19 0-9.7 6.4-24.2 24.1-24.2 18.7 0 35.6 27.4 44.5 48H336zm199.2-4.8c-2.1 1.8-4.5 3.4-7.2 4.8h-52.6c8.8-20.3 25.8-48 44.5-48 17.7 0 24.1 14.5 24.1 24.2 0 5.2-1.5 12.6-8.8 19z"],
    "glass-cheers": [640, 512, [], "f79f", "M639.4 433.6c-8.4-20.4-31.8-30.1-52.2-21.6l-22.1 9.2-38.7-101.9c47.9-35 64.8-100.3 34.5-152.8L474.3 16c-8-13.9-25.1-19.7-40-13.6L320 49.8 205.7 2.4c-14.9-6.2-32-.3-40 13.6L79.1 166.5C48.9 219 65.7 284.3 113.6 319.2L74.9 421.1l-22.1-9.2c-20.4-8.5-43.7 1.2-52.2 21.6-1.7 4.1.2 8.8 4.3 10.5l162.3 67.4c4.1 1.7 8.7-.2 10.4-4.3 8.4-20.4-1.2-43.8-21.6-52.3l-22.1-9.2L173.3 342c4.4.5 8.8 1.3 13.1 1.3 51.7 0 99.4-33.1 113.4-85.3l20.2-75.4 20.2 75.4c14 52.2 61.7 85.3 113.4 85.3 4.3 0 8.7-.8 13.1-1.3L506 445.6l-22.1 9.2c-20.4 8.5-30.1 31.9-21.6 52.3 1.7 4.1 6.4 6 10.4 4.3L635.1 444c4-1.7 6-6.3 4.3-10.4zM275.9 162.1l-112.1-46.5 36.5-63.4 94.5 39.2-18.9 70.7zm88.2 0l-18.9-70.7 94.5-39.2 36.5 63.4-112.1 46.5z"],
    "glass-martini": [512, 512, [], "f000", "M502.05 57.6C523.3 36.34 508.25 0 478.2 0H33.8C3.75 0-11.3 36.34 9.95 57.6L224 271.64V464h-56c-22.09 0-40 17.91-40 40 0 4.42 3.58 8 8 8h240c4.42 0 8-3.58 8-8 0-22.09-17.91-40-40-40h-56V271.64L502.05 57.6z"],
    "glass-martini-alt": [512, 512, [], "f57b", "M502.05 57.6C523.3 36.34 508.25 0 478.2 0H33.8C3.75 0-11.3 36.34 9.95 57.6L224 271.64V464h-56c-22.09 0-40 17.91-40 40 0 4.42 3.58 8 8 8h240c4.42 0 8-3.58 8-8 0-22.09-17.91-40-40-40h-56V271.64L502.05 57.6zM443.77 48l-48 48H116.24l-48-48h375.53z"],
    "glass-whiskey": [512, 512, [], "f7a0", "M480 32H32C12.5 32-2.4 49.2.3 68.5l56 356.5c4.5 31.5 31.5 54.9 63.4 54.9h273c31.8 0 58.9-23.4 63.4-54.9l55.6-356.5C514.4 49.2 499.5 32 480 32zm-37.4 64l-30 192h-313L69.4 96h373.2z"],
    "glasses": [576, 512, [], "f530", "M574.1 280.37L528.75 98.66c-5.91-23.7-21.59-44.05-43-55.81-21.44-11.73-46.97-14.11-70.19-6.33l-15.25 5.08c-8.39 2.79-12.92 11.86-10.12 20.24l5.06 15.18c2.79 8.38 11.85 12.91 20.23 10.12l13.18-4.39c10.87-3.62 23-3.57 33.16 1.73 10.29 5.37 17.57 14.56 20.37 25.82l38.46 153.82c-22.19-6.81-49.79-12.46-81.2-12.46-34.77 0-73.98 7.02-114.85 26.74h-73.18c-40.87-19.74-80.08-26.75-114.86-26.75-31.42 0-59.02 5.65-81.21 12.46l38.46-153.83c2.79-11.25 10.09-20.45 20.38-25.81 10.16-5.3 22.28-5.35 33.15-1.73l13.17 4.39c8.38 2.79 17.44-1.74 20.23-10.12l5.06-15.18c2.8-8.38-1.73-17.45-10.12-20.24l-15.25-5.08c-23.22-7.78-48.75-5.41-70.19 6.33-21.41 11.77-37.09 32.11-43 55.8L1.9 280.37A64.218 64.218 0 0 0 0 295.86v70.25C0 429.01 51.58 480 115.2 480h37.12c60.28 0 110.37-45.94 114.88-105.37l2.93-38.63h35.75l2.93 38.63C313.31 434.06 363.4 480 423.68 480h37.12c63.62 0 115.2-50.99 115.2-113.88v-70.25c0-5.23-.64-10.43-1.9-15.5zm-370.72 89.42c-1.97 25.91-24.4 46.21-51.06 46.21H115.2C86.97 416 64 393.62 64 366.11v-37.54c18.12-6.49 43.42-12.92 72.58-12.92 23.86 0 47.26 4.33 69.93 12.92l-3.13 41.22zM512 366.12c0 27.51-22.97 49.88-51.2 49.88h-37.12c-26.67 0-49.1-20.3-51.06-46.21l-3.13-41.22c22.67-8.59 46.08-12.92 69.95-12.92 29.12 0 54.43 6.44 72.55 12.93v37.54z"],
    "globe": [496, 512, [], "f0ac", "M336.5 160C322 70.7 287.8 8 248 8s-74 62.7-88.5 152h177zM152 256c0 22.2 1.2 43.5 3.3 64h185.3c2.1-20.5 3.3-41.8 3.3-64s-1.2-43.5-3.3-64H155.3c-2.1 20.5-3.3 41.8-3.3 64zm324.7-96c-28.6-67.9-86.5-120.4-158-141.6 24.4 33.8 41.2 84.7 50 141.6h108zM177.2 18.4C105.8 39.6 47.8 92.1 19.3 160h108c8.7-56.9 25.5-107.8 49.9-141.6zM487.4 192H372.7c2.1 21 3.3 42.5 3.3 64s-1.2 43-3.3 64h114.6c5.5-20.5 8.6-41.8 8.6-64s-3.1-43.5-8.5-64zM120 256c0-21.5 1.2-43 3.3-64H8.6C3.2 212.5 0 233.8 0 256s3.2 43.5 8.6 64h114.6c-2-21-3.2-42.5-3.2-64zm39.5 96c14.5 89.3 48.7 152 88.5 152s74-62.7 88.5-152h-177zm159.3 141.6c71.4-21.2 129.4-73.7 158-141.6h-108c-8.8 56.9-25.6 107.8-50 141.6zM19.3 352c28.6 67.9 86.5 120.4 158 141.6-24.4-33.8-41.2-84.7-50-141.6h-108z"],
    "globe-africa": [496, 512, [], "f57c", "M248 8C111.03 8 0 119.03 0 256s111.03 248 248 248 248-111.03 248-248S384.97 8 248 8zm160 215.5v6.93c0 5.87-3.32 11.24-8.57 13.86l-15.39 7.7a15.485 15.485 0 0 1-15.53-.97l-18.21-12.14a15.52 15.52 0 0 0-13.5-1.81l-2.65.88c-9.7 3.23-13.66 14.79-7.99 23.3l13.24 19.86c2.87 4.31 7.71 6.9 12.89 6.9h8.21c8.56 0 15.5 6.94 15.5 15.5v11.34c0 3.35-1.09 6.62-3.1 9.3l-18.74 24.98c-1.42 1.9-2.39 4.1-2.83 6.43l-4.3 22.83c-.62 3.29-2.29 6.29-4.76 8.56a159.608 159.608 0 0 0-25 29.16l-13.03 19.55a27.756 27.756 0 0 1-23.09 12.36c-10.51 0-20.12-5.94-24.82-15.34a78.902 78.902 0 0 1-8.33-35.29V367.5c0-8.56-6.94-15.5-15.5-15.5h-25.88c-14.49 0-28.38-5.76-38.63-16a54.659 54.659 0 0 1-16-38.63v-14.06c0-17.19 8.1-33.38 21.85-43.7l27.58-20.69a54.663 54.663 0 0 1 32.78-10.93h.89c8.48 0 16.85 1.97 24.43 5.77l14.72 7.36c3.68 1.84 7.93 2.14 11.83.84l47.31-15.77c6.33-2.11 10.6-8.03 10.6-14.7 0-8.56-6.94-15.5-15.5-15.5h-10.09c-4.11 0-8.05-1.63-10.96-4.54l-6.92-6.92a15.493 15.493 0 0 0-10.96-4.54H199.5c-8.56 0-15.5-6.94-15.5-15.5v-4.4c0-7.11 4.84-13.31 11.74-15.04l14.45-3.61c3.74-.94 7-3.23 9.14-6.44l8.08-12.11c2.87-4.31 7.71-6.9 12.89-6.9h24.21c8.56 0 15.5-6.94 15.5-15.5v-21.7C359.23 71.63 422.86 131.02 441.93 208H423.5c-8.56 0-15.5 6.94-15.5 15.5z"],
    "globe-americas": [496, 512, [], "f57d", "M248 8C111.03 8 0 119.03 0 256s111.03 248 248 248 248-111.03 248-248S384.97 8 248 8zm82.29 357.6c-3.9 3.88-7.99 7.95-11.31 11.28-2.99 3-5.1 6.7-6.17 10.71-1.51 5.66-2.73 11.38-4.77 16.87l-17.39 46.85c-13.76 3-28 4.69-42.65 4.69v-27.38c1.69-12.62-7.64-36.26-22.63-51.25-6-6-9.37-14.14-9.37-22.63v-32.01c0-11.64-6.27-22.34-16.46-27.97-14.37-7.95-34.81-19.06-48.81-26.11-11.48-5.78-22.1-13.14-31.65-21.75l-.8-.72a114.792 114.792 0 0 1-18.06-20.74c-9.38-13.77-24.66-36.42-34.59-51.14 20.47-45.5 57.36-82.04 103.2-101.89l24.01 12.01C203.48 89.74 216 82.01 216 70.11v-11.3c7.99-1.29 16.12-2.11 24.39-2.42l28.3 28.3c6.25 6.25 6.25 16.38 0 22.63L264 112l-10.34 10.34c-3.12 3.12-3.12 8.19 0 11.31l4.69 4.69c3.12 3.12 3.12 8.19 0 11.31l-8 8a8.008 8.008 0 0 1-5.66 2.34h-8.99c-2.08 0-4.08.81-5.58 2.27l-9.92 9.65a8.008 8.008 0 0 0-1.58 9.31l15.59 31.19c2.66 5.32-1.21 11.58-7.15 11.58h-5.64c-1.93 0-3.79-.7-5.24-1.96l-9.28-8.06a16.017 16.017 0 0 0-15.55-3.1l-31.17 10.39a11.95 11.95 0 0 0-8.17 11.34c0 4.53 2.56 8.66 6.61 10.69l11.08 5.54c9.41 4.71 19.79 7.16 30.31 7.16s22.59 27.29 32 32h66.75c8.49 0 16.62 3.37 22.63 9.37l13.69 13.69a30.503 30.503 0 0 1 8.93 21.57 46.536 46.536 0 0 1-13.72 32.98zM417 274.25c-5.79-1.45-10.84-5-14.15-9.97l-17.98-26.97a23.97 23.97 0 0 1 0-26.62l19.59-29.38c2.32-3.47 5.5-6.29 9.24-8.15l12.98-6.49C440.2 193.59 448 223.87 448 256c0 8.67-.74 17.16-1.82 25.54L417 274.25z"],
    "globe-asia": [496, 512, [], "f57e", "M248 8C111.03 8 0 119.03 0 256s111.03 248 248 248 248-111.03 248-248S384.97 8 248 8zm-11.34 240.23c-2.89 4.82-8.1 7.77-13.72 7.77h-.31c-4.24 0-8.31 1.69-11.31 4.69l-5.66 5.66c-3.12 3.12-3.12 8.19 0 11.31l5.66 5.66c3 3 4.69 7.07 4.69 11.31V304c0 8.84-7.16 16-16 16h-6.11c-6.06 0-11.6-3.42-14.31-8.85l-22.62-45.23c-2.44-4.88-8.95-5.94-12.81-2.08l-19.47 19.46c-3 3-7.07 4.69-11.31 4.69H50.81C49.12 277.55 48 266.92 48 256c0-110.28 89.72-200 200-200 21.51 0 42.2 3.51 61.63 9.82l-50.16 38.53c-5.11 3.41-4.63 11.06.86 13.81l10.83 5.41c5.42 2.71 8.84 8.25 8.84 14.31V216c0 4.42-3.58 8-8 8h-3.06c-3.03 0-5.8-1.71-7.15-4.42-1.56-3.12-5.96-3.29-7.76-.3l-17.37 28.95zM408 358.43c0 4.24-1.69 8.31-4.69 11.31l-9.57 9.57c-3 3-7.07 4.69-11.31 4.69h-15.16c-4.24 0-8.31-1.69-11.31-4.69l-13.01-13.01a26.767 26.767 0 0 0-25.42-7.04l-21.27 5.32c-1.27.32-2.57.48-3.88.48h-10.34c-4.24 0-8.31-1.69-11.31-4.69l-11.91-11.91a8.008 8.008 0 0 1-2.34-5.66v-10.2c0-3.27 1.99-6.21 5.03-7.43l39.34-15.74c1.98-.79 3.86-1.82 5.59-3.05l23.71-16.89a7.978 7.978 0 0 1 4.64-1.48h12.09c3.23 0 6.15 1.94 7.39 4.93l5.35 12.85a4 4 0 0 0 3.69 2.46h3.8c1.78 0 3.35-1.18 3.84-2.88l4.2-14.47c.5-1.71 2.06-2.88 3.84-2.88h6.06c2.21 0 4 1.79 4 4v12.93c0 2.12.84 4.16 2.34 5.66l11.91 11.91c3 3 4.69 7.07 4.69 11.31v24.6z"],
    "globe-europe": [496, 512, [], "f7a2", "M248 8C111 8 0 119 0 256s111 248 248 248 248-111 248-248S385 8 248 8zm200 248c0 22.5-3.9 44.2-10.8 64.4h-20.3c-4.3 0-8.4-1.7-11.4-4.8l-32-32.6c-4.5-4.6-4.5-12.1.1-16.7l12.5-12.5v-8.7c0-3-1.2-5.9-3.3-8l-9.4-9.4c-2.1-2.1-5-3.3-8-3.3h-16c-6.2 0-11.3-5.1-11.3-11.3 0-3 1.2-5.9 3.3-8l9.4-9.4c2.1-2.1 5-3.3 8-3.3h32c6.2 0 11.3-5.1 11.3-11.3v-9.4c0-6.2-5.1-11.3-11.3-11.3h-36.7c-8.8 0-16 7.2-16 16v4.5c0 6.9-4.4 13-10.9 15.2l-31.6 10.5c-3.3 1.1-5.5 4.1-5.5 7.6v2.2c0 4.4-3.6 8-8 8h-16c-4.4 0-8-3.6-8-8s-3.6-8-8-8H247c-3 0-5.8 1.7-7.2 4.4l-9.4 18.7c-2.7 5.4-8.2 8.8-14.3 8.8H194c-8.8 0-16-7.2-16-16V199c0-4.2 1.7-8.3 4.7-11.3l20.1-20.1c4.6-4.6 7.2-10.9 7.2-17.5 0-3.4 2.2-6.5 5.5-7.6l40-13.3c1.7-.6 3.2-1.5 4.4-2.7l26.8-26.8c2.1-2.1 3.3-5 3.3-8 0-6.2-5.1-11.3-11.3-11.3H258l-16 16v8c0 4.4-3.6 8-8 8h-16c-4.4 0-8-3.6-8-8v-20c0-2.5 1.2-4.9 3.2-6.4l28.9-21.7c1.9-.1 3.8-.3 5.7-.3C358.3 56 448 145.7 448 256zM130.1 149.1c0-3 1.2-5.9 3.3-8l25.4-25.4c2.1-2.1 5-3.3 8-3.3 6.2 0 11.3 5.1 11.3 11.3v16c0 3-1.2 5.9-3.3 8l-9.4 9.4c-2.1 2.1-5 3.3-8 3.3h-16c-6.2 0-11.3-5.1-11.3-11.3zm128 306.4v-7.1c0-8.8-7.2-16-16-16h-20.2c-10.8 0-26.7-5.3-35.4-11.8l-22.2-16.7c-11.5-8.6-18.2-22.1-18.2-36.4v-23.9c0-16 8.4-30.8 22.1-39l42.9-25.7c7.1-4.2 15.2-6.5 23.4-6.5h31.2c10.9 0 21.4 3.9 29.6 10.9l43.2 37.1h18.3c8.5 0 16.6 3.4 22.6 9.4l17.3 17.3c3.4 3.4 8.1 5.3 12.9 5.3H423c-32.4 58.9-93.8 99.5-164.9 103.1z"],
    "golf-ball": [416, 512, [], "f450", "M96 416h224c0 17.7-14.3 32-32 32h-16c-17.7 0-32 14.3-32 32v20c0 6.6-5.4 12-12 12h-40c-6.6 0-12-5.4-12-12v-20c0-17.7-14.3-32-32-32h-16c-17.7 0-32-14.3-32-32zm320-208c0 74.2-39 139.2-97.5 176h-221C39 347.2 0 282.2 0 208 0 93.1 93.1 0 208 0s208 93.1 208 208zm-180.1 43.9c18.3 0 33.1-14.8 33.1-33.1 0-14.4-9.3-26.3-22.1-30.9 9.6 26.8-15.6 51.3-41.9 41.9 4.6 12.8 16.5 22.1 30.9 22.1zm49.1 46.9c0-14.4-9.3-26.3-22.1-30.9 9.6 26.8-15.6 51.3-41.9 41.9 4.6 12.8 16.5 22.1 30.9 22.1 18.3 0 33.1-14.9 33.1-33.1zm64-64c0-14.4-9.3-26.3-22.1-30.9 9.6 26.8-15.6 51.3-41.9 41.9 4.6 12.8 16.5 22.1 30.9 22.1 18.3 0 33.1-14.9 33.1-33.1z"],
    "gopuram": [512, 512, [], "f664", "M496 352h-16V240c0-8.8-7.2-16-16-16h-16v-80c0-8.8-7.2-16-16-16h-16V16c0-8.8-7.2-16-16-16s-16 7.2-16 16v16h-64V16c0-8.8-7.2-16-16-16s-16 7.2-16 16v16h-64V16c0-8.8-7.2-16-16-16s-16 7.2-16 16v16h-64V16c0-8.8-7.2-16-16-16S96 7.2 96 16v112H80c-8.8 0-16 7.2-16 16v80H48c-8.8 0-16 7.2-16 16v112H16c-8.8 0-16 7.2-16 16v128c0 8.8 7.2 16 16 16h80V352h32V224h32v-96h32v96h-32v128h-32v160h80v-80c0-8.8 7.2-16 16-16h64c8.8 0 16 7.2 16 16v80h80V352h-32V224h-32v-96h32v96h32v128h32v160h80c8.8 0 16-7.2 16-16V368c0-8.8-7.2-16-16-16zM232 176c0-8.8 7.2-16 16-16h16c8.8 0 16 7.2 16 16v48h-48zm56 176h-64v-64c0-8.8 7.2-16 16-16h32c8.8 0 16 7.2 16 16z"],
    "graduation-cap": [640, 512, [], "f19d", "M622.34 153.2L343.4 67.5c-15.2-4.67-31.6-4.67-46.79 0L17.66 153.2c-23.54 7.23-23.54 38.36 0 45.59l48.63 14.94c-10.67 13.19-17.23 29.28-17.88 46.9C38.78 266.15 32 276.11 32 288c0 10.78 5.68 19.85 13.86 25.65L20.33 428.53C18.11 438.52 25.71 448 35.94 448h56.11c10.24 0 17.84-9.48 15.62-19.47L82.14 313.65C90.32 307.85 96 298.78 96 288c0-11.57-6.47-21.25-15.66-26.87.76-15.02 8.44-28.3 20.69-36.72L296.6 284.5c9.06 2.78 26.44 6.25 46.79 0l278.95-85.7c23.55-7.24 23.55-38.36 0-45.6zM352.79 315.09c-28.53 8.76-52.84 3.92-65.59 0l-145.02-44.55L128 384c0 35.35 85.96 64 192 64s192-28.65 192-64l-14.18-113.47-145.03 44.56z"],
    "greater-than": [384, 512, [], "f531", "M365.52 209.85L59.22 67.01c-16.06-7.49-35.15-.54-42.64 15.52L3.01 111.61c-7.49 16.06-.54 35.15 15.52 42.64L236.96 256.1 18.49 357.99C2.47 365.46-4.46 384.5 3.01 400.52l13.52 29C24 445.54 43.04 452.47 59.06 445l306.47-142.91a32.003 32.003 0 0 0 18.48-29v-34.23c-.01-12.45-7.21-23.76-18.49-29.01z"],
    "greater-than-equal": [448, 512, [], "f532", "M55.22 107.69l175.56 68.09-175.44 68.05c-18.39 6.03-27.88 24.39-21.2 41l12.09 30.08c6.68 16.61 26.99 25.19 45.38 19.15L393.02 214.2c13.77-4.52 22.98-16.61 22.98-30.17v-15.96c0-13.56-9.21-25.65-22.98-30.17L91.3 17.92c-18.29-6-38.51 2.53-45.15 19.06L34.12 66.9c-6.64 16.53 2.81 34.79 21.1 40.79zM424 400H24c-13.25 0-24 10.74-24 24v48c0 13.25 10.75 24 24 24h400c13.25 0 24-10.75 24-24v-48c0-13.26-10.75-24-24-24z"],
    "grimace": [496, 512, [], "f57f", "M248 8C111 8 0 119 0 256s111 248 248 248 248-111 248-248S385 8 248 8zM144 400h-8c-17.7 0-32-14.3-32-32v-8h40v40zm0-56h-40v-8c0-17.7 14.3-32 32-32h8v40zm-8-136c0-17.7 14.3-32 32-32s32 14.3 32 32-14.3 32-32 32-32-14.3-32-32zm72 192h-48v-40h48v40zm0-56h-48v-40h48v40zm64 56h-48v-40h48v40zm0-56h-48v-40h48v40zm64 56h-48v-40h48v40zm0-56h-48v-40h48v40zm-8-104c-17.7 0-32-14.3-32-32s14.3-32 32-32 32 14.3 32 32-14.3 32-32 32zm64 128c0 17.7-14.3 32-32 32h-8v-40h40v8zm0-24h-40v-40h8c17.7 0 32 14.3 32 32v8z"],
    "grin": [496, 512, [], "f580", "M248 8C111 8 0 119 0 256s111 248 248 248 248-111 248-248S385 8 248 8zm80 168c17.7 0 32 14.3 32 32s-14.3 32-32 32-32-14.3-32-32 14.3-32 32-32zm-160 0c17.7 0 32 14.3 32 32s-14.3 32-32 32-32-14.3-32-32 14.3-32 32-32zm80 256c-60.6 0-134.5-38.3-143.8-93.3-2-11.8 9.3-21.6 20.7-17.9C155.1 330.5 200 336 248 336s92.9-5.5 123.1-15.2c11.3-3.7 22.6 6.1 20.7 17.9-9.3 55-83.2 93.3-143.8 93.3z"],
    "grin-alt": [496, 512, [], "f581", "M248 8C111 8 0 119 0 256s111 248 248 248 248-111 248-248S385 8 248 8zm63.7 128.7c7.6-11.4 24.7-11.7 32.7 0 12.4 18.4 15.1 36.9 15.7 55.3-.5 18.4-3.3 36.9-15.7 55.3-7.6 11.4-24.7 11.7-32.7 0-12.4-18.4-15.1-36.9-15.7-55.3.5-18.4 3.3-36.9 15.7-55.3zm-160 0c7.6-11.4 24.7-11.7 32.7 0 12.4 18.4 15.1 36.9 15.7 55.3-.5 18.4-3.3 36.9-15.7 55.3-7.6 11.4-24.7 11.7-32.7 0-12.4-18.4-15.1-36.9-15.7-55.3.5-18.4 3.3-36.9 15.7-55.3zM248 432c-60.6 0-134.5-38.3-143.8-93.3-2-11.8 9.3-21.6 20.7-17.9C155.1 330.5 200 336 248 336s92.9-5.5 123.1-15.2c11.4-3.7 22.6 6.1 20.7 17.9-9.3 55-83.2 93.3-143.8 93.3z"],
    "grin-beam": [496, 512, [], "f582", "M248 8C111 8 0 119 0 256s111 248 248 248 248-111 248-248S385 8 248 8zm80 144c23.8 0 52.7 29.3 56 71.4.7 8.6-10.8 11.9-14.9 4.5l-9.5-17c-7.7-13.7-19.2-21.6-31.5-21.6s-23.8 7.9-31.5 21.6l-9.5 17c-4.1 7.3-15.6 4-14.9-4.5 3.1-42.1 32-71.4 55.8-71.4zm-160 0c23.8 0 52.7 29.3 56 71.4.7 8.6-10.8 11.9-14.9 4.5l-9.5-17c-7.7-13.7-19.2-21.6-31.5-21.6s-23.8 7.9-31.5 21.6l-9.5 17c-4.2 7.4-15.6 4-14.9-4.5 3.1-42.1 32-71.4 55.8-71.4zm80 280c-60.6 0-134.5-38.3-143.8-93.3-2-11.9 9.4-21.6 20.7-17.9C155.1 330.5 200 336 248 336s92.9-5.5 123.1-15.2c11.4-3.7 22.6 6.1 20.7 17.9-9.3 55-83.2 93.3-143.8 93.3z"],
    "grin-beam-sweat": [504, 512, [], "f583", "M456 128c26.5 0 48-21 48-47 0-20-28.5-60.4-41.6-77.8-3.2-4.3-9.6-4.3-12.8 0C436.5 20.6 408 61 408 81c0 26 21.5 47 48 47zm0 32c-44.1 0-80-35.4-80-79 0-4.4.3-14.2 8.1-32.2C345 23.1 298.3 8 248 8 111 8 0 119 0 256s111 248 248 248 248-111 248-248c0-35.1-7.4-68.4-20.5-98.6-6.3 1.5-12.7 2.6-19.5 2.6zm-128-8c23.8 0 52.7 29.3 56 71.4.7 8.6-10.8 12-14.9 4.5l-9.5-17c-7.7-13.7-19.2-21.6-31.5-21.6s-23.8 7.9-31.5 21.6l-9.5 17c-4.1 7.4-15.6 4-14.9-4.5 3.1-42.1 32-71.4 55.8-71.4zm-160 0c23.8 0 52.7 29.3 56 71.4.7 8.6-10.8 12-14.9 4.5l-9.5-17c-7.7-13.7-19.2-21.6-31.5-21.6s-23.8 7.9-31.5 21.6l-9.5 17c-4.2 7.4-15.6 4-14.9-4.5 3.1-42.1 32-71.4 55.8-71.4zm80 280c-60.6 0-134.5-38.3-143.8-93.3-2-11.8 9.3-21.6 20.7-17.9C155.1 330.5 200 336 248 336s92.9-5.5 123.1-15.2c11.5-3.7 22.6 6.2 20.7 17.9-9.3 55-83.2 93.3-143.8 93.3z"],
    "grin-hearts": [496, 512, [], "f584", "M248 8C111 8 0 119 0 256s111 248 248 248 248-111 248-248S385 8 248 8zM90.4 183.6c6.7-17.6 26.7-26.7 44.9-21.9l7.1 1.9 2-7.1c5-18.1 22.8-30.9 41.5-27.9 21.4 3.4 34.4 24.2 28.8 44.5L195.3 243c-1.2 4.5-5.9 7.2-10.5 6l-70.2-18.2c-20.4-5.4-31.9-27-24.2-47.2zM248 432c-60.6 0-134.5-38.3-143.8-93.3-2-11.8 9.2-21.5 20.7-17.9C155.1 330.5 200 336 248 336s92.9-5.5 123.1-15.2c11.4-3.6 22.6 6.1 20.7 17.9-9.3 55-83.2 93.3-143.8 93.3zm133.4-201.3l-70.2 18.2c-4.5 1.2-9.2-1.5-10.5-6L281.3 173c-5.6-20.3 7.4-41.1 28.8-44.5 18.6-3 36.4 9.8 41.5 27.9l2 7.1 7.1-1.9c18.2-4.7 38.2 4.3 44.9 21.9 7.7 20.3-3.8 41.9-24.2 47.2z"],
    "grin-squint": [496, 512, [], "f585", "M248 8C111 8 0 119 0 256s111 248 248 248 248-111 248-248S385 8 248 8zm33.8 189.7l80-48c11.6-6.9 24 7.7 15.4 18L343.6 208l33.6 40.3c8.7 10.4-3.9 24.8-15.4 18l-80-48c-7.7-4.7-7.7-15.9 0-20.6zm-163-30c-8.6-10.3 3.8-24.9 15.4-18l80 48c7.8 4.7 7.8 15.9 0 20.6l-80 48c-11.5 6.8-24-7.6-15.4-18l33.6-40.3-33.6-40.3zM248 432c-60.6 0-134.5-38.3-143.8-93.3-2-11.9 9.4-21.6 20.7-17.9C155.1 330.5 200 336 248 336s92.9-5.5 123.1-15.2c11.5-3.7 22.6 6.2 20.7 17.9-9.3 55-83.2 93.3-143.8 93.3z"],
    "grin-squint-tears": [512, 512, [], "f586", "M409.6 111.9c22.6-3.2 73.5-12 88.3-26.8 19.2-19.2 18.9-50.6-.7-70.2S446-5 426.9 14.2c-14.8 14.8-23.5 65.7-26.8 88.3-.8 5.5 3.9 10.2 9.5 9.4zM102.4 400.1c-22.6 3.2-73.5 12-88.3 26.8-19.1 19.1-18.8 50.6.8 70.2s51 19.9 70.2.7c14.8-14.8 23.5-65.7 26.8-88.3.8-5.5-3.9-10.2-9.5-9.4zm311.7-256.5c-33 3.9-48.6-25.1-45.7-45.7 3.4-24 7.4-42.1 11.5-56.5C285.1-13.4 161.8-.5 80.6 80.6-.5 161.7-13.4 285 41.4 379.9c14.4-4.1 32.4-8 56.5-11.5 33.2-3.9 48.6 25.2 45.7 45.7-3.4 24-7.4 42.1-11.5 56.5 94.8 54.8 218.1 41.9 299.3-39.2s94-204.4 39.2-299.3c-14.4 4.1-32.5 8-56.5 11.5zM255.7 106c3.3-13.2 22.4-11.5 23.6 1.8l4.8 52.3 52.3 4.8c13.4 1.2 14.9 20.3 1.8 23.6l-90.5 22.6c-8.9 2.2-16.7-5.9-14.5-14.5l22.5-90.6zm-90.9 230.3L160 284l-52.3-4.8c-13.4-1.2-14.9-20.3-1.8-23.6l90.5-22.6c8.8-2.2 16.7 5.8 14.5 14.5L188.3 338c-3.1 13.2-22.2 11.7-23.5-1.7zm215.7 44.2c-29.3 29.3-75.7 50.4-116.7 50.4-18.9 0-36.6-4.5-51-14.7-9.8-6.9-8.7-21.8 2-27.2 28.3-14.6 63.9-42.4 97.8-76.3s61.7-69.6 76.3-97.8c5.4-10.5 20.2-11.9 27.3-2 32.3 45.3 7.1 124.7-35.7 167.6z"],
    "grin-stars": [496, 512, [], "f587", "M248 8C111 8 0 119 0 256s111 248 248 248 248-111 248-248S385 8 248 8zM94.6 168.9l34.9-5 15.5-31.6c2.9-5.8 11-5.8 13.9 0l15.5 31.6 34.9 5c6.2 1 8.9 8.6 4.3 13.2l-25.4 24.6 6 34.9c1 6.2-5.3 11-11 7.9L152 233.3l-31.3 16.3c-5.7 3.1-12-1.7-11-7.9l6-34.9-25.4-24.6c-4.6-4.7-1.9-12.3 4.3-13.3zM248 432c-60.6 0-134.5-38.3-143.8-93.3-2-11.8 9.3-21.5 20.7-17.9C155.1 330.5 200 336 248 336s92.9-5.5 123.1-15.2c11.5-3.7 22.6 6.1 20.7 17.9-9.3 55-83.2 93.3-143.8 93.3zm157.7-249.9l-25.4 24.6 6 34.9c1 6.2-5.3 11-11 7.9L344 233.3l-31.3 16.3c-5.7 3.1-12-1.7-11-7.9l6-34.9-25.4-24.6c-4.5-4.6-1.9-12.2 4.3-13.2l34.9-5 15.5-31.6c2.9-5.8 11-5.8 13.9 0l15.5 31.6 34.9 5c6.3.9 9 8.5 4.4 13.1z"],
    "grin-tears": [640, 512, [], "f588", "M102.4 256.1c-22.6 3.2-73.5 12-88.3 26.8-19.1 19.1-18.8 50.6.8 70.2s51 19.9 70.2.7c14.8-14.8 23.5-65.7 26.8-88.3.8-5.5-3.9-10.2-9.5-9.4zm523.4 26.8c-14.8-14.8-65.7-23.5-88.3-26.8-5.5-.8-10.3 3.9-9.5 9.5 3.2 22.6 12 73.5 26.8 88.3 19.2 19.2 50.6 18.9 70.2-.7s20-51.2.8-70.3zm-129.4-12.8c-3.8-26.6 19.1-49.5 45.7-45.7 8.9 1.3 16.8 2.7 24.3 4.1C552.7 104.5 447.7 8 320 8S87.3 104.5 73.6 228.5c7.5-1.4 15.4-2.8 24.3-4.1 33.2-3.9 48.6 25.3 45.7 45.7-11.8 82.3-29.9 100.4-35.8 106.4-.9.9-2 1.6-3 2.5 42.7 74.6 123 125 215.2 125s172.5-50.4 215.2-125.1c-1-.9-2.1-1.5-3-2.5-5.9-5.9-24-24-35.8-106.3zM400 152c23.8 0 52.7 29.3 56 71.4.7 8.6-10.8 12-14.9 4.5l-9.5-17c-7.7-13.7-19.2-21.6-31.5-21.6s-23.8 7.9-31.5 21.6l-9.5 17c-4.2 7.4-15.6 4-14.9-4.5 3.1-42.1 32-71.4 55.8-71.4zm-160 0c23.8 0 52.7 29.3 56 71.4.7 8.6-10.8 12-14.9 4.5l-9.5-17c-7.7-13.7-19.2-21.6-31.5-21.6s-23.8 7.9-31.5 21.6l-9.5 17c-4.2 7.4-15.6 4-14.9-4.5 3.1-42.1 32-71.4 55.8-71.4zm80 280c-60.6 0-134.5-38.3-143.8-93.3-2-11.7 9.2-21.6 20.7-17.9C227.1 330.5 272 336 320 336s92.9-5.5 123.1-15.2c11.4-3.7 22.6 6.1 20.7 17.9-9.3 55-83.2 93.3-143.8 93.3z"],
    "grin-tongue": [496, 512, [], "f589", "M248 8C111 8 0 119 0 256c0 106.3 67 196.7 161 232-5.6-12.2-9-25.7-9-40v-45.5c-24.7-16.2-43.5-38.1-47.8-63.8-2-11.8 9.3-21.5 20.7-17.9C155.1 330.5 200 336 248 336s92.9-5.5 123.1-15.2c11.4-3.6 22.6 6.1 20.7 17.9-4.3 25.7-23.1 47.6-47.8 63.8V448c0 14.3-3.4 27.8-9 40 94-35.3 161-125.7 161-232C496 119 385 8 248 8zm-80 232c-17.7 0-32-14.3-32-32s14.3-32 32-32 32 14.3 32 32-14.3 32-32 32zm160 0c-17.7 0-32-14.3-32-32s14.3-32 32-32 32 14.3 32 32-14.3 32-32 32zm-34.9 134.6c-14.4-6.5-31.1 2.2-34.6 17.6l-1.8 7.8c-2.1 9.2-15.2 9.2-17.3 0l-1.8-7.8c-3.5-15.4-20.2-24.1-34.6-17.6-.9.4.3-.2-18.9 9.4v63c0 35.2 28 64.5 63.1 64.9 35.7.5 64.9-28.4 64.9-64v-64c-19.5-9.6-18.2-8.9-19-9.3z"],
    "grin-tongue-squint": [496, 512, [], "f58a", "M293.1 374.6c-14.4-6.5-31.1 2.2-34.6 17.6l-1.8 7.8c-2.1 9.2-15.2 9.2-17.3 0l-1.8-7.8c-3.5-15.4-20.2-24.1-34.6-17.6-.9.4.3-.2-18.9 9.4v63c0 35.2 28 64.5 63.1 64.9 35.7.5 64.9-28.4 64.9-64v-64c-19.5-9.6-18.2-8.9-19-9.3zM248 8C111 8 0 119 0 256c0 106.3 67 196.7 161 232-5.6-12.2-9-25.7-9-40v-45.5c-24.7-16.2-43.5-38.1-47.8-63.8-2-11.8 9.2-21.5 20.7-17.9C155.1 330.5 200 336 248 336s92.9-5.5 123.1-15.2c11.4-3.7 22.6 6.1 20.7 17.9-4.3 25.7-23.1 47.6-47.8 63.8V448c0 14.3-3.4 27.8-9 40 94-35.3 161-125.7 161-232C496 119 385 8 248 8zm-33.8 210.3l-80 48c-11.5 6.8-24-7.6-15.4-18l33.6-40.3-33.6-40.3c-8.6-10.3 3.8-24.9 15.4-18l80 48c7.7 4.7 7.7 15.9 0 20.6zm163 30c8.7 10.4-3.9 24.8-15.4 18l-80-48c-7.8-4.7-7.8-15.9 0-20.6l80-48c11.7-6.9 23.9 7.7 15.4 18L343.6 208l33.6 40.3z"],
    "grin-tongue-wink": [496, 512, [], "f58b", "M344 184c-13.3 0-24 10.7-24 24s10.7 24 24 24 24-10.7 24-24-10.7-24-24-24zM248 8C111 8 0 119 0 256c0 106.3 67 196.7 161 232-5.6-12.2-9-25.7-9-40v-45.5c-24.7-16.2-43.5-38.1-47.8-63.8-2-11.8 9.3-21.5 20.7-17.9C155.1 330.5 200 336 248 336s92.9-5.5 123.1-15.2c11.5-3.7 22.6 6.1 20.7 17.9-4.3 25.7-23.1 47.6-47.8 63.8V448c0 14.3-3.4 27.8-9 40 94-35.3 161-125.7 161-232C496 119 385 8 248 8zm-56 225l-9.5-8.5c-14.8-13.2-46.2-13.2-61 0L112 233c-8.5 7.4-21.6.3-19.8-10.8 4-25.2 34.2-42.1 59.9-42.1S208 197 212 222.2c1.6 11.1-11.6 18.2-20 10.8zm152 39c-35.3 0-64-28.7-64-64s28.7-64 64-64 64 28.7 64 64-28.7 64-64 64zm-50.9 102.6c-14.4-6.5-31.1 2.2-34.6 17.6l-1.8 7.8c-2.1 9.2-15.2 9.2-17.3 0l-1.8-7.8c-3.5-15.4-20.2-24.1-34.6-17.6-.9.4.3-.2-18.9 9.4v63c0 35.2 28 64.5 63.1 64.9 35.7.5 64.9-28.4 64.9-64v-64c-19.5-9.6-18.2-8.9-19-9.3z"],
    "grin-wink": [496, 512, [], "f58c", "M0 256c0 137 111 248 248 248s248-111 248-248S385 8 248 8 0 119 0 256zm200-48c0 17.7-14.3 32-32 32s-32-14.3-32-32 14.3-32 32-32 32 14.3 32 32zm168 25l-9.5-8.5c-14.8-13.2-46.2-13.2-61 0L288 233c-8.3 7.4-21.6.4-19.8-10.8 4-25.2 34.2-42.1 59.9-42.1S384 197 388 222.2c1.6 11-11.5 18.2-20 10.8zm-243.1 87.8C155.1 330.5 200 336 248 336s92.9-5.5 123.1-15.2c11.3-3.7 22.6 6 20.7 17.9-9.2 55-83.2 93.3-143.8 93.3s-134.5-38.3-143.8-93.3c-2-11.9 9.3-21.6 20.7-17.9z"],
    "grip-horizontal": [448, 512, [], "f58d", "M96 288H32c-17.67 0-32 14.33-32 32v64c0 17.67 14.33 32 32 32h64c17.67 0 32-14.33 32-32v-64c0-17.67-14.33-32-32-32zm160 0h-64c-17.67 0-32 14.33-32 32v64c0 17.67 14.33 32 32 32h64c17.67 0 32-14.33 32-32v-64c0-17.67-14.33-32-32-32zm160 0h-64c-17.67 0-32 14.33-32 32v64c0 17.67 14.33 32 32 32h64c17.67 0 32-14.33 32-32v-64c0-17.67-14.33-32-32-32zM96 96H32c-17.67 0-32 14.33-32 32v64c0 17.67 14.33 32 32 32h64c17.67 0 32-14.33 32-32v-64c0-17.67-14.33-32-32-32zm160 0h-64c-17.67 0-32 14.33-32 32v64c0 17.67 14.33 32 32 32h64c17.67 0 32-14.33 32-32v-64c0-17.67-14.33-32-32-32zm160 0h-64c-17.67 0-32 14.33-32 32v64c0 17.67 14.33 32 32 32h64c17.67 0 32-14.33 32-32v-64c0-17.67-14.33-32-32-32z"],
    "grip-lines": [512, 512, [], "f7a4", "M496 288H16c-8.8 0-16 7.2-16 16v32c0 8.8 7.2 16 16 16h480c8.8 0 16-7.2 16-16v-32c0-8.8-7.2-16-16-16zm0-128H16c-8.8 0-16 7.2-16 16v32c0 8.8 7.2 16 16 16h480c8.8 0 16-7.2 16-16v-32c0-8.8-7.2-16-16-16z"],
    "grip-lines-vertical": [256, 512, [], "f7a5", "M96 496V16c0-8.8-7.2-16-16-16H48c-8.8 0-16 7.2-16 16v480c0 8.8 7.2 16 16 16h32c8.8 0 16-7.2 16-16zm128 0V16c0-8.8-7.2-16-16-16h-32c-8.8 0-16 7.2-16 16v480c0 8.8 7.2 16 16 16h32c8.8 0 16-7.2 16-16z"],
    "grip-vertical": [320, 512, [], "f58e", "M96 32H32C14.33 32 0 46.33 0 64v64c0 17.67 14.33 32 32 32h64c17.67 0 32-14.33 32-32V64c0-17.67-14.33-32-32-32zm0 160H32c-17.67 0-32 14.33-32 32v64c0 17.67 14.33 32 32 32h64c17.67 0 32-14.33 32-32v-64c0-17.67-14.33-32-32-32zm0 160H32c-17.67 0-32 14.33-32 32v64c0 17.67 14.33 32 32 32h64c17.67 0 32-14.33 32-32v-64c0-17.67-14.33-32-32-32zM288 32h-64c-17.67 0-32 14.33-32 32v64c0 17.67 14.33 32 32 32h64c17.67 0 32-14.33 32-32V64c0-17.67-14.33-32-32-32zm0 160h-64c-17.67 0-32 14.33-32 32v64c0 17.67 14.33 32 32 32h64c17.67 0 32-14.33 32-32v-64c0-17.67-14.33-32-32-32zm0 160h-64c-17.67 0-32 14.33-32 32v64c0 17.67 14.33 32 32 32h64c17.67 0 32-14.33 32-32v-64c0-17.67-14.33-32-32-32z"],
    "guitar": [512, 512, [], "f7a6", "M502.63 39L473 9.37a32 32 0 0 0-45.26 0L381.46 55.7a35.14 35.14 0 0 0-8.53 13.79L360.77 106l-76.26 76.26c-12.16-8.76-25.5-15.74-40.1-19.14-33.45-7.78-67-.88-89.88 22a82.45 82.45 0 0 0-20.24 33.47c-6 18.56-23.21 32.69-42.15 34.46-23.7 2.27-45.73 11.45-62.61 28.44C-16.11 327-7.9 409 47.58 464.45S185 528 230.56 482.52c17-16.88 26.16-38.9 28.45-62.71 1.76-18.85 15.89-36.13 34.43-42.14a82.6 82.6 0 0 0 33.48-20.25c22.87-22.88 29.74-56.36 22-89.75-3.39-14.64-10.37-28-19.16-40.2L406 151.23l36.48-12.16a35.14 35.14 0 0 0 13.79-8.53l46.33-46.32a32 32 0 0 0 .03-45.22zM208 352a48 48 0 1 1 48-48 48 48 0 0 1-48 48z"],
    "h-square": [448, 512, [], "f0fd", "M448 80v352c0 26.51-21.49 48-48 48H48c-26.51 0-48-21.49-48-48V80c0-26.51 21.49-48 48-48h352c26.51 0 48 21.49 48 48zm-112 48h-32c-8.837 0-16 7.163-16 16v80H160v-80c0-8.837-7.163-16-16-16h-32c-8.837 0-16 7.163-16 16v224c0 8.837 7.163 16 16 16h32c8.837 0 16-7.163 16-16v-80h128v80c0 8.837 7.163 16 16 16h32c8.837 0 16-7.163 16-16V144c0-8.837-7.163-16-16-16z"],
    "hamburger": [512, 512, [], "f805", "M464 256H48a48 48 0 0 0 0 96h416a48 48 0 0 0 0-96zm16 128H32a16 16 0 0 0-16 16v16a64 64 0 0 0 64 64h352a64 64 0 0 0 64-64v-16a16 16 0 0 0-16-16zM58.64 224h394.72c34.57 0 54.62-43.9 34.82-75.88C448 83.2 359.55 32.1 256 32c-103.54.1-192 51.2-232.18 116.11C4 180.09 24.07 224 58.64 224zM384 112a16 16 0 1 1-16 16 16 16 0 0 1 16-16zM256 80a16 16 0 1 1-16 16 16 16 0 0 1 16-16zm-128 32a16 16 0 1 1-16 16 16 16 0 0 1 16-16z"],
    "hammer": [576, 512, [], "f6e3", "M571.31 193.94l-22.63-22.63c-6.25-6.25-16.38-6.25-22.63 0l-11.31 11.31-28.9-28.9c5.63-21.31.36-44.9-16.35-61.61l-45.25-45.25c-62.48-62.48-163.79-62.48-226.28 0l90.51 45.25v18.75c0 16.97 6.74 33.25 18.75 45.25l49.14 49.14c16.71 16.71 40.3 21.98 61.61 16.35l28.9 28.9-11.31 11.31c-6.25 6.25-6.25 16.38 0 22.63l22.63 22.63c6.25 6.25 16.38 6.25 22.63 0l90.51-90.51c6.23-6.24 6.23-16.37-.02-22.62zm-286.72-15.2c-3.7-3.7-6.84-7.79-9.85-11.95L19.64 404.96c-25.57 23.88-26.26 64.19-1.53 88.93s65.05 24.05 88.93-1.53l238.13-255.07c-3.96-2.91-7.9-5.87-11.44-9.41l-49.14-49.14z"],
    "hamsa": [512, 512, [], "f665", "M509.34 307.25C504.28 295.56 492.75 288 480 288h-64V80c0-22-18-40-40-40s-40 18-40 40v134c0 5.52-4.48 10-10 10h-20c-5.52 0-10-4.48-10-10V40c0-22-18-40-40-40s-40 18-40 40v174c0 5.52-4.48 10-10 10h-20c-5.52 0-10-4.48-10-10V80c0-22-18-40-40-40S96 58 96 80v208H32c-12.75 0-24.28 7.56-29.34 19.25a31.966 31.966 0 0 0 5.94 34.58l102.69 110.03C146.97 490.08 199.69 512 256 512s109.03-21.92 144.72-60.14L503.4 341.83a31.966 31.966 0 0 0 5.94-34.58zM256 416c-53.02 0-96-64-96-64s42.98-64 96-64 96 64 96 64-42.98 64-96 64zm0-96c-17.67 0-32 14.33-32 32s14.33 32 32 32 32-14.33 32-32-14.33-32-32-32z"],
    "hand-holding": [576, 512, [], "f4bd", "M565.3 328.1c-11.8-10.7-30.2-10-42.6 0L430.3 402c-11.3 9.1-25.4 14-40 14H272c-8.8 0-16-7.2-16-16s7.2-16 16-16h78.3c15.9 0 30.7-10.9 33.3-26.6 3.3-20-12.1-37.4-31.6-37.4H192c-27 0-53.1 9.3-74.1 26.3L71.4 384H16c-8.8 0-16 7.2-16 16v96c0 8.8 7.2 16 16 16h356.8c14.5 0 28.6-4.9 40-14L564 377c15.2-12.1 16.4-35.3 1.3-48.9z"],
    "hand-holding-heart": [576, 512, [], "f4be", "M275.3 250.5c7 7.4 18.4 7.4 25.5 0l108.9-114.2c31.6-33.2 29.8-88.2-5.6-118.8-30.8-26.7-76.7-21.9-104.9 7.7L288 36.9l-11.1-11.6C248.7-4.4 202.8-9.2 172 17.5c-35.3 30.6-37.2 85.6-5.6 118.8l108.9 114.2zm290 77.6c-11.8-10.7-30.2-10-42.6 0L430.3 402c-11.3 9.1-25.4 14-40 14H272c-8.8 0-16-7.2-16-16s7.2-16 16-16h78.3c15.9 0 30.7-10.9 33.3-26.6 3.3-20-12.1-37.4-31.6-37.4H192c-27 0-53.1 9.3-74.1 26.3L71.4 384H16c-8.8 0-16 7.2-16 16v96c0 8.8 7.2 16 16 16h356.8c14.5 0 28.6-4.9 40-14L564 377c15.2-12.1 16.4-35.3 1.3-48.9z"],
    "hand-holding-usd": [576, 512, [], "f4c0", "M271.06,144.3l54.27,14.3a8.59,8.59,0,0,1,6.63,8.1c0,4.6-4.09,8.4-9.12,8.4h-35.6a30,30,0,0,1-11.19-2.2c-5.24-2.2-11.28-1.7-15.3,2l-19,17.5a11.68,11.68,0,0,0-2.25,2.66,11.42,11.42,0,0,0,3.88,15.74,83.77,83.77,0,0,0,34.51,11.5V240c0,8.8,7.83,16,17.37,16h17.37c9.55,0,17.38-7.2,17.38-16V222.4c32.93-3.6,57.84-31,53.5-63-3.15-23-22.46-41.3-46.56-47.7L282.68,97.4a8.59,8.59,0,0,1-6.63-8.1c0-4.6,4.09-8.4,9.12-8.4h35.6A30,30,0,0,1,332,83.1c5.23,2.2,11.28,1.7,15.3-2l19-17.5A11.31,11.31,0,0,0,368.47,61a11.43,11.43,0,0,0-3.84-15.78,83.82,83.82,0,0,0-34.52-11.5V16c0-8.8-7.82-16-17.37-16H295.37C285.82,0,278,7.2,278,16V33.6c-32.89,3.6-57.85,31-53.51,63C227.63,119.6,247,137.9,271.06,144.3ZM565.27,328.1c-11.8-10.7-30.2-10-42.6,0L430.27,402a63.64,63.64,0,0,1-40,14H272a16,16,0,0,1,0-32h78.29c15.9,0,30.71-10.9,33.25-26.6a31.2,31.2,0,0,0,.46-5.46A32,32,0,0,0,352,320H192a117.66,117.66,0,0,0-74.1,26.29L71.4,384H16A16,16,0,0,0,0,400v96a16,16,0,0,0,16,16H372.77a64,64,0,0,0,40-14L564,377a32,32,0,0,0,1.28-48.9Z"],
    "hand-lizard": [576, 512, [], "f258", "M384 480h192V363.778a95.998 95.998 0 0 0-14.833-51.263L398.127 54.368A48 48 0 0 0 357.544 32H24C10.745 32 0 42.745 0 56v16c0 30.928 25.072 56 56 56h229.981c12.844 0 21.556 13.067 16.615 24.923l-21.41 51.385A32 32 0 0 1 251.648 224H128c-35.346 0-64 28.654-64 64v8c0 13.255 10.745 24 24 24h147.406a47.995 47.995 0 0 1 25.692 7.455l111.748 70.811A24.001 24.001 0 0 1 384 418.539V480z"],
    "hand-middle-finger": [512, 512, [], "f806", "M479.93 317.12a37.33 37.33 0 0 0-28.28-36.19L416 272v-49.59c0-11.44-9.69-21.29-23.15-23.54l-38.4-6.4C336.63 189.5 320 200.86 320 216v32a8 8 0 0 1-16 0V50c0-26.28-20.25-49.2-46.52-50A48 48 0 0 0 208 48v200a8 8 0 0 1-16 0v-32c0-15.15-16.63-26.51-34.45-23.54l-30.68 5.12c-18 3-30.87 16.12-30.87 31.38V376a8 8 0 0 1-16 0v-76l-27.36 15A37.34 37.34 0 0 0 32 348.4v73.47a37.31 37.31 0 0 0 10.93 26.39l30.93 30.93A112 112 0 0 0 153.05 512h215A112 112 0 0 0 480 400z"],
    "hand-paper": [448, 512, [], "f256", "M408.781 128.007C386.356 127.578 368 146.36 368 168.79V256h-8V79.79c0-22.43-18.356-41.212-40.781-40.783C297.488 39.423 280 57.169 280 79v177h-8V40.79C272 18.36 253.644-.422 231.219.007 209.488.423 192 18.169 192 40v216h-8V80.79c0-22.43-18.356-41.212-40.781-40.783C121.488 40.423 104 58.169 104 80v235.992l-31.648-43.519c-12.993-17.866-38.009-21.817-55.877-8.823-17.865 12.994-21.815 38.01-8.822 55.877l125.601 172.705A48 48 0 0 0 172.073 512h197.59c22.274 0 41.622-15.324 46.724-37.006l26.508-112.66a192.011 192.011 0 0 0 5.104-43.975V168c.001-21.831-17.487-39.577-39.218-39.993z"],
    "hand-peace": [448, 512, [], "f25b", "M408 216c-22.092 0-40 17.909-40 40h-8v-32c0-22.091-17.908-40-40-40s-40 17.909-40 40v32h-8V48c0-26.51-21.49-48-48-48s-48 21.49-48 48v208h-13.572L92.688 78.449C82.994 53.774 55.134 41.63 30.461 51.324 5.787 61.017-6.356 88.877 3.337 113.551l74.765 190.342-31.09 24.872c-15.381 12.306-19.515 33.978-9.741 51.081l64 112A39.998 39.998 0 0 0 136 512h240c18.562 0 34.686-12.77 38.937-30.838l32-136A39.97 39.97 0 0 0 448 336v-80c0-22.091-17.908-40-40-40z"],
    "hand-point-down": [384, 512, [], "f0a7", "M91.826 467.2V317.966c-8.248 5.841-16.558 10.57-24.918 14.153C35.098 345.752-.014 322.222 0 288c.008-18.616 10.897-32.203 29.092-40 28.286-12.122 64.329-78.648 77.323-107.534 7.956-17.857 25.479-28.453 43.845-28.464l.001-.002h171.526c11.812 0 21.897 8.596 23.703 20.269 7.25 46.837 38.483 61.76 38.315 123.731-.007 2.724.195 13.254.195 16 0 50.654-22.122 81.574-71.263 72.6-9.297 18.597-39.486 30.738-62.315 16.45-21.177 24.645-53.896 22.639-70.944 6.299V467.2c0 24.15-20.201 44.8-43.826 44.8-23.283 0-43.826-21.35-43.826-44.8zM112 72V24c0-13.255 10.745-24 24-24h192c13.255 0 24 10.745 24 24v48c0 13.255-10.745 24-24 24H136c-13.255 0-24-10.745-24-24zm212-24c0-11.046-8.954-20-20-20s-20 8.954-20 20 8.954 20 20 20 20-8.954 20-20z"],
    "hand-point-left": [512, 512, [], "f0a5", "M44.8 155.826h149.234c-5.841-8.248-10.57-16.558-14.153-24.918C166.248 99.098 189.778 63.986 224 64c18.616.008 32.203 10.897 40 29.092 12.122 28.286 78.648 64.329 107.534 77.323 17.857 7.956 28.453 25.479 28.464 43.845l.002.001v171.526c0 11.812-8.596 21.897-20.269 23.703-46.837 7.25-61.76 38.483-123.731 38.315-2.724-.007-13.254.195-16 .195-50.654 0-81.574-22.122-72.6-71.263-18.597-9.297-30.738-39.486-16.45-62.315-24.645-21.177-22.639-53.896-6.299-70.944H44.8c-24.15 0-44.8-20.201-44.8-43.826 0-23.283 21.35-43.826 44.8-43.826zM440 176h48c13.255 0 24 10.745 24 24v192c0 13.255-10.745 24-24 24h-48c-13.255 0-24-10.745-24-24V200c0-13.255 10.745-24 24-24zm24 212c11.046 0 20-8.954 20-20s-8.954-20-20-20-20 8.954-20 20 8.954 20 20 20z"],
    "hand-point-right": [512, 512, [], "f0a4", "M512 199.652c0 23.625-20.65 43.826-44.8 43.826h-99.851c16.34 17.048 18.346 49.766-6.299 70.944 14.288 22.829 2.147 53.017-16.45 62.315C353.574 425.878 322.654 448 272 448c-2.746 0-13.276-.203-16-.195-61.971.168-76.894-31.065-123.731-38.315C120.596 407.683 112 397.599 112 385.786V214.261l.002-.001c.011-18.366 10.607-35.889 28.464-43.845 28.886-12.994 95.413-49.038 107.534-77.323 7.797-18.194 21.384-29.084 40-29.092 34.222-.014 57.752 35.098 44.119 66.908-3.583 8.359-8.312 16.67-14.153 24.918H467.2c23.45 0 44.8 20.543 44.8 43.826zM96 200v192c0 13.255-10.745 24-24 24H24c-13.255 0-24-10.745-24-24V200c0-13.255 10.745-24 24-24h48c13.255 0 24 10.745 24 24zM68 368c0-11.046-8.954-20-20-20s-20 8.954-20 20 8.954 20 20 20 20-8.954 20-20z"],
    "hand-point-up": [384, 512, [], "f0a6", "M135.652 0c23.625 0 43.826 20.65 43.826 44.8v99.851c17.048-16.34 49.766-18.346 70.944 6.299 22.829-14.288 53.017-2.147 62.315 16.45C361.878 158.426 384 189.346 384 240c0 2.746-.203 13.276-.195 16 .168 61.971-31.065 76.894-38.315 123.731C343.683 391.404 333.599 400 321.786 400H150.261l-.001-.002c-18.366-.011-35.889-10.607-43.845-28.464C93.421 342.648 57.377 276.122 29.092 264 10.897 256.203.008 242.616 0 224c-.014-34.222 35.098-57.752 66.908-44.119 8.359 3.583 16.67 8.312 24.918 14.153V44.8c0-23.45 20.543-44.8 43.826-44.8zM136 416h192c13.255 0 24 10.745 24 24v48c0 13.255-10.745 24-24 24H136c-13.255 0-24-10.745-24-24v-48c0-13.255 10.745-24 24-24zm168 28c-11.046 0-20 8.954-20 20s8.954 20 20 20 20-8.954 20-20-8.954-20-20-20z"],
    "hand-pointer": [448, 512, [], "f25a", "M448 240v96c0 3.084-.356 6.159-1.063 9.162l-32 136C410.686 499.23 394.562 512 376 512H168a40.004 40.004 0 0 1-32.35-16.473l-127.997-176c-12.993-17.866-9.043-42.883 8.822-55.876 17.867-12.994 42.884-9.043 55.877 8.823L104 315.992V40c0-22.091 17.908-40 40-40s40 17.909 40 40v200h8v-40c0-22.091 17.908-40 40-40s40 17.909 40 40v40h8v-24c0-22.091 17.908-40 40-40s40 17.909 40 40v24h8c0-22.091 17.908-40 40-40s40 17.909 40 40zm-256 80h-8v96h8v-96zm88 0h-8v96h8v-96zm88 0h-8v96h8v-96z"],
    "hand-rock": [512, 512, [], "f255", "M464.8 80c-26.9-.4-48.8 21.2-48.8 48h-8V96.8c0-26.3-20.9-48.3-47.2-48.8-26.9-.4-48.8 21.2-48.8 48v32h-8V80.8c0-26.3-20.9-48.3-47.2-48.8-26.9-.4-48.8 21.2-48.8 48v48h-8V96.8c0-26.3-20.9-48.3-47.2-48.8-26.9-.4-48.8 21.2-48.8 48v136l-8-7.1v-48.1c0-26.3-20.9-48.3-47.2-48.8C21.9 127.6 0 149.2 0 176v66.4c0 27.4 11.7 53.5 32.2 71.8l111.7 99.3c10.2 9.1 16.1 22.2 16.1 35.9v6.7c0 13.3 10.7 24 24 24h240c13.3 0 24-10.7 24-24v-2.9c0-12.8 2.6-25.5 7.5-37.3l49-116.3c5-11.8 7.5-24.5 7.5-37.3V128.8c0-26.3-20.9-48.4-47.2-48.8z"],
    "hand-scissors": [512, 512, [], "f257", "M216 440c0-22.092 17.909-40 40-40v-8h-32c-22.091 0-40-17.908-40-40s17.909-40 40-40h32v-8H48c-26.51 0-48-21.49-48-48s21.49-48 48-48h208v-13.572l-177.551-69.74c-24.674-9.694-36.818-37.555-27.125-62.228 9.693-24.674 37.554-36.817 62.228-27.124l190.342 74.765 24.872-31.09c12.306-15.381 33.978-19.515 51.081-9.741l112 64A40.002 40.002 0 0 1 512 168v240c0 18.562-12.77 34.686-30.838 38.937l-136 32A39.982 39.982 0 0 1 336 480h-80c-22.091 0-40-17.908-40-40z"],
    "hand-spock": [512, 512, [], "f259", "M510.9005,145.27027,442.604,432.09391A103.99507,103.99507,0,0,1,341.43745,512H214.074a135.96968,135.96968,0,0,1-93.18489-36.95291L12.59072,373.12723a39.992,39.992,0,0,1,54.8122-58.24988l60.59342,57.02528v0a283.24849,283.24849,0,0,0-11.6703-80.46734L73.63726,147.36011a40.00575,40.00575,0,1,1,76.71833-22.7187l37.15458,125.39477a8.33113,8.33113,0,0,0,16.05656-4.4414L153.26183,49.95406A39.99638,39.99638,0,1,1,230.73015,30.0166l56.09491,218.15825a10.42047,10.42047,0,0,0,20.30018-.501L344.80766,63.96966a40.052,40.052,0,0,1,51.30245-30.0893c19.86073,6.2998,30.86262,27.67378,26.67564,48.08487l-33.83869,164.966a7.55172,7.55172,0,0,0,14.74406,3.2666l29.3973-123.45874a39.99414,39.99414,0,1,1,77.81208,18.53121Z"],
    "hands": [640, 512, [], "f4c2", "M204.8 230.4c-10.6-14.1-30.7-17-44.8-6.4-14.1 10.6-17 30.7-6.4 44.8l38.1 50.8c4.8 6.4 4.1 15.3-1.5 20.9l-12.8 12.8c-6.7 6.7-17.6 6.2-23.6-1.1L64 244.4V96c0-17.7-14.3-32-32-32S0 78.3 0 96v218.4c0 10.9 3.7 21.5 10.5 30l104.1 134.3c5 6.5 8.4 13.9 10.4 21.7 1.8 6.9 8.1 11.6 15.3 11.6H272c8.8 0 16-7.2 16-16V384c0-27.7-9-54.6-25.6-76.8l-57.6-76.8zM608 64c-17.7 0-32 14.3-32 32v148.4l-89.8 107.8c-6 7.2-17 7.7-23.6 1.1l-12.8-12.8c-5.6-5.6-6.3-14.5-1.5-20.9l38.1-50.8c10.6-14.1 7.7-34.2-6.4-44.8-14.1-10.6-34.2-7.7-44.8 6.4l-57.6 76.8C361 329.4 352 356.3 352 384v112c0 8.8 7.2 16 16 16h131.7c7.1 0 13.5-4.7 15.3-11.6 2-7.8 5.4-15.2 10.4-21.7l104.1-134.3c6.8-8.5 10.5-19.1 10.5-30V96c0-17.7-14.3-32-32-32z"],
    "hands-helping": [640, 512, [], "f4c4", "M488 192H336v56c0 39.7-32.3 72-72 72s-72-32.3-72-72V126.4l-64.9 39C107.8 176.9 96 197.8 96 220.2v47.3l-80 46.2C.7 322.5-4.6 342.1 4.3 357.4l80 138.6c8.8 15.3 28.4 20.5 43.7 11.7L231.4 448H368c35.3 0 64-28.7 64-64h16c17.7 0 32-14.3 32-32v-64h8c13.3 0 24-10.7 24-24v-48c0-13.3-10.7-24-24-24zm147.7-37.4L555.7 16C546.9.7 527.3-4.5 512 4.3L408.6 64H306.4c-12 0-23.7 3.4-33.9 9.7L239 94.6c-9.4 5.8-15 16.1-15 27.1V248c0 22.1 17.9 40 40 40s40-17.9 40-40v-88h184c30.9 0 56 25.1 56 56v28.5l80-46.2c15.3-8.9 20.5-28.4 11.7-43.7z"],
    "handshake": [640, 512, [], "f2b5", "M434.7 64h-85.9c-8 0-15.7 3-21.6 8.4l-98.3 90c-.1.1-.2.3-.3.4-16.6 15.6-16.3 40.5-2.1 56 12.7 13.9 39.4 17.6 56.1 2.7.1-.1.3-.1.4-.2l79.9-73.2c6.5-5.9 16.7-5.5 22.6 1 6 6.5 5.5 16.6-1 22.6l-26.1 23.9L504 313.8c2.9 2.4 5.5 5 7.9 7.7V128l-54.6-54.6c-5.9-6-14.1-9.4-22.6-9.4zM544 128.2v223.9c0 17.7 14.3 32 32 32h64V128.2h-96zm48 223.9c-8.8 0-16-7.2-16-16s7.2-16 16-16 16 7.2 16 16-7.2 16-16 16zM0 384h64c17.7 0 32-14.3 32-32V128.2H0V384zm48-63.9c8.8 0 16 7.2 16 16s-7.2 16-16 16-16-7.2-16-16c0-8.9 7.2-16 16-16zm435.9 18.6L334.6 217.5l-30 27.5c-29.7 27.1-75.2 24.5-101.7-4.4-26.9-29.4-24.8-74.9 4.4-101.7L289.1 64h-83.8c-8.5 0-16.6 3.4-22.6 9.4L128 128v223.9h18.3l90.5 81.9c27.4 22.3 67.7 18.1 90-9.3l.2-.2 17.9 15.5c15.9 13 39.4 10.5 52.3-5.4l31.4-38.6 5.4 4.4c13.7 11.1 33.9 9.1 45-4.7l9.5-11.7c11.2-13.8 9.1-33.9-4.6-45.1z"],
    "hanukiah": [640, 512, [], "f6e6", "M232 160c-4.42 0-8 3.58-8 8v120h32V168c0-4.42-3.58-8-8-8h-16zm-64 0c-4.42 0-8 3.58-8 8v120h32V168c0-4.42-3.58-8-8-8h-16zm224 0c-4.42 0-8 3.58-8 8v120h32V168c0-4.42-3.58-8-8-8h-16zm64 0c-4.42 0-8 3.58-8 8v120h32V168c0-4.42-3.58-8-8-8h-16zm88 8c0-4.42-3.58-8-8-8h-16c-4.42 0-8 3.58-8 8v120h32V168zm-440-8c-4.42 0-8 3.58-8 8v120h32V168c0-4.42-3.58-8-8-8h-16zm520 0h-32c-8.84 0-16 7.16-16 16v112c0 17.67-14.33 32-32 32H352V128c0-8.84-7.16-16-16-16h-32c-8.84 0-16 7.16-16 16v192H96c-17.67 0-32-14.33-32-32V176c0-8.84-7.16-16-16-16H16c-8.84 0-16 7.16-16 16v112c0 53.02 42.98 96 96 96h192v64H112c-8.84 0-16 7.16-16 16v32c0 8.84 7.16 16 16 16h416c8.84 0 16-7.16 16-16v-32c0-8.84-7.16-16-16-16H352v-64h192c53.02 0 96-42.98 96-96V176c0-8.84-7.16-16-16-16zm-16-32c13.25 0 24-11.94 24-26.67S608 48 608 48s-24 38.61-24 53.33S594.75 128 608 128zm-576 0c13.25 0 24-11.94 24-26.67S32 48 32 48 8 86.61 8 101.33 18.75 128 32 128zm288-48c13.25 0 24-11.94 24-26.67S320 0 320 0s-24 38.61-24 53.33S306.75 80 320 80zm-208 48c13.25 0 24-11.94 24-26.67S112 48 112 48s-24 38.61-24 53.33S98.75 128 112 128zm64 0c13.25 0 24-11.94 24-26.67S176 48 176 48s-24 38.61-24 53.33S162.75 128 176 128zm64 0c13.25 0 24-11.94 24-26.67S240 48 240 48s-24 38.61-24 53.33S226.75 128 240 128zm160 0c13.25 0 24-11.94 24-26.67S400 48 400 48s-24 38.61-24 53.33S386.75 128 400 128zm64 0c13.25 0 24-11.94 24-26.67S464 48 464 48s-24 38.61-24 53.33S450.75 128 464 128zm64 0c13.25 0 24-11.94 24-26.67S528 48 528 48s-24 38.61-24 53.33S514.75 128 528 128z"],
    "hard-hat": [512, 512, [], "f807", "M480 288c0-80.25-49.28-148.92-119.19-177.62L320 192V80a16 16 0 0 0-16-16h-96a16 16 0 0 0-16 16v112l-40.81-81.62C81.28 139.08 32 207.75 32 288v64h448zm16 96H16a16 16 0 0 0-16 16v32a16 16 0 0 0 16 16h480a16 16 0 0 0 16-16v-32a16 16 0 0 0-16-16z"],
    "hashtag": [448, 512, [], "f292", "M440.667 182.109l7.143-40c1.313-7.355-4.342-14.109-11.813-14.109h-74.81l14.623-81.891C377.123 38.754 371.468 32 363.997 32h-40.632a12 12 0 0 0-11.813 9.891L296.175 128H197.54l14.623-81.891C213.477 38.754 207.822 32 200.35 32h-40.632a12 12 0 0 0-11.813 9.891L132.528 128H53.432a12 12 0 0 0-11.813 9.891l-7.143 40C33.163 185.246 38.818 192 46.289 192h74.81L98.242 320H19.146a12 12 0 0 0-11.813 9.891l-7.143 40C-1.123 377.246 4.532 384 12.003 384h74.81L72.19 465.891C70.877 473.246 76.532 480 84.003 480h40.632a12 12 0 0 0 11.813-9.891L151.826 384h98.634l-14.623 81.891C234.523 473.246 240.178 480 247.65 480h40.632a12 12 0 0 0 11.813-9.891L315.472 384h79.096a12 12 0 0 0 11.813-9.891l7.143-40c1.313-7.355-4.342-14.109-11.813-14.109h-74.81l22.857-128h79.096a12 12 0 0 0 11.813-9.891zM261.889 320h-98.634l22.857-128h98.634l-22.857 128z"],
    "hat-cowboy": [640, 512, [], "f8c0", "M490 296.9C480.51 239.51 450.51 64 392.3 64c-14 0-26.49 5.93-37 14a58.21 58.21 0 0 1-70.58 0c-10.51-8-23-14-37-14-58.2 0-88.2 175.47-97.71 232.88C188.81 309.47 243.73 320 320 320s131.23-10.51 170-23.1zm142.9-37.18a16 16 0 0 0-19.75 1.5c-1 .9-101.27 90.78-293.16 90.78-190.82 0-292.22-89.94-293.24-90.84A16 16 0 0 0 1 278.53C1.73 280.55 78.32 480 320 480s318.27-199.45 319-201.47a16 16 0 0 0-6.09-18.81z"],
    "hat-cowboy-side": [640, 512, [], "f8c1", "M260.8 291.06c-28.63-22.94-62-35.06-96.4-35.06C87 256 21.47 318.72 1.43 412.06c-3.55 16.6-.43 33.83 8.57 47.3C18.75 472.47 31.83 480 45.88 480H592c-103.21 0-155-37.07-233.19-104.46zm234.65-18.29L468.4 116.2A64 64 0 0 0 392 64.41L200.85 105a64 64 0 0 0-50.35 55.79L143.61 226c6.9-.83 13.7-2 20.79-2 41.79 0 82 14.55 117.29 42.82l98 84.48C450.76 412.54 494.9 448 592 448a48 48 0 0 0 48-48c0-25.39-29.6-119.33-144.55-127.23z"],
    "hat-wizard": [512, 512, [], "f6e8", "M496 448H16c-8.84 0-16 7.16-16 16v32c0 8.84 7.16 16 16 16h480c8.84 0 16-7.16 16-16v-32c0-8.84-7.16-16-16-16zm-304-64l-64-32 64-32 32-64 32 64 64 32-64 32-16 32h208l-86.41-201.63a63.955 63.955 0 0 1-1.89-45.45L416 0 228.42 107.19a127.989 127.989 0 0 0-53.46 59.15L64 416h144l-16-32zm64-224l16-32 16 32 32 16-32 16-16 32-16-32-32-16 32-16z"],
    "hdd": [576, 512, [], "f0a0", "M576 304v96c0 26.51-21.49 48-48 48H48c-26.51 0-48-21.49-48-48v-96c0-26.51 21.49-48 48-48h480c26.51 0 48 21.49 48 48zm-48-80a79.557 79.557 0 0 1 30.777 6.165L462.25 85.374A48.003 48.003 0 0 0 422.311 64H153.689a48 48 0 0 0-39.938 21.374L17.223 230.165A79.557 79.557 0 0 1 48 224h480zm-48 96c-17.673 0-32 14.327-32 32s14.327 32 32 32 32-14.327 32-32-14.327-32-32-32zm-96 0c-17.673 0-32 14.327-32 32s14.327 32 32 32 32-14.327 32-32-14.327-32-32-32z"],
    "heading": [512, 512, [], "f1dc", "M448 96v320h32a16 16 0 0 1 16 16v32a16 16 0 0 1-16 16H320a16 16 0 0 1-16-16v-32a16 16 0 0 1 16-16h32V288H160v128h32a16 16 0 0 1 16 16v32a16 16 0 0 1-16 16H32a16 16 0 0 1-16-16v-32a16 16 0 0 1 16-16h32V96H32a16 16 0 0 1-16-16V48a16 16 0 0 1 16-16h160a16 16 0 0 1 16 16v32a16 16 0 0 1-16 16h-32v128h192V96h-32a16 16 0 0 1-16-16V48a16 16 0 0 1 16-16h160a16 16 0 0 1 16 16v32a16 16 0 0 1-16 16z"],
    "headphones": [512, 512, [], "f025", "M256 32C114.52 32 0 146.496 0 288v48a32 32 0 0 0 17.689 28.622l14.383 7.191C34.083 431.903 83.421 480 144 480h24c13.255 0 24-10.745 24-24V280c0-13.255-10.745-24-24-24h-24c-31.342 0-59.671 12.879-80 33.627V288c0-105.869 86.131-192 192-192s192 86.131 192 192v1.627C427.671 268.879 399.342 256 368 256h-24c-13.255 0-24 10.745-24 24v176c0 13.255 10.745 24 24 24h24c60.579 0 109.917-48.098 111.928-108.187l14.382-7.191A32 32 0 0 0 512 336v-48c0-141.479-114.496-256-256-256z"],
    "headphones-alt": [512, 512, [], "f58f", "M160 288h-16c-35.35 0-64 28.7-64 64.12v63.76c0 35.41 28.65 64.12 64 64.12h16c17.67 0 32-14.36 32-32.06V320.06c0-17.71-14.33-32.06-32-32.06zm208 0h-16c-17.67 0-32 14.35-32 32.06v127.88c0 17.7 14.33 32.06 32 32.06h16c35.35 0 64-28.71 64-64.12v-63.76c0-35.41-28.65-64.12-64-64.12zM256 32C112.91 32 4.57 151.13 0 288v112c0 8.84 7.16 16 16 16h16c8.84 0 16-7.16 16-16V288c0-114.67 93.33-207.8 208-207.82 114.67.02 208 93.15 208 207.82v112c0 8.84 7.16 16 16 16h16c8.84 0 16-7.16 16-16V288C507.43 151.13 399.09 32 256 32z"],
    "headset": [512, 512, [], "f590", "M192 208c0-17.67-14.33-32-32-32h-16c-35.35 0-64 28.65-64 64v48c0 35.35 28.65 64 64 64h16c17.67 0 32-14.33 32-32V208zm176 144c35.35 0 64-28.65 64-64v-48c0-35.35-28.65-64-64-64h-16c-17.67 0-32 14.33-32 32v112c0 17.67 14.33 32 32 32h16zM256 0C113.18 0 4.58 118.83 0 256v16c0 8.84 7.16 16 16 16h16c8.84 0 16-7.16 16-16v-16c0-114.69 93.31-208 208-208s208 93.31 208 208h-.12c.08 2.43.12 165.72.12 165.72 0 23.35-18.93 42.28-42.28 42.28H320c0-26.51-21.49-48-48-48h-32c-26.51 0-48 21.49-48 48s21.49 48 48 48h181.72c49.86 0 90.28-40.42 90.28-90.28V256C507.42 118.83 398.82 0 256 0z"],
    "heart": [512, 512, [], "f004", "M462.3 62.6C407.5 15.9 326 24.3 275.7 76.2L256 96.5l-19.7-20.3C186.1 24.3 104.5 15.9 49.7 62.6c-62.8 53.6-66.1 149.8-9.9 207.9l193.5 199.8c12.5 12.9 32.8 12.9 45.3 0l193.5-199.8c56.3-58.1 53-154.3-9.8-207.9z"],
    "heart-broken": [512, 512, [], "f7a9", "M473.7 73.8l-2.4-2.5c-46-47-118-51.7-169.6-14.8L336 159.9l-96 64 48 128-144-144 96-64-28.6-86.5C159.7 19.6 87 24 40.7 71.4l-2.4 2.4C-10.4 123.6-12.5 202.9 31 256l212.1 218.6c7.1 7.3 18.6 7.3 25.7 0L481 255.9c43.5-53 41.4-132.3-7.3-182.1z"],
    "heartbeat": [512, 512, [], "f21e", "M320.2 243.8l-49.7 99.4c-6 12.1-23.4 11.7-28.9-.6l-56.9-126.3-30 71.7H60.6l182.5 186.5c7.1 7.3 18.6 7.3 25.7 0L451.4 288H342.3l-22.1-44.2zM473.7 73.9l-2.4-2.5c-51.5-52.6-135.8-52.6-187.4 0L256 100l-27.9-28.5c-51.5-52.7-135.9-52.7-187.4 0l-2.4 2.4C-10.4 123.7-12.5 203 31 256h102.4l35.9-86.2c5.4-12.9 23.6-13.2 29.4-.4l58.2 129.3 49-97.9c5.9-11.8 22.7-11.8 28.6 0l27.6 55.2H481c43.5-53 41.4-132.3-7.3-182.1z"],
    "helicopter": [640, 512, [], "f533", "M304 384h272c17.67 0 32-14.33 32-32 0-123.71-100.29-224-224-224V64h176c8.84 0 16-7.16 16-16V16c0-8.84-7.16-16-16-16H144c-8.84 0-16 7.16-16 16v32c0 8.84 7.16 16 16 16h176v64H112L68.8 70.4C65.78 66.37 61.03 64 56 64H16.01C5.6 64-2.04 73.78.49 83.88L32 192l160 64 86.4 115.2A31.992 31.992 0 0 0 304 384zm112-188.49C478.55 208.3 528.03 257.44 540.79 320H416V195.51zm219.37 263.3l-22.15-22.2c-6.25-6.26-16.24-6.1-22.64.01-7.09 6.77-13.84 11.25-24.64 11.25H240c-8.84 0-16 7.18-16 16.03v32.06c0 8.85 7.16 16.03 16 16.03h325.94c14.88 0 35.3-.47 68.45-29.52 7.02-6.14 7.57-17.05.98-23.66z"],
    "highlighter": [544, 512, [], "f591", "M0 479.98L99.92 512l35.45-35.45-67.04-67.04L0 479.98zm124.61-240.01a36.592 36.592 0 0 0-10.79 38.1l13.05 42.83-50.93 50.94 96.23 96.23 50.86-50.86 42.74 13.08c13.73 4.2 28.65-.01 38.15-10.78l35.55-41.64-173.34-173.34-41.52 35.44zm403.31-160.7l-63.2-63.2c-20.49-20.49-53.38-21.52-75.12-2.35L190.55 183.68l169.77 169.78L530.27 154.4c19.18-21.74 18.15-54.63-2.35-75.13z"],
    "hiking": [384, 512, [], "f6ec", "M80.95 472.23c-4.28 17.16 6.14 34.53 23.28 38.81 2.61.66 5.22.95 7.8.95 14.33 0 27.37-9.7 31.02-24.23l25.24-100.97-52.78-52.78-34.56 138.22zm14.89-196.12L137 117c2.19-8.42-3.14-16.95-11.92-19.06-43.88-10.52-88.35 15.07-99.32 57.17L.49 253.24c-2.19 8.42 3.14 16.95 11.92 19.06l63.56 15.25c8.79 2.1 17.68-3.02 19.87-11.44zM368 160h-16c-8.84 0-16 7.16-16 16v16h-34.75l-46.78-46.78C243.38 134.11 228.61 128 212.91 128c-27.02 0-50.47 18.3-57.03 44.52l-26.92 107.72a32.012 32.012 0 0 0 8.42 30.39L224 397.25V480c0 17.67 14.33 32 32 32s32-14.33 32-32v-82.75c0-17.09-6.66-33.16-18.75-45.25l-46.82-46.82c.15-.5.49-.89.62-1.41l19.89-79.57 22.43 22.43c6 6 14.14 9.38 22.62 9.38h48v240c0 8.84 7.16 16 16 16h16c8.84 0 16-7.16 16-16V176c.01-8.84-7.15-16-15.99-16zM240 96c26.51 0 48-21.49 48-48S266.51 0 240 0s-48 21.49-48 48 21.49 48 48 48z"],
    "hippo": [640, 512, [], "f6ed", "M581.12 96.2c-27.67-.15-52.5 17.58-76.6 26.62C489.98 88.27 455.83 64 416 64c-11.28 0-21.95 2.3-32 5.88V56c0-13.26-10.75-24-24-24h-16c-13.25 0-24 10.74-24 24v48.98C286.01 79.58 241.24 64 192 64 85.96 64 0 135.64 0 224v240c0 8.84 7.16 16 16 16h64c8.84 0 16-7.16 16-16v-70.79C128.35 407.57 166.72 416 208 416s79.65-8.43 112-22.79V464c0 8.84 7.16 16 16 16h64c8.84 0 16-7.16 16-16V288h128v32c0 8.84 7.16 16 16 16h32c8.84 0 16-7.16 16-16v-32c17.67 0 32-14.33 32-32v-92.02c0-34.09-24.79-67.59-58.88-67.78zM448 176c-8.84 0-16-7.16-16-16s7.16-16 16-16 16 7.16 16 16-7.16 16-16 16z"],
    "history": [512, 512, [], "f1da", "M504 255.531c.253 136.64-111.18 248.372-247.82 248.468-59.015.042-113.223-20.53-155.822-54.911-11.077-8.94-11.905-25.541-1.839-35.607l11.267-11.267c8.609-8.609 22.353-9.551 31.891-1.984C173.062 425.135 212.781 440 256 440c101.705 0 184-82.311 184-184 0-101.705-82.311-184-184-184-48.814 0-93.149 18.969-126.068 49.932l50.754 50.754c10.08 10.08 2.941 27.314-11.313 27.314H24c-8.837 0-16-7.163-16-16V38.627c0-14.254 17.234-21.393 27.314-11.314l49.372 49.372C129.209 34.136 189.552 8 256 8c136.81 0 247.747 110.78 248 247.531zm-180.912 78.784l9.823-12.63c8.138-10.463 6.253-25.542-4.21-33.679L288 256.349V152c0-13.255-10.745-24-24-24h-16c-13.255 0-24 10.745-24 24v135.651l65.409 50.874c10.463 8.137 25.541 6.253 33.679-4.21z"],
    "hockey-puck": [512, 512, [], "f453", "M0 160c0-53 114.6-96 256-96s256 43 256 96-114.6 96-256 96S0 213 0 160zm0 82.2V352c0 53 114.6 96 256 96s256-43 256-96V242.2c-113.4 82.3-398.5 82.4-512 0z"],
    "holly-berry": [448, 512, [], "f7aa", "M144 192c26.5 0 48-21.5 48-48s-21.5-48-48-48-48 21.5-48 48 21.5 48 48 48zm112-48c0 26.5 21.5 48 48 48s48-21.5 48-48-21.5-48-48-48-48 21.5-48 48zm-32-48c26.5 0 48-21.5 48-48S250.5 0 224 0s-48 21.5-48 48 21.5 48 48 48zm-16.2 139.1c.1-12.4-13.1-20.1-23.8-13.7-34.3 20.3-71.4 32.7-108.7 36.2-9.7.9-15.6 11.3-11.6 20.2 6.2 13.9 11.1 28.6 14.7 43.8 3.6 15.2-5.3 30.6-20.2 35.1-14.9 4.5-30.1 7.6-45.3 9.1-9.7 1-15.7 11.3-11.7 20.2 15 32.8 22.9 69.5 23 107.7.1 14.4 15.2 23.1 27.6 16 33.2-19 68.9-30.5 104.8-33.9 9.7-.9 15.6-11.3 11.6-20.2-6.2-13.9-11.1-28.6-14.7-43.8-3.6-15.2 5.3-30.6 20.2-35.1 14.9-4.5 30.1-7.6 45.3-9.1 9.7-1 15.7-11.3 11.7-20.2-15.5-34.2-23.3-72.5-22.9-112.3zM435 365.6c-15.2-1.6-30.3-4.7-45.3-9.1-14.9-4.5-23.8-19.9-20.2-35.1 3.6-15.2 8.5-29.8 14.7-43.8 4-8.9-1.9-19.3-11.6-20.2-37.3-3.5-74.4-15.9-108.7-36.2-10.7-6.3-23.9 1.4-23.8 13.7 0 1.6-.2 3.2-.2 4.9.2 33.3 7 65.7 19.9 94 5.7 12.4 5.2 26.6-.6 38.9 4.9 1.2 9.9 2.2 14.8 3.7 14.9 4.5 23.8 19.9 20.2 35.1-3.6 15.2-8.5 29.8-14.7 43.8-4 8.9 1.9 19.3 11.6 20.2 35.9 3.4 71.6 14.9 104.8 33.9 12.5 7.1 27.6-1.6 27.6-16 .2-38.2 8-75 23-107.7 4.3-8.7-1.8-19.1-11.5-20.1z"],
    "home": [576, 512, [], "f015", "M280.37 148.26L96 300.11V464a16 16 0 0 0 16 16l112.06-.29a16 16 0 0 0 15.92-16V368a16 16 0 0 1 16-16h64a16 16 0 0 1 16 16v95.64a16 16 0 0 0 16 16.05L464 480a16 16 0 0 0 16-16V300L295.67 148.26a12.19 12.19 0 0 0-15.3 0zM571.6 251.47L488 182.56V44.05a12 12 0 0 0-12-12h-56a12 12 0 0 0-12 12v72.61L318.47 43a48 48 0 0 0-61 0L4.34 251.47a12 12 0 0 0-1.6 16.9l25.5 31A12 12 0 0 0 45.15 301l235.22-193.74a12.19 12.19 0 0 1 15.3 0L530.9 301a12 12 0 0 0 16.9-1.6l25.5-31a12 12 0 0 0-1.7-16.93z"],
    "horse": [576, 512, [], "f6f0", "M575.92 76.6c-.01-8.13-3.02-15.87-8.58-21.8-3.78-4.03-8.58-9.12-13.69-14.5 11.06-6.84 19.5-17.49 22.18-30.66C576.85 4.68 572.96 0 567.9 0H447.92c-70.69 0-128 57.31-128 128H160c-28.84 0-54.4 12.98-72 33.11V160c-48.53 0-88 39.47-88 88v56c0 8.84 7.16 16 16 16h16c8.84 0 16-7.16 16-16v-56c0-13.22 6.87-24.39 16.78-31.68-.21 2.58-.78 5.05-.78 7.68 0 27.64 11.84 52.36 30.54 69.88l-25.72 68.6a63.945 63.945 0 0 0-2.16 37.99l24.85 99.41A15.982 15.982 0 0 0 107.02 512h65.96c10.41 0 18.05-9.78 15.52-19.88l-26.31-105.26 23.84-63.59L320 345.6V496c0 8.84 7.16 16 16 16h64c8.84 0 16-7.16 16-16V318.22c19.74-20.19 32-47.75 32-78.22 0-.22-.07-.42-.08-.64V136.89l16 7.11 18.9 37.7c7.45 14.87 25.05 21.55 40.49 15.37l32.55-13.02a31.997 31.997 0 0 0 20.12-29.74l-.06-77.71zm-64 19.4c-8.84 0-16-7.16-16-16s7.16-16 16-16 16 7.16 16 16-7.16 16-16 16z"],
    "horse-head": [512, 512, [], "f7ab", "M509.8 332.5l-69.9-164.3c-14.9-41.2-50.4-71-93-79.2 18-10.6 46.3-35.9 34.2-82.3-1.3-5-7.1-7.9-12-6.1L166.9 76.3C35.9 123.4 0 238.9 0 398.8V480c0 17.7 14.3 32 32 32h236.2c23.8 0 39.3-25 28.6-46.3L256 384v-.7c-45.6-3.5-84.6-30.7-104.3-69.6-1.6-3.1-.9-6.9 1.6-9.3l12.1-12.1c3.9-3.9 10.6-2.7 12.9 2.4 14.8 33.7 48.2 57.4 87.4 57.4 17.2 0 33-5.1 46.8-13.2l46 63.9c6 8.4 15.7 13.3 26 13.3h50.3c8.5 0 16.6-3.4 22.6-9.4l45.3-39.8c8.9-9.1 11.7-22.6 7.1-34.4zM328 224c-13.3 0-24-10.7-24-24s10.7-24 24-24 24 10.7 24 24-10.7 24-24 24z"],
    "hospital": [448, 512, [], "f0f8", "M448 492v20H0v-20c0-6.627 5.373-12 12-12h20V120c0-13.255 10.745-24 24-24h88V24c0-13.255 10.745-24 24-24h112c13.255 0 24 10.745 24 24v72h88c13.255 0 24 10.745 24 24v360h20c6.627 0 12 5.373 12 12zM308 192h-40c-6.627 0-12 5.373-12 12v40c0 6.627 5.373 12 12 12h40c6.627 0 12-5.373 12-12v-40c0-6.627-5.373-12-12-12zm-168 64h40c6.627 0 12-5.373 12-12v-40c0-6.627-5.373-12-12-12h-40c-6.627 0-12 5.373-12 12v40c0 6.627 5.373 12 12 12zm104 128h-40c-6.627 0-12 5.373-12 12v84h64v-84c0-6.627-5.373-12-12-12zm64-96h-40c-6.627 0-12 5.373-12 12v40c0 6.627 5.373 12 12 12h40c6.627 0 12-5.373 12-12v-40c0-6.627-5.373-12-12-12zm-116 12c0-6.627-5.373-12-12-12h-40c-6.627 0-12 5.373-12 12v40c0 6.627 5.373 12 12 12h40c6.627 0 12-5.373 12-12v-40zM182 96h26v26a6 6 0 0 0 6 6h20a6 6 0 0 0 6-6V96h26a6 6 0 0 0 6-6V70a6 6 0 0 0-6-6h-26V38a6 6 0 0 0-6-6h-20a6 6 0 0 0-6 6v26h-26a6 6 0 0 0-6 6v20a6 6 0 0 0 6 6z"],
    "hospital-alt": [576, 512, [], "f47d", "M544 96H416V32c0-17.7-14.3-32-32-32H192c-17.7 0-32 14.3-32 32v64H32c-17.7 0-32 14.3-32 32v368c0 8.8 7.2 16 16 16h544c8.8 0 16-7.2 16-16V128c0-17.7-14.3-32-32-32zM160 436c0 6.6-5.4 12-12 12h-40c-6.6 0-12-5.4-12-12v-40c0-6.6 5.4-12 12-12h40c6.6 0 12 5.4 12 12v40zm0-128c0 6.6-5.4 12-12 12h-40c-6.6 0-12-5.4-12-12v-40c0-6.6 5.4-12 12-12h40c6.6 0 12 5.4 12 12v40zm160 128c0 6.6-5.4 12-12 12h-40c-6.6 0-12-5.4-12-12v-40c0-6.6 5.4-12 12-12h40c6.6 0 12 5.4 12 12v40zm0-128c0 6.6-5.4 12-12 12h-40c-6.6 0-12-5.4-12-12v-40c0-6.6 5.4-12 12-12h40c6.6 0 12 5.4 12 12v40zm16-170c0 3.3-2.7 6-6 6h-26v26c0 3.3-2.7 6-6 6h-20c-3.3 0-6-2.7-6-6v-26h-26c-3.3 0-6-2.7-6-6v-20c0-3.3 2.7-6 6-6h26V86c0-3.3 2.7-6 6-6h20c3.3 0 6 2.7 6 6v26h26c3.3 0 6 2.7 6 6v20zm144 298c0 6.6-5.4 12-12 12h-40c-6.6 0-12-5.4-12-12v-40c0-6.6 5.4-12 12-12h40c6.6 0 12 5.4 12 12v40zm0-128c0 6.6-5.4 12-12 12h-40c-6.6 0-12-5.4-12-12v-40c0-6.6 5.4-12 12-12h40c6.6 0 12 5.4 12 12v40z"],
    "hospital-symbol": [512, 512, [], "f47e", "M256 0C114.6 0 0 114.6 0 256s114.6 256 256 256 256-114.6 256-256S397.4 0 256 0zm112 376c0 4.4-3.6 8-8 8h-48c-4.4 0-8-3.6-8-8v-88h-96v88c0 4.4-3.6 8-8 8h-48c-4.4 0-8-3.6-8-8V136c0-4.4 3.6-8 8-8h48c4.4 0 8 3.6 8 8v88h96v-88c0-4.4 3.6-8 8-8h48c4.4 0 8 3.6 8 8v240z"],
    "hot-tub": [512, 512, [], "f593", "M414.21 177.65c1.02 8.21 7.75 14.35 15.75 14.35h16.12c9.51 0 17.08-8.57 16-18.35-4.34-39.11-22.4-74.53-50.13-97.16-17.37-14.17-28.82-36.75-31.98-62.15C378.96 6.14 372.22 0 364.23 0h-16.12c-9.51 0-17.09 8.57-16 18.35 4.34 39.11 22.4 74.53 50.13 97.16 17.36 14.17 28.82 36.75 31.97 62.14zm-108 0c1.02 8.21 7.75 14.35 15.75 14.35h16.12c9.51 0 17.08-8.57 16-18.35-4.34-39.11-22.4-74.53-50.13-97.16-17.37-14.17-28.82-36.75-31.98-62.15C270.96 6.14 264.22 0 256.23 0h-16.12c-9.51 0-17.09 8.57-16 18.35 4.34 39.11 22.4 74.53 50.13 97.16 17.36 14.17 28.82 36.75 31.97 62.14zM480 256H256l-110.93-83.2a63.99 63.99 0 0 0-38.4-12.8H64c-35.35 0-64 28.65-64 64v224c0 35.35 28.65 64 64 64h384c35.35 0 64-28.65 64-64V288c0-17.67-14.33-32-32-32zM128 440c0 4.42-3.58 8-8 8h-16c-4.42 0-8-3.58-8-8V328c0-4.42 3.58-8 8-8h16c4.42 0 8 3.58 8 8v112zm96 0c0 4.42-3.58 8-8 8h-16c-4.42 0-8-3.58-8-8V328c0-4.42 3.58-8 8-8h16c4.42 0 8 3.58 8 8v112zm96 0c0 4.42-3.58 8-8 8h-16c-4.42 0-8-3.58-8-8V328c0-4.42 3.58-8 8-8h16c4.42 0 8 3.58 8 8v112zm96 0c0 4.42-3.58 8-8 8h-16c-4.42 0-8-3.58-8-8V328c0-4.42 3.58-8 8-8h16c4.42 0 8 3.58 8 8v112zM64 128c35.35 0 64-28.65 64-64S99.35 0 64 0 0 28.65 0 64s28.65 64 64 64z"],
    "hotdog": [512, 512, [], "f80f", "M488.56 23.44a80 80 0 0 0-113.12 0l-352 352a80 80 0 1 0 113.12 113.12l352-352a80 80 0 0 0 0-113.12zm-49.93 95.19c-19.6 19.59-37.52 22.67-51.93 25.14C373.76 146 364.4 147.6 352 160s-14 21.76-16.23 34.71c-2.48 14.4-5.55 32.33-25.15 51.92s-37.52 22.67-51.92 25.15C245.75 274 236.4 275.6 224 288s-14 21.75-16.23 34.7c-2.47 14.4-5.54 32.33-25.14 51.92s-37.53 22.68-51.93 25.15C117.76 402 108.4 403.6 96 416a16 16 0 0 1-22.63-22.63c19.6-19.59 37.52-22.67 51.92-25.14 13-2.22 22.3-3.82 34.71-16.23s14-21.75 16.22-34.7c2.48-14.4 5.55-32.33 25.15-51.92s37.52-22.67 51.92-25.14c13-2.22 22.3-3.83 34.7-16.23s14-21.76 16.24-34.71c2.47-14.4 5.54-32.33 25.14-51.92s37.52-22.68 51.92-25.15C394.24 110 403.59 108.41 416 96a16 16 0 0 1 22.63 22.63zM31.44 322.18L322.18 31.44l-11.54-11.55c-25-25-63.85-26.66-86.79-3.72L16.17 223.85c-22.94 22.94-21.27 61.79 3.72 86.78zm449.12-132.36L189.82 480.56l11.54 11.55c25 25 63.85 26.66 86.79 3.72l207.68-207.68c22.94-22.94 21.27-61.79-3.72-86.79z"],
    "hotel": [576, 512, [], "f594", "M560 64c8.84 0 16-7.16 16-16V16c0-8.84-7.16-16-16-16H16C7.16 0 0 7.16 0 16v32c0 8.84 7.16 16 16 16h15.98v384H16c-8.84 0-16 7.16-16 16v32c0 8.84 7.16 16 16 16h240v-80c0-8.8 7.2-16 16-16h32c8.8 0 16 7.2 16 16v80h240c8.84 0 16-7.16 16-16v-32c0-8.84-7.16-16-16-16h-16V64h16zm-304 44.8c0-6.4 6.4-12.8 12.8-12.8h38.4c6.4 0 12.8 6.4 12.8 12.8v38.4c0 6.4-6.4 12.8-12.8 12.8h-38.4c-6.4 0-12.8-6.4-12.8-12.8v-38.4zm0 96c0-6.4 6.4-12.8 12.8-12.8h38.4c6.4 0 12.8 6.4 12.8 12.8v38.4c0 6.4-6.4 12.8-12.8 12.8h-38.4c-6.4 0-12.8-6.4-12.8-12.8v-38.4zm-128-96c0-6.4 6.4-12.8 12.8-12.8h38.4c6.4 0 12.8 6.4 12.8 12.8v38.4c0 6.4-6.4 12.8-12.8 12.8h-38.4c-6.4 0-12.8-6.4-12.8-12.8v-38.4zM179.2 256h-38.4c-6.4 0-12.8-6.4-12.8-12.8v-38.4c0-6.4 6.4-12.8 12.8-12.8h38.4c6.4 0 12.8 6.4 12.8 12.8v38.4c0 6.4-6.4 12.8-12.8 12.8zM192 384c0-53.02 42.98-96 96-96s96 42.98 96 96H192zm256-140.8c0 6.4-6.4 12.8-12.8 12.8h-38.4c-6.4 0-12.8-6.4-12.8-12.8v-38.4c0-6.4 6.4-12.8 12.8-12.8h38.4c6.4 0 12.8 6.4 12.8 12.8v38.4zm0-96c0 6.4-6.4 12.8-12.8 12.8h-38.4c-6.4 0-12.8-6.4-12.8-12.8v-38.4c0-6.4 6.4-12.8 12.8-12.8h38.4c6.4 0 12.8 6.4 12.8 12.8v38.4z"],
    "hourglass": [384, 512, [], "f254", "M360 64c13.255 0 24-10.745 24-24V24c0-13.255-10.745-24-24-24H24C10.745 0 0 10.745 0 24v16c0 13.255 10.745 24 24 24 0 90.965 51.016 167.734 120.842 192C75.016 280.266 24 357.035 24 448c-13.255 0-24 10.745-24 24v16c0 13.255 10.745 24 24 24h336c13.255 0 24-10.745 24-24v-16c0-13.255-10.745-24-24-24 0-90.965-51.016-167.734-120.842-192C308.984 231.734 360 154.965 360 64z"],
    "hourglass-end": [384, 512, [], "f253", "M360 64c13.255 0 24-10.745 24-24V24c0-13.255-10.745-24-24-24H24C10.745 0 0 10.745 0 24v16c0 13.255 10.745 24 24 24 0 90.965 51.016 167.734 120.842 192C75.016 280.266 24 357.035 24 448c-13.255 0-24 10.745-24 24v16c0 13.255 10.745 24 24 24h336c13.255 0 24-10.745 24-24v-16c0-13.255-10.745-24-24-24 0-90.965-51.016-167.734-120.842-192C308.984 231.734 360 154.965 360 64zM192 208c-57.787 0-104-66.518-104-144h208c0 77.945-46.51 144-104 144z"],
    "hourglass-half": [384, 512, [], "f252", "M360 0H24C10.745 0 0 10.745 0 24v16c0 13.255 10.745 24 24 24 0 90.965 51.016 167.734 120.842 192C75.016 280.266 24 357.035 24 448c-13.255 0-24 10.745-24 24v16c0 13.255 10.745 24 24 24h336c13.255 0 24-10.745 24-24v-16c0-13.255-10.745-24-24-24 0-90.965-51.016-167.734-120.842-192C308.984 231.734 360 154.965 360 64c13.255 0 24-10.745 24-24V24c0-13.255-10.745-24-24-24zm-75.078 384H99.08c17.059-46.797 52.096-80 92.92-80 40.821 0 75.862 33.196 92.922 80zm.019-256H99.078C91.988 108.548 88 86.748 88 64h208c0 22.805-3.987 44.587-11.059 64z"],
    "hourglass-start": [384, 512, [], "f251", "M360 0H24C10.745 0 0 10.745 0 24v16c0 13.255 10.745 24 24 24 0 90.965 51.016 167.734 120.842 192C75.016 280.266 24 357.035 24 448c-13.255 0-24 10.745-24 24v16c0 13.255 10.745 24 24 24h336c13.255 0 24-10.745 24-24v-16c0-13.255-10.745-24-24-24 0-90.965-51.016-167.734-120.842-192C308.984 231.734 360 154.965 360 64c13.255 0 24-10.745 24-24V24c0-13.255-10.745-24-24-24zm-64 448H88c0-77.458 46.204-144 104-144 57.786 0 104 66.517 104 144z"],
    "house-damage": [576, 512, [], "f6f1", "M288 114.96L69.47 307.71c-1.62 1.46-3.69 2.14-5.47 3.35V496c0 8.84 7.16 16 16 16h149.23L192 439.19l104.11-64-60.16-119.22L384 392.75l-104.11 64L319.81 512H496c8.84 0 16-7.16 16-16V311.1c-1.7-1.16-3.72-1.82-5.26-3.2L288 114.96zm282.69 121.32L512 184.45V48c0-8.84-7.16-16-16-16h-64c-8.84 0-16 7.16-16 16v51.69L314.75 10.31C307.12 3.45 297.56.01 288 0s-19.1 3.41-26.7 10.27L5.31 236.28c-6.57 5.91-7.12 16.02-1.21 22.6l21.4 23.82c5.9 6.57 16.02 7.12 22.6 1.21L277.42 81.63c6.05-5.33 15.12-5.33 21.17 0L527.91 283.9c6.57 5.9 16.69 5.36 22.6-1.21l21.4-23.82c5.9-6.57 5.36-16.69-1.22-22.59z"],
    "hryvnia": [384, 512, [], "f6f2", "M368 240c8.84 0 16-7.16 16-16v-32c0-8.84-7.16-16-16-16h-41.86c13.41-28.63 13.74-63.33-4.13-94.05C303.34 49.84 267.1 32 229.96 32h-78.82c-24.32 0-47.86 8.53-66.54 24.09L72.83 65.9c-10.18 8.49-11.56 23.62-3.07 33.8l20.49 24.59c8.49 10.19 23.62 11.56 33.81 3.07l11.73-9.78c4.32-3.6 9.77-5.57 15.39-5.57h83.62c11.69 0 21.2 9.52 21.2 21.2 0 5.91-2.48 11.58-6.81 15.58L219.7 176H16c-8.84 0-16 7.16-16 16v32c0 8.84 7.16 16 16 16h134.37l-34.67 32H16c-8.84 0-16 7.16-16 16v32c0 8.84 7.16 16 16 16h41.86c-13.41 28.63-13.74 63.33 4.13 94.05C80.66 462.15 116.9 480 154.04 480h78.82c24.32 0 47.86-8.53 66.54-24.09l11.77-9.81c10.18-8.49 11.56-23.62 3.07-33.8l-20.49-24.59c-8.49-10.19-23.62-11.56-33.81-3.07l-11.75 9.8a23.992 23.992 0 0 1-15.36 5.56H149.2c-11.69 0-21.2-9.52-21.2-21.2 0-5.91 2.48-11.58 6.81-15.58L164.3 336H368c8.84 0 16-7.16 16-16v-32c0-8.84-7.16-16-16-16H233.63l34.67-32H368z"],
    "i-cursor": [256, 512, [], "f246", "M256 52.048V12.065C256 5.496 250.726.148 244.158.066 211.621-.344 166.469.011 128 37.959 90.266.736 46.979-.114 11.913.114 5.318.157 0 5.519 0 12.114v39.645c0 6.687 5.458 12.078 12.145 11.998C38.111 63.447 96 67.243 96 112.182V224H60c-6.627 0-12 5.373-12 12v40c0 6.627 5.373 12 12 12h36v112c0 44.932-56.075 48.031-83.95 47.959C5.404 447.942 0 453.306 0 459.952v39.983c0 6.569 5.274 11.917 11.842 11.999 32.537.409 77.689.054 116.158-37.894 37.734 37.223 81.021 38.073 116.087 37.845 6.595-.043 11.913-5.405 11.913-12V460.24c0-6.687-5.458-12.078-12.145-11.998C217.889 448.553 160 444.939 160 400V288h36c6.627 0 12-5.373 12-12v-40c0-6.627-5.373-12-12-12h-36V112.182c0-44.932 56.075-48.213 83.95-48.142 6.646.018 12.05-5.346 12.05-11.992z"],
    "ice-cream": [448, 512, [], "f810", "M368 160h-.94a144 144 0 1 0-286.12 0H80a48 48 0 0 0 0 96h288a48 48 0 0 0 0-96zM195.38 493.69a31.52 31.52 0 0 0 57.24 0L352 288H96z"],
    "icicles": [512, 512, [], "f7ad", "M511.4 37.9C515.1 18.2 500 0 480 0H32C10.6 0-4.8 20.7 1.4 41.2l87.1 273.4c2.5 7.2 12.7 7.2 15.1 0L140 190.5l44.2 187.3c1.9 8.3 13.7 8.3 15.6 0l46.5-196.9 34.1 133.4c2.3 7.6 13 7.6 15.3 0l45.8-172.5 66.7 363.8c1.7 8.6 14 8.6 15.7 0l87.5-467.7z"],
    "icons": [512, 512, [], "f86d", "M116.65 219.35a15.68 15.68 0 0 0 22.65 0l96.75-99.83c28.15-29 26.5-77.1-4.91-103.88C203.75-7.7 163-3.5 137.86 22.44L128 32.58l-9.85-10.14C93.05-3.5 52.25-7.7 24.86 15.64c-31.41 26.78-33 74.85-5 103.88zm143.92 100.49h-48l-7.08-14.24a27.39 27.39 0 0 0-25.66-17.78h-71.71a27.39 27.39 0 0 0-25.66 17.78l-7 14.24h-48A27.45 27.45 0 0 0 0 347.3v137.25A27.44 27.44 0 0 0 27.43 512h233.14A27.45 27.45 0 0 0 288 484.55V347.3a27.45 27.45 0 0 0-27.43-27.46zM144 468a52 52 0 1 1 52-52 52 52 0 0 1-52 52zm355.4-115.9h-60.58l22.36-50.75c2.1-6.65-3.93-13.21-12.18-13.21h-75.59c-6.3 0-11.66 3.9-12.5 9.1l-16.8 106.93c-1 6.3 4.88 11.89 12.5 11.89h62.31l-24.2 83c-1.89 6.65 4.2 12.9 12.23 12.9a13.26 13.26 0 0 0 10.92-5.25l92.4-138.91c4.88-6.91-1.16-15.7-10.87-15.7zM478.08.33L329.51 23.17C314.87 25.42 304 38.92 304 54.83V161.6a83.25 83.25 0 0 0-16-1.7c-35.35 0-64 21.48-64 48s28.65 48 64 48c35.2 0 63.73-21.32 64-47.66V99.66l112-17.22v47.18a83.25 83.25 0 0 0-16-1.7c-35.35 0-64 21.48-64 48s28.65 48 64 48c35.2 0 63.73-21.32 64-47.66V32c0-19.48-16-34.42-33.92-31.67z"],
    "id-badge": [384, 512, [], "f2c1", "M336 0H48C21.5 0 0 21.5 0 48v416c0 26.5 21.5 48 48 48h288c26.5 0 48-21.5 48-48V48c0-26.5-21.5-48-48-48zM144 32h96c8.8 0 16 7.2 16 16s-7.2 16-16 16h-96c-8.8 0-16-7.2-16-16s7.2-16 16-16zm48 128c35.3 0 64 28.7 64 64s-28.7 64-64 64-64-28.7-64-64 28.7-64 64-64zm112 236.8c0 10.6-10 19.2-22.4 19.2H102.4C90 416 80 407.4 80 396.8v-19.2c0-31.8 30.1-57.6 67.2-57.6h5c12.3 5.1 25.7 8 39.8 8s27.6-2.9 39.8-8h5c37.1 0 67.2 25.8 67.2 57.6v19.2z"],
    "id-card": [576, 512, [], "f2c2", "M528 32H48C21.5 32 0 53.5 0 80v16h576V80c0-26.5-21.5-48-48-48zM0 432c0 26.5 21.5 48 48 48h480c26.5 0 48-21.5 48-48V128H0v304zm352-232c0-4.4 3.6-8 8-8h144c4.4 0 8 3.6 8 8v16c0 4.4-3.6 8-8 8H360c-4.4 0-8-3.6-8-8v-16zm0 64c0-4.4 3.6-8 8-8h144c4.4 0 8 3.6 8 8v16c0 4.4-3.6 8-8 8H360c-4.4 0-8-3.6-8-8v-16zm0 64c0-4.4 3.6-8 8-8h144c4.4 0 8 3.6 8 8v16c0 4.4-3.6 8-8 8H360c-4.4 0-8-3.6-8-8v-16zM176 192c35.3 0 64 28.7 64 64s-28.7 64-64 64-64-28.7-64-64 28.7-64 64-64zM67.1 396.2C75.5 370.5 99.6 352 128 352h8.2c12.3 5.1 25.7 8 39.8 8s27.6-2.9 39.8-8h8.2c28.4 0 52.5 18.5 60.9 44.2 3.2 9.9-5.2 19.8-15.6 19.8H82.7c-10.4 0-18.8-10-15.6-19.8z"],
    "id-card-alt": [576, 512, [], "f47f", "M528 64H384v96H192V64H48C21.5 64 0 85.5 0 112v352c0 26.5 21.5 48 48 48h480c26.5 0 48-21.5 48-48V112c0-26.5-21.5-48-48-48zM288 224c35.3 0 64 28.7 64 64s-28.7 64-64 64-64-28.7-64-64 28.7-64 64-64zm93.3 224H194.7c-10.4 0-18.8-10-15.6-19.8 8.3-25.6 32.4-44.2 60.9-44.2h8.2c12.3 5.1 25.7 8 39.8 8s27.6-2.9 39.8-8h8.2c28.4 0 52.5 18.5 60.9 44.2 3.2 9.8-5.2 19.8-15.6 19.8zM352 32c0-17.7-14.3-32-32-32h-64c-17.7 0-32 14.3-32 32v96h128V32z"],
    "igloo": [576, 512, [], "f7ae", "M320 33.9c-10.5-1.2-21.2-1.9-32-1.9-99.8 0-187.8 50.8-239.4 128H320V33.9zM96 192H30.3C11.1 230.6 0 274 0 320h96V192zM352 39.4V160h175.4C487.2 99.9 424.8 55.9 352 39.4zM480 320h96c0-46-11.1-89.4-30.3-128H480v128zm-64 64v96h128c17.7 0 32-14.3 32-32v-96H411.5c2.6 10.3 4.5 20.9 4.5 32zm32-192H128v128h49.8c22.2-38.1 63-64 110.2-64s88 25.9 110.2 64H448V192zM0 448c0 17.7 14.3 32 32 32h128v-96c0-11.1 1.9-21.7 4.5-32H0v96zm288-160c-53 0-96 43-96 96v96h192v-96c0-53-43-96-96-96z"],
    "image": [512, 512, [], "f03e", "M464 448H48c-26.51 0-48-21.49-48-48V112c0-26.51 21.49-48 48-48h416c26.51 0 48 21.49 48 48v288c0 26.51-21.49 48-48 48zM112 120c-30.928 0-56 25.072-56 56s25.072 56 56 56 56-25.072 56-56-25.072-56-56-56zM64 384h384V272l-87.515-87.515c-4.686-4.686-12.284-4.686-16.971 0L208 320l-55.515-55.515c-4.686-4.686-12.284-4.686-16.971 0L64 336v48z"],
    "images": [576, 512, [], "f302", "M480 416v16c0 26.51-21.49 48-48 48H48c-26.51 0-48-21.49-48-48V176c0-26.51 21.49-48 48-48h16v208c0 44.112 35.888 80 80 80h336zm96-80V80c0-26.51-21.49-48-48-48H144c-26.51 0-48 21.49-48 48v256c0 26.51 21.49 48 48 48h384c26.51 0 48-21.49 48-48zM256 128c0 26.51-21.49 48-48 48s-48-21.49-48-48 21.49-48 48-48 48 21.49 48 48zm-96 144l55.515-55.515c4.686-4.686 12.284-4.686 16.971 0L272 256l135.515-135.515c4.686-4.686 12.284-4.686 16.971 0L512 208v112H160v-48z"],
    "inbox": [576, 512, [], "f01c", "M567.938 243.908L462.25 85.374A48.003 48.003 0 0 0 422.311 64H153.689a48 48 0 0 0-39.938 21.374L8.062 243.908A47.994 47.994 0 0 0 0 270.533V400c0 26.51 21.49 48 48 48h480c26.51 0 48-21.49 48-48V270.533a47.994 47.994 0 0 0-8.062-26.625zM162.252 128h251.497l85.333 128H376l-32 64H232l-32-64H76.918l85.334-128z"],
    "indent": [448, 512, [], "f03c", "M27.31 363.3l96-96a16 16 0 0 0 0-22.62l-96-96C17.27 138.66 0 145.78 0 160v192c0 14.31 17.33 21.3 27.31 11.3zM432 416H16a16 16 0 0 0-16 16v32a16 16 0 0 0 16 16h416a16 16 0 0 0 16-16v-32a16 16 0 0 0-16-16zm3.17-128H204.83A12.82 12.82 0 0 0 192 300.83v38.34A12.82 12.82 0 0 0 204.83 352h230.34A12.82 12.82 0 0 0 448 339.17v-38.34A12.82 12.82 0 0 0 435.17 288zm0-128H204.83A12.82 12.82 0 0 0 192 172.83v38.34A12.82 12.82 0 0 0 204.83 224h230.34A12.82 12.82 0 0 0 448 211.17v-38.34A12.82 12.82 0 0 0 435.17 160zM432 32H16A16 16 0 0 0 0 48v32a16 16 0 0 0 16 16h416a16 16 0 0 0 16-16V48a16 16 0 0 0-16-16z"],
    "industry": [512, 512, [], "f275", "M475.115 163.781L336 252.309v-68.28c0-18.916-20.931-30.399-36.885-20.248L160 252.309V56c0-13.255-10.745-24-24-24H24C10.745 32 0 42.745 0 56v400c0 13.255 10.745 24 24 24h464c13.255 0 24-10.745 24-24V184.029c0-18.917-20.931-30.399-36.885-20.248z"],
    "infinity": [640, 512, [], "f534", "M471.1 96C405 96 353.3 137.3 320 174.6 286.7 137.3 235 96 168.9 96 75.8 96 0 167.8 0 256s75.8 160 168.9 160c66.1 0 117.8-41.3 151.1-78.6 33.3 37.3 85 78.6 151.1 78.6 93.1 0 168.9-71.8 168.9-160S564.2 96 471.1 96zM168.9 320c-40.2 0-72.9-28.7-72.9-64s32.7-64 72.9-64c38.2 0 73.4 36.1 94 64-20.4 27.6-55.9 64-94 64zm302.2 0c-38.2 0-73.4-36.1-94-64 20.4-27.6 55.9-64 94-64 40.2 0 72.9 28.7 72.9 64s-32.7 64-72.9 64z"],
    "info": [192, 512, [], "f129", "M20 424.229h20V279.771H20c-11.046 0-20-8.954-20-20V212c0-11.046 8.954-20 20-20h112c11.046 0 20 8.954 20 20v212.229h20c11.046 0 20 8.954 20 20V492c0 11.046-8.954 20-20 20H20c-11.046 0-20-8.954-20-20v-47.771c0-11.046 8.954-20 20-20zM96 0C56.235 0 24 32.235 24 72s32.235 72 72 72 72-32.235 72-72S135.764 0 96 0z"],
    "info-circle": [512, 512, [], "f05a", "M256 8C119.043 8 8 119.083 8 256c0 136.997 111.043 248 248 248s248-111.003 248-248C504 119.083 392.957 8 256 8zm0 110c23.196 0 42 18.804 42 42s-18.804 42-42 42-42-18.804-42-42 18.804-42 42-42zm56 254c0 6.627-5.373 12-12 12h-88c-6.627 0-12-5.373-12-12v-24c0-6.627 5.373-12 12-12h12v-64h-12c-6.627 0-12-5.373-12-12v-24c0-6.627 5.373-12 12-12h64c6.627 0 12 5.373 12 12v100h12c6.627 0 12 5.373 12 12v24z"],
    "italic": [320, 512, [], "f033", "M320 48v32a16 16 0 0 1-16 16h-62.76l-80 320H208a16 16 0 0 1 16 16v32a16 16 0 0 1-16 16H16a16 16 0 0 1-16-16v-32a16 16 0 0 1 16-16h62.76l80-320H112a16 16 0 0 1-16-16V48a16 16 0 0 1 16-16h192a16 16 0 0 1 16 16z"],
    "jedi": [576, 512, [], "f669", "M535.95308,352c-42.64069,94.17188-137.64086,160-247.9848,160q-6.39844,0-12.84377-.29688C171.15558,506.9375,81.26481,442.23438,40.01474,352H79.93668L21.3272,293.40625a264.82522,264.82522,0,0,1-5.10938-39.42187,273.6653,273.6653,0,0,1,.5-29.98438H63.93665L22.546,182.625A269.79782,269.79782,0,0,1,130.51489,20.54688a16.06393,16.06393,0,0,1,9.28127-3,16.36332,16.36332,0,0,1,13.5,7.25,16.02739,16.02739,0,0,1,1.625,15.09374,138.387,138.387,0,0,0-9.84376,51.26563c0,45.10937,21.04691,86.57813,57.71884,113.73437a16.29989,16.29989,0,0,1,1.20313,25.39063c-26.54692,23.98437-41.17194,56.5-41.17194,91.57813,0,60.03124,42.95319,110.28124,99.89079,121.92187l2.5-65.26563L238.062,397a8.33911,8.33911,0,0,1-10-.75,8.025,8.025,0,0,1-1.39063-9.9375l20.125-33.76562-42.06257-8.73438a7.9898,7.9898,0,0,1,0-15.65625l42.06257-8.71875-20.10941-33.73438a7.99122,7.99122,0,0,1,11.35939-10.71874L268.437,295.64062,279.95265,7.67188a7.97138,7.97138,0,0,1,8-7.67188h.04687a8.02064,8.02064,0,0,1,7.95314,7.70312L307.48394,295.625l30.39068-20.67188a8.08327,8.08327,0,0,1,10,.8125,7.99866,7.99866,0,0,1,1.39062,9.90626L329.12461,319.4375l42.07819,8.73438a7.99373,7.99373,0,0,1,0,15.65624l-42.07819,8.71876,20.1094,33.73437a7.97791,7.97791,0,0,1-1.32812,9.92187A8.25739,8.25739,0,0,1,337.87462,397L310.7027,378.53125l2.5,65.34375c48.48446-9.40625,87.57828-48.15625,97.31267-96.5A123.52652,123.52652,0,0,0,371.9528,230.29688a16.30634,16.30634,0,0,1,1.20313-25.42188c36.65631-27.17188,57.6876-68.60938,57.6876-113.73438a138.01689,138.01689,0,0,0-9.85939-51.3125,15.98132,15.98132,0,0,1,1.60937-15.09374,16.36914,16.36914,0,0,1,13.5-7.23438,16.02453,16.02453,0,0,1,9.25,2.98438A271.26947,271.26947,0,0,1,553.25,182.76562L511.99992,224h46.9532C559.3125,229.76562,560,235.45312,560,241.26562a270.092,270.092,0,0,1-5.125,51.85938L495.98427,352Z"],
    "joint": [640, 512, [], "f595", "M444.34 181.1c22.38 15.68 35.66 41.16 35.66 68.59V280c0 4.42 3.58 8 8 8h48c4.42 0 8-3.58 8-8v-30.31c0-43.24-21.01-83.41-56.34-108.06C463.85 125.02 448 99.34 448 70.31V8c0-4.42-3.58-8-8-8h-48c-4.42 0-8 3.58-8 8v66.4c0 43.69 24.56 81.63 60.34 106.7zM194.97 358.98C126.03 370.07 59.69 394.69 0 432c83.65 52.28 180.3 80 278.94 80h88.57L254.79 380.49c-14.74-17.2-37.45-25.11-59.82-21.51zM553.28 87.09c-5.67-3.8-9.28-9.96-9.28-16.78V8c0-4.42-3.58-8-8-8h-48c-4.42 0-8 3.58-8 8v62.31c0 22.02 10.17 43.41 28.64 55.39C550.79 153.04 576 199.54 576 249.69V280c0 4.42 3.58 8 8 8h48c4.42 0 8-3.58 8-8v-30.31c0-65.44-32.41-126.19-86.72-162.6zM360.89 352.05c-34.4.06-86.81.15-88.21.17l117.8 137.43A63.987 63.987 0 0 0 439.07 512h88.45L409.57 374.4a63.955 63.955 0 0 0-48.68-22.35zM616 352H432l117.99 137.65A63.987 63.987 0 0 0 598.58 512H616c13.25 0 24-10.75 24-24V376c0-13.26-10.75-24-24-24z"],
    "journal-whills": [448, 512, [], "f66a", "M438.40625,377.59375c-3.20313,12.8125-3.20313,57.60937,0,73.60937Q447.9922,460.78907,448,470.40625v16c0,16-12.79688,25.59375-25.59375,25.59375H96c-54.40625,0-96-41.59375-96-96V96C0,41.59375,41.59375,0,96,0H422.40625C438.40625,0,448,9.59375,448,25.59375v332.8125Q448,372.79688,438.40625,377.59375ZM380.79688,384H96c-16,0-32,12.79688-32,32s12.79688,32,32,32H380.79688ZM128.01562,176.01562c0,.51563.14063.98438.14063,1.5l37.10937,32.46876A7.99954,7.99954,0,0,1,160,224h-.01562a9.17678,9.17678,0,0,1-5.25-1.98438L131.14062,201.375C142.6875,250.95312,186.90625,288,240,288s97.3125-37.04688,108.875-86.625l-23.59375,20.64062a8.02516,8.02516,0,0,1-5.26563,1.96876H320a9.14641,9.14641,0,0,1-6.01562-2.71876A9.26508,9.26508,0,0,1,312,216a9.097,9.097,0,0,1,2.73438-6.01562l37.10937-32.46876c.01563-.53124.15625-1,.15625-1.51562,0-11.04688-2.09375-21.51562-5.06251-31.59375l-21.26562,21.25a8.00467,8.00467,0,0,1-11.32812-11.3125l26.42187-26.40625a111.81517,111.81517,0,0,0-46.35937-49.26562,63.02336,63.02336,0,0,1-14.0625,82.64062A55.83846,55.83846,0,0,1,251.625,254.73438l-1.42188-34.28126,12.67188,8.625a3.967,3.967,0,0,0,2.25.6875,3.98059,3.98059,0,0,0,3.43749-6.03124l-8.53124-14.3125,17.90625-3.71876a4.00647,4.00647,0,0,0,0-7.84374l-17.90625-3.71876,8.53124-14.3125a3.98059,3.98059,0,0,0-3.43749-6.03124,4.726,4.726,0,0,0-2.25.67187L248.6875,184.125,244,71.82812a4.00386,4.00386,0,0,0-8,0l-4.625,110.8125-12-8.15624a4.003,4.003,0,0,0-5.68751,5.35937l8.53126,14.3125L204.3125,197.875a3.99686,3.99686,0,0,0,0,7.82812l17.90625,3.73438-8.53126,14.29688a4.72469,4.72469,0,0,0-.56249,2.04687,4.59547,4.59547,0,0,0,1.25,2.90625,4.01059,4.01059,0,0,0,2.75,1.09375,4.09016,4.09016,0,0,0,2.25-.6875l10.35937-7.04687L228.375,254.76562a55.86414,55.86414,0,0,1-28.71875-93.45312,63.01119,63.01119,0,0,1-14.04688-82.65625,111.93158,111.93158,0,0,0-46.375,49.26563l26.42187,26.42187a7.99917,7.99917,0,0,1-11.3125,11.3125l-21.26563-21.26563C130.09375,154.48438,128,164.95312,128.01562,176.01562Z"],
    "kaaba": [576, 512, [], "f66b", "M554.12 83.51L318.36 4.93a95.962 95.962 0 0 0-60.71 0L21.88 83.51A32.006 32.006 0 0 0 0 113.87v49.01l265.02-79.51c15.03-4.5 30.92-4.5 45.98 0l265 79.51v-49.01c0-13.77-8.81-26-21.88-30.36zm-279.9 30.52L0 196.3v228.38c0 15 10.42 27.98 25.06 31.24l242.12 53.8a95.937 95.937 0 0 0 41.65 0l242.12-53.8c14.64-3.25 25.06-16.24 25.06-31.24V196.29l-274.2-82.26c-9.04-2.72-18.59-2.72-27.59 0zM128 230.11c0 3.61-2.41 6.77-5.89 7.72l-80 21.82C37.02 261.03 32 257.2 32 251.93v-16.58c0-3.61 2.41-6.77 5.89-7.72l80-21.82c5.09-1.39 10.11 2.44 10.11 7.72v16.58zm144-39.28c0 3.61-2.41 6.77-5.89 7.72l-96 26.18c-5.09 1.39-10.11-2.44-10.11-7.72v-16.58c0-3.61 2.41-6.77 5.89-7.72l96-26.18c5.09-1.39 10.11 2.44 10.11 7.72v16.58zm176 22.7c0-5.28 5.02-9.11 10.11-7.72l80 21.82c3.48.95 5.89 4.11 5.89 7.72v16.58c0 5.28-5.02 9.11-10.11 7.72l-80-21.82a7.997 7.997 0 0 1-5.89-7.72v-16.58zm-144-39.27c0-5.28 5.02-9.11 10.11-7.72l96 26.18c3.48.95 5.89 4.11 5.89 7.72v16.58c0 5.28-5.02 9.11-10.11 7.72l-96-26.18a7.997 7.997 0 0 1-5.89-7.72v-16.58z"],
    "key": [512, 512, [], "f084", "M512 176.001C512 273.203 433.202 352 336 352c-11.22 0-22.19-1.062-32.827-3.069l-24.012 27.014A23.999 23.999 0 0 1 261.223 384H224v40c0 13.255-10.745 24-24 24h-40v40c0 13.255-10.745 24-24 24H24c-13.255 0-24-10.745-24-24v-78.059c0-6.365 2.529-12.47 7.029-16.971l161.802-161.802C163.108 213.814 160 195.271 160 176 160 78.798 238.797.001 335.999 0 433.488-.001 512 78.511 512 176.001zM336 128c0 26.51 21.49 48 48 48s48-21.49 48-48-21.49-48-48-48-48 21.49-48 48z"],
    "keyboard": [576, 512, [], "f11c", "M528 448H48c-26.51 0-48-21.49-48-48V112c0-26.51 21.49-48 48-48h480c26.51 0 48 21.49 48 48v288c0 26.51-21.49 48-48 48zM128 180v-40c0-6.627-5.373-12-12-12H76c-6.627 0-12 5.373-12 12v40c0 6.627 5.373 12 12 12h40c6.627 0 12-5.373 12-12zm96 0v-40c0-6.627-5.373-12-12-12h-40c-6.627 0-12 5.373-12 12v40c0 6.627 5.373 12 12 12h40c6.627 0 12-5.373 12-12zm96 0v-40c0-6.627-5.373-12-12-12h-40c-6.627 0-12 5.373-12 12v40c0 6.627 5.373 12 12 12h40c6.627 0 12-5.373 12-12zm96 0v-40c0-6.627-5.373-12-12-12h-40c-6.627 0-12 5.373-12 12v40c0 6.627 5.373 12 12 12h40c6.627 0 12-5.373 12-12zm96 0v-40c0-6.627-5.373-12-12-12h-40c-6.627 0-12 5.373-12 12v40c0 6.627 5.373 12 12 12h40c6.627 0 12-5.373 12-12zm-336 96v-40c0-6.627-5.373-12-12-12h-40c-6.627 0-12 5.373-12 12v40c0 6.627 5.373 12 12 12h40c6.627 0 12-5.373 12-12zm96 0v-40c0-6.627-5.373-12-12-12h-40c-6.627 0-12 5.373-12 12v40c0 6.627 5.373 12 12 12h40c6.627 0 12-5.373 12-12zm96 0v-40c0-6.627-5.373-12-12-12h-40c-6.627 0-12 5.373-12 12v40c0 6.627 5.373 12 12 12h40c6.627 0 12-5.373 12-12zm96 0v-40c0-6.627-5.373-12-12-12h-40c-6.627 0-12 5.373-12 12v40c0 6.627 5.373 12 12 12h40c6.627 0 12-5.373 12-12zm-336 96v-40c0-6.627-5.373-12-12-12H76c-6.627 0-12 5.373-12 12v40c0 6.627 5.373 12 12 12h40c6.627 0 12-5.373 12-12zm288 0v-40c0-6.627-5.373-12-12-12H172c-6.627 0-12 5.373-12 12v40c0 6.627 5.373 12 12 12h232c6.627 0 12-5.373 12-12zm96 0v-40c0-6.627-5.373-12-12-12h-40c-6.627 0-12 5.373-12 12v40c0 6.627 5.373 12 12 12h40c6.627 0 12-5.373 12-12z"],
    "khanda": [512, 512, [], "f66d", "M415.81 66c-6.37-3.5-14.37-2.33-19.36 3.02a15.974 15.974 0 0 0-1.91 19.52c16.49 26.16 25.2 56.39 25.2 87.41-.19 53.25-26.77 102.69-71.27 132.41l-76.63 53.35v-20.1l44.05-36.09c3.92-4.2 5-10.09 2.81-15.28L310.85 273c33.84-19.26 56.94-55.25 56.94-96.99 0-40.79-22.02-76.13-54.59-95.71l5.22-11.44c2.34-5.53.93-11.83-3.57-16.04L255.86 0l-58.99 52.81c-4.5 4.21-5.9 10.51-3.57 16.04l5.22 11.44c-32.57 19.58-54.59 54.93-54.59 95.72 0 41.75 23.09 77.73 56.94 96.99l-7.85 17.24c-2.19 5.18-1.1 11.07 2.81 15.28l44.05 36.09v19.9l-76.59-53.33C119.02 278.62 92.44 229.19 92.26 176c0-31.08 8.71-61.31 25.2-87.47 3.87-6.16 2.4-13.77-2.59-19.08-5-5.34-13.68-6.2-20.02-2.7C16.32 109.6-22.3 205.3 13.36 295.99c7.07 17.99 17.89 34.38 30.46 49.06l55.97 65.36c4.87 5.69 13.04 7.24 19.65 3.72l79.35-42.23L228 392.23l-47.08 32.78c-1.67-.37-3.23-1.01-5.01-1.01-13.25 0-23.99 10.74-23.99 24 0 13.25 10.74 24 23.99 24 12.1 0 21.69-9.11 23.33-20.76l40.63-28.28v29.95c-9.39 5.57-15.99 15.38-15.99 27.1 0 17.67 14.32 32 31.98 32s31.98-14.33 31.98-32c0-11.71-6.61-21.52-15.99-27.1v-30.15l40.91 28.48C314.41 462.89 324 472 336.09 472c13.25 0 23.99-10.75 23.99-24 0-13.26-10.74-24-23.99-24-1.78 0-3.34.64-5.01 1.01L284 392.23l29.21-20.34 79.35 42.23c6.61 3.52 14.78 1.97 19.65-3.71l52.51-61.31c18.87-22.02 34-47.5 41.25-75.59 21.62-83.66-16.45-167.27-90.16-207.51zm-95.99 110c0 22.3-11.49 41.92-28.83 53.38l-5.65-12.41c-8.75-24.52-8.75-51.04 0-75.56l7.83-17.18c16.07 11.65 26.65 30.45 26.65 51.77zm-127.93 0c0-21.32 10.58-40.12 26.66-51.76l7.83 17.18c8.75 24.52 8.75 51.03 0 75.56l-5.65 12.41c-17.34-11.46-28.84-31.09-28.84-53.39z"],
    "kiss": [496, 512, [], "f596", "M248 8C111 8 0 119 0 256s111 248 248 248 248-111 248-248S385 8 248 8zm-80 232c-17.7 0-32-14.3-32-32s14.3-32 32-32 32 14.3 32 32-14.3 32-32 32zm136 156c0 19.2-28.7 41.5-71.5 44-8.5.8-12.1-11.8-3.6-15.4l17-7.2c13-5.5 20.8-13.5 20.8-21.5s-7.8-16-20.8-21.5l-17-7.2c-6-2.5-6.1-12.2 0-14.8l17-7.2c13-5.5 20.8-13.5 20.8-21.5s-7.8-16-20.8-21.5l-17-7.2c-8.6-3.6-4.8-16.5 3.6-15.4 42.8 2.5 71.5 24.8 71.5 44 0 13-13.4 27.3-35.2 36C290.6 368.7 304 383 304 396zm24-156c-17.7 0-32-14.3-32-32s14.3-32 32-32 32 14.3 32 32-14.3 32-32 32z"],
    "kiss-beam": [496, 512, [], "f597", "M248 8C111 8 0 119 0 256s111 248 248 248 248-111 248-248S385 8 248 8zm-39 219.9l-9.5-17c-7.7-13.7-19.2-21.6-31.5-21.6s-23.8 7.9-31.5 21.6l-9.5 17c-4.2 7.4-15.6 4-14.9-4.5 3.3-42.1 32.2-71.4 56-71.4s52.7 29.3 56 71.4c.5 8.5-10.9 12-15.1 4.5zM304 396c0 19.2-28.7 41.5-71.5 44-8.5.8-12.1-11.8-3.6-15.4l17-7.2c13-5.5 20.8-13.5 20.8-21.5s-7.8-16-20.8-21.5l-17-7.2c-6-2.5-6.1-12.2 0-14.8l17-7.2c13-5.5 20.8-13.5 20.8-21.5s-7.8-16-20.8-21.5l-17-7.2c-8.6-3.6-4.8-16.5 3.6-15.4 42.8 2.5 71.5 24.8 71.5 44 0 13-13.4 27.3-35.2 36C290.6 368.7 304 383 304 396zm65-168.1l-9.5-17c-7.7-13.7-19.2-21.6-31.5-21.6s-23.8 7.9-31.5 21.6l-9.5 17c-4.1 7.3-15.6 4-14.9-4.5 3.3-42.1 32.2-71.4 56-71.4s52.7 29.3 56 71.4c.5 8.5-10.9 12-15.1 4.5z"],
    "kiss-wink-heart": [504, 512, [], "f598", "M501.1 402.5c-8-20.8-31.5-31.5-53.1-25.9l-8.4 2.2-2.3-8.4c-5.9-21.4-27-36.5-49-33-25.2 4-40.6 28.6-34 52.6l22.9 82.6c1.5 5.3 7 8.5 12.4 7.1l83-21.5c24.1-6.3 37.7-31.8 28.5-55.7zm-177.6-4c-5.6-20.3-2.3-42 9-59.7 29.7-46.3 98.7-45.5 127.8 4.3 6.4.1 12.6 1.4 18.6 2.9 10.9-27.9 17.1-58.2 17.1-90C496 119 385 8 248 8S0 119 0 256s111 248 248 248c35.4 0 68.9-7.5 99.4-20.9-.3-.7-23.9-84.6-23.9-84.6zM168 240c-17.7 0-32-14.3-32-32s14.3-32 32-32 32 14.3 32 32-14.3 32-32 32zm120 156c0 19.2-28.7 41.5-71.5 44-8.5.8-12.1-11.8-3.6-15.4l17-7.2c13-5.5 20.8-13.5 20.8-21.5s-7.8-16-20.8-21.5l-17-7.2c-6-2.5-5.7-12.3 0-14.8l17-7.2c13-5.5 20.8-13.5 20.8-21.5s-7.8-16-20.8-21.5l-17-7.2c-8.8-3.7-4.6-16.6 3.6-15.4 42.8 2.5 71.5 24.8 71.5 44 0 13-13.4 27.3-35.2 36C274.6 368.7 288 383 288 396zm16-179c-8.3 7.4-21.6.4-19.8-10.8 4-25.2 34.2-42.1 59.9-42.1S400 181 404 206.2c1.7 11.1-11.3 18.3-19.8 10.8l-9.5-8.5c-14.8-13.2-46.2-13.2-61 0L304 217z"],
    "kiwi-bird": [576, 512, [], "f535", "M575.81 217.98C572.64 157.41 518.28 112 457.63 112h-9.37c-52.82 0-104.25-16.25-147.74-46.24-41.99-28.96-96.04-41.62-153.21-28.7C129.3 41.12-.08 78.24 0 224c.04 70.95 38.68 132.8 95.99 166.01V464c0 8.84 7.16 16 16 16h16c8.84 0 16-7.16 16-16v-54.26c15.36 3.96 31.4 6.26 48 6.26 5.44 0 10.68-.73 16-1.18V464c0 8.84 7.16 16 16 16h16c8.84 0 16-7.16 16-16v-59.43c14.24-5.06 27.88-11.39 40.34-19.51C342.07 355.25 393.86 336 448.46 336c25.48 0 16.01-.31 23.05-.78l74.41 136.44c2.86 5.23 8.3 8.34 14.05 8.34 1.31 0 2.64-.16 3.95-.5 7.09-1.8 12.05-8.19 12.05-15.5 0 0 .14-240.24-.16-246.02zM463.97 248c-13.25 0-24-10.75-24-24 0-13.26 10.75-24 24-24s24 10.74 24 24c0 13.25-10.75 24-24 24zm80 153.25l-39.86-73.08c15.12-5.83 28.73-14.6 39.86-25.98v99.06z"],
    "landmark": [512, 512, [], "f66f", "M501.62 92.11L267.24 2.04a31.958 31.958 0 0 0-22.47 0L10.38 92.11A16.001 16.001 0 0 0 0 107.09V144c0 8.84 7.16 16 16 16h480c8.84 0 16-7.16 16-16v-36.91c0-6.67-4.14-12.64-10.38-14.98zM64 192v160H48c-8.84 0-16 7.16-16 16v48h448v-48c0-8.84-7.16-16-16-16h-16V192h-64v160h-96V192h-64v160h-96V192H64zm432 256H16c-8.84 0-16 7.16-16 16v32c0 8.84 7.16 16 16 16h480c8.84 0 16-7.16 16-16v-32c0-8.84-7.16-16-16-16z"],
    "language": [640, 512, [], "f1ab", "M152.1 236.2c-3.5-12.1-7.8-33.2-7.8-33.2h-.5s-4.3 21.1-7.8 33.2l-11.1 37.5H163zM616 96H336v320h280c13.3 0 24-10.7 24-24V120c0-13.3-10.7-24-24-24zm-24 120c0 6.6-5.4 12-12 12h-11.4c-6.9 23.6-21.7 47.4-42.7 69.9 8.4 6.4 17.1 12.5 26.1 18 5.5 3.4 7.3 10.5 4.1 16.2l-7.9 13.9c-3.4 5.9-10.9 7.8-16.7 4.3-12.6-7.8-24.5-16.1-35.4-24.9-10.9 8.7-22.7 17.1-35.4 24.9-5.8 3.5-13.3 1.6-16.7-4.3l-7.9-13.9c-3.2-5.6-1.4-12.8 4.2-16.2 9.3-5.7 18-11.7 26.1-18-7.9-8.4-14.9-17-21-25.7-4-5.7-2.2-13.6 3.7-17.1l6.5-3.9 7.3-4.3c5.4-3.2 12.4-1.7 16 3.4 5 7 10.8 14 17.4 20.9 13.5-14.2 23.8-28.9 30-43.2H412c-6.6 0-12-5.4-12-12v-16c0-6.6 5.4-12 12-12h64v-16c0-6.6 5.4-12 12-12h16c6.6 0 12 5.4 12 12v16h64c6.6 0 12 5.4 12 12zM0 120v272c0 13.3 10.7 24 24 24h280V96H24c-13.3 0-24 10.7-24 24zm58.9 216.1L116.4 167c1.7-4.9 6.2-8.1 11.4-8.1h32.5c5.1 0 9.7 3.3 11.4 8.1l57.5 169.1c2.6 7.8-3.1 15.9-11.4 15.9h-22.9a12 12 0 0 1-11.5-8.6l-9.4-31.9h-60.2l-9.1 31.8c-1.5 5.1-6.2 8.7-11.5 8.7H70.3c-8.2 0-14-8.1-11.4-15.9z"],
    "laptop": [640, 512, [], "f109", "M624 416H381.54c-.74 19.81-14.71 32-32.74 32H288c-18.69 0-33.02-17.47-32.77-32H16c-8.8 0-16 7.2-16 16v16c0 35.2 28.8 64 64 64h512c35.2 0 64-28.8 64-64v-16c0-8.8-7.2-16-16-16zM576 48c0-26.4-21.6-48-48-48H112C85.6 0 64 21.6 64 48v336h512V48zm-64 272H128V64h384v256z"],
    "laptop-code": [640, 512, [], "f5fc", "M255.03 261.65c6.25 6.25 16.38 6.25 22.63 0l11.31-11.31c6.25-6.25 6.25-16.38 0-22.63L253.25 192l35.71-35.72c6.25-6.25 6.25-16.38 0-22.63l-11.31-11.31c-6.25-6.25-16.38-6.25-22.63 0l-58.34 58.34c-6.25 6.25-6.25 16.38 0 22.63l58.35 58.34zm96.01-11.3l11.31 11.31c6.25 6.25 16.38 6.25 22.63 0l58.34-58.34c6.25-6.25 6.25-16.38 0-22.63l-58.34-58.34c-6.25-6.25-16.38-6.25-22.63 0l-11.31 11.31c-6.25 6.25-6.25 16.38 0 22.63L386.75 192l-35.71 35.72c-6.25 6.25-6.25 16.38 0 22.63zM624 416H381.54c-.74 19.81-14.71 32-32.74 32H288c-18.69 0-33.02-17.47-32.77-32H16c-8.8 0-16 7.2-16 16v16c0 35.2 28.8 64 64 64h512c35.2 0 64-28.8 64-64v-16c0-8.8-7.2-16-16-16zM576 48c0-26.4-21.6-48-48-48H112C85.6 0 64 21.6 64 48v336h512V48zm-64 272H128V64h384v256z"],
    "laptop-medical": [640, 512, [], "f812", "M232 224h56v56a8 8 0 0 0 8 8h48a8 8 0 0 0 8-8v-56h56a8 8 0 0 0 8-8v-48a8 8 0 0 0-8-8h-56v-56a8 8 0 0 0-8-8h-48a8 8 0 0 0-8 8v56h-56a8 8 0 0 0-8 8v48a8 8 0 0 0 8 8zM576 48a48.14 48.14 0 0 0-48-48H112a48.14 48.14 0 0 0-48 48v336h512zm-64 272H128V64h384zm112 96H381.54c-.74 19.81-14.71 32-32.74 32H288c-18.69 0-33-17.47-32.77-32H16a16 16 0 0 0-16 16v16a64.19 64.19 0 0 0 64 64h512a64.19 64.19 0 0 0 64-64v-16a16 16 0 0 0-16-16z"],
    "laugh": [496, 512, [], "f599", "M248 8C111 8 0 119 0 256s111 248 248 248 248-111 248-248S385 8 248 8zm80 152c17.7 0 32 14.3 32 32s-14.3 32-32 32-32-14.3-32-32 14.3-32 32-32zm-160 0c17.7 0 32 14.3 32 32s-14.3 32-32 32-32-14.3-32-32 14.3-32 32-32zm88 272h-16c-73.4 0-134-55-142.9-126-1.2-9.5 6.3-18 15.9-18h270c9.6 0 17.1 8.4 15.9 18-8.9 71-69.5 126-142.9 126z"],
    "laugh-beam": [496, 512, [], "f59a", "M248 8C111 8 0 119 0 256s111 248 248 248 248-111 248-248S385 8 248 8zm24 199.4c3.3-42.1 32.2-71.4 56-71.4s52.7 29.3 56 71.4c.7 8.6-10.8 11.9-14.9 4.5l-9.5-17c-7.7-13.7-19.2-21.6-31.5-21.6s-23.8 7.9-31.5 21.6l-9.5 17c-4.2 7.4-15.8 4.1-15.1-4.5zm-160 0c3.3-42.1 32.2-71.4 56-71.4s52.7 29.3 56 71.4c.7 8.6-10.8 11.9-14.9 4.5l-9.5-17c-7.7-13.7-19.2-21.6-31.5-21.6s-23.8 7.9-31.5 21.6l-9.5 17c-4.3 7.4-15.8 4-15.1-4.5zM398.9 306C390 377 329.4 432 256 432h-16c-73.4 0-134-55-142.9-126-1.2-9.5 6.3-18 15.9-18h270c9.6 0 17.1 8.4 15.9 18z"],
    "laugh-squint": [496, 512, [], "f59b", "M248 8C111 8 0 119 0 256s111 248 248 248 248-111 248-248S385 8 248 8zm33.8 161.7l80-48c11.6-6.9 24 7.7 15.4 18L343.6 180l33.6 40.3c8.7 10.4-3.9 24.8-15.4 18l-80-48c-7.7-4.7-7.7-15.9 0-20.6zm-163-30c-8.6-10.3 3.8-24.9 15.4-18l80 48c7.8 4.7 7.8 15.9 0 20.6l-80 48c-11.5 6.8-24-7.6-15.4-18l33.6-40.3-33.6-40.3zM398.9 306C390 377 329.4 432 256 432h-16c-73.4 0-134-55-142.9-126-1.2-9.5 6.3-18 15.9-18h270c9.6 0 17.1 8.4 15.9 18z"],
    "laugh-wink": [496, 512, [], "f59c", "M248 8C111 8 0 119 0 256s111 248 248 248 248-111 248-248S385 8 248 8zm20.1 198.1c4-25.2 34.2-42.1 59.9-42.1s55.9 16.9 59.9 42.1c1.7 11.1-11.4 18.3-19.8 10.8l-9.5-8.5c-14.8-13.2-46.2-13.2-61 0L288 217c-8.4 7.4-21.6.3-19.9-10.9zM168 160c17.7 0 32 14.3 32 32s-14.3 32-32 32-32-14.3-32-32 14.3-32 32-32zm230.9 146C390 377 329.4 432 256 432h-16c-73.4 0-134-55-142.9-126-1.2-9.5 6.3-18 15.9-18h270c9.6 0 17.1 8.4 15.9 18z"],
    "layer-group": [512, 512, [], "f5fd", "M12.41 148.02l232.94 105.67c6.8 3.09 14.49 3.09 21.29 0l232.94-105.67c16.55-7.51 16.55-32.52 0-40.03L266.65 2.31a25.607 25.607 0 0 0-21.29 0L12.41 107.98c-16.55 7.51-16.55 32.53 0 40.04zm487.18 88.28l-58.09-26.33-161.64 73.27c-7.56 3.43-15.59 5.17-23.86 5.17s-16.29-1.74-23.86-5.17L70.51 209.97l-58.1 26.33c-16.55 7.5-16.55 32.5 0 40l232.94 105.59c6.8 3.08 14.49 3.08 21.29 0L499.59 276.3c16.55-7.5 16.55-32.5 0-40zm0 127.8l-57.87-26.23-161.86 73.37c-7.56 3.43-15.59 5.17-23.86 5.17s-16.29-1.74-23.86-5.17L70.29 337.87 12.41 364.1c-16.55 7.5-16.55 32.5 0 40l232.94 105.59c6.8 3.08 14.49 3.08 21.29 0L499.59 404.1c16.55-7.5 16.55-32.5 0-40z"],
    "leaf": [576, 512, [], "f06c", "M546.2 9.7c-5.6-12.5-21.6-13-28.3-1.2C486.9 62.4 431.4 96 368 96h-80C182 96 96 182 96 288c0 7 .8 13.7 1.5 20.5C161.3 262.8 253.4 224 384 224c8.8 0 16 7.2 16 16s-7.2 16-16 16C132.6 256 26 410.1 2.4 468c-6.6 16.3 1.2 34.9 17.5 41.6 16.4 6.8 35-1.1 41.8-17.3 1.5-3.6 20.9-47.9 71.9-90.6 32.4 43.9 94 85.8 174.9 77.2C465.5 467.5 576 326.7 576 154.3c0-50.2-10.8-102.2-29.8-144.6z"],
    "lemon": [512, 512, [], "f094", "M489.038 22.963C465.944-.13 434.648-5.93 413.947 6.129c-58.906 34.312-181.25-53.077-321.073 86.746S40.441 355.041 6.129 413.945c-12.059 20.702-6.26 51.999 16.833 75.093 23.095 23.095 54.392 28.891 75.095 16.832 58.901-34.31 181.246 53.079 321.068-86.743S471.56 156.96 505.871 98.056c12.059-20.702 6.261-51.999-16.833-75.093zM243.881 95.522c-58.189 14.547-133.808 90.155-148.358 148.358-1.817 7.27-8.342 12.124-15.511 12.124-1.284 0-2.59-.156-3.893-.481-8.572-2.144-13.784-10.83-11.642-19.403C81.901 166.427 166.316 81.93 236.119 64.478c8.575-2.143 17.261 3.069 19.403 11.642s-3.069 17.259-11.641 19.402z"],
    "less-than": [384, 512, [], "f536", "M365.46 357.74L147.04 255.89l218.47-101.88c16.02-7.47 22.95-26.51 15.48-42.53l-13.52-29C360 66.46 340.96 59.53 324.94 67L18.48 209.91a32.014 32.014 0 0 0-18.48 29v34.24c0 12.44 7.21 23.75 18.48 29l306.31 142.83c16.06 7.49 35.15.54 42.64-15.52l13.56-29.08c7.49-16.06.54-35.15-15.53-42.64z"],
    "less-than-equal": [448, 512, [], "f537", "M54.98 214.2l301.41 119.87c18.39 6.03 38.71-2.54 45.38-19.15l12.09-30.08c6.68-16.61-2.82-34.97-21.21-41l-175.44-68.05 175.56-68.09c18.29-6 27.74-24.27 21.1-40.79l-12.03-29.92c-6.64-16.53-26.86-25.06-45.15-19.06L54.98 137.89C41.21 142.41 32 154.5 32 168.07v15.96c0 13.56 9.21 25.65 22.98 30.17zM424 400H24c-13.25 0-24 10.74-24 24v48c0 13.25 10.75 24 24 24h400c13.25 0 24-10.75 24-24v-48c0-13.26-10.75-24-24-24z"],
    "level-down-alt": [320, 512, [], "f3be", "M313.553 392.331L209.587 504.334c-9.485 10.214-25.676 10.229-35.174 0L70.438 392.331C56.232 377.031 67.062 352 88.025 352H152V80H68.024a11.996 11.996 0 0 1-8.485-3.515l-56-56C-4.021 12.926 1.333 0 12.024 0H208c13.255 0 24 10.745 24 24v328h63.966c20.878 0 31.851 24.969 17.587 40.331z"],
    "level-up-alt": [320, 512, [], "f3bf", "M313.553 119.669L209.587 7.666c-9.485-10.214-25.676-10.229-35.174 0L70.438 119.669C56.232 134.969 67.062 160 88.025 160H152v272H68.024a11.996 11.996 0 0 0-8.485 3.515l-56 56C-4.021 499.074 1.333 512 12.024 512H208c13.255 0 24-10.745 24-24V160h63.966c20.878 0 31.851-24.969 17.587-40.331z"],
    "life-ring": [512, 512, [], "f1cd", "M256 8C119.033 8 8 119.033 8 256s111.033 248 248 248 248-111.033 248-248S392.967 8 256 8zm173.696 119.559l-63.399 63.399c-10.987-18.559-26.67-34.252-45.255-45.255l63.399-63.399a218.396 218.396 0 0 1 45.255 45.255zM256 352c-53.019 0-96-42.981-96-96s42.981-96 96-96 96 42.981 96 96-42.981 96-96 96zM127.559 82.304l63.399 63.399c-18.559 10.987-34.252 26.67-45.255 45.255l-63.399-63.399a218.372 218.372 0 0 1 45.255-45.255zM82.304 384.441l63.399-63.399c10.987 18.559 26.67 34.252 45.255 45.255l-63.399 63.399a218.396 218.396 0 0 1-45.255-45.255zm302.137 45.255l-63.399-63.399c18.559-10.987 34.252-26.67 45.255-45.255l63.399 63.399a218.403 218.403 0 0 1-45.255 45.255z"],
    "lightbulb": [352, 512, [], "f0eb", "M96.06 454.35c.01 6.29 1.87 12.45 5.36 17.69l17.09 25.69a31.99 31.99 0 0 0 26.64 14.28h61.71a31.99 31.99 0 0 0 26.64-14.28l17.09-25.69a31.989 31.989 0 0 0 5.36-17.69l.04-38.35H96.01l.05 38.35zM0 176c0 44.37 16.45 84.85 43.56 115.78 16.52 18.85 42.36 58.23 52.21 91.45.04.26.07.52.11.78h160.24c.04-.26.07-.51.11-.78 9.85-33.22 35.69-72.6 52.21-91.45C335.55 260.85 352 220.37 352 176 352 78.61 272.91-.3 175.45 0 73.44.31 0 82.97 0 176zm176-80c-44.11 0-80 35.89-80 80 0 8.84-7.16 16-16 16s-16-7.16-16-16c0-61.76 50.24-112 112-112 8.84 0 16 7.16 16 16s-7.16 16-16 16z"],
    "link": [512, 512, [], "f0c1", "M326.612 185.391c59.747 59.809 58.927 155.698.36 214.59-.11.12-.24.25-.36.37l-67.2 67.2c-59.27 59.27-155.699 59.262-214.96 0-59.27-59.26-59.27-155.7 0-214.96l37.106-37.106c9.84-9.84 26.786-3.3 27.294 10.606.648 17.722 3.826 35.527 9.69 52.721 1.986 5.822.567 12.262-3.783 16.612l-13.087 13.087c-28.026 28.026-28.905 73.66-1.155 101.96 28.024 28.579 74.086 28.749 102.325.51l67.2-67.19c28.191-28.191 28.073-73.757 0-101.83-3.701-3.694-7.429-6.564-10.341-8.569a16.037 16.037 0 0 1-6.947-12.606c-.396-10.567 3.348-21.456 11.698-29.806l21.054-21.055c5.521-5.521 14.182-6.199 20.584-1.731a152.482 152.482 0 0 1 20.522 17.197zM467.547 44.449c-59.261-59.262-155.69-59.27-214.96 0l-67.2 67.2c-.12.12-.25.25-.36.37-58.566 58.892-59.387 154.781.36 214.59a152.454 152.454 0 0 0 20.521 17.196c6.402 4.468 15.064 3.789 20.584-1.731l21.054-21.055c8.35-8.35 12.094-19.239 11.698-29.806a16.037 16.037 0 0 0-6.947-12.606c-2.912-2.005-6.64-4.875-10.341-8.569-28.073-28.073-28.191-73.639 0-101.83l67.2-67.19c28.239-28.239 74.3-28.069 102.325.51 27.75 28.3 26.872 73.934-1.155 101.96l-13.087 13.087c-4.35 4.35-5.769 10.79-3.783 16.612 5.864 17.194 9.042 34.999 9.69 52.721.509 13.906 17.454 20.446 27.294 10.606l37.106-37.106c59.271-59.259 59.271-155.699.001-214.959z"],
    "lira-sign": [384, 512, [], "f195", "M371.994 256h-48.019C317.64 256 312 260.912 312 267.246 312 368 230.179 416 144 416V256.781l134.603-29.912A12 12 0 0 0 288 215.155v-40.976c0-7.677-7.109-13.38-14.603-11.714L144 191.219V160.78l134.603-29.912A12 12 0 0 0 288 119.154V78.179c0-7.677-7.109-13.38-14.603-11.714L144 95.219V44c0-6.627-5.373-12-12-12H76c-6.627 0-12 5.373-12 12v68.997L9.397 125.131A12 12 0 0 0 0 136.845v40.976c0 7.677 7.109 13.38 14.603 11.714L64 178.558v30.439L9.397 221.131A12 12 0 0 0 0 232.845v40.976c0 7.677 7.109 13.38 14.603 11.714L64 274.558V468c0 6.627 5.373 12 12 12h79.583c134.091 0 223.255-77.834 228.408-211.592.261-6.782-5.211-12.408-11.997-12.408z"],
    "list": [512, 512, [], "f03a", "M80 368H16a16 16 0 0 0-16 16v64a16 16 0 0 0 16 16h64a16 16 0 0 0 16-16v-64a16 16 0 0 0-16-16zm0-320H16A16 16 0 0 0 0 64v64a16 16 0 0 0 16 16h64a16 16 0 0 0 16-16V64a16 16 0 0 0-16-16zm0 160H16a16 16 0 0 0-16 16v64a16 16 0 0 0 16 16h64a16 16 0 0 0 16-16v-64a16 16 0 0 0-16-16zm416 176H176a16 16 0 0 0-16 16v32a16 16 0 0 0 16 16h320a16 16 0 0 0 16-16v-32a16 16 0 0 0-16-16zm0-320H176a16 16 0 0 0-16 16v32a16 16 0 0 0 16 16h320a16 16 0 0 0 16-16V80a16 16 0 0 0-16-16zm0 160H176a16 16 0 0 0-16 16v32a16 16 0 0 0 16 16h320a16 16 0 0 0 16-16v-32a16 16 0 0 0-16-16z"],
    "list-alt": [512, 512, [], "f022", "M464 480H48c-26.51 0-48-21.49-48-48V80c0-26.51 21.49-48 48-48h416c26.51 0 48 21.49 48 48v352c0 26.51-21.49 48-48 48zM128 120c-22.091 0-40 17.909-40 40s17.909 40 40 40 40-17.909 40-40-17.909-40-40-40zm0 96c-22.091 0-40 17.909-40 40s17.909 40 40 40 40-17.909 40-40-17.909-40-40-40zm0 96c-22.091 0-40 17.909-40 40s17.909 40 40 40 40-17.909 40-40-17.909-40-40-40zm288-136v-32c0-6.627-5.373-12-12-12H204c-6.627 0-12 5.373-12 12v32c0 6.627 5.373 12 12 12h200c6.627 0 12-5.373 12-12zm0 96v-32c0-6.627-5.373-12-12-12H204c-6.627 0-12 5.373-12 12v32c0 6.627 5.373 12 12 12h200c6.627 0 12-5.373 12-12zm0 96v-32c0-6.627-5.373-12-12-12H204c-6.627 0-12 5.373-12 12v32c0 6.627 5.373 12 12 12h200c6.627 0 12-5.373 12-12z"],
    "list-ol": [512, 512, [], "f0cb", "M61.77 401l17.5-20.15a19.92 19.92 0 0 0 5.07-14.19v-3.31C84.34 356 80.5 352 73 352H16a8 8 0 0 0-8 8v16a8 8 0 0 0 8 8h22.83a157.41 157.41 0 0 0-11 12.31l-5.61 7c-4 5.07-5.25 10.13-2.8 14.88l1.05 1.93c3 5.76 6.29 7.88 12.25 7.88h4.73c10.33 0 15.94 2.44 15.94 9.09 0 4.72-4.2 8.22-14.36 8.22a41.54 41.54 0 0 1-15.47-3.12c-6.49-3.88-11.74-3.5-15.6 3.12l-5.59 9.31c-3.72 6.13-3.19 11.72 2.63 15.94 7.71 4.69 20.38 9.44 37 9.44 34.16 0 48.5-22.75 48.5-44.12-.03-14.38-9.12-29.76-28.73-34.88zM496 224H176a16 16 0 0 0-16 16v32a16 16 0 0 0 16 16h320a16 16 0 0 0 16-16v-32a16 16 0 0 0-16-16zm0-160H176a16 16 0 0 0-16 16v32a16 16 0 0 0 16 16h320a16 16 0 0 0 16-16V80a16 16 0 0 0-16-16zm0 320H176a16 16 0 0 0-16 16v32a16 16 0 0 0 16 16h320a16 16 0 0 0 16-16v-32a16 16 0 0 0-16-16zM16 160h64a8 8 0 0 0 8-8v-16a8 8 0 0 0-8-8H64V40a8 8 0 0 0-8-8H32a8 8 0 0 0-7.14 4.42l-8 16A8 8 0 0 0 24 64h8v64H16a8 8 0 0 0-8 8v16a8 8 0 0 0 8 8zm-3.91 160H80a8 8 0 0 0 8-8v-16a8 8 0 0 0-8-8H41.32c3.29-10.29 48.34-18.68 48.34-56.44 0-29.06-25-39.56-44.47-39.56-21.36 0-33.8 10-40.46 18.75-4.37 5.59-3 10.84 2.8 15.37l8.58 6.88c5.61 4.56 11 2.47 16.12-2.44a13.44 13.44 0 0 1 9.46-3.84c3.33 0 9.28 1.56 9.28 8.75C51 248.19 0 257.31 0 304.59v4C0 316 5.08 320 12.09 320z"],
    "list-ul": [512, 512, [], "f0ca", "M48 48a48 48 0 1 0 48 48 48 48 0 0 0-48-48zm0 160a48 48 0 1 0 48 48 48 48 0 0 0-48-48zm0 160a48 48 0 1 0 48 48 48 48 0 0 0-48-48zm448 16H176a16 16 0 0 0-16 16v32a16 16 0 0 0 16 16h320a16 16 0 0 0 16-16v-32a16 16 0 0 0-16-16zm0-320H176a16 16 0 0 0-16 16v32a16 16 0 0 0 16 16h320a16 16 0 0 0 16-16V80a16 16 0 0 0-16-16zm0 160H176a16 16 0 0 0-16 16v32a16 16 0 0 0 16 16h320a16 16 0 0 0 16-16v-32a16 16 0 0 0-16-16z"],
    "location-arrow": [512, 512, [], "f124", "M444.52 3.52L28.74 195.42c-47.97 22.39-31.98 92.75 19.19 92.75h175.91v175.91c0 51.17 70.36 67.17 92.75 19.19l191.9-415.78c15.99-38.39-25.59-79.97-63.97-63.97z"],
    "lock": [448, 512, [], "f023", "M400 224h-24v-72C376 68.2 307.8 0 224 0S72 68.2 72 152v72H48c-26.5 0-48 21.5-48 48v192c0 26.5 21.5 48 48 48h352c26.5 0 48-21.5 48-48V272c0-26.5-21.5-48-48-48zm-104 0H152v-72c0-39.7 32.3-72 72-72s72 32.3 72 72v72z"],
    "lock-open": [576, 512, [], "f3c1", "M423.5 0C339.5.3 272 69.5 272 153.5V224H48c-26.5 0-48 21.5-48 48v192c0 26.5 21.5 48 48 48h352c26.5 0 48-21.5 48-48V272c0-26.5-21.5-48-48-48h-48v-71.1c0-39.6 31.7-72.5 71.3-72.9 40-.4 72.7 32.1 72.7 72v80c0 13.3 10.7 24 24 24h32c13.3 0 24-10.7 24-24v-80C576 68 507.5-.3 423.5 0z"],
    "long-arrow-alt-down": [256, 512, [], "f309", "M168 345.941V44c0-6.627-5.373-12-12-12h-56c-6.627 0-12 5.373-12 12v301.941H41.941c-21.382 0-32.09 25.851-16.971 40.971l86.059 86.059c9.373 9.373 24.569 9.373 33.941 0l86.059-86.059c15.119-15.119 4.411-40.971-16.971-40.971H168z"],
    "long-arrow-alt-left": [448, 512, [], "f30a", "M134.059 296H436c6.627 0 12-5.373 12-12v-56c0-6.627-5.373-12-12-12H134.059v-46.059c0-21.382-25.851-32.09-40.971-16.971L7.029 239.029c-9.373 9.373-9.373 24.569 0 33.941l86.059 86.059c15.119 15.119 40.971 4.411 40.971-16.971V296z"],
    "long-arrow-alt-right": [448, 512, [], "f30b", "M313.941 216H12c-6.627 0-12 5.373-12 12v56c0 6.627 5.373 12 12 12h301.941v46.059c0 21.382 25.851 32.09 40.971 16.971l86.059-86.059c9.373-9.373 9.373-24.569 0-33.941l-86.059-86.059c-15.119-15.119-40.971-4.411-40.971 16.971V216z"],
    "long-arrow-alt-up": [256, 512, [], "f30c", "M88 166.059V468c0 6.627 5.373 12 12 12h56c6.627 0 12-5.373 12-12V166.059h46.059c21.382 0 32.09-25.851 16.971-40.971l-86.059-86.059c-9.373-9.373-24.569-9.373-33.941 0l-86.059 86.059c-15.119 15.119-4.411 40.971 16.971 40.971H88z"],
    "low-vision": [576, 512, [], "f2a8", "M569.344 231.631C512.96 135.949 407.81 72 288 72c-28.468 0-56.102 3.619-82.451 10.409L152.778 10.24c-7.601-10.858-22.564-13.5-33.423-5.9l-13.114 9.178c-10.86 7.601-13.502 22.566-5.9 33.426l43.131 58.395C89.449 131.73 40.228 174.683 6.682 231.581c-.01.017-.023.033-.034.05-8.765 14.875-8.964 33.528 0 48.739 38.5 65.332 99.742 115.862 172.859 141.349L55.316 244.302A272.194 272.194 0 0 1 83.61 208.39l119.4 170.58h.01l40.63 58.04a330.055 330.055 0 0 0 78.94 1.17l-189.98-271.4a277.628 277.628 0 0 1 38.777-21.563l251.836 356.544c7.601 10.858 22.564 13.499 33.423 5.9l13.114-9.178c10.86-7.601 13.502-22.567 5.9-33.426l-43.12-58.377-.007-.009c57.161-27.978 104.835-72.04 136.81-126.301a47.938 47.938 0 0 0 .001-48.739zM390.026 345.94l-19.066-27.23c24.682-32.567 27.711-76.353 8.8-111.68v.03c0 23.65-19.17 42.82-42.82 42.82-23.828 0-42.82-19.349-42.82-42.82 0-23.65 19.17-42.82 42.82-42.82h.03c-24.75-13.249-53.522-15.643-79.51-7.68l-19.068-27.237C253.758 123.306 270.488 120 288 120c75.162 0 136 60.826 136 136 0 34.504-12.833 65.975-33.974 89.94z"],
    "luggage-cart": [640, 512, [], "f59d", "M224 320h32V96h-32c-17.67 0-32 14.33-32 32v160c0 17.67 14.33 32 32 32zm352-32V128c0-17.67-14.33-32-32-32h-32v224h32c17.67 0 32-14.33 32-32zm48 96H128V16c0-8.84-7.16-16-16-16H16C7.16 0 0 7.16 0 16v32c0 8.84 7.16 16 16 16h48v368c0 8.84 7.16 16 16 16h82.94c-1.79 5.03-2.94 10.36-2.94 16 0 26.51 21.49 48 48 48s48-21.49 48-48c0-5.64-1.15-10.97-2.94-16h197.88c-1.79 5.03-2.94 10.36-2.94 16 0 26.51 21.49 48 48 48s48-21.49 48-48c0-5.64-1.15-10.97-2.94-16H624c8.84 0 16-7.16 16-16v-32c0-8.84-7.16-16-16-16zM480 96V48c0-26.51-21.49-48-48-48h-96c-26.51 0-48 21.49-48 48v272h192V96zm-48 0h-96V48h96v48z"],
    "magic": [512, 512, [], "f0d0", "M224 96l16-32 32-16-32-16-16-32-16 32-32 16 32 16 16 32zM80 160l26.66-53.33L160 80l-53.34-26.67L80 0 53.34 53.33 0 80l53.34 26.67L80 160zm352 128l-26.66 53.33L352 368l53.34 26.67L432 448l26.66-53.33L512 368l-53.34-26.67L432 288zm70.62-193.77L417.77 9.38C411.53 3.12 403.34 0 395.15 0c-8.19 0-16.38 3.12-22.63 9.38L9.38 372.52c-12.5 12.5-12.5 32.76 0 45.25l84.85 84.85c6.25 6.25 14.44 9.37 22.62 9.37 8.19 0 16.38-3.12 22.63-9.37l363.14-363.15c12.5-12.48 12.5-32.75 0-45.24zM359.45 203.46l-50.91-50.91 86.6-86.6 50.91 50.91-86.6 86.6z"],
    "magnet": [512, 512, [], "f076", "M164.07 148.1H12a12 12 0 0 1-12-12v-80a36 36 0 0 1 36-36h104a36 36 0 0 1 36 36v80a11.89 11.89 0 0 1-11.93 12zm347.93-12V56a36 36 0 0 0-36-36H372a36 36 0 0 0-36 36v80a12 12 0 0 0 12 12h152a11.89 11.89 0 0 0 12-11.9zm-164 44a12 12 0 0 0-12 12v52c0 128.1-160 127.9-160 0v-52a12 12 0 0 0-12-12H12.1a12 12 0 0 0-12 12.1c.1 21.4.6 40.3 0 53.3 0 150.6 136.17 246.6 256.75 246.6s255-96 255-246.7c-.6-12.8-.2-33 0-53.2a12 12 0 0 0-12-12.1z"],
    "mail-bulk": [576, 512, [], "f674", "M160 448c-25.6 0-51.2-22.4-64-32-64-44.8-83.2-60.8-96-70.4V480c0 17.67 14.33 32 32 32h256c17.67 0 32-14.33 32-32V345.6c-12.8 9.6-32 25.6-96 70.4-12.8 9.6-38.4 32-64 32zm128-192H32c-17.67 0-32 14.33-32 32v16c25.6 19.2 22.4 19.2 115.2 86.4 9.6 6.4 28.8 25.6 44.8 25.6s35.2-19.2 44.8-22.4c92.8-67.2 89.6-67.2 115.2-86.4V288c0-17.67-14.33-32-32-32zm256-96H224c-17.67 0-32 14.33-32 32v32h96c33.21 0 60.59 25.42 63.71 57.82l.29-.22V416h192c17.67 0 32-14.33 32-32V192c0-17.67-14.33-32-32-32zm-32 128h-64v-64h64v64zm-352-96c0-35.29 28.71-64 64-64h224V32c0-17.67-14.33-32-32-32H96C78.33 0 64 14.33 64 32v192h96v-32z"],
    "male": [192, 512, [], "f183", "M96 0c35.346 0 64 28.654 64 64s-28.654 64-64 64-64-28.654-64-64S60.654 0 96 0m48 144h-11.36c-22.711 10.443-49.59 10.894-73.28 0H48c-26.51 0-48 21.49-48 48v136c0 13.255 10.745 24 24 24h16v136c0 13.255 10.745 24 24 24h64c13.255 0 24-10.745 24-24V352h16c13.255 0 24-10.745 24-24V192c0-26.51-21.49-48-48-48z"],
    "map": [576, 512, [], "f279", "M0 117.66v346.32c0 11.32 11.43 19.06 21.94 14.86L160 416V32L20.12 87.95A32.006 32.006 0 0 0 0 117.66zM192 416l192 64V96L192 32v384zM554.06 33.16L416 96v384l139.88-55.95A31.996 31.996 0 0 0 576 394.34V48.02c0-11.32-11.43-19.06-21.94-14.86z"],
    "map-marked": [576, 512, [], "f59f", "M288 0c-69.59 0-126 56.41-126 126 0 56.26 82.35 158.8 113.9 196.02 6.39 7.54 17.82 7.54 24.2 0C331.65 284.8 414 182.26 414 126 414 56.41 357.59 0 288 0zM20.12 215.95A32.006 32.006 0 0 0 0 245.66v250.32c0 11.32 11.43 19.06 21.94 14.86L160 448V214.92c-8.84-15.98-16.07-31.54-21.25-46.42L20.12 215.95zM288 359.67c-14.07 0-27.38-6.18-36.51-16.96-19.66-23.2-40.57-49.62-59.49-76.72v182l192 64V266c-18.92 27.09-39.82 53.52-59.49 76.72-9.13 10.77-22.44 16.95-36.51 16.95zm266.06-198.51L416 224v288l139.88-55.95A31.996 31.996 0 0 0 576 426.34V176.02c0-11.32-11.43-19.06-21.94-14.86z"],
    "map-marked-alt": [576, 512, [], "f5a0", "M288 0c-69.59 0-126 56.41-126 126 0 56.26 82.35 158.8 113.9 196.02 6.39 7.54 17.82 7.54 24.2 0C331.65 284.8 414 182.26 414 126 414 56.41 357.59 0 288 0zm0 168c-23.2 0-42-18.8-42-42s18.8-42 42-42 42 18.8 42 42-18.8 42-42 42zM20.12 215.95A32.006 32.006 0 0 0 0 245.66v250.32c0 11.32 11.43 19.06 21.94 14.86L160 448V214.92c-8.84-15.98-16.07-31.54-21.25-46.42L20.12 215.95zM288 359.67c-14.07 0-27.38-6.18-36.51-16.96-19.66-23.2-40.57-49.62-59.49-76.72v182l192 64V266c-18.92 27.09-39.82 53.52-59.49 76.72-9.13 10.77-22.44 16.95-36.51 16.95zm266.06-198.51L416 224v288l139.88-55.95A31.996 31.996 0 0 0 576 426.34V176.02c0-11.32-11.43-19.06-21.94-14.86z"],
    "map-marker": [384, 512, [], "f041", "M172.268 501.67C26.97 291.031 0 269.413 0 192 0 85.961 85.961 0 192 0s192 85.961 192 192c0 77.413-26.97 99.031-172.268 309.67-9.535 13.774-29.93 13.773-39.464 0z"],
    "map-marker-alt": [384, 512, [], "f3c5", "M172.268 501.67C26.97 291.031 0 269.413 0 192 0 85.961 85.961 0 192 0s192 85.961 192 192c0 77.413-26.97 99.031-172.268 309.67-9.535 13.774-29.93 13.773-39.464 0zM192 272c44.183 0 80-35.817 80-80s-35.817-80-80-80-80 35.817-80 80 35.817 80 80 80z"],
    "map-pin": [288, 512, [], "f276", "M112 316.94v156.69l22.02 33.02c4.75 7.12 15.22 7.12 19.97 0L176 473.63V316.94c-10.39 1.92-21.06 3.06-32 3.06s-21.61-1.14-32-3.06zM144 0C64.47 0 0 64.47 0 144s64.47 144 144 144 144-64.47 144-144S223.53 0 144 0zm0 76c-37.5 0-68 30.5-68 68 0 6.62-5.38 12-12 12s-12-5.38-12-12c0-50.73 41.28-92 92-92 6.62 0 12 5.38 12 12s-5.38 12-12 12z"],
    "map-signs": [512, 512, [], "f277", "M507.31 84.69L464 41.37c-6-6-14.14-9.37-22.63-9.37H288V16c0-8.84-7.16-16-16-16h-32c-8.84 0-16 7.16-16 16v16H56c-13.25 0-24 10.75-24 24v80c0 13.25 10.75 24 24 24h385.37c8.49 0 16.62-3.37 22.63-9.37l43.31-43.31c6.25-6.26 6.25-16.38 0-22.63zM224 496c0 8.84 7.16 16 16 16h32c8.84 0 16-7.16 16-16V384h-64v112zm232-272H288v-32h-64v32H70.63c-8.49 0-16.62 3.37-22.63 9.37L4.69 276.69c-6.25 6.25-6.25 16.38 0 22.63L48 342.63c6 6 14.14 9.37 22.63 9.37H456c13.25 0 24-10.75 24-24v-80c0-13.25-10.75-24-24-24z"],
    "marker": [512, 512, [], "f5a1", "M93.95 290.03A327.038 327.038 0 0 0 .17 485.11l-.03.23c-1.7 15.28 11.21 28.2 26.49 26.51a327.02 327.02 0 0 0 195.34-93.8l75.4-75.4-128.02-128.02-75.4 75.4zM485.49 26.51c-35.35-35.35-92.67-35.35-128.02 0l-21.76 21.76-36.56-36.55c-15.62-15.62-40.95-15.62-56.56 0L138.47 115.84c-6.25 6.25-6.25 16.38 0 22.63l22.62 22.62c6.25 6.25 16.38 6.25 22.63 0l87.15-87.15 19.59 19.59L191.98 192 320 320.02l165.49-165.49c35.35-35.35 35.35-92.66 0-128.02z"],
    "mars": [384, 512, [], "f222", "M372 64h-79c-10.7 0-16 12.9-8.5 20.5l16.9 16.9-80.7 80.7c-22.2-14-48.5-22.1-76.7-22.1C64.5 160 0 224.5 0 304s64.5 144 144 144 144-64.5 144-144c0-28.2-8.1-54.5-22.1-76.7l80.7-80.7 16.9 16.9c7.6 7.6 20.5 2.2 20.5-8.5V76c0-6.6-5.4-12-12-12zM144 384c-44.1 0-80-35.9-80-80s35.9-80 80-80 80 35.9 80 80-35.9 80-80 80z"],
    "mars-double": [512, 512, [], "f227", "M340 0h-79c-10.7 0-16 12.9-8.5 20.5l16.9 16.9-48.7 48.7C198.5 72.1 172.2 64 144 64 64.5 64 0 128.5 0 208s64.5 144 144 144 144-64.5 144-144c0-28.2-8.1-54.5-22.1-76.7l48.7-48.7 16.9 16.9c2.4 2.4 5.5 3.5 8.4 3.5 6.2 0 12.1-4.8 12.1-12V12c0-6.6-5.4-12-12-12zM144 288c-44.1 0-80-35.9-80-80s35.9-80 80-80 80 35.9 80 80-35.9 80-80 80zm356-128.1h-79c-10.7 0-16 12.9-8.5 20.5l16.9 16.9-48.7 48.7c-18.2-11.4-39-18.9-61.5-21.3-2.1 21.8-8.2 43.3-18.4 63.3 1.1 0 2.2-.1 3.2-.1 44.1 0 80 35.9 80 80s-35.9 80-80 80-80-35.9-80-80c0-1.1 0-2.2.1-3.2-20 10.2-41.5 16.4-63.3 18.4C168.4 455.6 229.6 512 304 512c79.5 0 144-64.5 144-144 0-28.2-8.1-54.5-22.1-76.7l48.7-48.7 16.9 16.9c2.4 2.4 5.4 3.5 8.4 3.5 6.2 0 12.1-4.8 12.1-12v-79c0-6.7-5.4-12.1-12-12.1z"],
    "mars-stroke": [384, 512, [], "f229", "M372 64h-79c-10.7 0-16 12.9-8.5 20.5l16.9 16.9-17.5 17.5-14.1-14.1c-4.7-4.7-12.3-4.7-17 0L224.5 133c-4.7 4.7-4.7 12.3 0 17l14.1 14.1-18 18c-22.2-14-48.5-22.1-76.7-22.1C64.5 160 0 224.5 0 304s64.5 144 144 144 144-64.5 144-144c0-28.2-8.1-54.5-22.1-76.7l18-18 14.1 14.1c4.7 4.7 12.3 4.7 17 0l28.3-28.3c4.7-4.7 4.7-12.3 0-17L329.2 164l17.5-17.5 16.9 16.9c7.6 7.6 20.5 2.2 20.5-8.5V76c-.1-6.6-5.5-12-12.1-12zM144 384c-44.1 0-80-35.9-80-80s35.9-80 80-80 80 35.9 80 80-35.9 80-80 80z"],
    "mars-stroke-h": [480, 512, [], "f22b", "M476.2 247.5l-55.9-55.9c-7.6-7.6-20.5-2.2-20.5 8.5V224H376v-20c0-6.6-5.4-12-12-12h-40c-6.6 0-12 5.4-12 12v20h-27.6c-5.8-25.6-18.7-49.9-38.6-69.8C189.6 98 98.4 98 42.2 154.2c-56.2 56.2-56.2 147.4 0 203.6 56.2 56.2 147.4 56.2 203.6 0 19.9-19.9 32.8-44.2 38.6-69.8H312v20c0 6.6 5.4 12 12 12h40c6.6 0 12-5.4 12-12v-20h23.9v23.9c0 10.7 12.9 16 20.5 8.5l55.9-55.9c4.6-4.7 4.6-12.3-.1-17zm-275.6 65.1c-31.2 31.2-81.9 31.2-113.1 0-31.2-31.2-31.2-81.9 0-113.1 31.2-31.2 81.9-31.2 113.1 0 31.2 31.1 31.2 81.9 0 113.1z"],
    "mars-stroke-v": [288, 512, [], "f22a", "M245.8 234.2c-19.9-19.9-44.2-32.8-69.8-38.6v-25.4h20c6.6 0 12-5.4 12-12v-40c0-6.6-5.4-12-12-12h-20V81.4h23.9c10.7 0 16-12.9 8.5-20.5L152.5 5.1c-4.7-4.7-12.3-4.7-17 0L79.6 61c-7.6 7.6-2.2 20.5 8.5 20.5H112v24.7H92c-6.6 0-12 5.4-12 12v40c0 6.6 5.4 12 12 12h20v25.4c-25.6 5.8-49.9 18.7-69.8 38.6-56.2 56.2-56.2 147.4 0 203.6 56.2 56.2 147.4 56.2 203.6 0 56.3-56.2 56.3-147.4 0-203.6zm-45.2 158.4c-31.2 31.2-81.9 31.2-113.1 0-31.2-31.2-31.2-81.9 0-113.1 31.2-31.2 81.9-31.2 113.1 0 31.2 31.1 31.2 81.9 0 113.1z"],
    "mask": [640, 512, [], "f6fa", "M320.67 64c-442.6 0-357.57 384-158.46 384 39.9 0 77.47-20.69 101.42-55.86l25.73-37.79c15.66-22.99 46.97-22.99 62.63 0l25.73 37.79C401.66 427.31 439.23 448 479.13 448c189.86 0 290.63-384-158.46-384zM184 308.36c-41.06 0-67.76-25.66-80.08-41.05-5.23-6.53-5.23-16.09 0-22.63 12.32-15.4 39.01-41.05 80.08-41.05s67.76 25.66 80.08 41.05c5.23 6.53 5.23 16.09 0 22.63-12.32 15.4-39.02 41.05-80.08 41.05zm272 0c-41.06 0-67.76-25.66-80.08-41.05-5.23-6.53-5.23-16.09 0-22.63 12.32-15.4 39.01-41.05 80.08-41.05s67.76 25.66 80.08 41.05c5.23 6.53 5.23 16.09 0 22.63-12.32 15.4-39.02 41.05-80.08 41.05z"],
    "medal": [512, 512, [], "f5a2", "M223.75 130.75L154.62 15.54A31.997 31.997 0 0 0 127.18 0H16.03C3.08 0-4.5 14.57 2.92 25.18l111.27 158.96c29.72-27.77 67.52-46.83 109.56-53.39zM495.97 0H384.82c-11.24 0-21.66 5.9-27.44 15.54l-69.13 115.21c42.04 6.56 79.84 25.62 109.56 53.38L509.08 25.18C516.5 14.57 508.92 0 495.97 0zM256 160c-97.2 0-176 78.8-176 176s78.8 176 176 176 176-78.8 176-176-78.8-176-176-176zm92.52 157.26l-37.93 36.96 8.97 52.22c1.6 9.36-8.26 16.51-16.65 12.09L256 393.88l-46.9 24.65c-8.4 4.45-18.25-2.74-16.65-12.09l8.97-52.22-37.93-36.96c-6.82-6.64-3.05-18.23 6.35-19.59l52.43-7.64 23.43-47.52c2.11-4.28 6.19-6.39 10.28-6.39 4.11 0 8.22 2.14 10.33 6.39l23.43 47.52 52.43 7.64c9.4 1.36 13.17 12.95 6.35 19.59z"],
    "medkit": [512, 512, [], "f0fa", "M96 480h320V128h-32V80c0-26.51-21.49-48-48-48H176c-26.51 0-48 21.49-48 48v48H96v352zm96-384h128v32H192V96zm320 80v256c0 26.51-21.49 48-48 48h-16V128h16c26.51 0 48 21.49 48 48zM64 480H48c-26.51 0-48-21.49-48-48V176c0-26.51 21.49-48 48-48h16v352zm288-208v32c0 8.837-7.163 16-16 16h-48v48c0 8.837-7.163 16-16 16h-32c-8.837 0-16-7.163-16-16v-48h-48c-8.837 0-16-7.163-16-16v-32c0-8.837 7.163-16 16-16h48v-48c0-8.837 7.163-16 16-16h32c8.837 0 16 7.163 16 16v48h48c8.837 0 16 7.163 16 16z"],
    "meh": [496, 512, [], "f11a", "M248 8C111 8 0 119 0 256s111 248 248 248 248-111 248-248S385 8 248 8zm-80 168c17.7 0 32 14.3 32 32s-14.3 32-32 32-32-14.3-32-32 14.3-32 32-32zm176 192H152c-21.2 0-21.2-32 0-32h192c21.2 0 21.2 32 0 32zm-16-128c-17.7 0-32-14.3-32-32s14.3-32 32-32 32 14.3 32 32-14.3 32-32 32z"],
    "meh-blank": [496, 512, [], "f5a4", "M248 8C111 8 0 119 0 256s111 248 248 248 248-111 248-248S385 8 248 8zm-80 232c-17.7 0-32-14.3-32-32s14.3-32 32-32 32 14.3 32 32-14.3 32-32 32zm160 0c-17.7 0-32-14.3-32-32s14.3-32 32-32 32 14.3 32 32-14.3 32-32 32z"],
    "meh-rolling-eyes": [496, 512, [], "f5a5", "M248 8C111 8 0 119 0 256s111 248 248 248 248-111 248-248S385 8 248 8zM88 224c0-24.3 13.7-45.2 33.6-56-.7 2.6-1.6 5.2-1.6 8 0 17.7 14.3 32 32 32s32-14.3 32-32c0-2.8-.9-5.4-1.6-8 19.9 10.8 33.6 31.7 33.6 56 0 35.3-28.7 64-64 64s-64-28.7-64-64zm224 176H184c-21.2 0-21.2-32 0-32h128c21.2 0 21.2 32 0 32zm32-112c-35.3 0-64-28.7-64-64 0-24.3 13.7-45.2 33.6-56-.7 2.6-1.6 5.2-1.6 8 0 17.7 14.3 32 32 32s32-14.3 32-32c0-2.8-.9-5.4-1.6-8 19.9 10.8 33.6 31.7 33.6 56 0 35.3-28.7 64-64 64z"],
    "memory": [640, 512, [], "f538", "M640 130.94V96c0-17.67-14.33-32-32-32H32C14.33 64 0 78.33 0 96v34.94c18.6 6.61 32 24.19 32 45.06s-13.4 38.45-32 45.06V320h640v-98.94c-18.6-6.61-32-24.19-32-45.06s13.4-38.45 32-45.06zM224 256h-64V128h64v128zm128 0h-64V128h64v128zm128 0h-64V128h64v128zM0 448h64v-26.67c0-8.84 7.16-16 16-16s16 7.16 16 16V448h128v-26.67c0-8.84 7.16-16 16-16s16 7.16 16 16V448h128v-26.67c0-8.84 7.16-16 16-16s16 7.16 16 16V448h128v-26.67c0-8.84 7.16-16 16-16s16 7.16 16 16V448h64v-96H0v96z"],
    "menorah": [640, 512, [], "f676", "M144 128h-32c-8.84 0-16 7.16-16 16v144h64V144c0-8.84-7.16-16-16-16zm96 0h-32c-8.84 0-16 7.16-16 16v144h64V144c0-8.84-7.16-16-16-16zm192 0h-32c-8.84 0-16 7.16-16 16v144h64V144c0-8.84-7.16-16-16-16zm96 0h-32c-8.84 0-16 7.16-16 16v144h64V144c0-8.84-7.16-16-16-16zm80-32c17.67 0 32-14.33 32-32S608 0 608 0s-32 46.33-32 64 14.33 32 32 32zm-96 0c17.67 0 32-14.33 32-32S512 0 512 0s-32 46.33-32 64 14.33 32 32 32zm-96 0c17.67 0 32-14.33 32-32S416 0 416 0s-32 46.33-32 64 14.33 32 32 32zm-96 0c17.67 0 32-14.33 32-32S320 0 320 0s-32 46.33-32 64 14.33 32 32 32zm-96 0c17.67 0 32-14.33 32-32S224 0 224 0s-32 46.33-32 64 14.33 32 32 32zm-96 0c17.67 0 32-14.33 32-32S128 0 128 0 96 46.33 96 64s14.33 32 32 32zm-96 0c17.67 0 32-14.33 32-32S32 0 32 0 0 46.33 0 64s14.33 32 32 32zm544 192c0 17.67-14.33 32-32 32H352V144c0-8.84-7.16-16-16-16h-32c-8.84 0-16 7.16-16 16v176H96c-17.67 0-32-14.33-32-32V144c0-8.84-7.16-16-16-16H16c-8.84 0-16 7.16-16 16v144c0 53.02 42.98 96 96 96h192v64H112c-8.84 0-16 7.16-16 16v32c0 8.84 7.16 16 16 16h416c8.84 0 16-7.16 16-16v-32c0-8.84-7.16-16-16-16H352v-64h192c53.02 0 96-42.98 96-96V144c0-8.84-7.16-16-16-16h-32c-8.84 0-16 7.16-16 16v144z"],
    "mercury": [288, 512, [], "f223", "M288 208c0-44.2-19.9-83.7-51.2-110.1 2.5-1.8 4.9-3.8 7.2-5.8 24.7-21.2 39.8-48.8 43.2-78.8.9-7.1-4.7-13.3-11.9-13.3h-40.5C229 0 224.1 4.1 223 9.8c-2.4 12.5-9.6 24.3-20.7 33.8C187 56.8 166.3 64 144 64s-43-7.2-58.4-20.4C74.5 34.1 67.4 22.3 64.9 9.8 63.8 4.1 58.9 0 53.2 0H12.7C5.5 0-.1 6.2.8 13.3 4.2 43.4 19.2 71 44 92.2c2.3 2 4.7 3.9 7.2 5.8C19.9 124.3 0 163.8 0 208c0 68.5 47.9 125.9 112 140.4V400H76c-6.6 0-12 5.4-12 12v40c0 6.6 5.4 12 12 12h36v36c0 6.6 5.4 12 12 12h40c6.6 0 12-5.4 12-12v-36h36c6.6 0 12-5.4 12-12v-40c0-6.6-5.4-12-12-12h-36v-51.6c64.1-14.5 112-71.9 112-140.4zm-224 0c0-44.1 35.9-80 80-80s80 35.9 80 80-35.9 80-80 80-80-35.9-80-80z"],
    "meteor": [512, 512, [], "f753", "M511.328,20.8027c-11.60759,38.70264-34.30724,111.70173-61.30311,187.70077,6.99893,2.09372,13.4042,4,18.60653,5.59368a16.06158,16.06158,0,0,1,9.49854,22.906c-22.106,42.29635-82.69047,152.795-142.47819,214.40356-.99984,1.09373-1.99969,2.5-2.99954,3.49995A194.83046,194.83046,0,1,1,57.085,179.41009c.99985-1,2.40588-2,3.49947-3,61.59994-59.90549,171.97367-120.40473,214.37343-142.4982a16.058,16.058,0,0,1,22.90274,9.49988c1.59351,5.09368,3.49947,11.5936,5.5929,18.59351C379.34818,35.00565,452.43074,12.30281,491.12794.70921A16.18325,16.18325,0,0,1,511.328,20.8027ZM319.951,320.00207A127.98041,127.98041,0,1,0,191.97061,448.00046,127.97573,127.97573,0,0,0,319.951,320.00207Zm-127.98041-31.9996a31.9951,31.9951,0,1,1-31.9951-31.9996A31.959,31.959,0,0,1,191.97061,288.00247Zm31.9951,79.999a15.99755,15.99755,0,1,1-15.99755-15.9998A16.04975,16.04975,0,0,1,223.96571,368.00147Z"],
    "microchip": [512, 512, [], "f2db", "M416 48v416c0 26.51-21.49 48-48 48H144c-26.51 0-48-21.49-48-48V48c0-26.51 21.49-48 48-48h224c26.51 0 48 21.49 48 48zm96 58v12a6 6 0 0 1-6 6h-18v6a6 6 0 0 1-6 6h-42V88h42a6 6 0 0 1 6 6v6h18a6 6 0 0 1 6 6zm0 96v12a6 6 0 0 1-6 6h-18v6a6 6 0 0 1-6 6h-42v-48h42a6 6 0 0 1 6 6v6h18a6 6 0 0 1 6 6zm0 96v12a6 6 0 0 1-6 6h-18v6a6 6 0 0 1-6 6h-42v-48h42a6 6 0 0 1 6 6v6h18a6 6 0 0 1 6 6zm0 96v12a6 6 0 0 1-6 6h-18v6a6 6 0 0 1-6 6h-42v-48h42a6 6 0 0 1 6 6v6h18a6 6 0 0 1 6 6zM30 376h42v48H30a6 6 0 0 1-6-6v-6H6a6 6 0 0 1-6-6v-12a6 6 0 0 1 6-6h18v-6a6 6 0 0 1 6-6zm0-96h42v48H30a6 6 0 0 1-6-6v-6H6a6 6 0 0 1-6-6v-12a6 6 0 0 1 6-6h18v-6a6 6 0 0 1 6-6zm0-96h42v48H30a6 6 0 0 1-6-6v-6H6a6 6 0 0 1-6-6v-12a6 6 0 0 1 6-6h18v-6a6 6 0 0 1 6-6zm0-96h42v48H30a6 6 0 0 1-6-6v-6H6a6 6 0 0 1-6-6v-12a6 6 0 0 1 6-6h18v-6a6 6 0 0 1 6-6z"],
    "microphone": [352, 512, [], "f130", "M176 352c53.02 0 96-42.98 96-96V96c0-53.02-42.98-96-96-96S80 42.98 80 96v160c0 53.02 42.98 96 96 96zm160-160h-16c-8.84 0-16 7.16-16 16v48c0 74.8-64.49 134.82-140.79 127.38C96.71 376.89 48 317.11 48 250.3V208c0-8.84-7.16-16-16-16H16c-8.84 0-16 7.16-16 16v40.16c0 89.64 63.97 169.55 152 181.69V464H96c-8.84 0-16 7.16-16 16v16c0 8.84 7.16 16 16 16h160c8.84 0 16-7.16 16-16v-16c0-8.84-7.16-16-16-16h-56v-33.77C285.71 418.47 352 344.9 352 256v-48c0-8.84-7.16-16-16-16z"],
    "microphone-alt": [352, 512, [], "f3c9", "M336 192h-16c-8.84 0-16 7.16-16 16v48c0 74.8-64.49 134.82-140.79 127.38C96.71 376.89 48 317.11 48 250.3V208c0-8.84-7.16-16-16-16H16c-8.84 0-16 7.16-16 16v40.16c0 89.64 63.97 169.55 152 181.69V464H96c-8.84 0-16 7.16-16 16v16c0 8.84 7.16 16 16 16h160c8.84 0 16-7.16 16-16v-16c0-8.84-7.16-16-16-16h-56v-33.77C285.71 418.47 352 344.9 352 256v-48c0-8.84-7.16-16-16-16zM176 352c53.02 0 96-42.98 96-96h-85.33c-5.89 0-10.67-3.58-10.67-8v-16c0-4.42 4.78-8 10.67-8H272v-32h-85.33c-5.89 0-10.67-3.58-10.67-8v-16c0-4.42 4.78-8 10.67-8H272v-32h-85.33c-5.89 0-10.67-3.58-10.67-8v-16c0-4.42 4.78-8 10.67-8H272c0-53.02-42.98-96-96-96S80 42.98 80 96v160c0 53.02 42.98 96 96 96z"],
    "microphone-alt-slash": [640, 512, [], "f539", "M633.82 458.1L476.26 336.33C488.74 312.21 496 284.98 496 256v-48c0-8.84-7.16-16-16-16h-16c-8.84 0-16 7.16-16 16v48c0 17.92-3.96 34.8-10.72 50.2l-26.55-20.52c3.1-9.4 5.28-19.22 5.28-29.67h-43.67l-41.4-32H416v-32h-85.33c-5.89 0-10.67-3.58-10.67-8v-16c0-4.42 4.78-8 10.67-8H416v-32h-85.33c-5.89 0-10.67-3.58-10.67-8v-16c0-4.42 4.78-8 10.67-8H416c0-53.02-42.98-96-96-96s-96 42.98-96 96v45.36L45.47 3.37C38.49-2.05 28.43-.8 23.01 6.18L3.37 31.45C-2.05 38.42-.8 48.47 6.18 53.9l588.36 454.73c6.98 5.43 17.03 4.17 22.46-2.81l19.64-25.27c5.41-6.97 4.16-17.02-2.82-22.45zM400 464h-56v-33.78c11.71-1.62 23.1-4.28 33.96-8.08l-50.4-38.96c-6.71.4-13.41.87-20.35.2-55.85-5.45-98.74-48.63-111.18-101.85L144 241.31v6.85c0 89.64 63.97 169.55 152 181.69V464h-56c-8.84 0-16 7.16-16 16v16c0 8.84 7.16 16 16 16h160c8.84 0 16-7.16 16-16v-16c0-8.84-7.16-16-16-16z"],
    "microphone-slash": [640, 512, [], "f131", "M633.82 458.1l-157.8-121.96C488.61 312.13 496 285.01 496 256v-48c0-8.84-7.16-16-16-16h-16c-8.84 0-16 7.16-16 16v48c0 17.92-3.96 34.8-10.72 50.2l-26.55-20.52c3.1-9.4 5.28-19.22 5.28-29.67V96c0-53.02-42.98-96-96-96s-96 42.98-96 96v45.36L45.47 3.37C38.49-2.05 28.43-.8 23.01 6.18L3.37 31.45C-2.05 38.42-.8 48.47 6.18 53.9l588.36 454.73c6.98 5.43 17.03 4.17 22.46-2.81l19.64-25.27c5.41-6.97 4.16-17.02-2.82-22.45zM400 464h-56v-33.77c11.66-1.6 22.85-4.54 33.67-8.31l-50.11-38.73c-6.71.4-13.41.87-20.35.2-55.85-5.45-98.74-48.63-111.18-101.85L144 241.31v6.85c0 89.64 63.97 169.55 152 181.69V464h-56c-8.84 0-16 7.16-16 16v16c0 8.84 7.16 16 16 16h160c8.84 0 16-7.16 16-16v-16c0-8.84-7.16-16-16-16z"],
    "microscope": [512, 512, [], "f610", "M160 320h12v16c0 8.84 7.16 16 16 16h40c8.84 0 16-7.16 16-16v-16h12c17.67 0 32-14.33 32-32V64c0-17.67-14.33-32-32-32V16c0-8.84-7.16-16-16-16h-64c-8.84 0-16 7.16-16 16v16c-17.67 0-32 14.33-32 32v224c0 17.67 14.33 32 32 32zm304 128h-1.29C493.24 413.99 512 369.2 512 320c0-105.88-86.12-192-192-192v64c70.58 0 128 57.42 128 128s-57.42 128-128 128H48c-26.51 0-48 21.49-48 48 0 8.84 7.16 16 16 16h480c8.84 0 16-7.16 16-16 0-26.51-21.49-48-48-48zm-360-32h208c4.42 0 8-3.58 8-8v-16c0-4.42-3.58-8-8-8H104c-4.42 0-8 3.58-8 8v16c0 4.42 3.58 8 8 8z"],
    "minus": [448, 512, [], "f068", "M416 208H32c-17.67 0-32 14.33-32 32v32c0 17.67 14.33 32 32 32h384c17.67 0 32-14.33 32-32v-32c0-17.67-14.33-32-32-32z"],
    "minus-circle": [512, 512, [], "f056", "M256 8C119 8 8 119 8 256s111 248 248 248 248-111 248-248S393 8 256 8zM124 296c-6.6 0-12-5.4-12-12v-56c0-6.6 5.4-12 12-12h264c6.6 0 12 5.4 12 12v56c0 6.6-5.4 12-12 12H124z"],
    "minus-square": [448, 512, [], "f146", "M400 32H48C21.5 32 0 53.5 0 80v352c0 26.5 21.5 48 48 48h352c26.5 0 48-21.5 48-48V80c0-26.5-21.5-48-48-48zM92 296c-6.6 0-12-5.4-12-12v-56c0-6.6 5.4-12 12-12h264c6.6 0 12 5.4 12 12v56c0 6.6-5.4 12-12 12H92z"],
    "mitten": [448, 512, [], "f7b5", "M368 416H48c-8.8 0-16 7.2-16 16v64c0 8.8 7.2 16 16 16h320c8.8 0 16-7.2 16-16v-64c0-8.8-7.2-16-16-16zm57-209.1c-27.2-22.6-67.5-19-90.1 8.2l-20.9 25-29.6-128.4c-18-77.5-95.4-125.9-172.8-108C34.2 21.6-14.2 98.9 3.7 176.4L51.6 384h309l72.5-87c22.7-27.2 19-67.5-8.1-90.1z"],
    "mobile": [320, 512, [], "f10b", "M272 0H48C21.5 0 0 21.5 0 48v416c0 26.5 21.5 48 48 48h224c26.5 0 48-21.5 48-48V48c0-26.5-21.5-48-48-48zM160 480c-17.7 0-32-14.3-32-32s14.3-32 32-32 32 14.3 32 32-14.3 32-32 32z"],
    "mobile-alt": [320, 512, [], "f3cd", "M272 0H48C21.5 0 0 21.5 0 48v416c0 26.5 21.5 48 48 48h224c26.5 0 48-21.5 48-48V48c0-26.5-21.5-48-48-48zM160 480c-17.7 0-32-14.3-32-32s14.3-32 32-32 32 14.3 32 32-14.3 32-32 32zm112-108c0 6.6-5.4 12-12 12H60c-6.6 0-12-5.4-12-12V60c0-6.6 5.4-12 12-12h200c6.6 0 12 5.4 12 12v312z"],
    "money-bill": [640, 512, [], "f0d6", "M608 64H32C14.33 64 0 78.33 0 96v320c0 17.67 14.33 32 32 32h576c17.67 0 32-14.33 32-32V96c0-17.67-14.33-32-32-32zM48 400v-64c35.35 0 64 28.65 64 64H48zm0-224v-64h64c0 35.35-28.65 64-64 64zm272 176c-44.19 0-80-42.99-80-96 0-53.02 35.82-96 80-96s80 42.98 80 96c0 53.03-35.83 96-80 96zm272 48h-64c0-35.35 28.65-64 64-64v64zm0-224c-35.35 0-64-28.65-64-64h64v64z"],
    "money-bill-alt": [640, 512, [], "f3d1", "M352 288h-16v-88c0-4.42-3.58-8-8-8h-13.58c-4.74 0-9.37 1.4-13.31 4.03l-15.33 10.22a7.994 7.994 0 0 0-2.22 11.09l8.88 13.31a7.994 7.994 0 0 0 11.09 2.22l.47-.31V288h-16c-4.42 0-8 3.58-8 8v16c0 4.42 3.58 8 8 8h64c4.42 0 8-3.58 8-8v-16c0-4.42-3.58-8-8-8zM608 64H32C14.33 64 0 78.33 0 96v320c0 17.67 14.33 32 32 32h576c17.67 0 32-14.33 32-32V96c0-17.67-14.33-32-32-32zM48 400v-64c35.35 0 64 28.65 64 64H48zm0-224v-64h64c0 35.35-28.65 64-64 64zm272 192c-53.02 0-96-50.15-96-112 0-61.86 42.98-112 96-112s96 50.14 96 112c0 61.87-43 112-96 112zm272 32h-64c0-35.35 28.65-64 64-64v64zm0-224c-35.35 0-64-28.65-64-64h64v64z"],
    "money-bill-wave": [640, 512, [], "f53a", "M621.16 54.46C582.37 38.19 543.55 32 504.75 32c-123.17-.01-246.33 62.34-369.5 62.34-30.89 0-61.76-3.92-92.65-13.72-3.47-1.1-6.95-1.62-10.35-1.62C15.04 79 0 92.32 0 110.81v317.26c0 12.63 7.23 24.6 18.84 29.46C57.63 473.81 96.45 480 135.25 480c123.17 0 246.34-62.35 369.51-62.35 30.89 0 61.76 3.92 92.65 13.72 3.47 1.1 6.95 1.62 10.35 1.62 17.21 0 32.25-13.32 32.25-31.81V83.93c-.01-12.64-7.24-24.6-18.85-29.47zM48 132.22c20.12 5.04 41.12 7.57 62.72 8.93C104.84 170.54 79 192.69 48 192.69v-60.47zm0 285v-47.78c34.37 0 62.18 27.27 63.71 61.4-22.53-1.81-43.59-6.31-63.71-13.62zM320 352c-44.19 0-80-42.99-80-96 0-53.02 35.82-96 80-96s80 42.98 80 96c0 53.03-35.83 96-80 96zm272 27.78c-17.52-4.39-35.71-6.85-54.32-8.44 5.87-26.08 27.5-45.88 54.32-49.28v57.72zm0-236.11c-30.89-3.91-54.86-29.7-55.81-61.55 19.54 2.17 38.09 6.23 55.81 12.66v48.89z"],
    "money-bill-wave-alt": [640, 512, [], "f53b", "M621.16 54.46C582.37 38.19 543.55 32 504.75 32c-123.17-.01-246.33 62.34-369.5 62.34-30.89 0-61.76-3.92-92.65-13.72-3.47-1.1-6.95-1.62-10.35-1.62C15.04 79 0 92.32 0 110.81v317.26c0 12.63 7.23 24.6 18.84 29.46C57.63 473.81 96.45 480 135.25 480c123.17 0 246.34-62.35 369.51-62.35 30.89 0 61.76 3.92 92.65 13.72 3.47 1.1 6.95 1.62 10.35 1.62 17.21 0 32.25-13.32 32.25-31.81V83.93c-.01-12.64-7.24-24.6-18.85-29.47zM320 352c-44.19 0-80-42.99-80-96 0-53.02 35.82-96 80-96s80 42.98 80 96c0 53.03-35.83 96-80 96z"],
    "money-check": [640, 512, [], "f53c", "M0 448c0 17.67 14.33 32 32 32h576c17.67 0 32-14.33 32-32V128H0v320zm448-208c0-8.84 7.16-16 16-16h96c8.84 0 16 7.16 16 16v32c0 8.84-7.16 16-16 16h-96c-8.84 0-16-7.16-16-16v-32zm0 120c0-4.42 3.58-8 8-8h112c4.42 0 8 3.58 8 8v16c0 4.42-3.58 8-8 8H456c-4.42 0-8-3.58-8-8v-16zM64 264c0-4.42 3.58-8 8-8h304c4.42 0 8 3.58 8 8v16c0 4.42-3.58 8-8 8H72c-4.42 0-8-3.58-8-8v-16zm0 96c0-4.42 3.58-8 8-8h176c4.42 0 8 3.58 8 8v16c0 4.42-3.58 8-8 8H72c-4.42 0-8-3.58-8-8v-16zM624 32H16C7.16 32 0 39.16 0 48v48h640V48c0-8.84-7.16-16-16-16z"],
    "money-check-alt": [640, 512, [], "f53d", "M608 32H32C14.33 32 0 46.33 0 64v384c0 17.67 14.33 32 32 32h576c17.67 0 32-14.33 32-32V64c0-17.67-14.33-32-32-32zM176 327.88V344c0 4.42-3.58 8-8 8h-16c-4.42 0-8-3.58-8-8v-16.29c-11.29-.58-22.27-4.52-31.37-11.35-3.9-2.93-4.1-8.77-.57-12.14l11.75-11.21c2.77-2.64 6.89-2.76 10.13-.73 3.87 2.42 8.26 3.72 12.82 3.72h28.11c6.5 0 11.8-5.92 11.8-13.19 0-5.95-3.61-11.19-8.77-12.73l-45-13.5c-18.59-5.58-31.58-23.42-31.58-43.39 0-24.52 19.05-44.44 42.67-45.07V152c0-4.42 3.58-8 8-8h16c4.42 0 8 3.58 8 8v16.29c11.29.58 22.27 4.51 31.37 11.35 3.9 2.93 4.1 8.77.57 12.14l-11.75 11.21c-2.77 2.64-6.89 2.76-10.13.73-3.87-2.43-8.26-3.72-12.82-3.72h-28.11c-6.5 0-11.8 5.92-11.8 13.19 0 5.95 3.61 11.19 8.77 12.73l45 13.5c18.59 5.58 31.58 23.42 31.58 43.39 0 24.53-19.05 44.44-42.67 45.07zM416 312c0 4.42-3.58 8-8 8H296c-4.42 0-8-3.58-8-8v-16c0-4.42 3.58-8 8-8h112c4.42 0 8 3.58 8 8v16zm160 0c0 4.42-3.58 8-8 8h-80c-4.42 0-8-3.58-8-8v-16c0-4.42 3.58-8 8-8h80c4.42 0 8 3.58 8 8v16zm0-96c0 4.42-3.58 8-8 8H296c-4.42 0-8-3.58-8-8v-16c0-4.42 3.58-8 8-8h272c4.42 0 8 3.58 8 8v16z"],
    "monument": [384, 512, [], "f5a6", "M368 448H16c-8.84 0-16 7.16-16 16v32c0 8.84 7.16 16 16 16h352c8.84 0 16-7.16 16-16v-32c0-8.84-7.16-16-16-16zm-78.86-347.26a31.97 31.97 0 0 0-9.21-19.44L203.31 4.69c-6.25-6.25-16.38-6.25-22.63 0l-76.6 76.61a31.97 31.97 0 0 0-9.21 19.44L64 416h256l-30.86-315.26zM240 307.2c0 6.4-6.4 12.8-12.8 12.8h-70.4c-6.4 0-12.8-6.4-12.8-12.8v-38.4c0-6.4 6.4-12.8 12.8-12.8h70.4c6.4 0 12.8 6.4 12.8 12.8v38.4z"],
    "moon": [512, 512, [], "f186", "M283.211 512c78.962 0 151.079-35.925 198.857-94.792 7.068-8.708-.639-21.43-11.562-19.35-124.203 23.654-238.262-71.576-238.262-196.954 0-72.222 38.662-138.635 101.498-174.394 9.686-5.512 7.25-20.197-3.756-22.23A258.156 258.156 0 0 0 283.211 0c-141.309 0-256 114.511-256 256 0 141.309 114.511 256 256 256z"],
    "mortar-pestle": [512, 512, [], "f5a7", "M501.54 60.91c17.22-17.22 12.51-46.25-9.27-57.14a35.696 35.696 0 0 0-37.37 3.37L251.09 160h151.37l99.08-99.09zM496 192H16c-8.84 0-16 7.16-16 16v32c0 8.84 7.16 16 16 16h16c0 80.98 50.2 150.11 121.13 178.32-12.76 16.87-21.72 36.8-24.95 58.69-1.46 9.92 6.04 18.98 16.07 18.98h223.5c10.03 0 17.53-9.06 16.07-18.98-3.22-21.89-12.18-41.82-24.95-58.69C429.8 406.11 480 336.98 480 256h16c8.84 0 16-7.16 16-16v-32c0-8.84-7.16-16-16-16z"],
    "mosque": [640, 512, [], "f678", "M0 480c0 17.67 14.33 32 32 32h64c17.67 0 32-14.33 32-32V160H0v320zm579.16-192c17.86-17.39 28.84-37.34 28.84-58.91 0-52.86-41.79-93.79-87.92-122.9-41.94-26.47-80.63-57.77-111.96-96.22L400 0l-8.12 9.97c-31.33 38.45-70.01 69.76-111.96 96.22C233.79 135.3 192 176.23 192 229.09c0 21.57 10.98 41.52 28.84 58.91h358.32zM608 320H192c-17.67 0-32 14.33-32 32v128c0 17.67 14.33 32 32 32h32v-64c0-17.67 14.33-32 32-32s32 14.33 32 32v64h64v-72c0-48 48-72 48-72s48 24 48 72v72h64v-64c0-17.67 14.33-32 32-32s32 14.33 32 32v64h32c17.67 0 32-14.33 32-32V352c0-17.67-14.33-32-32-32zM64 0S0 32 0 96v32h128V96c0-64-64-96-64-96z"],
    "motorcycle": [640, 512, [], "f21c", "M512.9 192c-14.9-.1-29.1 2.3-42.4 6.9L437.6 144H520c13.3 0 24-10.7 24-24V88c0-13.3-10.7-24-24-24h-45.3c-6.8 0-13.3 2.9-17.8 7.9l-37.5 41.7-22.8-38C392.2 68.4 384.4 64 376 64h-80c-8.8 0-16 7.2-16 16v16c0 8.8 7.2 16 16 16h66.4l19.2 32H227.9c-17.7-23.1-44.9-40-99.9-40H72.5C59 104 47.7 115 48 128.5c.2 13 10.9 23.5 24 23.5h56c24.5 0 38.7 10.9 47.8 24.8l-11.3 20.5c-13-3.9-26.9-5.7-41.3-5.2C55.9 194.5 1.6 249.6 0 317c-1.6 72.1 56.3 131 128 131 59.6 0 109.7-40.8 124-96h84.2c13.7 0 24.6-11.4 24-25.1-2.1-47.1 17.5-93.7 56.2-125l12.5 20.8c-27.6 23.7-45.1 58.9-44.8 98.2.5 69.6 57.2 126.5 126.8 127.1 71.6.7 129.8-57.5 129.2-129.1-.7-69.6-57.6-126.4-127.2-126.9zM128 400c-44.1 0-80-35.9-80-80s35.9-80 80-80c4.2 0 8.4.3 12.5 1L99 316.4c-8.8 16 2.8 35.6 21 35.6h81.3c-12.4 28.2-40.6 48-73.3 48zm463.9-75.6c-2.2 40.6-35 73.4-75.5 75.5-46.1 2.5-84.4-34.3-84.4-79.9 0-21.4 8.4-40.8 22.1-55.1l49.4 82.4c4.5 7.6 14.4 10 22 5.5l13.7-8.2c7.6-4.5 10-14.4 5.5-22l-48.6-80.9c5.2-1.1 10.5-1.6 15.9-1.6 45.6-.1 82.3 38.2 79.9 84.3z"],
    "mountain": [640, 512, [], "f6fc", "M634.92 462.7l-288-448C341.03 5.54 330.89 0 320 0s-21.03 5.54-26.92 14.7l-288 448a32.001 32.001 0 0 0-1.17 32.64A32.004 32.004 0 0 0 32 512h576c11.71 0 22.48-6.39 28.09-16.67a31.983 31.983 0 0 0-1.17-32.63zM320 91.18L405.39 224H320l-64 64-38.06-38.06L320 91.18z"],
    "mouse": [384, 512, [], "f8cc", "M0 352a160 160 0 0 0 160 160h64a160 160 0 0 0 160-160V224H0zM176 0h-16A160 160 0 0 0 0 160v32h176zm48 0h-16v192h176v-32A160 160 0 0 0 224 0z"],
    "mouse-pointer": [320, 512, [], "f245", "M302.189 329.126H196.105l55.831 135.993c3.889 9.428-.555 19.999-9.444 23.999l-49.165 21.427c-9.165 4-19.443-.571-23.332-9.714l-53.053-129.136-86.664 89.138C18.729 472.71 0 463.554 0 447.977V18.299C0 1.899 19.921-6.096 30.277 5.443l284.412 292.542c11.472 11.179 3.007 31.141-12.5 31.141z"],
    "mug-hot": [512, 512, [], "f7b6", "M127.1 146.5c1.3 7.7 8 13.5 16 13.5h16.5c9.8 0 17.6-8.5 16.3-18-3.8-28.2-16.4-54.2-36.6-74.7-14.4-14.7-23.6-33.3-26.4-53.5C111.8 5.9 105 0 96.8 0H80.4C70.6 0 63 8.5 64.1 18c3.9 31.9 18 61.3 40.6 84.4 12 12.2 19.7 27.5 22.4 44.1zm112 0c1.3 7.7 8 13.5 16 13.5h16.5c9.8 0 17.6-8.5 16.3-18-3.8-28.2-16.4-54.2-36.6-74.7-14.4-14.7-23.6-33.3-26.4-53.5C223.8 5.9 217 0 208.8 0h-16.4c-9.8 0-17.5 8.5-16.3 18 3.9 31.9 18 61.3 40.6 84.4 12 12.2 19.7 27.5 22.4 44.1zM400 192H32c-17.7 0-32 14.3-32 32v192c0 53 43 96 96 96h192c53 0 96-43 96-96h16c61.8 0 112-50.2 112-112s-50.2-112-112-112zm0 160h-16v-96h16c26.5 0 48 21.5 48 48s-21.5 48-48 48z"],
    "music": [512, 512, [], "f001", "M470.38 1.51L150.41 96A32 32 0 0 0 128 126.51v261.41A139 139 0 0 0 96 384c-53 0-96 28.66-96 64s43 64 96 64 96-28.66 96-64V214.32l256-75v184.61a138.4 138.4 0 0 0-32-3.93c-53 0-96 28.66-96 64s43 64 96 64 96-28.65 96-64V32a32 32 0 0 0-41.62-30.49z"],
    "network-wired": [640, 512, [], "f6ff", "M640 264v-16c0-8.84-7.16-16-16-16H344v-40h72c17.67 0 32-14.33 32-32V32c0-17.67-14.33-32-32-32H224c-17.67 0-32 14.33-32 32v128c0 17.67 14.33 32 32 32h72v40H16c-8.84 0-16 7.16-16 16v16c0 8.84 7.16 16 16 16h104v40H64c-17.67 0-32 14.33-32 32v128c0 17.67 14.33 32 32 32h160c17.67 0 32-14.33 32-32V352c0-17.67-14.33-32-32-32h-56v-40h304v40h-56c-17.67 0-32 14.33-32 32v128c0 17.67 14.33 32 32 32h160c17.67 0 32-14.33 32-32V352c0-17.67-14.33-32-32-32h-56v-40h104c8.84 0 16-7.16 16-16zM256 128V64h128v64H256zm-64 320H96v-64h96v64zm352 0h-96v-64h96v64z"],
    "neuter": [288, 512, [], "f22c", "M288 176c0-79.5-64.5-144-144-144S0 96.5 0 176c0 68.5 47.9 125.9 112 140.4V468c0 6.6 5.4 12 12 12h40c6.6 0 12-5.4 12-12V316.4c64.1-14.5 112-71.9 112-140.4zm-144 80c-44.1 0-80-35.9-80-80s35.9-80 80-80 80 35.9 80 80-35.9 80-80 80z"],
    "newspaper": [576, 512, [], "f1ea", "M552 64H88c-13.255 0-24 10.745-24 24v8H24c-13.255 0-24 10.745-24 24v272c0 30.928 25.072 56 56 56h472c26.51 0 48-21.49 48-48V88c0-13.255-10.745-24-24-24zM56 400a8 8 0 0 1-8-8V144h16v248a8 8 0 0 1-8 8zm236-16H140c-6.627 0-12-5.373-12-12v-8c0-6.627 5.373-12 12-12h152c6.627 0 12 5.373 12 12v8c0 6.627-5.373 12-12 12zm208 0H348c-6.627 0-12-5.373-12-12v-8c0-6.627 5.373-12 12-12h152c6.627 0 12 5.373 12 12v8c0 6.627-5.373 12-12 12zm-208-96H140c-6.627 0-12-5.373-12-12v-8c0-6.627 5.373-12 12-12h152c6.627 0 12 5.373 12 12v8c0 6.627-5.373 12-12 12zm208 0H348c-6.627 0-12-5.373-12-12v-8c0-6.627 5.373-12 12-12h152c6.627 0 12 5.373 12 12v8c0 6.627-5.373 12-12 12zm0-96H140c-6.627 0-12-5.373-12-12v-40c0-6.627 5.373-12 12-12h360c6.627 0 12 5.373 12 12v40c0 6.627-5.373 12-12 12z"],
    "not-equal": [448, 512, [], "f53e", "M416 208c17.67 0 32-14.33 32-32v-32c0-17.67-14.33-32-32-32h-23.88l51.87-66.81c5.37-7.02 4.04-17.06-2.97-22.43L415.61 3.3c-7.02-5.38-17.06-4.04-22.44 2.97L311.09 112H32c-17.67 0-32 14.33-32 32v32c0 17.67 14.33 32 32 32h204.56l-74.53 96H32c-17.67 0-32 14.33-32 32v32c0 17.67 14.33 32 32 32h55.49l-51.87 66.81c-5.37 7.01-4.04 17.05 2.97 22.43L64 508.7c7.02 5.38 17.06 4.04 22.43-2.97L168.52 400H416c17.67 0 32-14.33 32-32v-32c0-17.67-14.33-32-32-32H243.05l74.53-96H416z"],
    "notes-medical": [384, 512, [], "f481", "M336 64h-80c0-35.3-28.7-64-64-64s-64 28.7-64 64H48C21.5 64 0 85.5 0 112v352c0 26.5 21.5 48 48 48h288c26.5 0 48-21.5 48-48V112c0-26.5-21.5-48-48-48zM192 40c13.3 0 24 10.7 24 24s-10.7 24-24 24-24-10.7-24-24 10.7-24 24-24zm96 304c0 4.4-3.6 8-8 8h-56v56c0 4.4-3.6 8-8 8h-48c-4.4 0-8-3.6-8-8v-56h-56c-4.4 0-8-3.6-8-8v-48c0-4.4 3.6-8 8-8h56v-56c0-4.4 3.6-8 8-8h48c4.4 0 8 3.6 8 8v56h56c4.4 0 8 3.6 8 8v48zm0-192c0 4.4-3.6 8-8 8H104c-4.4 0-8-3.6-8-8v-16c0-4.4 3.6-8 8-8h176c4.4 0 8 3.6 8 8v16z"],
    "object-group": [512, 512, [], "f247", "M480 128V96h20c6.627 0 12-5.373 12-12V44c0-6.627-5.373-12-12-12h-40c-6.627 0-12 5.373-12 12v20H64V44c0-6.627-5.373-12-12-12H12C5.373 32 0 37.373 0 44v40c0 6.627 5.373 12 12 12h20v320H12c-6.627 0-12 5.373-12 12v40c0 6.627 5.373 12 12 12h40c6.627 0 12-5.373 12-12v-20h384v20c0 6.627 5.373 12 12 12h40c6.627 0 12-5.373 12-12v-40c0-6.627-5.373-12-12-12h-20V128zM96 276V140c0-6.627 5.373-12 12-12h168c6.627 0 12 5.373 12 12v136c0 6.627-5.373 12-12 12H108c-6.627 0-12-5.373-12-12zm320 96c0 6.627-5.373 12-12 12H236c-6.627 0-12-5.373-12-12v-52h72c13.255 0 24-10.745 24-24v-72h84c6.627 0 12 5.373 12 12v136z"],
    "object-ungroup": [576, 512, [], "f248", "M64 320v26a6 6 0 0 1-6 6H6a6 6 0 0 1-6-6v-52a6 6 0 0 1 6-6h26V96H6a6 6 0 0 1-6-6V38a6 6 0 0 1 6-6h52a6 6 0 0 1 6 6v26h288V38a6 6 0 0 1 6-6h52a6 6 0 0 1 6 6v52a6 6 0 0 1-6 6h-26v192h26a6 6 0 0 1 6 6v52a6 6 0 0 1-6 6h-52a6 6 0 0 1-6-6v-26H64zm480-64v-32h26a6 6 0 0 0 6-6v-52a6 6 0 0 0-6-6h-52a6 6 0 0 0-6 6v26H408v72h8c13.255 0 24 10.745 24 24v64c0 13.255-10.745 24-24 24h-64c-13.255 0-24-10.745-24-24v-8H192v72h-26a6 6 0 0 0-6 6v52a6 6 0 0 0 6 6h52a6 6 0 0 0 6-6v-26h288v26a6 6 0 0 0 6 6h52a6 6 0 0 0 6-6v-52a6 6 0 0 0-6-6h-26V256z"],
    "oil-can": [640, 512, [], "f613", "M629.8 160.31L416 224l-50.49-25.24a64.07 64.07 0 0 0-28.62-6.76H280v-48h56c8.84 0 16-7.16 16-16v-16c0-8.84-7.16-16-16-16H176c-8.84 0-16 7.16-16 16v16c0 8.84 7.16 16 16 16h56v48h-56L37.72 166.86a31.9 31.9 0 0 0-5.79-.53C14.67 166.33 0 180.36 0 198.34v94.95c0 15.46 11.06 28.72 26.28 31.48L96 337.46V384c0 17.67 14.33 32 32 32h274.63c8.55 0 16.75-3.42 22.76-9.51l212.26-214.75c1.5-1.5 2.34-3.54 2.34-5.66V168c.01-5.31-5.08-9.15-10.19-7.69zM96 288.67l-48-8.73v-62.43l48 8.73v62.43zm453.33 84.66c0 23.56 19.1 42.67 42.67 42.67s42.67-19.1 42.67-42.67S592 288 592 288s-42.67 61.77-42.67 85.33z"],
    "om": [512, 512, [], "f679", "M360.6 60.94a10.43 10.43 0 0 0 14.76 0l21.57-21.56a10.43 10.43 0 0 0 0-14.76L375.35 3.06c-4.08-4.07-10.68-4.07-14.76 0l-21.57 21.56a10.43 10.43 0 0 0 0 14.76l21.58 21.56zM412.11 192c-26.69 0-51.77 10.39-70.64 29.25l-24.25 24.25c-6.78 6.77-15.78 10.5-25.38 10.5H245c10.54-22.1 14.17-48.11 7.73-75.23-10.1-42.55-46.36-76.11-89.52-83.19-36.15-5.93-70.9 5.04-96.01 28.78-7.36 6.96-6.97 18.85 1.12 24.93l26.15 19.63c5.72 4.3 13.66 4.32 19.2-.21 8.45-6.9 19.02-10.71 30.27-10.71 26.47 0 48.01 21.53 48.01 48s-21.54 48-48.01 48h-31.9c-11.96 0-19.74 12.58-14.39 23.28l16.09 32.17c2.53 5.06 7.6 8.1 13.17 8.55h33.03c35.3 0 64.01 28.7 64.01 64s-28.71 64-64.01 64c-96.02 0-122.35-54.02-145.15-92.03-4.53-7.55-14.77-3.58-14.79 5.22C-.09 416 41.13 512 159.94 512c70.59 0 128.02-57.42 128.02-128 0-23.42-6.78-45.1-17.81-64h21.69c26.69 0 51.77-10.39 70.64-29.25l24.25-24.25c6.78-6.77 15.78-10.5 25.38-10.5 19.78 0 35.88 16.09 35.88 35.88V392c0 13.23-18.77 24-32.01 24-39.4 0-66.67-24.24-81.82-42.89-4.77-5.87-14.2-2.54-14.2 5.02V416s0 64 96.02 64c48.54 0 96.02-39.47 96.02-88V291.88c0-55.08-44.8-99.88-99.89-99.88zm42.18-124.73c-85.55 65.12-169.05 2.75-172.58.05-6.02-4.62-14.44-4.38-20.14.55-5.74 4.92-7.27 13.17-3.66 19.8 1.61 2.95 40.37 72.34 118.8 72.34 79.92 0 98.78-31.36 101.75-37.66 1.02-2.12 1.53-4.47 1.53-6.83V80c0-13.22-15.14-20.69-25.7-12.73z"],
    "otter": [640, 512, [], "f700", "M608 32h-32l-13.25-13.25A63.97 63.97 0 0 0 517.49 0H497c-11.14 0-22.08 2.91-31.75 8.43L312 96h-56C149.96 96 64 181.96 64 288v1.61c0 32.75-16 62.14-39.56 84.89-18.19 17.58-28.1 43.68-23.19 71.8 6.76 38.8 42.9 65.7 82.28 65.7H192c17.67 0 32-14.33 32-32s-14.33-32-32-32H80c-8.83 0-16-7.17-16-16s7.17-16 16-16h224c8.84 0 16-7.16 16-16v-16c0-17.67-14.33-32-32-32h-64l149.49-80.5L448 416h80c8.84 0 16-7.16 16-16v-16c0-17.67-14.33-32-32-32h-28.22l-55.11-110.21L521.14 192H544c53.02 0 96-42.98 96-96V64c0-17.67-14.33-32-32-32zm-96 16c8.84 0 16 7.16 16 16s-7.16 16-16 16-16-7.16-16-16 7.16-16 16-16zm32 96h-34.96L407.2 198.84l-13.77-27.55L512 112h77.05c-6.62 18.58-24.22 32-45.05 32z"],
    "outdent": [448, 512, [], "f03b", "M100.69 363.29c10 10 27.31 2.93 27.31-11.31V160c0-14.32-17.33-21.31-27.31-11.31l-96 96a16 16 0 0 0 0 22.62zM432 416H16a16 16 0 0 0-16 16v32a16 16 0 0 0 16 16h416a16 16 0 0 0 16-16v-32a16 16 0 0 0-16-16zm3.17-128H204.83A12.82 12.82 0 0 0 192 300.83v38.34A12.82 12.82 0 0 0 204.83 352h230.34A12.82 12.82 0 0 0 448 339.17v-38.34A12.82 12.82 0 0 0 435.17 288zm0-128H204.83A12.82 12.82 0 0 0 192 172.83v38.34A12.82 12.82 0 0 0 204.83 224h230.34A12.82 12.82 0 0 0 448 211.17v-38.34A12.82 12.82 0 0 0 435.17 160zM432 32H16A16 16 0 0 0 0 48v32a16 16 0 0 0 16 16h416a16 16 0 0 0 16-16V48a16 16 0 0 0-16-16z"],
    "pager": [512, 512, [], "f815", "M448 64H64a64 64 0 0 0-64 64v256a64 64 0 0 0 64 64h384a64 64 0 0 0 64-64V128a64 64 0 0 0-64-64zM160 368H80a16 16 0 0 1-16-16v-16a16 16 0 0 1 16-16h80zm128-16a16 16 0 0 1-16 16h-80v-48h80a16 16 0 0 1 16 16zm160-128a32 32 0 0 1-32 32H96a32 32 0 0 1-32-32v-64a32 32 0 0 1 32-32h320a32 32 0 0 1 32 32z"],
    "paint-brush": [512, 512, [], "f1fc", "M167.02 309.34c-40.12 2.58-76.53 17.86-97.19 72.3-2.35 6.21-8 9.98-14.59 9.98-11.11 0-45.46-27.67-55.25-34.35C0 439.62 37.93 512 128 512c75.86 0 128-43.77 128-120.19 0-3.11-.65-6.08-.97-9.13l-88.01-73.34zM457.89 0c-15.16 0-29.37 6.71-40.21 16.45C213.27 199.05 192 203.34 192 257.09c0 13.7 3.25 26.76 8.73 38.7l63.82 53.18c7.21 1.8 14.64 3.03 22.39 3.03 62.11 0 98.11-45.47 211.16-256.46 7.38-14.35 13.9-29.85 13.9-45.99C512 20.64 486 0 457.89 0z"],
    "paint-roller": [512, 512, [], "f5aa", "M416 128V32c0-17.67-14.33-32-32-32H32C14.33 0 0 14.33 0 32v96c0 17.67 14.33 32 32 32h352c17.67 0 32-14.33 32-32zm32-64v128c0 17.67-14.33 32-32 32H256c-35.35 0-64 28.65-64 64v32c-17.67 0-32 14.33-32 32v128c0 17.67 14.33 32 32 32h64c17.67 0 32-14.33 32-32V352c0-17.67-14.33-32-32-32v-32h160c53.02 0 96-42.98 96-96v-64c0-35.35-28.65-64-64-64z"],
    "palette": [512, 512, [], "f53f", "M204.3 5C104.9 24.4 24.8 104.3 5.2 203.4c-37 187 131.7 326.4 258.8 306.7 41.2-6.4 61.4-54.6 42.5-91.7-23.1-45.4 9.9-98.4 60.9-98.4h79.7c35.8 0 64.8-29.6 64.9-65.3C511.5 97.1 368.1-26.9 204.3 5zM96 320c-17.7 0-32-14.3-32-32s14.3-32 32-32 32 14.3 32 32-14.3 32-32 32zm32-128c-17.7 0-32-14.3-32-32s14.3-32 32-32 32 14.3 32 32-14.3 32-32 32zm128-64c-17.7 0-32-14.3-32-32s14.3-32 32-32 32 14.3 32 32-14.3 32-32 32zm128 64c-17.7 0-32-14.3-32-32s14.3-32 32-32 32 14.3 32 32-14.3 32-32 32z"],
    "pallet": [640, 512, [], "f482", "M144 256h352c8.8 0 16-7.2 16-16V16c0-8.8-7.2-16-16-16H384v128l-64-32-64 32V0H144c-8.8 0-16 7.2-16 16v224c0 8.8 7.2 16 16 16zm480 128c8.8 0 16-7.2 16-16v-32c0-8.8-7.2-16-16-16H16c-8.8 0-16 7.2-16 16v32c0 8.8 7.2 16 16 16h48v64H16c-8.8 0-16 7.2-16 16v32c0 8.8 7.2 16 16 16h608c8.8 0 16-7.2 16-16v-32c0-8.8-7.2-16-16-16h-48v-64h48zm-336 64H128v-64h160v64zm224 0H352v-64h160v64z"],
    "paper-plane": [512, 512, [], "f1d8", "M476 3.2L12.5 270.6c-18.1 10.4-15.8 35.6 2.2 43.2L121 358.4l287.3-253.2c5.5-4.9 13.3 2.6 8.6 8.3L176 407v80.5c0 23.6 28.5 32.9 42.5 15.8L282 426l124.6 52.2c14.2 6 30.4-2.9 33-18.2l72-432C515 7.8 493.3-6.8 476 3.2z"],
    "paperclip": [448, 512, [], "f0c6", "M43.246 466.142c-58.43-60.289-57.341-157.511 1.386-217.581L254.392 34c44.316-45.332 116.351-45.336 160.671 0 43.89 44.894 43.943 117.329 0 162.276L232.214 383.128c-29.855 30.537-78.633 30.111-107.982-.998-28.275-29.97-27.368-77.473 1.452-106.953l143.743-146.835c6.182-6.314 16.312-6.422 22.626-.241l22.861 22.379c6.315 6.182 6.422 16.312.241 22.626L171.427 319.927c-4.932 5.045-5.236 13.428-.648 18.292 4.372 4.634 11.245 4.711 15.688.165l182.849-186.851c19.613-20.062 19.613-52.725-.011-72.798-19.189-19.627-49.957-19.637-69.154 0L90.39 293.295c-34.763 35.56-35.299 93.12-1.191 128.313 34.01 35.093 88.985 35.137 123.058.286l172.06-175.999c6.177-6.319 16.307-6.433 22.626-.256l22.877 22.364c6.319 6.177 6.434 16.307.256 22.626l-172.06 175.998c-59.576 60.938-155.943 60.216-214.77-.485z"],
    "parachute-box": [512, 512, [], "f4cd", "M511.9 175c-9.1-75.6-78.4-132.4-158.3-158.7C390 55.7 416 116.9 416 192h28.1L327.5 321.5c-2.5-.6-4.8-1.5-7.5-1.5h-48V192h112C384 76.8 315.1 0 256 0S128 76.8 128 192h112v128h-48c-2.7 0-5 .9-7.5 1.5L67.9 192H96c0-75.1 26-136.3 62.4-175.7C78.5 42.7 9.2 99.5.1 175c-1.1 9.1 6.8 17 16 17h8.7l136.7 151.9c-.7 2.6-1.6 5.2-1.6 8.1v128c0 17.7 14.3 32 32 32h128c17.7 0 32-14.3 32-32V352c0-2.9-.9-5.4-1.6-8.1L487.1 192h8.7c9.3 0 17.2-7.8 16.1-17z"],
    "paragraph": [448, 512, [], "f1dd", "M448 48v32a16 16 0 0 1-16 16h-48v368a16 16 0 0 1-16 16h-32a16 16 0 0 1-16-16V96h-32v368a16 16 0 0 1-16 16h-32a16 16 0 0 1-16-16V352h-32a160 160 0 0 1 0-320h240a16 16 0 0 1 16 16z"],
    "parking": [448, 512, [], "f540", "M400 32H48C21.5 32 0 53.5 0 80v352c0 26.5 21.5 48 48 48h352c26.5 0 48-21.5 48-48V80c0-26.5-21.5-48-48-48zM240 320h-48v48c0 8.8-7.2 16-16 16h-32c-8.8 0-16-7.2-16-16V144c0-8.8 7.2-16 16-16h96c52.9 0 96 43.1 96 96s-43.1 96-96 96zm0-128h-48v64h48c17.6 0 32-14.4 32-32s-14.4-32-32-32z"],
    "passport": [448, 512, [], "f5ab", "M129.62 176h39.09c1.49-27.03 6.54-51.35 14.21-70.41-27.71 13.24-48.02 39.19-53.3 70.41zm0 32c5.29 31.22 25.59 57.17 53.3 70.41-7.68-19.06-12.72-43.38-14.21-70.41h-39.09zM224 286.69c7.69-7.45 20.77-34.42 23.43-78.69h-46.87c2.67 44.26 15.75 71.24 23.44 78.69zM200.57 176h46.87c-2.66-44.26-15.74-71.24-23.43-78.69-7.7 7.45-20.78 34.43-23.44 78.69zm64.51 102.41c27.71-13.24 48.02-39.19 53.3-70.41h-39.09c-1.49 27.03-6.53 51.35-14.21 70.41zM416 0H64C28.65 0 0 28.65 0 64v384c0 35.35 28.65 64 64 64h352c17.67 0 32-14.33 32-32V32c0-17.67-14.33-32-32-32zm-80 416H112c-8.8 0-16-7.2-16-16s7.2-16 16-16h224c8.8 0 16 7.2 16 16s-7.2 16-16 16zm-112-96c-70.69 0-128-57.31-128-128S153.31 64 224 64s128 57.31 128 128-57.31 128-128 128zm41.08-214.41c7.68 19.06 12.72 43.38 14.21 70.41h39.09c-5.28-31.22-25.59-57.17-53.3-70.41z"],
    "pastafarianism": [640, 512, [], "f67b", "M624.54 347.67c-32.7-12.52-57.36 4.25-75.37 16.45-17.06 11.53-23.25 14.42-31.41 11.36-8.12-3.09-10.83-9.38-15.89-29.38-3.33-13.15-7.44-29.32-17.95-42.65 2.24-2.91 4.43-5.79 6.38-8.57C500.47 304.45 513.71 312 532 312c33.95 0 50.87-25.78 62.06-42.83 10.59-16.14 15-21.17 21.94-21.17 13.25 0 24-10.75 24-24s-10.75-24-24-24c-33.95 0-50.87 25.78-62.06 42.83-10.6 16.14-15 21.17-21.94 21.17-17.31 0-37.48-61.43-97.26-101.91l17.25-34.5C485.43 125.5 512 97.98 512 64c0-35.35-28.65-64-64-64s-64 28.65-64 64c0 13.02 3.94 25.1 10.62 35.21l-18.15 36.3c-16.98-4.6-35.6-7.51-56.46-7.51s-39.49 2.91-56.46 7.51l-18.15-36.3C252.06 89.1 256 77.02 256 64c0-35.35-28.65-64-64-64s-64 28.65-64 64c0 33.98 26.56 61.5 60.02 63.6l17.25 34.5C145.68 202.44 125.15 264 108 264c-6.94 0-11.34-5.03-21.94-21.17C74.88 225.78 57.96 200 24 200c-13.25 0-24 10.75-24 24s10.75 24 24 24c6.94 0 11.34 5.03 21.94 21.17C57.13 286.22 74.05 312 108 312c18.29 0 31.53-7.55 41.7-17.11 1.95 2.79 4.14 5.66 6.38 8.57-10.51 13.33-14.62 29.5-17.95 42.65-5.06 20-7.77 26.28-15.89 29.38-8.11 3.06-14.33.17-31.41-11.36-18.03-12.2-42.72-28.92-75.37-16.45-12.39 4.72-18.59 18.58-13.87 30.97 4.72 12.41 18.61 18.61 30.97 13.88 8.16-3.09 14.34-.19 31.39 11.36 13.55 9.16 30.83 20.86 52.42 20.84 7.17 0 14.83-1.28 22.97-4.39 32.66-12.44 39.98-41.33 45.33-62.44 2.21-8.72 3.99-14.49 5.95-18.87 16.62 13.61 36.95 25.88 61.64 34.17-9.96 37-32.18 90.8-60.26 90.8-13.25 0-24 10.75-24 24s10.75 24 24 24c66.74 0 97.05-88.63 107.42-129.14 6.69.6 13.42 1.14 20.58 1.14s13.89-.54 20.58-1.14C350.95 423.37 381.26 512 448 512c13.25 0 24-10.75 24-24s-10.75-24-24-24c-27.94 0-50.21-53.81-60.22-90.81 24.69-8.29 45-20.56 61.62-34.16 1.96 4.38 3.74 10.15 5.95 18.87 5.34 21.11 12.67 50 45.33 62.44 8.14 3.11 15.8 4.39 22.97 4.39 21.59 0 38.87-11.69 52.42-20.84 17.05-11.55 23.28-14.45 31.39-11.36 12.39 4.75 26.27-1.47 30.97-13.88 4.71-12.4-1.49-26.26-13.89-30.98zM448 48c8.82 0 16 7.18 16 16s-7.18 16-16 16-16-7.18-16-16 7.18-16 16-16zm-256 0c8.82 0 16 7.18 16 16s-7.18 16-16 16-16-7.18-16-16 7.18-16 16-16z"],
    "paste": [448, 512, [], "f0ea", "M128 184c0-30.879 25.122-56 56-56h136V56c0-13.255-10.745-24-24-24h-80.61C204.306 12.89 183.637 0 160 0s-44.306 12.89-55.39 32H24C10.745 32 0 42.745 0 56v336c0 13.255 10.745 24 24 24h104V184zm32-144c13.255 0 24 10.745 24 24s-10.745 24-24 24-24-10.745-24-24 10.745-24 24-24zm184 248h104v200c0 13.255-10.745 24-24 24H184c-13.255 0-24-10.745-24-24V184c0-13.255 10.745-24 24-24h136v104c0 13.2 10.8 24 24 24zm104-38.059V256h-96v-96h6.059a24 24 0 0 1 16.97 7.029l65.941 65.941a24.002 24.002 0 0 1 7.03 16.971z"],
    "pause": [448, 512, [], "f04c", "M144 479H48c-26.5 0-48-21.5-48-48V79c0-26.5 21.5-48 48-48h96c26.5 0 48 21.5 48 48v352c0 26.5-21.5 48-48 48zm304-48V79c0-26.5-21.5-48-48-48h-96c-26.5 0-48 21.5-48 48v352c0 26.5 21.5 48 48 48h96c26.5 0 48-21.5 48-48z"],
    "pause-circle": [512, 512, [], "f28b", "M256 8C119 8 8 119 8 256s111 248 248 248 248-111 248-248S393 8 256 8zm-16 328c0 8.8-7.2 16-16 16h-48c-8.8 0-16-7.2-16-16V176c0-8.8 7.2-16 16-16h48c8.8 0 16 7.2 16 16v160zm112 0c0 8.8-7.2 16-16 16h-48c-8.8 0-16-7.2-16-16V176c0-8.8 7.2-16 16-16h48c8.8 0 16 7.2 16 16v160z"],
    "paw": [512, 512, [], "f1b0", "M256 224c-79.41 0-192 122.76-192 200.25 0 34.9 26.81 55.75 71.74 55.75 48.84 0 81.09-25.08 120.26-25.08 39.51 0 71.85 25.08 120.26 25.08 44.93 0 71.74-20.85 71.74-55.75C448 346.76 335.41 224 256 224zm-147.28-12.61c-10.4-34.65-42.44-57.09-71.56-50.13-29.12 6.96-44.29 40.69-33.89 75.34 10.4 34.65 42.44 57.09 71.56 50.13 29.12-6.96 44.29-40.69 33.89-75.34zm84.72-20.78c30.94-8.14 46.42-49.94 34.58-93.36s-46.52-72.01-77.46-63.87-46.42 49.94-34.58 93.36c11.84 43.42 46.53 72.02 77.46 63.87zm281.39-29.34c-29.12-6.96-61.15 15.48-71.56 50.13-10.4 34.65 4.77 68.38 33.89 75.34 29.12 6.96 61.15-15.48 71.56-50.13 10.4-34.65-4.77-68.38-33.89-75.34zm-156.27 29.34c30.94 8.14 65.62-20.45 77.46-63.87 11.84-43.42-3.64-85.21-34.58-93.36s-65.62 20.45-77.46 63.87c-11.84 43.42 3.64 85.22 34.58 93.36z"],
    "peace": [496, 512, [], "f67c", "M248 8C111.03 8 0 119.03 0 256s111.03 248 248 248 248-111.03 248-248S384.97 8 248 8zm184 248c0 31.93-8.2 61.97-22.57 88.17L280 240.63V74.97c86.23 15.21 152 90.5 152 181.03zM216 437.03c-33.86-5.97-64.49-21.2-89.29-43.02L216 322.57v114.46zm64-114.46L369.29 394c-24.8 21.82-55.43 37.05-89.29 43.02V322.57zm-64-247.6v165.66L86.57 344.17C72.2 317.97 64 287.93 64 256c0-90.53 65.77-165.82 152-181.03z"],
    "pen": [512, 512, [], "f304", "M290.74 93.24l128.02 128.02-277.99 277.99-114.14 12.6C11.35 513.54-1.56 500.62.14 485.34l12.7-114.22 277.9-277.88zm207.2-19.06l-60.11-60.11c-18.75-18.75-49.16-18.75-67.91 0l-56.55 56.55 128.02 128.02 56.55-56.55c18.75-18.76 18.75-49.16 0-67.91z"],
    "pen-alt": [512, 512, [], "f305", "M497.94 74.17l-60.11-60.11c-18.75-18.75-49.16-18.75-67.91 0l-56.55 56.55 128.02 128.02 56.55-56.55c18.75-18.75 18.75-49.15 0-67.91zm-246.8-20.53c-15.62-15.62-40.94-15.62-56.56 0L75.8 172.43c-6.25 6.25-6.25 16.38 0 22.62l22.63 22.63c6.25 6.25 16.38 6.25 22.63 0l101.82-101.82 22.63 22.62L93.95 290.03A327.038 327.038 0 0 0 .17 485.11l-.03.23c-1.7 15.28 11.21 28.2 26.49 26.51a327.02 327.02 0 0 0 195.34-93.8l196.79-196.79-82.77-82.77-84.85-84.85z"],
    "pen-fancy": [512, 512, [], "f5ac", "M79.18 282.94a32.005 32.005 0 0 0-20.24 20.24L0 480l4.69 4.69 92.89-92.89c-.66-2.56-1.57-5.03-1.57-7.8 0-17.67 14.33-32 32-32s32 14.33 32 32-14.33 32-32 32c-2.77 0-5.24-.91-7.8-1.57l-92.89 92.89L32 512l176.82-58.94a31.983 31.983 0 0 0 20.24-20.24l33.07-84.07-98.88-98.88-84.07 33.07zM369.25 28.32L186.14 227.81l97.85 97.85 199.49-183.11C568.4 67.48 443.73-55.94 369.25 28.32z"],
    "pen-nib": [512, 512, [], "f5ad", "M136.6 138.79a64.003 64.003 0 0 0-43.31 41.35L0 460l14.69 14.69L164.8 324.58c-2.99-6.26-4.8-13.18-4.8-20.58 0-26.51 21.49-48 48-48s48 21.49 48 48-21.49 48-48 48c-7.4 0-14.32-1.81-20.58-4.8L37.31 497.31 52 512l279.86-93.29a64.003 64.003 0 0 0 41.35-43.31L416 224 288 96l-151.4 42.79zm361.34-64.62l-60.11-60.11c-18.75-18.75-49.16-18.75-67.91 0l-56.55 56.55 128.02 128.02 56.55-56.55c18.75-18.75 18.75-49.15 0-67.91z"],
    "pen-square": [448, 512, [], "f14b", "M400 480H48c-26.5 0-48-21.5-48-48V80c0-26.5 21.5-48 48-48h352c26.5 0 48 21.5 48 48v352c0 26.5-21.5 48-48 48zM238.1 177.9L102.4 313.6l-6.3 57.1c-.8 7.6 5.6 14.1 13.3 13.3l57.1-6.3L302.2 242c2.3-2.3 2.3-6.1 0-8.5L246.7 178c-2.5-2.4-6.3-2.4-8.6-.1zM345 165.1L314.9 135c-9.4-9.4-24.6-9.4-33.9 0l-23.1 23.1c-2.3 2.3-2.3 6.1 0 8.5l55.5 55.5c2.3 2.3 6.1 2.3 8.5 0L345 199c9.3-9.3 9.3-24.5 0-33.9z"],
    "pencil-alt": [512, 512, [], "f303", "M497.9 142.1l-46.1 46.1c-4.7 4.7-12.3 4.7-17 0l-111-111c-4.7-4.7-4.7-12.3 0-17l46.1-46.1c18.7-18.7 49.1-18.7 67.9 0l60.1 60.1c18.8 18.7 18.8 49.1 0 67.9zM284.2 99.8L21.6 362.4.4 483.9c-2.9 16.4 11.4 30.6 27.8 27.8l121.5-21.3 262.6-262.6c4.7-4.7 4.7-12.3 0-17l-111-111c-4.8-4.7-12.4-4.7-17.1 0zM124.1 339.9c-5.5-5.5-5.5-14.3 0-19.8l154-154c5.5-5.5 14.3-5.5 19.8 0s5.5 14.3 0 19.8l-154 154c-5.5 5.5-14.3 5.5-19.8 0zM88 424h48v36.3l-64.5 11.3-31.1-31.1L51.7 376H88v48z"],
    "pencil-ruler": [512, 512, [], "f5ae", "M109.46 244.04l134.58-134.56-44.12-44.12-61.68 61.68a7.919 7.919 0 0 1-11.21 0l-11.21-11.21c-3.1-3.1-3.1-8.12 0-11.21l61.68-61.68-33.64-33.65C131.47-3.1 111.39-3.1 99 9.29L9.29 99c-12.38 12.39-12.39 32.47 0 44.86l100.17 100.18zm388.47-116.8c18.76-18.76 18.75-49.17 0-67.93l-45.25-45.25c-18.76-18.76-49.18-18.76-67.95 0l-46.02 46.01 113.2 113.2 46.02-46.03zM316.08 82.71l-297 296.96L.32 487.11c-2.53 14.49 10.09 27.11 24.59 24.56l107.45-18.84L429.28 195.9 316.08 82.71zm186.63 285.43l-33.64-33.64-61.68 61.68c-3.1 3.1-8.12 3.1-11.21 0l-11.21-11.21c-3.09-3.1-3.09-8.12 0-11.21l61.68-61.68-44.14-44.14L267.93 402.5l100.21 100.2c12.39 12.39 32.47 12.39 44.86 0l89.71-89.7c12.39-12.39 12.39-32.47 0-44.86z"],
    "people-carry": [640, 512, [], "f4ce", "M128 96c26.5 0 48-21.5 48-48S154.5 0 128 0 80 21.5 80 48s21.5 48 48 48zm384 0c26.5 0 48-21.5 48-48S538.5 0 512 0s-48 21.5-48 48 21.5 48 48 48zm125.7 372.1l-44-110-41.1 46.4-2 18.2 27.7 69.2c5 12.5 17 20.1 29.7 20.1 4 0 8-.7 11.9-2.3 16.4-6.6 24.4-25.2 17.8-41.6zm-34.2-209.8L585 178.1c-4.6-20-18.6-36.8-37.5-44.9-18.5-8-39-6.7-56.1 3.3-22.7 13.4-39.7 34.5-48.1 59.4L432 229.8 416 240v-96c0-8.8-7.2-16-16-16H240c-8.8 0-16 7.2-16 16v96l-16.1-10.2-11.3-33.9c-8.3-25-25.4-46-48.1-59.4-17.2-10-37.6-11.3-56.1-3.3-18.9 8.1-32.9 24.9-37.5 44.9l-18.4 80.2c-4.6 20 .7 41.2 14.4 56.7l67.2 75.9 10.1 92.6C130 499.8 143.8 512 160 512c1.2 0 2.3-.1 3.5-.2 17.6-1.9 30.2-17.7 28.3-35.3l-10.1-92.8c-1.5-13-6.9-25.1-15.6-35l-43.3-49 17.6-70.3 6.8 20.4c4.1 12.5 11.9 23.4 24.5 32.6l51.1 32.5c4.6 2.9 12.1 4.6 17.2 5h160c5.1-.4 12.6-2.1 17.2-5l51.1-32.5c12.6-9.2 20.4-20 24.5-32.6l6.8-20.4 17.6 70.3-43.3 49c-8.7 9.9-14.1 22-15.6 35l-10.1 92.8c-1.9 17.6 10.8 33.4 28.3 35.3 1.2.1 2.3.2 3.5.2 16.1 0 30-12.1 31.8-28.5l10.1-92.6 67.2-75.9c13.6-15.5 19-36.7 14.4-56.7zM46.3 358.1l-44 110c-6.6 16.4 1.4 35 17.8 41.6 16.8 6.6 35.1-1.7 41.6-17.8l27.7-69.2-2-18.2-41.1-46.4z"],
    "pepper-hot": [512, 512, [], "f816", "M330.67 263.12V173.4l-52.75-24.22C219.44 218.76 197.58 400 56 400a56 56 0 0 0 0 112c212.64 0 370.65-122.87 419.18-210.34l-37.05-38.54zm131.09-128.37C493.92 74.91 477.18 26.48 458.62 3a8 8 0 0 0-11.93-.59l-22.9 23a8.06 8.06 0 0 0-.89 10.23c6.86 10.36 17.05 35.1-1.4 72.32A142.85 142.85 0 0 0 364.34 96c-28 0-54 8.54-76.34 22.59l74.67 34.29v78.24h89.09L506.44 288c3.26-12.62 5.56-25.63 5.56-39.31a154 154 0 0 0-50.24-113.94z"],
    "percent": [448, 512, [], "f295", "M112 224c61.9 0 112-50.1 112-112S173.9 0 112 0 0 50.1 0 112s50.1 112 112 112zm0-160c26.5 0 48 21.5 48 48s-21.5 48-48 48-48-21.5-48-48 21.5-48 48-48zm224 224c-61.9 0-112 50.1-112 112s50.1 112 112 112 112-50.1 112-112-50.1-112-112-112zm0 160c-26.5 0-48-21.5-48-48s21.5-48 48-48 48 21.5 48 48-21.5 48-48 48zM392.3.2l31.6-.1c19.4-.1 30.9 21.8 19.7 37.8L77.4 501.6a23.95 23.95 0 0 1-19.6 10.2l-33.4.1c-19.5 0-30.9-21.9-19.7-37.8l368-463.7C377.2 4 384.5.2 392.3.2z"],
    "percentage": [384, 512, [], "f541", "M109.25 173.25c24.99-24.99 24.99-65.52 0-90.51-24.99-24.99-65.52-24.99-90.51 0-24.99 24.99-24.99 65.52 0 90.51 25 25 65.52 25 90.51 0zm256 165.49c-24.99-24.99-65.52-24.99-90.51 0-24.99 24.99-24.99 65.52 0 90.51 24.99 24.99 65.52 24.99 90.51 0 25-24.99 25-65.51 0-90.51zm-1.94-231.43l-22.62-22.62c-12.5-12.5-32.76-12.5-45.25 0L20.69 359.44c-12.5 12.5-12.5 32.76 0 45.25l22.62 22.62c12.5 12.5 32.76 12.5 45.25 0l274.75-274.75c12.5-12.49 12.5-32.75 0-45.25z"],
    "person-booth": [576, 512, [], "f756", "M192 496c0 8.8 7.2 16 16 16h32c8.8 0 16-7.2 16-16V320h-64v176zm32-272h-50.9l-45.2-45.3C115.8 166.6 99.7 160 82.7 160H64c-17.1 0-33.2 6.7-45.3 18.8C6.7 190.9 0 207 0 224.1L.2 320 0 480c0 17.7 14.3 32 31.9 32 17.6 0 32-14.3 32-32l.1-100.7c.9.5 1.6 1.3 2.5 1.7l29.1 43v56c0 17.7 14.3 32 32 32s32-14.3 32-32v-56.5c0-9.9-2.3-19.8-6.7-28.6l-41.2-61.3V253l20.9 20.9c9.1 9.1 21.1 14.1 33.9 14.1H224c17.7 0 32-14.3 32-32s-14.3-32-32-32zM64 128c26.5 0 48-21.5 48-48S90.5 32 64 32 16 53.5 16 80s21.5 48 48 48zm224-96l31.5 223.1-30.9 154.6c-4.3 21.6 13 38.3 31.4 38.3 15.2 0 28-9.1 32.3-30.4.9 16.9 14.6 30.4 31.7 30.4 17.7 0 32-14.3 32-32 0 17.7 14.3 32 32 32s32-14.3 32-32V0H288v32zm-96 0v160h64V0h-32c-17.7 0-32 14.3-32 32zM544 0h-32v496c0 8.8 7.2 16 16 16h32c8.8 0 16-7.2 16-16V32c0-17.7-14.3-32-32-32z"],
    "phone": [512, 512, [], "f095", "M493.4 24.6l-104-24c-11.3-2.6-22.9 3.3-27.5 13.9l-48 112c-4.2 9.8-1.4 21.3 6.9 28l60.6 49.6c-36 76.7-98.9 140.5-177.2 177.2l-49.6-60.6c-6.8-8.3-18.2-11.1-28-6.9l-112 48C3.9 366.5-2 378.1.6 389.4l24 104C27.1 504.2 36.7 512 48 512c256.1 0 464-207.5 464-464 0-11.2-7.7-20.9-18.6-23.4z"],
    "phone-alt": [512, 512, [], "f879", "M497.39 361.8l-112-48a24 24 0 0 0-28 6.9l-49.6 60.6A370.66 370.66 0 0 1 130.6 204.11l60.6-49.6a23.94 23.94 0 0 0 6.9-28l-48-112A24.16 24.16 0 0 0 122.6.61l-104 24A24 24 0 0 0 0 48c0 256.5 207.9 464 464 464a24 24 0 0 0 23.4-18.6l24-104a24.29 24.29 0 0 0-14.01-27.6z"],
    "phone-slash": [640, 512, [], "f3dd", "M268.2 381.4l-49.6-60.6c-6.8-8.3-18.2-11.1-28-6.9l-112 48c-10.7 4.6-16.5 16.1-13.9 27.5l24 104c2.5 10.8 12.1 18.6 23.4 18.6 100.7 0 193.7-32.4 269.7-86.9l-80-61.8c-10.9 6.5-22.1 12.7-33.6 18.1zm365.6 76.7L475.1 335.5C537.9 256.4 576 156.9 576 48c0-11.2-7.7-20.9-18.6-23.4l-104-24c-11.3-2.6-22.9 3.3-27.5 13.9l-48 112c-4.2 9.8-1.4 21.3 6.9 28l60.6 49.6c-12.2 26.1-27.9 50.3-46 72.8L45.5 3.4C38.5-2 28.5-.8 23 6.2L3.4 31.4c-5.4 7-4.2 17 2.8 22.4l588.4 454.7c7 5.4 17 4.2 22.5-2.8l19.6-25.3c5.4-6.8 4.1-16.9-2.9-22.3z"],
    "phone-square": [448, 512, [], "f098", "M400 32H48C21.49 32 0 53.49 0 80v352c0 26.51 21.49 48 48 48h352c26.51 0 48-21.49 48-48V80c0-26.51-21.49-48-48-48zM94 416c-7.033 0-13.057-4.873-14.616-11.627l-14.998-65a15 15 0 0 1 8.707-17.16l69.998-29.999a15 15 0 0 1 17.518 4.289l30.997 37.885c48.944-22.963 88.297-62.858 110.781-110.78l-37.886-30.997a15.001 15.001 0 0 1-4.289-17.518l30-69.998a15 15 0 0 1 17.16-8.707l65 14.998A14.997 14.997 0 0 1 384 126c0 160.292-129.945 290-290 290z"],
    "phone-square-alt": [448, 512, [], "f87b", "M400 32H48A48 48 0 0 0 0 80v352a48 48 0 0 0 48 48h352a48 48 0 0 0 48-48V80a48 48 0 0 0-48-48zm-16.39 307.37l-15 65A15 15 0 0 1 354 416C194 416 64 286.29 64 126a15.7 15.7 0 0 1 11.63-14.61l65-15A18.23 18.23 0 0 1 144 96a16.27 16.27 0 0 1 13.79 9.09l30 70A17.9 17.9 0 0 1 189 181a17 17 0 0 1-5.5 11.61l-37.89 31a231.91 231.91 0 0 0 110.78 110.78l31-37.89A17 17 0 0 1 299 291a17.85 17.85 0 0 1 5.91 1.21l70 30A16.25 16.25 0 0 1 384 336a17.41 17.41 0 0 1-.39 3.37z"],
    "phone-volume": [384, 512, [], "f2a0", "M97.333 506.966c-129.874-129.874-129.681-340.252 0-469.933 5.698-5.698 14.527-6.632 21.263-2.422l64.817 40.513a17.187 17.187 0 0 1 6.849 20.958l-32.408 81.021a17.188 17.188 0 0 1-17.669 10.719l-55.81-5.58c-21.051 58.261-20.612 122.471 0 179.515l55.811-5.581a17.188 17.188 0 0 1 17.669 10.719l32.408 81.022a17.188 17.188 0 0 1-6.849 20.958l-64.817 40.513a17.19 17.19 0 0 1-21.264-2.422zM247.126 95.473c11.832 20.047 11.832 45.008 0 65.055-3.95 6.693-13.108 7.959-18.718 2.581l-5.975-5.726c-3.911-3.748-4.793-9.622-2.261-14.41a32.063 32.063 0 0 0 0-29.945c-2.533-4.788-1.65-10.662 2.261-14.41l5.975-5.726c5.61-5.378 14.768-4.112 18.718 2.581zm91.787-91.187c60.14 71.604 60.092 175.882 0 247.428-4.474 5.327-12.53 5.746-17.552.933l-5.798-5.557c-4.56-4.371-4.977-11.529-.93-16.379 49.687-59.538 49.646-145.933 0-205.422-4.047-4.85-3.631-12.008.93-16.379l5.798-5.557c5.022-4.813 13.078-4.394 17.552.933zm-45.972 44.941c36.05 46.322 36.108 111.149 0 157.546-4.39 5.641-12.697 6.251-17.856 1.304l-5.818-5.579c-4.4-4.219-4.998-11.095-1.285-15.931 26.536-34.564 26.534-82.572 0-117.134-3.713-4.836-3.115-11.711 1.285-15.931l5.818-5.579c5.159-4.947 13.466-4.337 17.856 1.304z"],
    "photo-video": [640, 512, [], "f87c", "M608 0H160a32 32 0 0 0-32 32v96h160V64h192v320h128a32 32 0 0 0 32-32V32a32 32 0 0 0-32-32zM232 103a9 9 0 0 1-9 9h-30a9 9 0 0 1-9-9V73a9 9 0 0 1 9-9h30a9 9 0 0 1 9 9zm352 208a9 9 0 0 1-9 9h-30a9 9 0 0 1-9-9v-30a9 9 0 0 1 9-9h30a9 9 0 0 1 9 9zm0-104a9 9 0 0 1-9 9h-30a9 9 0 0 1-9-9v-30a9 9 0 0 1 9-9h30a9 9 0 0 1 9 9zm0-104a9 9 0 0 1-9 9h-30a9 9 0 0 1-9-9V73a9 9 0 0 1 9-9h30a9 9 0 0 1 9 9zm-168 57H32a32 32 0 0 0-32 32v288a32 32 0 0 0 32 32h384a32 32 0 0 0 32-32V192a32 32 0 0 0-32-32zM96 224a32 32 0 1 1-32 32 32 32 0 0 1 32-32zm288 224H64v-32l64-64 32 32 128-128 96 96z"],
    "piggy-bank": [576, 512, [], "f4d3", "M560 224h-29.5c-8.8-20-21.6-37.7-37.4-52.5L512 96h-32c-29.4 0-55.4 13.5-73 34.3-7.6-1.1-15.1-2.3-23-2.3H256c-77.4 0-141.9 55-156.8 128H56c-14.8 0-26.5-13.5-23.5-28.8C34.7 215.8 45.4 208 57 208h1c3.3 0 6-2.7 6-6v-20c0-3.3-2.7-6-6-6-28.5 0-53.9 20.4-57.5 48.6C-3.9 258.8 22.7 288 56 288h40c0 52.2 25.4 98.1 64 127.3V496c0 8.8 7.2 16 16 16h64c8.8 0 16-7.2 16-16v-48h128v48c0 8.8 7.2 16 16 16h64c8.8 0 16-7.2 16-16v-80.7c11.8-8.9 22.3-19.4 31.3-31.3H560c8.8 0 16-7.2 16-16V240c0-8.8-7.2-16-16-16zm-128 64c-8.8 0-16-7.2-16-16s7.2-16 16-16 16 7.2 16 16-7.2 16-16 16zM256 96h128c5.4 0 10.7.4 15.9.8 0-.3.1-.5.1-.8 0-53-43-96-96-96s-96 43-96 96c0 2.1.5 4.1.6 6.2 15.2-3.9 31-6.2 47.4-6.2z"],
    "pills": [576, 512, [], "f484", "M112 32C50.1 32 0 82.1 0 144v224c0 61.9 50.1 112 112 112s112-50.1 112-112V144c0-61.9-50.1-112-112-112zm48 224H64V144c0-26.5 21.5-48 48-48s48 21.5 48 48v112zm139.7-29.7c-3.5-3.5-9.4-3.1-12.3.8-45.3 62.5-40.4 150.1 15.9 206.4 56.3 56.3 143.9 61.2 206.4 15.9 4-2.9 4.3-8.8.8-12.3L299.7 226.3zm229.8-19c-56.3-56.3-143.9-61.2-206.4-15.9-4 2.9-4.3 8.8-.8 12.3l210.8 210.8c3.5 3.5 9.4 3.1 12.3-.8 45.3-62.6 40.5-150.1-15.9-206.4z"],
    "pizza-slice": [512, 512, [], "f818", "M158.87.15c-16.16-1.52-31.2 8.42-35.33 24.12l-14.81 56.27c187.62 5.49 314.54 130.61 322.48 317l56.94-15.78c15.72-4.36 25.49-19.68 23.62-35.9C490.89 165.08 340.78 17.32 158.87.15zm-58.47 112L.55 491.64a16.21 16.21 0 0 0 20 19.75l379-105.1c-4.27-174.89-123.08-292.14-299.15-294.1zM128 416a32 32 0 1 1 32-32 32 32 0 0 1-32 32zm48-152a32 32 0 1 1 32-32 32 32 0 0 1-32 32zm104 104a32 32 0 1 1 32-32 32 32 0 0 1-32 32z"],
    "place-of-worship": [640, 512, [], "f67f", "M620.61 366.55L512 320v192h112c8.84 0 16-7.16 16-16V395.96a32 32 0 0 0-19.39-29.41zM0 395.96V496c0 8.84 7.16 16 16 16h112V320L19.39 366.55A32 32 0 0 0 0 395.96zm464.46-149.28L416 217.6V102.63c0-8.49-3.37-16.62-9.38-22.63L331.31 4.69c-6.25-6.25-16.38-6.25-22.62 0L233.38 80c-6 6-9.38 14.14-9.38 22.63V217.6l-48.46 29.08A31.997 31.997 0 0 0 160 274.12V512h96v-96c0-35.35 28.66-64 64-64s64 28.65 64 64v96h96V274.12c0-11.24-5.9-21.66-15.54-27.44z"],
    "plane": [576, 512, [], "f072", "M480 192H365.71L260.61 8.06A16.014 16.014 0 0 0 246.71 0h-65.5c-10.63 0-18.3 10.17-15.38 20.39L214.86 192H112l-43.2-57.6c-3.02-4.03-7.77-6.4-12.8-6.4H16.01C5.6 128-2.04 137.78.49 147.88L32 256 .49 364.12C-2.04 374.22 5.6 384 16.01 384H56c5.04 0 9.78-2.37 12.8-6.4L112 320h102.86l-49.03 171.6c-2.92 10.22 4.75 20.4 15.38 20.4h65.5c5.74 0 11.04-3.08 13.89-8.06L365.71 320H480c35.35 0 96-28.65 96-64s-60.65-64-96-64z"],
    "plane-arrival": [640, 512, [], "f5af", "M624 448H16c-8.84 0-16 7.16-16 16v32c0 8.84 7.16 16 16 16h608c8.84 0 16-7.16 16-16v-32c0-8.84-7.16-16-16-16zM44.81 205.66l88.74 80a62.607 62.607 0 0 0 25.47 13.93l287.6 78.35c26.48 7.21 54.56 8.72 81 1.36 29.67-8.27 43.44-21.21 47.25-35.71 3.83-14.5-1.73-32.71-23.37-54.96-19.28-19.82-44.35-32.79-70.83-40l-97.51-26.56L282.8 30.22c-1.51-5.81-5.95-10.35-11.66-11.91L206.05.58c-10.56-2.88-20.9 5.32-20.71 16.44l47.92 164.21-102.2-27.84-27.59-67.88c-1.93-4.89-6.01-8.57-11.02-9.93L52.72 64.75c-10.34-2.82-20.53 5-20.72 15.88l.23 101.78c.19 8.91 6.03 17.34 12.58 23.25z"],
    "plane-departure": [640, 512, [], "f5b0", "M624 448H16c-8.84 0-16 7.16-16 16v32c0 8.84 7.16 16 16 16h608c8.84 0 16-7.16 16-16v-32c0-8.84-7.16-16-16-16zM80.55 341.27c6.28 6.84 15.1 10.72 24.33 10.71l130.54-.18a65.62 65.62 0 0 0 29.64-7.12l290.96-147.65c26.74-13.57 50.71-32.94 67.02-58.31 18.31-28.48 20.3-49.09 13.07-63.65-7.21-14.57-24.74-25.27-58.25-27.45-29.85-1.94-59.54 5.92-86.28 19.48l-98.51 49.99-218.7-82.06a17.799 17.799 0 0 0-18-1.11L90.62 67.29c-10.67 5.41-13.25 19.65-5.17 28.53l156.22 98.1-103.21 52.38-72.35-36.47a17.804 17.804 0 0 0-16.07.02L9.91 230.22c-10.44 5.3-13.19 19.12-5.57 28.08l76.21 82.97z"],
    "play": [448, 512, [], "f04b", "M424.4 214.7L72.4 6.6C43.8-10.3 0 6.1 0 47.9V464c0 37.5 40.7 60.1 72.4 41.3l352-208c31.4-18.5 31.5-64.1 0-82.6z"],
    "play-circle": [512, 512, [], "f144", "M256 8C119 8 8 119 8 256s111 248 248 248 248-111 248-248S393 8 256 8zm115.7 272l-176 101c-15.8 8.8-35.7-2.5-35.7-21V152c0-18.4 19.8-29.8 35.7-21l176 107c16.4 9.2 16.4 32.9 0 42z"],
    "plug": [384, 512, [], "f1e6", "M320,32a32,32,0,0,0-64,0v96h64Zm48,128H16A16,16,0,0,0,0,176v32a16,16,0,0,0,16,16H32v32A160.07,160.07,0,0,0,160,412.8V512h64V412.8A160.07,160.07,0,0,0,352,256V224h16a16,16,0,0,0,16-16V176A16,16,0,0,0,368,160ZM128,32a32,32,0,0,0-64,0v96h64Z"],
    "plus": [448, 512, [], "f067", "M416 208H272V64c0-17.67-14.33-32-32-32h-32c-17.67 0-32 14.33-32 32v144H32c-17.67 0-32 14.33-32 32v32c0 17.67 14.33 32 32 32h144v144c0 17.67 14.33 32 32 32h32c17.67 0 32-14.33 32-32V304h144c17.67 0 32-14.33 32-32v-32c0-17.67-14.33-32-32-32z"],
    "plus-circle": [512, 512, [], "f055", "M256 8C119 8 8 119 8 256s111 248 248 248 248-111 248-248S393 8 256 8zm144 276c0 6.6-5.4 12-12 12h-92v92c0 6.6-5.4 12-12 12h-56c-6.6 0-12-5.4-12-12v-92h-92c-6.6 0-12-5.4-12-12v-56c0-6.6 5.4-12 12-12h92v-92c0-6.6 5.4-12 12-12h56c6.6 0 12 5.4 12 12v92h92c6.6 0 12 5.4 12 12v56z"],
    "plus-square": [448, 512, [], "f0fe", "M400 32H48C21.5 32 0 53.5 0 80v352c0 26.5 21.5 48 48 48h352c26.5 0 48-21.5 48-48V80c0-26.5-21.5-48-48-48zm-32 252c0 6.6-5.4 12-12 12h-92v92c0 6.6-5.4 12-12 12h-56c-6.6 0-12-5.4-12-12v-92H92c-6.6 0-12-5.4-12-12v-56c0-6.6 5.4-12 12-12h92v-92c0-6.6 5.4-12 12-12h56c6.6 0 12 5.4 12 12v92h92c6.6 0 12 5.4 12 12v56z"],
    "podcast": [448, 512, [], "f2ce", "M267.429 488.563C262.286 507.573 242.858 512 224 512c-18.857 0-38.286-4.427-43.428-23.437C172.927 460.134 160 388.898 160 355.75c0-35.156 31.142-43.75 64-43.75s64 8.594 64 43.75c0 32.949-12.871 104.179-20.571 132.813zM156.867 288.554c-18.693-18.308-29.958-44.173-28.784-72.599 2.054-49.724 42.395-89.956 92.124-91.881C274.862 121.958 320 165.807 320 220c0 26.827-11.064 51.116-28.866 68.552-2.675 2.62-2.401 6.986.628 9.187 9.312 6.765 16.46 15.343 21.234 25.363 1.741 3.654 6.497 4.66 9.449 1.891 28.826-27.043 46.553-65.783 45.511-108.565-1.855-76.206-63.595-138.208-139.793-140.369C146.869 73.753 80 139.215 80 220c0 41.361 17.532 78.7 45.55 104.989 2.953 2.771 7.711 1.77 9.453-1.887 4.774-10.021 11.923-18.598 21.235-25.363 3.029-2.2 3.304-6.566.629-9.185zM224 0C100.204 0 0 100.185 0 224c0 89.992 52.602 165.647 125.739 201.408 4.333 2.118 9.267-1.544 8.535-6.31-2.382-15.512-4.342-30.946-5.406-44.339-.146-1.836-1.149-3.486-2.678-4.512-47.4-31.806-78.564-86.016-78.187-147.347.592-96.237 79.29-174.648 175.529-174.899C320.793 47.747 400 126.797 400 224c0 61.932-32.158 116.49-80.65 147.867-.999 14.037-3.069 30.588-5.624 47.23-.732 4.767 4.203 8.429 8.535 6.31C395.227 389.727 448 314.187 448 224 448 100.205 347.815 0 224 0zm0 160c-35.346 0-64 28.654-64 64s28.654 64 64 64 64-28.654 64-64-28.654-64-64-64z"],
    "poll": [448, 512, [], "f681", "M400 32H48C21.5 32 0 53.5 0 80v352c0 26.5 21.5 48 48 48h352c26.5 0 48-21.5 48-48V80c0-26.5-21.5-48-48-48zM160 368c0 8.84-7.16 16-16 16h-32c-8.84 0-16-7.16-16-16V240c0-8.84 7.16-16 16-16h32c8.84 0 16 7.16 16 16v128zm96 0c0 8.84-7.16 16-16 16h-32c-8.84 0-16-7.16-16-16V144c0-8.84 7.16-16 16-16h32c8.84 0 16 7.16 16 16v224zm96 0c0 8.84-7.16 16-16 16h-32c-8.84 0-16-7.16-16-16v-64c0-8.84 7.16-16 16-16h32c8.84 0 16 7.16 16 16v64z"],
    "poll-h": [448, 512, [], "f682", "M448 432V80c0-26.5-21.5-48-48-48H48C21.5 32 0 53.5 0 80v352c0 26.5 21.5 48 48 48h352c26.5 0 48-21.5 48-48zM112 192c-8.84 0-16-7.16-16-16v-32c0-8.84 7.16-16 16-16h128c8.84 0 16 7.16 16 16v32c0 8.84-7.16 16-16 16H112zm0 96c-8.84 0-16-7.16-16-16v-32c0-8.84 7.16-16 16-16h224c8.84 0 16 7.16 16 16v32c0 8.84-7.16 16-16 16H112zm0 96c-8.84 0-16-7.16-16-16v-32c0-8.84 7.16-16 16-16h64c8.84 0 16 7.16 16 16v32c0 8.84-7.16 16-16 16h-64z"],
    "poo": [512, 512, [], "f2fe", "M451.4 369.1C468.7 356 480 335.4 480 312c0-39.8-32.2-72-72-72h-14.1c13.4-11.7 22.1-28.8 22.1-48 0-35.3-28.7-64-64-64h-5.9c3.6-10.1 5.9-20.7 5.9-32 0-53-43-96-96-96-5.2 0-10.2.7-15.1 1.5C250.3 14.6 256 30.6 256 48c0 44.2-35.8 80-80 80h-16c-35.3 0-64 28.7-64 64 0 19.2 8.7 36.3 22.1 48H104c-39.8 0-72 32.2-72 72 0 23.4 11.3 44 28.6 57.1C26.3 374.6 0 404.1 0 440c0 39.8 32.2 72 72 72h368c39.8 0 72-32.2 72-72 0-35.9-26.3-65.4-60.6-70.9zM192 256c17.7 0 32 14.3 32 32s-14.3 32-32 32-32-14.3-32-32 14.3-32 32-32zm159.5 139C341 422.9 293 448 256 448s-85-25.1-95.5-53c-2-5.3 2-11 7.8-11h175.4c5.8 0 9.8 5.7 7.8 11zM320 320c-17.7 0-32-14.3-32-32s14.3-32 32-32 32 14.3 32 32-14.3 32-32 32z"],
    "poo-storm": [448, 512, [], "f75a", "M308 336h-57.7l17.3-64.9c2-7.6-3.7-15.1-11.6-15.1h-68c-6 0-11.1 4.5-11.9 10.4l-16 120c-1 7.2 4.6 13.6 11.9 13.6h59.3l-23 97.2c-1.8 7.6 4 14.8 11.7 14.8 4.2 0 8.2-2.2 10.4-6l88-152c4.6-8-1.2-18-10.4-18zm66.4-111.3c5.9-9.6 9.6-20.6 9.6-32.7 0-35.3-28.7-64-64-64h-5.9c3.6-10.1 5.9-20.7 5.9-32 0-53-43-96-96-96-5.2 0-10.2.7-15.1 1.5C218.3 14.6 224 30.6 224 48c0 44.2-35.8 80-80 80h-16c-35.3 0-64 28.7-64 64 0 12.1 3.7 23.1 9.6 32.7C32.6 228 0 262.2 0 304c0 44 36 80 80 80h48.3c.1-.6 0-1.2 0-1.8l16-120c3-21.8 21.7-38.2 43.7-38.2h68c13.8 0 26.5 6.3 34.9 17.2s11.2 24.8 7.6 38.1l-6.6 24.7h16c15.7 0 30.3 8.4 38.1 22 7.8 13.6 7.8 30.5 0 44l-8.1 14h30c44 0 80-36 80-80 .1-41.8-32.5-76-73.5-79.3z"],
    "poop": [512, 512, [], "f619", "M451.36 369.14C468.66 355.99 480 335.41 480 312c0-39.77-32.24-72-72-72h-14.07c13.42-11.73 22.07-28.78 22.07-48 0-35.35-28.65-64-64-64h-5.88c3.57-10.05 5.88-20.72 5.88-32 0-53.02-42.98-96-96-96-5.17 0-10.15.74-15.11 1.52C250.31 14.64 256 30.62 256 48c0 44.18-35.82 80-80 80h-16c-35.35 0-64 28.65-64 64 0 19.22 8.65 36.27 22.07 48H104c-39.76 0-72 32.23-72 72 0 23.41 11.34 43.99 28.64 57.14C26.31 374.62 0 404.12 0 440c0 39.76 32.24 72 72 72h368c39.76 0 72-32.24 72-72 0-35.88-26.31-65.38-60.64-70.86z"],
    "portrait": [384, 512, [], "f3e0", "M336 0H48C21.5 0 0 21.5 0 48v416c0 26.5 21.5 48 48 48h288c26.5 0 48-21.5 48-48V48c0-26.5-21.5-48-48-48zM192 128c35.3 0 64 28.7 64 64s-28.7 64-64 64-64-28.7-64-64 28.7-64 64-64zm112 236.8c0 10.6-10 19.2-22.4 19.2H102.4C90 384 80 375.4 80 364.8v-19.2c0-31.8 30.1-57.6 67.2-57.6h5c12.3 5.1 25.7 8 39.8 8s27.6-2.9 39.8-8h5c37.1 0 67.2 25.8 67.2 57.6v19.2z"],
    "pound-sign": [320, 512, [], "f154", "M308 352h-45.495c-6.627 0-12 5.373-12 12v50.848H128V288h84c6.627 0 12-5.373 12-12v-40c0-6.627-5.373-12-12-12h-84v-63.556c0-32.266 24.562-57.086 61.792-57.086 23.658 0 45.878 11.505 57.652 18.849 5.151 3.213 11.888 2.051 15.688-2.685l28.493-35.513c4.233-5.276 3.279-13.005-2.119-17.081C273.124 54.56 236.576 32 187.931 32 106.026 32 48 84.742 48 157.961V224H20c-6.627 0-12 5.373-12 12v40c0 6.627 5.373 12 12 12h28v128H12c-6.627 0-12 5.373-12 12v40c0 6.627 5.373 12 12 12h296c6.627 0 12-5.373 12-12V364c0-6.627-5.373-12-12-12z"],
    "power-off": [512, 512, [], "f011", "M400 54.1c63 45 104 118.6 104 201.9 0 136.8-110.8 247.7-247.5 248C120 504.3 8.2 393 8 256.4 7.9 173.1 48.9 99.3 111.8 54.2c11.7-8.3 28-4.8 35 7.7L162.6 90c5.9 10.5 3.1 23.8-6.6 31-41.5 30.8-68 79.6-68 134.9-.1 92.3 74.5 168.1 168 168.1 91.6 0 168.6-74.2 168-169.1-.3-51.8-24.7-101.8-68.1-134-9.7-7.2-12.4-20.5-6.5-30.9l15.8-28.1c7-12.4 23.2-16.1 34.8-7.8zM296 264V24c0-13.3-10.7-24-24-24h-32c-13.3 0-24 10.7-24 24v240c0 13.3 10.7 24 24 24h32c13.3 0 24-10.7 24-24z"],
    "pray": [384, 512, [], "f683", "M256 128c35.35 0 64-28.65 64-64S291.35 0 256 0s-64 28.65-64 64 28.65 64 64 64zm-30.63 169.75c14.06 16.72 39 19.09 55.97 5.22l88-72.02c17.09-13.98 19.59-39.19 5.62-56.28-13.97-17.11-39.19-19.59-56.31-5.62l-57.44 47-38.91-46.31c-15.44-18.39-39.22-27.92-64-25.33-24.19 2.48-45.25 16.27-56.37 36.92l-49.37 92.03c-23.4 43.64-8.69 96.37 34.19 123.75L131.56 432H40c-22.09 0-40 17.91-40 40s17.91 40 40 40h208c34.08 0 53.77-42.79 28.28-68.28L166.42 333.86l34.8-64.87 24.15 28.76z"],
    "praying-hands": [640, 512, [], "f684", "M272 191.91c-17.6 0-32 14.4-32 32v80c0 8.84-7.16 16-16 16s-16-7.16-16-16v-76.55c0-17.39 4.72-34.47 13.69-49.39l77.75-129.59c9.09-15.16 4.19-34.81-10.97-43.91-14.45-8.67-32.72-4.3-42.3 9.21-.2.23-.62.21-.79.48l-117.26 175.9C117.56 205.9 112 224.31 112 243.29v80.23l-90.12 30.04A31.974 31.974 0 0 0 0 383.91v96c0 10.82 8.52 32 32 32 2.69 0 5.41-.34 8.06-1.03l179.19-46.62C269.16 449.99 304 403.8 304 351.91v-128c0-17.6-14.4-32-32-32zm346.12 161.73L528 323.6v-80.23c0-18.98-5.56-37.39-16.12-53.23L394.62 14.25c-.18-.27-.59-.24-.79-.48-9.58-13.51-27.85-17.88-42.3-9.21-15.16 9.09-20.06 28.75-10.97 43.91l77.75 129.59c8.97 14.92 13.69 32 13.69 49.39V304c0 8.84-7.16 16-16 16s-16-7.16-16-16v-80c0-17.6-14.4-32-32-32s-32 14.4-32 32v128c0 51.89 34.84 98.08 84.75 112.34l179.19 46.62c2.66.69 5.38 1.03 8.06 1.03 23.48 0 32-21.18 32-32v-96c0-13.77-8.81-25.99-21.88-30.35z"],
    "prescription": [384, 512, [], "f5b1", "M301.26 352l78.06-78.06c6.25-6.25 6.25-16.38 0-22.63l-22.63-22.63c-6.25-6.25-16.38-6.25-22.63 0L256 306.74l-83.96-83.96C219.31 216.8 256 176.89 256 128c0-53.02-42.98-96-96-96H16C7.16 32 0 39.16 0 48v256c0 8.84 7.16 16 16 16h32c8.84 0 16-7.16 16-16v-80h18.75l128 128-78.06 78.06c-6.25 6.25-6.25 16.38 0 22.63l22.63 22.63c6.25 6.25 16.38 6.25 22.63 0L256 397.25l78.06 78.06c6.25 6.25 16.38 6.25 22.63 0l22.63-22.63c6.25-6.25 6.25-16.38 0-22.63L301.26 352zM64 96h96c17.64 0 32 14.36 32 32s-14.36 32-32 32H64V96z"],
    "prescription-bottle": [384, 512, [], "f485", "M32 192h120c4.4 0 8 3.6 8 8v16c0 4.4-3.6 8-8 8H32v64h120c4.4 0 8 3.6 8 8v16c0 4.4-3.6 8-8 8H32v64h120c4.4 0 8 3.6 8 8v16c0 4.4-3.6 8-8 8H32v64c0 17.6 14.4 32 32 32h256c17.6 0 32-14.4 32-32V128H32v64zM360 0H24C10.8 0 0 10.8 0 24v48c0 13.2 10.8 24 24 24h336c13.2 0 24-10.8 24-24V24c0-13.2-10.8-24-24-24z"],
    "prescription-bottle-alt": [384, 512, [], "f486", "M360 0H24C10.8 0 0 10.8 0 24v48c0 13.2 10.8 24 24 24h336c13.2 0 24-10.8 24-24V24c0-13.2-10.8-24-24-24zM32 480c0 17.6 14.4 32 32 32h256c17.6 0 32-14.4 32-32V128H32v352zm64-184c0-4.4 3.6-8 8-8h56v-56c0-4.4 3.6-8 8-8h48c4.4 0 8 3.6 8 8v56h56c4.4 0 8 3.6 8 8v48c0 4.4-3.6 8-8 8h-56v56c0 4.4-3.6 8-8 8h-48c-4.4 0-8-3.6-8-8v-56h-56c-4.4 0-8-3.6-8-8v-48z"],
[truncated: 187,914 more chars]
