# Supplementary material for: Exploring the effect of automation failure on the human’s trustworthiness in human-agent teamwork
Source: Front Robot AI. 2023 Aug 23;10:1143723. doi: 10.3389/frobt.2023.1143723 (PMC10482046; doi:10.3389/frobt.2023.1143723)
Supplement: Supplementary file 1 [file DataSheet1.ZIP › moving out game/msc.-project-nikki-bouman-7-tutorial/moving_out/case/gui/static/lib/fontawesome-free-5.12.0-web/js/v4-shims.js]

/*!
 * Font Awesome Free 5.12.0 by @fontawesome - https://fontawesome.com
 * License - https://fontawesome.com/license/free (Icons: CC BY 4.0, Fonts: SIL OFL 1.1, Code: MIT License)
 */
(function (global, factory) {
  typeof exports === 'object' && typeof module !== 'undefined' ? module.exports = factory() :
  typeof define === 'function' && define.amd ? define(factory) :
  (global['fontawesome-free-shims'] = factory());
}(this, (function () { 'use strict';

  var _WINDOW = {};
  var _DOCUMENT = {};

  try {
    if (typeof window !== 'undefined') _WINDOW = window;
    if (typeof document !== 'undefined') _DOCUMENT = document;
  } catch (e) {}

  var _ref = _WINDOW.navigator || {},
      _ref$userAgent = _ref.userAgent,
      userAgent = _ref$userAgent === void 0 ? '' : _ref$userAgent;

  var WINDOW = _WINDOW;
  var DOCUMENT = _DOCUMENT;
  var IS_BROWSER = !!WINDOW.document;
  var IS_DOM = !!DOCUMENT.documentElement && !!DOCUMENT.head && typeof DOCUMENT.addEventListener === 'function' && typeof DOCUMENT.createElement === 'function';
  var IS_IE = ~userAgent.indexOf('MSIE') || ~userAgent.indexOf('Trident/');

  var NAMESPACE_IDENTIFIER = '___FONT_AWESOME___';
  var PRODUCTION = function () {
    try {
      return process.env.NODE_ENV === 'production';
    } catch (e) {
      return false;
    }
  }();

  function bunker(fn) {
    try {
      fn();
    } catch (e) {
      if (!PRODUCTION) {
        throw e;
      }
    }
  }

  var w = WINDOW || {};
  if (!w[NAMESPACE_IDENTIFIER]) w[NAMESPACE_IDENTIFIER] = {};
  if (!w[NAMESPACE_IDENTIFIER].styles) w[NAMESPACE_IDENTIFIER].styles = {};
  if (!w[NAMESPACE_IDENTIFIER].hooks) w[NAMESPACE_IDENTIFIER].hooks = {};
  if (!w[NAMESPACE_IDENTIFIER].shims) w[NAMESPACE_IDENTIFIER].shims = [];
  var namespace = w[NAMESPACE_IDENTIFIER];

  var shims = [["glass", null, "glass-martini"], ["meetup", "fab", null], ["star-o", "far", "star"], ["remove", null, "times"], ["close", null, "times"], ["gear", null, "cog"], ["trash-o", "far", "trash-alt"], ["file-o", "far", "file"], ["clock-o", "far", "clock"], ["arrow-circle-o-down", "far", "arrow-alt-circle-down"], ["arrow-circle-o-up", "far", "arrow-alt-circle-up"], ["play-circle-o", "far", "play-circle"], ["repeat", null, "redo"], ["rotate-right", null, "redo"], ["refresh", null, "sync"], ["list-alt", "far", null], ["dedent", null, "outdent"], ["video-camera", null, "video"], ["picture-o", "far", "image"], ["photo", "far", "image"], ["image", "far", "image"], ["pencil", null, "pencil-alt"], ["map-marker", null, "map-marker-alt"], ["pencil-square-o", "far", "edit"], ["share-square-o", "far", "share-square"], ["check-square-o", "far", "check-square"], ["arrows", null, "arrows-alt"], ["times-circle-o", "far", "times-circle"], ["check-circle-o", "far", "check-circle"], ["mail-forward", null, "share"], ["expand", null, "expand-alt"], ["compress", null, "compress-alt"], ["eye", "far", null], ["eye-slash", "far", null], ["warning", null, "exclamation-triangle"], ["calendar", null, "calendar-alt"], ["arrows-v", null, "arrows-alt-v"], ["arrows-h", null, "arrows-alt-h"], ["bar-chart", "far", "chart-bar"], ["bar-chart-o", "far", "chart-bar"], ["twitter-square", "fab", null], ["facebook-square", "fab", null], ["gears", null, "cogs"], ["thumbs-o-up", "far", "thumbs-up"], ["thumbs-o-down", "far", "thumbs-down"], ["heart-o", "far", "heart"], ["sign-out", null, "sign-out-alt"], ["linkedin-square", "fab", "linkedin"], ["thumb-tack", null, "thumbtack"], ["external-link", null, "external-link-alt"], ["sign-in", null, "sign-in-alt"], ["github-square", "fab", null], ["lemon-o", "far", "lemon"], ["square-o", "far", "square"], ["bookmark-o", "far", "bookmark"], ["twitter", "fab", null], ["facebook", "fab", "facebook-f"], ["facebook-f", "fab", "facebook-f"], ["github", "fab", null], ["credit-card", "far", null], ["feed", null, "rss"], ["hdd-o", "far", "hdd"], ["hand-o-right", "far", "hand-point-right"], ["hand-o-left", "far", "hand-point-left"], ["hand-o-up", "far", "hand-point-up"], ["hand-o-down", "far", "hand-point-down"], ["arrows-alt", null, "expand-arrows-alt"], ["group", null, "users"], ["chain", null, "link"], ["scissors", null, "cut"], ["files-o", "far", "copy"], ["floppy-o", "far", "save"], ["navicon", null, "bars"], ["reorder", null, "bars"], ["pinterest", "fab", null], ["pinterest-square", "fab", null], ["google-plus-square", "fab", null], ["google-plus", "fab", "google-plus-g"], ["money", "far", "money-bill-alt"], ["unsorted", null, "sort"], ["sort-desc", null, "sort-down"], ["sort-asc", null, "sort-up"], ["linkedin", "fab", "linkedin-in"], ["rotate-left", null, "undo"], ["legal", null, "gavel"], ["tachometer", null, "tachometer-alt"], ["dashboard", null, "tachometer-alt"], ["comment-o", "far", "comment"], ["comments-o", "far", "comments"], ["flash", null, "bolt"], ["clipboard", "far", null], ["paste", "far", "clipboard"], ["lightbulb-o", "far", "lightbulb"], ["exchange", null, "exchange-alt"], ["cloud-download", null, "cloud-download-alt"], ["cloud-upload", null, "cloud-upload-alt"], ["bell-o", "far", "bell"], ["cutlery", null, "utensils"], ["file-text-o", "far", "file-alt"], ["building-o", "far", "building"], ["hospital-o", "far", "hospital"], ["tablet", null, "tablet-alt"], ["mobile", null, "mobile-alt"], ["mobile-phone", null, "mobile-alt"], ["circle-o", "far", "circle"], ["mail-reply", null, "reply"], ["github-alt", "fab", null], ["folder-o", "far", "folder"], ["folder-open-o", "far", "folder-open"], ["smile-o", "far", "smile"], ["frown-o", "far", "frown"], ["meh-o", "far", "meh"], ["keyboard-o", "far", "keyboard"], ["flag-o", "far", "flag"], ["mail-reply-all", null, "reply-all"], ["star-half-o", "far", "star-half"], ["star-half-empty", "far", "star-half"], ["star-half-full", "far", "star-half"], ["code-fork", null, "code-branch"], ["chain-broken", null, "unlink"], ["shield", null, "shield-alt"], ["calendar-o", "far", "calendar"], ["maxcdn", "fab", null], ["html5", "fab", null], ["css3", "fab", null], ["ticket", null, "ticket-alt"], ["minus-square-o", "far", "minus-square"], ["level-up", null, "level-up-alt"], ["level-down", null, "level-down-alt"], ["pencil-square", null, "pen-square"], ["external-link-square", null, "external-link-square-alt"], ["compass", "far", null], ["caret-square-o-down", "far", "caret-square-down"], ["toggle-down", "far", "caret-square-down"], ["caret-square-o-up", "far", "caret-square-up"], ["toggle-up", "far", "caret-square-up"], ["caret-square-o-right", "far", "caret-square-right"], ["toggle-right", "far", "caret-square-right"], ["eur", null, "euro-sign"], ["euro", null, "euro-sign"], ["gbp", null, "pound-sign"], ["usd", null, "dollar-sign"], ["dollar", null, "dollar-sign"], ["inr", null, "rupee-sign"], ["rupee", null, "rupee-sign"], ["jpy", null, "yen-sign"], ["cny", null, "yen-sign"], ["rmb", null, "yen-sign"], ["yen", null, "yen-sign"], ["rub", null, "ruble-sign"], ["ruble", null, "ruble-sign"], ["rouble", null, "ruble-sign"], ["krw", null, "won-sign"], ["won", null, "won-sign"], ["btc", "fab", null], ["bitcoin", "fab", "btc"], ["file-text", null, "file-alt"], ["sort-alpha-asc", null, "sort-alpha-down"], ["sort-alpha-desc", null, "sort-alpha-down-alt"], ["sort-amount-asc", null, "sort-amount-down"], ["sort-amount-desc", null, "sort-amount-down-alt"], ["sort-numeric-asc", null, "sort-numeric-down"], ["sort-numeric-desc", null, "sort-numeric-down-alt"], ["youtube-square", "fab", null], ["youtube", "fab", null], ["xing", "fab", null], ["xing-square", "fab", null], ["youtube-play", "fab", "youtube"], ["dropbox", "fab", null], ["stack-overflow", "fab", null], ["instagram", "fab", null], ["flickr", "fab", null], ["adn", "fab", null], ["bitbucket", "fab", null], ["bitbucket-square", "fab", "bitbucket"], ["tumblr", "fab", null], ["tumblr-square", "fab", null], ["long-arrow-down", null, "long-arrow-alt-down"], ["long-arrow-up", null, "long-arrow-alt-up"], ["long-arrow-left", null, "long-arrow-alt-left"], ["long-arrow-right", null, "long-arrow-alt-right"], ["apple", "fab", null], ["windows", "fab", null], ["android", "fab", null], ["linux", "fab", null], ["dribbble", "fab", null], ["skype", "fab", null], ["foursquare", "fab", null], ["trello", "fab", null], ["gratipay", "fab", null], ["gittip", "fab", "gratipay"], ["sun-o", "far", "sun"], ["moon-o", "far", "moon"], ["vk", "fab", null], ["weibo", "fab", null], ["renren", "fab", null], ["pagelines", "fab", null], ["stack-exchange", "fab", null], ["arrow-circle-o-right", "far", "arrow-alt-circle-right"], ["arrow-circle-o-left", "far", "arrow-alt-circle-left"], ["caret-square-o-left", "far", "caret-square-left"], ["toggle-left", "far", "caret-square-left"], ["dot-circle-o", "far", "dot-circle"], ["vimeo-square", "fab", null], ["try", null, "lira-sign"], ["turkish-lira", null, "lira-sign"], ["plus-square-o", "far", "plus-square"], ["slack", "fab", null], ["wordpress", "fab", null], ["openid", "fab", null], ["institution", null, "university"], ["bank", null, "university"], ["mortar-board", null, "graduation-cap"], ["yahoo", "fab", null], ["google", "fab", null], ["reddit", "fab", null], ["reddit-square", "fab", null], ["stumbleupon-circle", "fab", null], ["stumbleupon", "fab", null], ["delicious", "fab", null], ["digg", "fab", null], ["pied-piper-pp", "fab", null], ["pied-piper-alt", "fab", null], ["drupal", "fab", null], ["joomla", "fab", null], ["spoon", null, "utensil-spoon"], ["behance", "fab", null], ["behance-square", "fab", null], ["steam", "fab", null], ["steam-square", "fab", null], ["automobile", null, "car"], ["envelope-o", "far", "envelope"], ["spotify", "fab", null], ["deviantart", "fab", null], ["soundcloud", "fab", null], ["file-pdf-o", "far", "file-pdf"], ["file-word-o", "far", "file-word"], ["file-excel-o", "far", "file-excel"], ["file-powerpoint-o", "far", "file-powerpoint"], ["file-image-o", "far", "file-image"], ["file-photo-o", "far", "file-image"], ["file-picture-o", "far", "file-image"], ["file-archive-o", "far", "file-archive"], ["file-zip-o", "far", "file-archive"], ["file-audio-o", "far", "file-audio"], ["file-sound-o", "far", "file-audio"], ["file-video-o", "far", "file-video"], ["file-movie-o", "far", "file-video"], ["file-code-o", "far", "file-code"], ["vine", "fab", null], ["codepen", "fab", null], ["jsfiddle", "fab", null], ["life-ring", "far", null], ["life-bouy", "far", "life-ring"], ["life-buoy", "far", "life-ring"], ["life-saver", "far", "life-ring"], ["support", "far", "life-ring"], ["circle-o-notch", null, "circle-notch"], ["rebel", "fab", null], ["ra", "fab", "rebel"], ["resistance", "fab", "rebel"], ["empire", "fab", null], ["ge", "fab", "empire"], ["git-square", "fab", null], ["git", "fab", null], ["hacker-news", "fab", null], ["y-combinator-square", "fab", "hacker-news"], ["yc-square", "fab", "hacker-news"], ["tencent-weibo", "fab", null], ["qq", "fab", null], ["weixin", "fab", null], ["wechat", "fab", "weixin"], ["send", null, "paper-plane"], ["paper-plane-o", "far", "paper-plane"], ["send-o", "far", "paper-plane"], ["circle-thin", "far", "circle"], ["header", null, "heading"], ["sliders", null, "sliders-h"], ["futbol-o", "far", "futbol"], ["soccer-ball-o", "far", "futbol"], ["slideshare", "fab", null], ["twitch", "fab", null], ["yelp", "fab", null], ["newspaper-o", "far", "newspaper"], ["paypal", "fab", null], ["google-wallet", "fab", null], ["cc-visa", "fab", null], ["cc-mastercard", "fab", null], ["cc-discover", "fab", null], ["cc-amex", "fab", null], ["cc-paypal", "fab", null], ["cc-stripe", "fab", null], ["bell-slash-o", "far", "bell-slash"], ["trash", null, "trash-alt"], ["copyright", "far", null], ["eyedropper", null, "eye-dropper"], ["area-chart", null, "chart-area"], ["pie-chart", null, "chart-pie"], ["line-chart", null, "chart-line"], ["lastfm", "fab", null], ["lastfm-square", "fab", null], ["ioxhost", "fab", null], ["angellist", "fab", null], ["cc", "far", "closed-captioning"], ["ils", null, "shekel-sign"], ["shekel", null, "shekel-sign"], ["sheqel", null, "shekel-sign"], ["meanpath", "fab", "font-awesome"], ["buysellads", "fab", null], ["connectdevelop", "fab", null], ["dashcube", "fab", null], ["forumbee", "fab", null], ["leanpub", "fab", null], ["sellsy", "fab", null], ["shirtsinbulk", "fab", null], ["simplybuilt", "fab", null], ["skyatlas", "fab", null], ["diamond", "far", "gem"], ["intersex", null, "transgender"], ["facebook-official", "fab", "facebook"], ["pinterest-p", "fab", null], ["whatsapp", "fab", null], ["hotel", null, "bed"], ["viacoin", "fab", null], ["medium", "fab", null], ["y-combinator", "fab", null], ["yc", "fab", "y-combinator"], ["optin-monster", "fab", null], ["opencart", "fab", null], ["expeditedssl", "fab", null], ["battery-4", null, "battery-full"], ["battery", null, "battery-full"], ["battery-3", null, "battery-three-quarters"], ["battery-2", null, "battery-half"], ["battery-1", null, "battery-quarter"], ["battery-0", null, "battery-empty"], ["object-group", "far", null], ["object-ungroup", "far", null], ["sticky-note-o", "far", "sticky-note"], ["cc-jcb", "fab", null], ["cc-diners-club", "fab", null], ["clone", "far", null], ["hourglass-o", "far", "hourglass"], ["hourglass-1", null, "hourglass-start"], ["hourglass-2", null, "hourglass-half"], ["hourglass-3", null, "hourglass-end"], ["hand-rock-o", "far", "hand-rock"], ["hand-grab-o", "far", "hand-rock"], ["hand-paper-o", "far", "hand-paper"], ["hand-stop-o", "far", "hand-paper"], ["hand-scissors-o", "far", "hand-scissors"], ["hand-lizard-o", "far", "hand-lizard"], ["hand-spock-o", "far", "hand-spock"], ["hand-pointer-o", "far", "hand-pointer"], ["hand-peace-o", "far", "hand-peace"], ["registered", "far", null], ["creative-commons", "fab", null], ["gg", "fab", null], ["gg-circle", "fab", null], ["tripadvisor", "fab", null], ["odnoklassniki", "fab", null], ["odnoklassniki-square", "fab", null], ["get-pocket", "fab", null], ["wikipedia-w", "fab", null], ["safari", "fab", null], ["chrome", "fab", null], ["firefox", "fab", null], ["opera", "fab", null], ["internet-explorer", "fab", null], ["television", null, "tv"], ["contao", "fab", null], ["500px", "fab", null], ["amazon", "fab", null], ["calendar-plus-o", "far", "calendar-plus"], ["calendar-minus-o", "far", "calendar-minus"], ["calendar-times-o", "far", "calendar-times"], ["calendar-check-o", "far", "calendar-check"], ["map-o", "far", "map"], ["commenting", null, "comment-dots"], ["commenting-o", "far", "comment-dots"], ["houzz", "fab", null], ["vimeo", "fab", "vimeo-v"], ["black-tie", "fab", null], ["fonticons", "fab", null], ["reddit-alien", "fab", null], ["edge", "fab", null], ["credit-card-alt", null, "credit-card"], ["codiepie", "fab", null], ["modx", "fab", null], ["fort-awesome", "fab", null], ["usb", "fab", null], ["product-hunt", "fab", null], ["mixcloud", "fab", null], ["scribd", "fab", null], ["pause-circle-o", "far", "pause-circle"], ["stop-circle-o", "far", "stop-circle"], ["bluetooth", "fab", null], ["bluetooth-b", "fab", null], ["gitlab", "fab", null], ["wpbeginner", "fab", null], ["wpforms", "fab", null], ["envira", "fab", null], ["wheelchair-alt", "fab", "accessible-icon"], ["question-circle-o", "far", "question-circle"], ["volume-control-phone", null, "phone-volume"], ["asl-interpreting", null, "american-sign-language-interpreting"], ["deafness", null, "deaf"], ["hard-of-hearing", null, "deaf"], ["glide", "fab", null], ["glide-g", "fab", null], ["signing", null, "sign-language"], ["viadeo", "fab", null], ["viadeo-square", "fab", null], ["snapchat", "fab", null], ["snapchat-ghost", "fab", null], ["snapchat-square", "fab", null], ["pied-piper", "fab", null], ["first-order", "fab", null], ["yoast", "fab", null], ["themeisle", "fab", null], ["google-plus-official", "fab", "google-plus"], ["google-plus-circle", "fab", "google-plus"], ["font-awesome", "fab", null], ["fa", "fab", "font-awesome"], ["handshake-o", "far", "handshake"], ["envelope-open-o", "far", "envelope-open"], ["linode", "fab", null], ["address-book-o", "far", "address-book"], ["vcard", null, "address-card"], ["address-card-o", "far", "address-card"], ["vcard-o", "far", "address-card"], ["user-circle-o", "far", "user-circle"], ["user-o", "far", "user"], ["id-badge", "far", null], ["drivers-license", null, "id-card"], ["id-card-o", "far", "id-card"], ["drivers-license-o", "far", "id-card"], ["quora", "fab", null], ["free-code-camp", "fab", null], ["telegram", "fab", null], ["thermometer-4", null, "thermometer-full"], ["thermometer", null, "thermometer-full"], ["thermometer-3", null, "thermometer-three-quarters"], ["thermometer-2", null, "thermometer-half"], ["thermometer-1", null, "thermometer-quarter"], ["thermometer-0", null, "thermometer-empty"], ["bathtub", null, "bath"], ["s15", null, "bath"], ["window-maximize", "far", null], ["window-restore", "far", null], ["times-rectangle", null, "window-close"], ["window-close-o", "far", "window-close"], ["times-rectangle-o", "far", "window-close"], ["bandcamp", "fab", null], ["grav", "fab", null], ["etsy", "fab", null], ["imdb", "fab", null], ["ravelry", "fab", null], ["eercast", "fab", "sellcast"], ["snowflake-o", "far", "snowflake"], ["superpowers", "fab", null], ["wpexplorer", "fab", null], ["cab", null, "taxi"]];
  bunker(function () {
    if (typeof namespace.hooks.addShims === 'function') {
      namespace.hooks.addShims(shims);
    } else {
      var _namespace$shims;

      (_namespace$shims = namespace.shims).push.apply(_namespace$shims, shims);
    }
  });

  return shims;

})));
