# Supplementary material for: Exploring the effect of automation failure on the human’s trustworthiness in human-agent teamwork
Source: Front Robot AI. 2023 Aug 23;10:1143723. doi: 10.3389/frobt.2023.1143723 (PMC10482046; doi:10.3389/frobt.2023.1143723)
Supplement: Supplementary file 1 [file DataSheet1.ZIP › moving out game/msc.-project-nikki-bouman-7-tutorial/moving_out/case/gui/static/lib/fontawesome-free-5.12.0-web/less/_bordered-pulled.less]

// Bordered & Pulled
// -------------------------

.@{fa-css-prefix}-border {
  border-radius: .1em;
  border: solid .08em @fa-border-color;
  padding: .2em .25em .15em;
}

.@{fa-css-prefix}-pull-left { float: left; }
.@{fa-css-prefix}-pull-right { float: right; }

.@{fa-css-prefix}, .fas, .far, .fal, .fab {
  &.@{fa-css-prefix}-pull-left { margin-right: .3em; }
  &.@{fa-css-prefix}-pull-right { margin-left: .3em; }
}
