# Supplementary material for: Exploring the effect of automation failure on the human’s trustworthiness in human-agent teamwork
Source: Front Robot AI. 2023 Aug 23;10:1143723. doi: 10.3389/frobt.2023.1143723 (PMC10482046; doi:10.3389/frobt.2023.1143723)
Supplement: Supplementary file 1 [file DataSheet1.ZIP › moving out game/msc.-project-nikki-bouman-7-tutorial/moving_out/case/gui/static/lib/fontawesome-free-5.12.0-web/less/_larger.less]

// Icon Sizes
// -------------------------

.larger(@factor) when (@factor > 0) {
  .larger((@factor - 1));

  .@{fa-css-prefix}-@{factor}x {
    font-size: (@factor * 1em);
  }
}

/* makes the font 33% larger relative to the icon container */
.@{fa-css-prefix}-lg {
  font-size: (4em / 3);
  line-height: (3em / 4);
  vertical-align: -.0667em;
}

.@{fa-css-prefix}-xs {
  font-size: .75em;
}

.@{fa-css-prefix}-sm {
  font-size: .875em;
}

.larger(10);
