# Supplementary material for: Exploring the effect of automation failure on the human’s trustworthiness in human-agent teamwork
Source: Front Robot AI. 2023 Aug 23;10:1143723. doi: 10.3389/frobt.2023.1143723 (PMC10482046; doi:10.3389/frobt.2023.1143723)
Supplement: Supplementary file 1 [file DataSheet1.ZIP › moving out game/msc.-project-nikki-bouman-7-tutorial/moving_out/case/gui/static/lib/fontawesome-free-5.12.0-web/less/_rotated-flipped.less]

// Rotated & Flipped Icons
// -------------------------

.@{fa-css-prefix}-rotate-90  { .fa-icon-rotate(90deg, 1);  }
.@{fa-css-prefix}-rotate-180 { .fa-icon-rotate(180deg, 2); }
.@{fa-css-prefix}-rotate-270 { .fa-icon-rotate(270deg, 3); }

.@{fa-css-prefix}-flip-horizontal { .fa-icon-flip(-1, 1, 0); }
.@{fa-css-prefix}-flip-vertical   { .fa-icon-flip(1, -1, 2); }
.@{fa-css-prefix}-flip-both, .@{fa-css-prefix}-flip-horizontal.@{fa-css-prefix}-flip-vertical { .fa-icon-flip(-1, -1, 2); }

// Hook for IE8-9
// -------------------------

:root {
  .@{fa-css-prefix}-rotate-90,
  .@{fa-css-prefix}-rotate-180,
  .@{fa-css-prefix}-rotate-270,
  .@{fa-css-prefix}-flip-horizontal,
  .@{fa-css-prefix}-flip-vertical,
  .@{fa-css-prefix}-flip-both {
    filter: none;
  }
}
