# Supplementary material for: Exploring the effect of automation failure on the human’s trustworthiness in human-agent teamwork
Source: Front Robot AI. 2023 Aug 23;10:1143723. doi: 10.3389/frobt.2023.1143723 (PMC10482046; doi:10.3389/frobt.2023.1143723)
Supplement: Supplementary file 1 [file DataSheet1.ZIP › moving out game/msc.-project-nikki-bouman-7-tutorial/moving_out/case/gui/static/lib/fontawesome-free-5.12.0-web/less/_stacked.less]

// Stacked Icons
// -------------------------

.@{fa-css-prefix}-stack {
  display: inline-block;
  height: 2em;
  line-height: 2em;
  position: relative;
  vertical-align: middle;
  width: 2em;
}

.@{fa-css-prefix}-stack-1x, .@{fa-css-prefix}-stack-2x {
  left: 0;
  position: absolute;
  text-align: center;
  width: 100%;
}

.@{fa-css-prefix}-stack-1x { line-height: inherit; }
.@{fa-css-prefix}-stack-2x { font-size: 2em; }
.@{fa-css-prefix}-inverse { color: @fa-inverse; }
