# Supplementary material for: Exploring the effect of automation failure on the human’s trustworthiness in human-agent teamwork
Source: Front Robot AI. 2023 Aug 23;10:1143723. doi: 10.3389/frobt.2023.1143723 (PMC10482046; doi:10.3389/frobt.2023.1143723)
Supplement: Supplementary file 1 [file DataSheet1.ZIP › moving out game/msc.-project-nikki-bouman-7-tutorial/moving_out/case/gui/static/lib/fontawesome-free-5.12.0-web/less/fontawesome.less]

/*!
 * Font Awesome Free 5.12.0 by @fontawesome - https://fontawesome.com
 * License - https://fontawesome.com/license/free (Icons: CC BY 4.0, Fonts: SIL OFL 1.1, Code: MIT License)
 */
@import "_variables.less";
@import "_mixins.less";
@import "_core.less";
@import "_larger.less";
@import "_fixed-width.less";
@import "_list.less";
@import "_bordered-pulled.less";
@import "_animated.less";
@import "_rotated-flipped.less";
@import "_stacked.less";
@import "_icons.less";
@import "_screen-reader.less";
