# Supplementary material for: Exploring the effect of automation failure on the human’s trustworthiness in human-agent teamwork
Source: Front Robot AI. 2023 Aug 23;10:1143723. doi: 10.3389/frobt.2023.1143723 (PMC10482046; doi:10.3389/frobt.2023.1143723)
Supplement: Supplementary file 1 [file DataSheet1.ZIP › moving out game/msc.-project-nikki-bouman-7-tutorial/moving_out/case/gui/static/lib/fontawesome-free-5.12.0-web/metadata/icons.json]

{
  "500px": {
    "changes": [
      "4.4",
      "5.0.0"
    ],
    "ligatures": [],
    "search": {
      "terms": []
    },
    "styles": [
      "brands"
    ],
    "unicode": "f26e",
    "label": "500px",
    "voted": false,
    "svg": {
      "brands": {
        "last_modified": 1546440860962,
        "raw": "<svg xmlns=\"http://www.w3.org/2000/svg\" viewBox=\"0 0 448 512\"><path d=\"M103.3 344.3c-6.5-14.2-6.9-18.3 7.4-23.1 25.6-8 8 9.2 43.2 49.2h.3v-93.9c1.2-50.2 44-92.2 97.7-92.2 53.9 0 97.7 43.5 97.7 96.8 0 63.4-60.8 113.2-128.5 93.3-10.5-4.2-2.1-31.7 8.5-28.6 53 0 89.4-10.1 89.4-64.4 0-61-77.1-89.6-116.9-44.6-23.5 26.4-17.6 42.1-17.6 157.6 50.7 31 118.3 22 160.4-20.1 24.8-24.8 38.5-58 38.5-93 0-35.2-13.8-68.2-38.8-93.3-24.8-24.8-57.8-38.5-93.3-38.5s-68.8 13.8-93.5 38.5c-.3.3-16 16.5-21.2 23.9l-.5.6c-3.3 4.7-6.3 9.1-20.1 6.1-6.9-1.7-14.3-5.8-14.3-11.8V20c0-5 3.9-10.5 10.5-10.5h241.3c8.3 0 8.3 11.6 8.3 15.1 0 3.9 0 15.1-8.3 15.1H130.3v132.9h.3c104.2-109.8 282.8-36 282.8 108.9 0 178.1-244.8 220.3-310.1 62.8zm63.3-260.8c-.5 4.2 4.6 24.5 14.6 20.6C306 56.6 384 144.5 390.6 144.5c4.8 0 22.8-15.3 14.3-22.8-93.2-89-234.5-57-238.3-38.2zM393 414.7C283 524.6 94 475.5 61 310.5c0-12.2-30.4-7.4-28.9 3.3 24 173.4 246 256.9 381.6 121.3 6.9-7.8-12.6-28.4-20.7-20.4zM213.6 306.6c0 4 4.3 7.3 5.5 8.5 3 3 6.1 4.4 8.5 4.4 3.8 0 2.6.2 22.3-19.5 19.6 19.3 19.1 19.5 22.3 19.5 5.4 0 18.5-10.4 10.7-18.2L265.6 284l18.2-18.2c6.3-6.8-10.1-21.8-16.2-15.7L249.7 268c-18.6-18.8-18.4-19.5-21.5-19.5-5 0-18 11.7-12.4 17.3L234 284c-18.1 17.9-20.4 19.2-20.4 22.6z\"/></svg>",
        "viewBox": [
          "0",
          "0",
          "448",
          "512"
        ],
        "width": 448,
        "height": 512,
        "path": "M103.3 344.3c-6.5-14.2-6.9-18.3 7.4-23.1 25.6-8 8 9.2 43.2 49.2h.3v-93.9c1.2-50.2 44-92.2 97.7-92.2 53.9 0 97.7 43.5 97.7 96.8 0 63.4-60.8 113.2-128.5 93.3-10.5-4.2-2.1-31.7 8.5-28.6 53 0 89.4-10.1 89.4-64.4 0-61-77.1-89.6-116.9-44.6-23.5 26.4-17.6 42.1-17.6 157.6 50.7 31 118.3 22 160.4-20.1 24.8-24.8 38.5-58 38.5-93 0-35.2-13.8-68.2-38.8-93.3-24.8-24.8-57.8-38.5-93.3-38.5s-68.8 13.8-93.5 38.5c-.3.3-16 16.5-21.2 23.9l-.5.6c-3.3 4.7-6.3 9.1-20.1 6.1-6.9-1.7-14.3-5.8-14.3-11.8V20c0-5 3.9-10.5 10.5-10.5h241.3c8.3 0 8.3 11.6 8.3 15.1 0 3.9 0 15.1-8.3 15.1H130.3v132.9h.3c104.2-109.8 282.8-36 282.8 108.9 0 178.1-244.8 220.3-310.1 62.8zm63.3-260.8c-.5 4.2 4.6 24.5 14.6 20.6C306 56.6 384 144.5 390.6 144.5c4.8 0 22.8-15.3 14.3-22.8-93.2-89-234.5-57-238.3-38.2zM393 414.7C283 524.6 94 475.5 61 310.5c0-12.2-30.4-7.4-28.9 3.3 24 173.4 246 256.9 381.6 121.3 6.9-7.8-12.6-28.4-20.7-20.4zM213.6 306.6c0 4 4.3 7.3 5.5 8.5 3 3 6.1 4.4 8.5 4.4 3.8 0 2.6.2 22.3-19.5 19.6 19.3 19.1 19.5 22.3 19.5 5.4 0 18.5-10.4 10.7-18.2L265.6 284l18.2-18.2c6.3-6.8-10.1-21.8-16.2-15.7L249.7 268c-18.6-18.8-18.4-19.5-21.5-19.5-5 0-18 11.7-12.4 17.3L234 284c-18.1 17.9-20.4 19.2-20.4 22.6z"
      }
    },
    "free": [
      "brands"
    ]
  },
  "accessible-icon": {
    "changes": [
      "5.0.0"
    ],
    "ligatures": [],
    "search": {
      "terms": [
        "accessibility",
        "handicap",
        "person",
        "wheelchair",
        "wheelchair-alt"
      ]
    },
    "styles": [
      "brands"
    ],
    "unicode": "f368",
    "label": "Accessible Icon",
    "voted": false,
    "svg": {
      "brands": {
        "last_modified": 1546440860962,
        "raw": "<svg xmlns=\"http://www.w3.org/2000/svg\" viewBox=\"0 0 448 512\"><path d=\"M423.9 255.8L411 413.1c-3.3 40.7-63.9 35.1-60.6-4.9l10-122.5-41.1 2.3c10.1 20.7 15.8 43.9 15.8 68.5 0 41.2-16.1 78.7-42.3 106.5l-39.3-39.3c57.9-63.7 13.1-167.2-74-167.2-25.9 0-49.5 9.9-67.2 26L73 243.2c22-20.7 50.1-35.1 81.4-40.2l75.3-85.7-42.6-24.8-51.6 46c-30 26.8-70.6-18.5-40.5-45.4l68-60.7c9.8-8.8 24.1-10.2 35.5-3.6 0 0 139.3 80.9 139.5 81.1 16.2 10.1 20.7 36 6.1 52.6L285.7 229l106.1-5.9c18.5-1.1 33.6 14.4 32.1 32.7zm-64.9-154c28.1 0 50.9-22.8 50.9-50.9C409.9 22.8 387.1 0 359 0c-28.1 0-50.9 22.8-50.9 50.9 0 28.1 22.8 50.9 50.9 50.9zM179.6 456.5c-80.6 0-127.4-90.6-82.7-156.1l-39.7-39.7C36.4 287 24 320.3 24 356.4c0 130.7 150.7 201.4 251.4 122.5l-39.7-39.7c-16 10.9-35.3 17.3-56.1 17.3z\"/></svg>",
        "viewBox": [
          "0",
          "0",
          "448",
          "512"
        ],
        "width": 448,
        "height": 512,
        "path": "M423.9 255.8L411 413.1c-3.3 40.7-63.9 35.1-60.6-4.9l10-122.5-41.1 2.3c10.1 20.7 15.8 43.9 15.8 68.5 0 41.2-16.1 78.7-42.3 106.5l-39.3-39.3c57.9-63.7 13.1-167.2-74-167.2-25.9 0-49.5 9.9-67.2 26L73 243.2c22-20.7 50.1-35.1 81.4-40.2l75.3-85.7-42.6-24.8-51.6 46c-30 26.8-70.6-18.5-40.5-45.4l68-60.7c9.8-8.8 24.1-10.2 35.5-3.6 0 0 139.3 80.9 139.5 81.1 16.2 10.1 20.7 36 6.1 52.6L285.7 229l106.1-5.9c18.5-1.1 33.6 14.4 32.1 32.7zm-64.9-154c28.1 0 50.9-22.8 50.9-50.9C409.9 22.8 387.1 0 359 0c-28.1 0-50.9 22.8-50.9 50.9 0 28.1 22.8 50.9 50.9 50.9zM179.6 456.5c-80.6 0-127.4-90.6-82.7-156.1l-39.7-39.7C36.4 287 24 320.3 24 356.4c0 130.7 150.7 201.4 251.4 122.5l-39.7-39.7c-16 10.9-35.3 17.3-56.1 17.3z"
      }
    },
    "free": [
      "brands"
    ]
  },
  "accusoft": {
    "changes": [
      "5.0.0"
    ],
    "ligatures": [],
    "search": {
      "terms": []
    },
    "styles": [
      "brands"
    ],
    "unicode": "f369",
    "label": "Accusoft",
    "voted": false,
    "svg": {
      "brands": {
        "last_modified": 1548363722323,
        "raw": "<svg xmlns=\"http://www.w3.org/2000/svg\" viewBox=\"0 0 640 512\"><path d=\"M322.1 252v-1l-51.2-65.8s-12 1.6-25 15.1c-9 9.3-242.1 239.1-243.4 240.9-7 10 1.6 6.8 15.7 1.7.8 0 114.5-36.6 114.5-36.6.5-.6-.1-.1.6-.6-.4-5.1-.8-26.2-1-27.7-.6-5.2 2.2-6.9 7-8.9l92.6-33.8c.6-.8 88.5-81.7 90.2-83.3zm160.1 120.1c13.3 16.1 20.7 13.3 30.8 9.3 3.2-1.2 115.4-47.6 117.8-48.9 8-4.3-1.7-16.7-7.2-23.4-2.1-2.5-205.1-245.6-207.2-248.3-9.7-12.2-14.3-12.9-38.4-12.8-10.2 0-106.8.5-116.5.6-19.2.1-32.9-.3-19.2 16.9C250 75 476.5 365.2 482.2 372.1zm152.7 1.6c-2.3-.3-24.6-4.7-38-7.2 0 0-115 50.4-117.5 51.6-16 7.3-26.9-3.2-36.7-14.6l-57.1-74c-5.4-.9-60.4-9.6-65.3-9.3-3.1.2-9.6.8-14.4 2.9-4.9 2.1-145.2 52.8-150.2 54.7-5.1 2-11.4 3.6-11.1 7.6.2 2.5 2 2.6 4.6 3.5 2.7.8 300.9 67.6 308 69.1 15.6 3.3 38.5 10.5 53.6 1.7 2.1-1.2 123.8-76.4 125.8-77.8 5.4-4 4.3-6.8-1.7-8.2z\"/></svg>",
        "viewBox": [
          "0",
          "0",
          "640",
          "512"
        ],
        "width": 640,
        "height": 512,
        "path": "M322.1 252v-1l-51.2-65.8s-12 1.6-25 15.1c-9 9.3-242.1 239.1-243.4 240.9-7 10 1.6 6.8 15.7 1.7.8 0 114.5-36.6 114.5-36.6.5-.6-.1-.1.6-.6-.4-5.1-.8-26.2-1-27.7-.6-5.2 2.2-6.9 7-8.9l92.6-33.8c.6-.8 88.5-81.7 90.2-83.3zm160.1 120.1c13.3 16.1 20.7 13.3 30.8 9.3 3.2-1.2 115.4-47.6 117.8-48.9 8-4.3-1.7-16.7-7.2-23.4-2.1-2.5-205.1-245.6-207.2-248.3-9.7-12.2-14.3-12.9-38.4-12.8-10.2 0-106.8.5-116.5.6-19.2.1-32.9-.3-19.2 16.9C250 75 476.5 365.2 482.2 372.1zm152.7 1.6c-2.3-.3-24.6-4.7-38-7.2 0 0-115 50.4-117.5 51.6-16 7.3-26.9-3.2-36.7-14.6l-57.1-74c-5.4-.9-60.4-9.6-65.3-9.3-3.1.2-9.6.8-14.4 2.9-4.9 2.1-145.2 52.8-150.2 54.7-5.1 2-11.4 3.6-11.1 7.6.2 2.5 2 2.6 4.6 3.5 2.7.8 300.9 67.6 308 69.1 15.6 3.3 38.5 10.5 53.6 1.7 2.1-1.2 123.8-76.4 125.8-77.8 5.4-4 4.3-6.8-1.7-8.2z"
      }
    },
    "free": [
      "brands"
    ]
  },
  "acquisitions-incorporated": {
    "changes": [
      "5.4.0",
      "5.8.0"
    ],
    "ligatures": [],
    "search": {
      "terms": [
        "Dungeons & Dragons",
        "d&d",
        "dnd",
        "fantasy",
        "game",
        "gaming",
        "tabletop"
      ]
    },
    "styles": [
      "brands"
    ],
    "unicode": "f6af",
    "label": "Acquisitions Incorporated",
    "voted": false,
    "svg": {
      "brands": {
        "last_modified": 1558987775889,
        "raw": "<svg xmlns=\"http://www.w3.org/2000/svg\" viewBox=\"0 0 384 512\"><path d=\"M357.45 468.2c-1.2-7.7-1.3-7.6-9.6-7.6-99.8.2-111.8-2.4-112.7-2.6-12.3-1.7-20.6-10.5-21-23.1-.1-1.6-.2-71.6-1-129.1-.1-4.7 1.6-6.4 5.9-7.5 12.5-3 24.9-6.1 37.3-9.7 4.3-1.3 6.8-.2 8.4 3.5 4.5 10.3 8.8 20.6 13.2 30.9 1.6 3.7.1 4.4-3.4 4.4-10-.2-20-.1-30.4-.1v27h116c-1.4-9.5-2.7-18.1-4-27.5-7 0-13.8.4-20.4-.1-22.6-1.6-18.3-4.4-84-158.6-8.8-20.1-27.9-62.1-36.5-89.2-4.4-14 5.5-25.4 18.9-26.6 18.6-1.7 37.5-1.6 56.2-2 20.6-.4 41.2-.4 61.8-.5 3.1 0 4-1.4 4.3-4.3 1.2-9.8 2.7-19.5 4-29.2.8-5.3 1.6-10.7 2.4-16.1L23.75 0c-3.6 0-5.3 1.1-4.6 5.3 2.2 13.2-.8.8 6.4 45.3 63.4 0 71.8.9 101.8.5 12.3-.2 37 3.5 37.7 22.1.4 11.4-1.1 11.3-32.6 87.4-53.8 129.8-50.7 120.3-67.3 161-1.7 4.1-3.6 5.2-7.6 5.2-8.5-.2-17-.3-25.4.1-1.9.1-5.2 1.8-5.5 3.2-1.5 8.1-2.2 16.3-3.2 24.9h114.3v-27.6c-6.9 0-33.5.4-35.3-2.9 5.3-12.3 10.4-24.4 15.7-36.7 16.3 4 31.9 7.8 47.6 11.7 3.4.9 4.6 3 4.6 6.8-.1 42.9.1 85.9.2 128.8 0 10.2-5.5 19.1-14.9 23.1-6.5 2.7-3.3 3.4-121.4 2.4-5.3 0-7.1 2-7.6 6.8-1.5 12.9-2.9 25.9-5 38.8-.8 5 1.3 5.7 5.3 5.7 183.2.6-30.7 0 337.1 0-2.5-15-4.4-29.4-6.6-43.7zm-174.9-205.7c-13.3-4.2-26.6-8.2-39.9-12.5a44.53 44.53 0 0 1-5.8-2.9c17.2-44.3 34.2-88.1 51.3-132.1 7.5 2.4 7.9-.8 9.4 0 9.3 22.5 18.1 60.1 27 82.8 6.6 16.7 13 33.5 19.7 50.9a35.78 35.78 0 0 1-3.9 2.1c-13.1 3.9-26.4 7.5-39.4 11.7a27.66 27.66 0 0 1-18.4 0z\"/></svg>",
        "viewBox": [
          "0",
          "0",
          "384",
          "512"
        ],
        "width": 384,
        "height": 512,
        "path": "M357.45 468.2c-1.2-7.7-1.3-7.6-9.6-7.6-99.8.2-111.8-2.4-112.7-2.6-12.3-1.7-20.6-10.5-21-23.1-.1-1.6-.2-71.6-1-129.1-.1-4.7 1.6-6.4 5.9-7.5 12.5-3 24.9-6.1 37.3-9.7 4.3-1.3 6.8-.2 8.4 3.5 4.5 10.3 8.8 20.6 13.2 30.9 1.6 3.7.1 4.4-3.4 4.4-10-.2-20-.1-30.4-.1v27h116c-1.4-9.5-2.7-18.1-4-27.5-7 0-13.8.4-20.4-.1-22.6-1.6-18.3-4.4-84-158.6-8.8-20.1-27.9-62.1-36.5-89.2-4.4-14 5.5-25.4 18.9-26.6 18.6-1.7 37.5-1.6 56.2-2 20.6-.4 41.2-.4 61.8-.5 3.1 0 4-1.4 4.3-4.3 1.2-9.8 2.7-19.5 4-29.2.8-5.3 1.6-10.7 2.4-16.1L23.75 0c-3.6 0-5.3 1.1-4.6 5.3 2.2 13.2-.8.8 6.4 45.3 63.4 0 71.8.9 101.8.5 12.3-.2 37 3.5 37.7 22.1.4 11.4-1.1 11.3-32.6 87.4-53.8 129.8-50.7 120.3-67.3 161-1.7 4.1-3.6 5.2-7.6 5.2-8.5-.2-17-.3-25.4.1-1.9.1-5.2 1.8-5.5 3.2-1.5 8.1-2.2 16.3-3.2 24.9h114.3v-27.6c-6.9 0-33.5.4-35.3-2.9 5.3-12.3 10.4-24.4 15.7-36.7 16.3 4 31.9 7.8 47.6 11.7 3.4.9 4.6 3 4.6 6.8-.1 42.9.1 85.9.2 128.8 0 10.2-5.5 19.1-14.9 23.1-6.5 2.7-3.3 3.4-121.4 2.4-5.3 0-7.1 2-7.6 6.8-1.5 12.9-2.9 25.9-5 38.8-.8 5 1.3 5.7 5.3 5.7 183.2.6-30.7 0 337.1 0-2.5-15-4.4-29.4-6.6-43.7zm-174.9-205.7c-13.3-4.2-26.6-8.2-39.9-12.5a44.53 44.53 0 0 1-5.8-2.9c17.2-44.3 34.2-88.1 51.3-132.1 7.5 2.4 7.9-.8 9.4 0 9.3 22.5 18.1 60.1 27 82.8 6.6 16.7 13 33.5 19.7 50.9a35.78 35.78 0 0 1-3.9 2.1c-13.1 3.9-26.4 7.5-39.4 11.7a27.66 27.66 0 0 1-18.4 0z"
      }
    },
    "free": [
      "brands"
    ]
  },
  "ad": {
    "changes": [
      "5.3.0",
      "5.10.2"
    ],
    "ligatures": [],
    "search": {
      "terms": [
        "advertisement",
        "media",
        "newspaper",
        "promotion",
        "publicity"
      ]
    },
    "styles": [
      "solid"
    ],
    "unicode": "f641",
    "label": "Ad",
    "voted": false,
    "svg": {
      "solid": {
        "last_modified": 1546440861352,
        "raw": "<svg xmlns=\"http://www.w3.org/2000/svg\" viewBox=\"0 0 512 512\"><path d=\"M157.52 272h36.96L176 218.78 157.52 272zM352 256c-13.23 0-24 10.77-24 24s10.77 24 24 24 24-10.77 24-24-10.77-24-24-24zM464 64H48C21.5 64 0 85.5 0 112v288c0 26.5 21.5 48 48 48h416c26.5 0 48-21.5 48-48V112c0-26.5-21.5-48-48-48zM250.58 352h-16.94c-6.81 0-12.88-4.32-15.12-10.75L211.15 320h-70.29l-7.38 21.25A16 16 0 0 1 118.36 352h-16.94c-11.01 0-18.73-10.85-15.12-21.25L140 176.12A23.995 23.995 0 0 1 162.67 160h26.66A23.99 23.99 0 0 1 212 176.13l53.69 154.62c3.61 10.4-4.11 21.25-15.11 21.25zM424 336c0 8.84-7.16 16-16 16h-16c-4.85 0-9.04-2.27-11.98-5.68-8.62 3.66-18.09 5.68-28.02 5.68-39.7 0-72-32.3-72-72s32.3-72 72-72c8.46 0 16.46 1.73 24 4.42V176c0-8.84 7.16-16 16-16h16c8.84 0 16 7.16 16 16v160z\"/></svg>",
        "viewBox": [
          "0",
          "0",
          "512",
          "512"
        ],
        "width": 512,
        "height": 512,
        "path": "M157.52 272h36.96L176 218.78 157.52 272zM352 256c-13.23 0-24 10.77-24 24s10.77 24 24 24 24-10.77 24-24-10.77-24-24-24zM464 64H48C21.5 64 0 85.5 0 112v288c0 26.5 21.5 48 48 48h416c26.5 0 48-21.5 48-48V112c0-26.5-21.5-48-48-48zM250.58 352h-16.94c-6.81 0-12.88-4.32-15.12-10.75L211.15 320h-70.29l-7.38 21.25A16 16 0 0 1 118.36 352h-16.94c-11.01 0-18.73-10.85-15.12-21.25L140 176.12A23.995 23.995 0 0 1 162.67 160h26.66A23.99 23.99 0 0 1 212 176.13l53.69 154.62c3.61 10.4-4.11 21.25-15.11 21.25zM424 336c0 8.84-7.16 16-16 16h-16c-4.85 0-9.04-2.27-11.98-5.68-8.62 3.66-18.09 5.68-28.02 5.68-39.7 0-72-32.3-72-72s32.3-72 72-72c8.46 0 16.46 1.73 24 4.42V176c0-8.84 7.16-16 16-16h16c8.84 0 16 7.16 16 16v160z"
      }
    },
    "free": [
      "solid"
    ]
  },
  "address-book": {
    "changes": [
      "4.7",
      "5.0.0",
      "5.0.3"
    ],
    "ligatures": [],
    "search": {
      "terms": [
        "contact",
        "directory",
        "index",
        "little black book",
        "rolodex"
      ]
    },
    "styles": [
      "solid",
      "regular"
    ],
    "unicode": "f2b9",
    "label": "Address Book",
    "voted": false,
    "svg": {
      "solid": {
        "last_modified": 1546440861352,
        "raw": "<svg xmlns=\"http://www.w3.org/2000/svg\" viewBox=\"0 0 448 512\"><path d=\"M436 160c6.6 0 12-5.4 12-12v-40c0-6.6-5.4-12-12-12h-20V48c0-26.5-21.5-48-48-48H48C21.5 0 0 21.5 0 48v416c0 26.5 21.5 48 48 48h320c26.5 0 48-21.5 48-48v-48h20c6.6 0 12-5.4 12-12v-40c0-6.6-5.4-12-12-12h-20v-64h20c6.6 0 12-5.4 12-12v-40c0-6.6-5.4-12-12-12h-20v-64h20zm-228-32c35.3 0 64 28.7 64 64s-28.7 64-64 64-64-28.7-64-64 28.7-64 64-64zm112 236.8c0 10.6-10 19.2-22.4 19.2H118.4C106 384 96 375.4 96 364.8v-19.2c0-31.8 30.1-57.6 67.2-57.6h5c12.3 5.1 25.7 8 39.8 8s27.6-2.9 39.8-8h5c37.1 0 67.2 25.8 67.2 57.6v19.2z\"/></svg>",
        "viewBox": [
          "0",
          "0",
          "448",
          "512"
        ],
        "width": 448,
        "height": 512,
        "path": "M436 160c6.6 0 12-5.4 12-12v-40c0-6.6-5.4-12-12-12h-20V48c0-26.5-21.5-48-48-48H48C21.5 0 0 21.5 0 48v416c0 26.5 21.5 48 48 48h320c26.5 0 48-21.5 48-48v-48h20c6.6 0 12-5.4 12-12v-40c0-6.6-5.4-12-12-12h-20v-64h20c6.6 0 12-5.4 12-12v-40c0-6.6-5.4-12-12-12h-20v-64h20zm-228-32c35.3 0 64 28.7 64 64s-28.7 64-64 64-64-28.7-64-64 28.7-64 64-64zm112 236.8c0 10.6-10 19.2-22.4 19.2H118.4C106 384 96 375.4 96 364.8v-19.2c0-31.8 30.1-57.6 67.2-57.6h5c12.3 5.1 25.7 8 39.8 8s27.6-2.9 39.8-8h5c37.1 0 67.2 25.8 67.2 57.6v19.2z"
      },
      "regular": {
        "last_modified": 1546440861216,
        "raw": "<svg xmlns=\"http://www.w3.org/2000/svg\" viewBox=\"0 0 448 512\"><path d=\"M436 160c6.6 0 12-5.4 12-12v-40c0-6.6-5.4-12-12-12h-20V48c0-26.5-21.5-48-48-48H48C21.5 0 0 21.5 0 48v416c0 26.5 21.5 48 48 48h320c26.5 0 48-21.5 48-48v-48h20c6.6 0 12-5.4 12-12v-40c0-6.6-5.4-12-12-12h-20v-64h20c6.6 0 12-5.4 12-12v-40c0-6.6-5.4-12-12-12h-20v-64h20zm-68 304H48V48h320v416zM208 256c35.3 0 64-28.7 64-64s-28.7-64-64-64-64 28.7-64 64 28.7 64 64 64zm-89.6 128h179.2c12.4 0 22.4-8.6 22.4-19.2v-19.2c0-31.8-30.1-57.6-67.2-57.6-10.8 0-18.7 8-44.8 8-26.9 0-33.4-8-44.8-8-37.1 0-67.2 25.8-67.2 57.6v19.2c0 10.6 10 19.2 22.4 19.2z\"/></svg>",
        "viewBox": [
          "0",
          "0",
          "448",
          "512"
        ],
        "width": 448,
        "height": 512,
        "path": "M436 160c6.6 0 12-5.4 12-12v-40c0-6.6-5.4-12-12-12h-20V48c0-26.5-21.5-48-48-48H48C21.5 0 0 21.5 0 48v416c0 26.5 21.5 48 48 48h320c26.5 0 48-21.5 48-48v-48h20c6.6 0 12-5.4 12-12v-40c0-6.6-5.4-12-12-12h-20v-64h20c6.6 0 12-5.4 12-12v-40c0-6.6-5.4-12-12-12h-20v-64h20zm-68 304H48V48h320v416zM208 256c35.3 0 64-28.7 64-64s-28.7-64-64-64-64 28.7-64 64 28.7 64 64 64zm-89.6 128h179.2c12.4 0 22.4-8.6 22.4-19.2v-19.2c0-31.8-30.1-57.6-67.2-57.6-10.8 0-18.7 8-44.8 8-26.9 0-33.4-8-44.8-8-37.1 0-67.2 25.8-67.2 57.6v19.2c0 10.6 10 19.2 22.4 19.2z"
      }
    },
    "free": [
      "solid",
      "regular"
    ]
  },
  "address-card": {
    "changes": [
      "4.7",
      "5.0.0",
      "5.0.3"
    ],
    "ligatures": [],
    "search": {
      "terms": [
        "about",
        "contact",
        "id",
        "identification",
        "postcard",
        "profile"
      ]
    },
    "styles": [
      "solid",
      "regular"
    ],
    "unicode": "f2bb",
    "label": "Address Card",
    "voted": false,
    "svg": {
      "solid": {
        "last_modified": 1546440861352,
        "raw": "<svg xmlns=\"http://www.w3.org/2000/svg\" viewBox=\"0 0 576 512\"><path d=\"M528 32H48C21.5 32 0 53.5 0 80v352c0 26.5 21.5 48 48 48h480c26.5 0 48-21.5 48-48V80c0-26.5-21.5-48-48-48zm-352 96c35.3 0 64 28.7 64 64s-28.7 64-64 64-64-28.7-64-64 28.7-64 64-64zm112 236.8c0 10.6-10 19.2-22.4 19.2H86.4C74 384 64 375.4 64 364.8v-19.2c0-31.8 30.1-57.6 67.2-57.6h5c12.3 5.1 25.7 8 39.8 8s27.6-2.9 39.8-8h5c37.1 0 67.2 25.8 67.2 57.6v19.2zM512 312c0 4.4-3.6 8-8 8H360c-4.4 0-8-3.6-8-8v-16c0-4.4 3.6-8 8-8h144c4.4 0 8 3.6 8 8v16zm0-64c0 4.4-3.6 8-8 8H360c-4.4 0-8-3.6-8-8v-16c0-4.4 3.6-8 8-8h144c4.4 0 8 3.6 8 8v16zm0-64c0 4.4-3.6 8-8 8H360c-4.4 0-8-3.6-8-8v-16c0-4.4 3.6-8 8-8h144c4.4 0 8 3.6 8 8v16z\"/></svg>",
        "viewBox": [
          "0",
          "0",
          "576",
          "512"
        ],
        "width": 576,
        "height": 512,
        "path": "M528 32H48C21.5 32 0 53.5 0 80v352c0 26.5 21.5 48 48 48h480c26.5 0 48-21.5 48-48V80c0-26.5-21.5-48-48-48zm-352 96c35.3 0 64 28.7 64 64s-28.7 64-64 64-64-28.7-64-64 28.7-64 64-64zm112 236.8c0 10.6-10 19.2-22.4 19.2H86.4C74 384 64 375.4 64 364.8v-19.2c0-31.8 30.1-57.6 67.2-57.6h5c12.3 5.1 25.7 8 39.8 8s27.6-2.9 39.8-8h5c37.1 0 67.2 25.8 67.2 57.6v19.2zM512 312c0 4.4-3.6 8-8 8H360c-4.4 0-8-3.6-8-8v-16c0-4.4 3.6-8 8-8h144c4.4 0 8 3.6 8 8v16zm0-64c0 4.4-3.6 8-8 8H360c-4.4 0-8-3.6-8-8v-16c0-4.4 3.6-8 8-8h144c4.4 0 8 3.6 8 8v16zm0-64c0 4.4-3.6 8-8 8H360c-4.4 0-8-3.6-8-8v-16c0-4.4 3.6-8 8-8h144c4.4 0 8 3.6 8 8v16z"
      },
      "regular": {
        "last_modified": 1546440861216,
        "raw": "<svg xmlns=\"http://www.w3.org/2000/svg\" viewBox=\"0 0 576 512\"><path d=\"M528 32H48C21.5 32 0 53.5 0 80v352c0 26.5 21.5 48 48 48h480c26.5 0 48-21.5 48-48V80c0-26.5-21.5-48-48-48zm0 400H48V80h480v352zM208 256c35.3 0 64-28.7 64-64s-28.7-64-64-64-64 28.7-64 64 28.7 64 64 64zm-89.6 128h179.2c12.4 0 22.4-8.6 22.4-19.2v-19.2c0-31.8-30.1-57.6-67.2-57.6-10.8 0-18.7 8-44.8 8-26.9 0-33.4-8-44.8-8-37.1 0-67.2 25.8-67.2 57.6v19.2c0 10.6 10 19.2 22.4 19.2zM360 320h112c4.4 0 8-3.6 8-8v-16c0-4.4-3.6-8-8-8H360c-4.4 0-8 3.6-8 8v16c0 4.4 3.6 8 8 8zm0-64h112c4.4 0 8-3.6 8-8v-16c0-4.4-3.6-8-8-8H360c-4.4 0-8 3.6-8 8v16c0 4.4 3.6 8 8 8zm0-64h112c4.4 0 8-3.6 8-8v-16c0-4.4-3.6-8-8-8H360c-4.4 0-8 3.6-8 8v16c0 4.4 3.6 8 8 8z\"/></svg>",
        "viewBox": [
          "0",
          "0",
          "576",
          "512"
        ],
        "width": 576,
        "height": 512,
        "path": "M528 32H48C21.5 32 0 53.5 0 80v352c0 26.5 21.5 48 48 48h480c26.5 0 48-21.5 48-48V80c0-26.5-21.5-48-48-48zm0 400H48V80h480v352zM208 256c35.3 0 64-28.7 64-64s-28.7-64-64-64-64 28.7-64 64 28.7 64 64 64zm-89.6 128h179.2c12.4 0 22.4-8.6 22.4-19.2v-19.2c0-31.8-30.1-57.6-67.2-57.6-10.8 0-18.7 8-44.8 8-26.9 0-33.4-8-44.8-8-37.1 0-67.2 25.8-67.2 57.6v19.2c0 10.6 10 19.2 22.4 19.2zM360 320h112c4.4 0 8-3.6 8-8v-16c0-4.4-3.6-8-8-8H360c-4.4 0-8 3.6-8 8v16c0 4.4 3.6 8 8 8zm0-64h112c4.4 0 8-3.6 8-8v-16c0-4.4-3.6-8-8-8H360c-4.4 0-8 3.6-8 8v16c0 4.4 3.6 8 8 8zm0-64h112c4.4 0 8-3.6 8-8v-16c0-4.4-3.6-8-8-8H360c-4.4 0-8 3.6-8 8v16c0 4.4 3.6 8 8 8z"
      }
    },
    "free": [
      "solid",
      "regular"
    ]
  },
  "adjust": {
    "changes": [
      "1",
      "5.0.0",
      "5.10.2",
      "5.11.0"
    ],
    "ligatures": [],
    "search": {
      "terms": [
        "contrast",
        "dark",
        "light",
        "saturation"
      ]
    },
    "styles": [
      "solid"
    ],
    "unicode": "f042",
    "label": "adjust",
    "voted": false,
    "svg": {
      "solid": {
        "last_modified": 1546440861352,
        "raw": "<svg xmlns=\"http://www.w3.org/2000/svg\" viewBox=\"0 0 512 512\"><path d=\"M8 256c0 136.966 111.033 248 248 248s248-111.034 248-248S392.966 8 256 8 8 119.033 8 256zm248 184V72c101.705 0 184 82.311 184 184 0 101.705-82.311 184-184 184z\"/></svg>",
        "viewBox": [
          "0",
          "0",
          "512",
          "512"
        ],
        "width": 512,
        "height": 512,
        "path": "M8 256c0 136.966 111.033 248 248 248s248-111.034 248-248S392.966 8 256 8 8 119.033 8 256zm248 184V72c101.705 0 184 82.311 184 184 0 101.705-82.311 184-184 184z"
      }
    },
    "free": [
      "solid"
    ]
  },
  "adn": {
    "changes": [
      "3.2",
      "5.0.0"
    ],
    "ligatures": [],
    "search": {
      "terms": []
    },
    "styles": [
      "brands"
    ],
    "unicode": "f170",
    "label": "App.net",
    "voted": false,
    "svg": {
      "brands": {
        "last_modified": 1546440860962,
        "raw": "<svg xmlns=\"http://www.w3.org/2000/svg\" viewBox=\"0 0 496 512\"><path d=\"M248 167.5l64.9 98.8H183.1l64.9-98.8zM496 256c0 136.9-111.1 248-248 248S0 392.9 0 256 111.1 8 248 8s248 111.1 248 248zm-99.8 82.7L248 115.5 99.8 338.7h30.4l33.6-51.7h168.6l33.6 51.7h30.2z\"/></svg>",
        "viewBox": [
          "0",
          "0",
          "496",
          "512"
        ],
        "width": 496,
        "height": 512,
        "path": "M248 167.5l64.9 98.8H183.1l64.9-98.8zM496 256c0 136.9-111.1 248-248 248S0 392.9 0 256 111.1 8 248 8s248 111.1 248 248zm-99.8 82.7L248 115.5 99.8 338.7h30.4l33.6-51.7h168.6l33.6 51.7h30.2z"
      }
    },
    "free": [
      "brands"
    ]
  },
  "adobe": {
    "changes": [
      "5.6.0",
      "5.8.0"
    ],
    "ligatures": [],
    "search": {
      "terms": [
        "acrobat",
        "app",
        "design",
        "illustrator",
        "indesign",
        "photoshop"
      ]
    },
    "styles": [
      "brands"
    ],
    "unicode": "f778",
    "label": "Adobe",
    "voted": false,
    "svg": {
      "brands": {
        "last_modified": 1558987775890,
        "raw": "<svg xmlns=\"http://www.w3.org/2000/svg\" viewBox=\"0 0 512 512\"><path d=\"M315.5 64h170.9v384L315.5 64zm-119 0H25.6v384L196.5 64zM256 206.1L363.5 448h-73l-30.7-76.8h-78.7L256 206.1z\"/></svg>",
        "viewBox": [
          "0",
          "0",
          "512",
          "512"
        ],
        "width": 512,
        "height": 512,
        "path": "M315.5 64h170.9v384L315.5 64zm-119 0H25.6v384L196.5 64zM256 206.1L363.5 448h-73l-30.7-76.8h-78.7L256 206.1z"
      }
    },
    "free": [
      "brands"
    ]
  },
  "adversal": {
    "changes": [
      "5.0.0"
    ],
    "ligatures": [],
    "search": {
      "terms": []
    },
    "styles": [
      "brands"
    ],
    "unicode": "f36a",
    "label": "Adversal",
    "voted": false,
    "svg": {
      "brands": {
        "last_modified": 1546440860963,
        "raw": "<svg xmlns=\"http://www.w3.org/2000/svg\" viewBox=\"0 0 512 512\"><path d=\"M482.1 32H28.7C5.8 32 0 37.9 0 60.9v390.2C0 474.4 5.8 480 28.7 480h453.4c24.4 0 29.9-5.2 29.9-29.7V62.2c0-24.6-5.4-30.2-29.9-30.2zM178.4 220.3c-27.5-20.2-72.1-8.7-84.2 23.4-4.3 11.1-9.3 9.5-17.5 8.3-9.7-1.5-17.2-3.2-22.5-5.5-28.8-11.4 8.6-55.3 24.9-64.3 41.1-21.4 83.4-22.2 125.3-4.8 40.9 16.8 34.5 59.2 34.5 128.5 2.7 25.8-4.3 58.3 9.3 88.8 1.9 4.4.4 7.9-2.7 10.7-8.4 6.7-39.3 2.2-46.6-7.4-1.9-2.2-1.8-3.6-3.9-6.2-3.6-3.9-7.3-2.2-11.9 1-57.4 36.4-140.3 21.4-147-43.3-3.1-29.3 12.4-57.1 39.6-71 38.2-19.5 112.2-11.8 114-30.9 1.1-10.2-1.9-20.1-11.3-27.3zm286.7 222c0 15.1-11.1 9.9-17.8 9.9H52.4c-7.4 0-18.2 4.8-17.8-10.7.4-13.9 10.5-9.1 17.1-9.1 132.3-.4 264.5-.4 396.8 0 6.8 0 16.6-4.4 16.6 9.9zm3.8-340.5v291c0 5.7-.7 13.9-8.1 13.9-12.4-.4-27.5 7.1-36.1-5.6-5.8-8.7-7.8-4-12.4-1.2-53.4 29.7-128.1 7.1-144.4-85.2-6.1-33.4-.7-67.1 15.7-100 11.8-23.9 56.9-76.1 136.1-30.5v-71c0-26.2-.1-26.2 26-26.2 3.1 0 6.6.4 9.7 0 10.1-.8 13.6 4.4 13.6 14.3-.1.2-.1.3-.1.5zm-51.5 232.3c-19.5 47.6-72.9 43.3-90 5.2-15.1-33.3-15.5-68.2.4-101.5 16.3-34.1 59.7-35.7 81.5-4.8 20.6 28.8 14.9 84.6 8.1 101.1zm-294.8 35.3c-7.5-1.3-33-3.3-33.7-27.8-.4-13.9 7.8-23 19.8-25.8 24.4-5.9 49.3-9.9 73.7-14.7 8.9-2 7.4 4.4 7.8 9.5 1.4 33-26.1 59.2-67.6 58.8z\"/></svg>",
        "viewBox": [
          "0",
          "0",
          "512",
          "512"
        ],
        "width": 512,
        "height": 512,
        "path": "M482.1 32H28.7C5.8 32 0 37.9 0 60.9v390.2C0 474.4 5.8 480 28.7 480h453.4c24.4 0 29.9-5.2 29.9-29.7V62.2c0-24.6-5.4-30.2-29.9-30.2zM178.4 220.3c-27.5-20.2-72.1-8.7-84.2 23.4-4.3 11.1-9.3 9.5-17.5 8.3-9.7-1.5-17.2-3.2-22.5-5.5-28.8-11.4 8.6-55.3 24.9-64.3 41.1-21.4 83.4-22.2 125.3-4.8 40.9 16.8 34.5 59.2 34.5 128.5 2.7 25.8-4.3 58.3 9.3 88.8 1.9 4.4.4 7.9-2.7 10.7-8.4 6.7-39.3 2.2-46.6-7.4-1.9-2.2-1.8-3.6-3.9-6.2-3.6-3.9-7.3-2.2-11.9 1-57.4 36.4-140.3 21.4-147-43.3-3.1-29.3 12.4-57.1 39.6-71 38.2-19.5 112.2-11.8 114-30.9 1.1-10.2-1.9-20.1-11.3-27.3zm286.7 222c0 15.1-11.1 9.9-17.8 9.9H52.4c-7.4 0-18.2 4.8-17.8-10.7.4-13.9 10.5-9.1 17.1-9.1 132.3-.4 264.5-.4 396.8 0 6.8 0 16.6-4.4 16.6 9.9zm3.8-340.5v291c0 5.7-.7 13.9-8.1 13.9-12.4-.4-27.5 7.1-36.1-5.6-5.8-8.7-7.8-4-12.4-1.2-53.4 29.7-128.1 7.1-144.4-85.2-6.1-33.4-.7-67.1 15.7-100 11.8-23.9 56.9-76.1 136.1-30.5v-71c0-26.2-.1-26.2 26-26.2 3.1 0 6.6.4 9.7 0 10.1-.8 13.6 4.4 13.6 14.3-.1.2-.1.3-.1.5zm-51.5 232.3c-19.5 47.6-72.9 43.3-90 5.2-15.1-33.3-15.5-68.2.4-101.5 16.3-34.1 59.7-35.7 81.5-4.8 20.6 28.8 14.9 84.6 8.1 101.1zm-294.8 35.3c-7.5-1.3-33-3.3-33.7-27.8-.4-13.9 7.8-23 19.8-25.8 24.4-5.9 49.3-9.9 73.7-14.7 8.9-2 7.4 4.4 7.8 9.5 1.4 33-26.1 59.2-67.6 58.8z"
      }
    },
    "free": [
      "brands"
    ]
  },
  "affiliatetheme": {
    "changes": [
      "5.0.0"
    ],
    "ligatures": [],
    "search": {
      "terms": []
    },
    "styles": [
      "brands"
    ],
    "unicode": "f36b",
    "label": "affiliatetheme",
    "voted": false,
    "svg": {
      "brands": {
        "last_modified": 1546440860963,
        "raw": "<svg xmlns=\"http://www.w3.org/2000/svg\" viewBox=\"0 0 512 512\"><path d=\"M159.7 237.4C108.4 308.3 43.1 348.2 14 326.6-15.2 304.9 2.8 230 54.2 159.1c51.3-70.9 116.6-110.8 145.7-89.2 29.1 21.6 11.1 96.6-40.2 167.5zm351.2-57.3C437.1 303.5 319 367.8 246.4 323.7c-25-15.2-41.3-41.2-49-73.8-33.6 64.8-92.8 113.8-164.1 133.2 49.8 59.3 124.1 96.9 207 96.9 150 0 271.6-123.1 271.6-274.9.1-8.5-.3-16.8-1-25z\"/></svg>",
        "viewBox": [
          "0",
          "0",
          "512",
          "512"
        ],
        "width": 512,
        "height": 512,
        "path": "M159.7 237.4C108.4 308.3 43.1 348.2 14 326.6-15.2 304.9 2.8 230 54.2 159.1c51.3-70.9 116.6-110.8 145.7-89.2 29.1 21.6 11.1 96.6-40.2 167.5zm351.2-57.3C437.1 303.5 319 367.8 246.4 323.7c-25-15.2-41.3-41.2-49-73.8-33.6 64.8-92.8 113.8-164.1 133.2 49.8 59.3 124.1 96.9 207 96.9 150 0 271.6-123.1 271.6-274.9.1-8.5-.3-16.8-1-25z"
      }
    },
    "free": [
      "brands"
    ]
  },
  "air-freshener": {
    "changes": [
      "5.2.0"
    ],
    "ligatures": [],
    "search": {
      "terms": [
        "car",
        "deodorize",
        "fresh",
        "pine",
        "scent"
      ]
    },
    "styles": [
      "solid"
    ],
    "unicode": "f5d0",
    "label": "Air Freshener",
    "voted": false,
    "svg": {
      "solid": {
        "last_modified": 1546440861352,
        "raw": "<svg xmlns=\"http://www.w3.org/2000/svg\" viewBox=\"0 0 384 512\"><path d=\"M378.94 321.41L284.7 224h49.22c15.3 0 23.66-16.6 13.86-27.53L234.45 69.96c3.43-6.61 5.55-14 5.55-21.96 0-26.51-21.49-48-48-48s-48 21.49-48 48c0 7.96 2.12 15.35 5.55 21.96L36.22 196.47C26.42 207.4 34.78 224 50.08 224H99.3L5.06 321.41C-6.69 333.56 3.34 352 21.7 352H160v32H48c-8.84 0-16 7.16-16 16v96c0 8.84 7.16 16 16 16h288c8.84 0 16-7.16 16-16v-96c0-8.84-7.16-16-16-16H224v-32h138.3c18.36 0 28.39-18.44 16.64-30.59zM192 31.98c8.85 0 16.02 7.17 16.02 16.02 0 8.84-7.17 16.02-16.02 16.02S175.98 56.84 175.98 48c0-8.85 7.17-16.02 16.02-16.02zM304 432v32H80v-32h224z\"/></svg>",
        "viewBox": [
          "0",
          "0",
          "384",
          "512"
        ],
        "width": 384,
        "height": 512,
        "path": "M378.94 321.41L284.7 224h49.22c15.3 0 23.66-16.6 13.86-27.53L234.45 69.96c3.43-6.61 5.55-14 5.55-21.96 0-26.51-21.49-48-48-48s-48 21.49-48 48c0 7.96 2.12 15.35 5.55 21.96L36.22 196.47C26.42 207.4 34.78 224 50.08 224H99.3L5.06 321.41C-6.69 333.56 3.34 352 21.7 352H160v32H48c-8.84 0-16 7.16-16 16v96c0 8.84 7.16 16 16 16h288c8.84 0 16-7.16 16-16v-96c0-8.84-7.16-16-16-16H224v-32h138.3c18.36 0 28.39-18.44 16.64-30.59zM192 31.98c8.85 0 16.02 7.17 16.02 16.02 0 8.84-7.17 16.02-16.02 16.02S175.98 56.84 175.98 48c0-8.85 7.17-16.02 16.02-16.02zM304 432v32H80v-32h224z"
      }
    },
    "free": [
      "solid"
    ]
  },
  "airbnb": {
    "changes": [
      "5.8.0"
    ],
    "ligatures": [],
    "search": {
      "terms": []
    },
    "styles": [
      "brands"
    ],
    "unicode": "f834",
    "label": "Airbnb",
    "svg": {
      "brands": {
        "last_modified": 1558987775890,
        "raw": "<svg xmlns=\"http://www.w3.org/2000/svg\" viewBox=\"0 0 448 512\"><path d=\"M224 373.12c-25.24-31.67-40.08-59.43-45-83.18-22.55-88 112.61-88 90.06 0-5.45 24.25-20.29 52-45 83.18zm138.15 73.23c-42.06 18.31-83.67-10.88-119.3-50.47 103.9-130.07 46.11-200-18.85-200-54.92 0-85.16 46.51-73.28 100.5 6.93 29.19 25.23 62.39 54.43 99.5-32.53 36.05-60.55 52.69-85.15 54.92-50 7.43-89.11-41.06-71.3-91.09 15.1-39.16 111.72-231.18 115.87-241.56 15.75-30.07 25.56-57.4 59.38-57.4 32.34 0 43.4 25.94 60.37 59.87 36 70.62 89.35 177.48 114.84 239.09 13.17 33.07-1.37 71.29-37.01 86.64zm47-136.12C280.27 35.93 273.13 32 224 32c-45.52 0-64.87 31.67-84.66 72.79C33.18 317.1 22.89 347.19 22 349.81-3.22 419.14 48.74 480 111.63 480c21.71 0 60.61-6.06 112.37-62.4 58.68 63.78 101.26 62.4 112.37 62.4 62.89.05 114.85-60.86 89.61-130.19.02-3.89-16.82-38.9-16.82-39.58z\"/></svg>",
        "viewBox": [
          "0",
          "0",
          "448",
          "512"
        ],
        "width": 448,
        "height": 512,
        "path": "M224 373.12c-25.24-31.67-40.08-59.43-45-83.18-22.55-88 112.61-88 90.06 0-5.45 24.25-20.29 52-45 83.18zm138.15 73.23c-42.06 18.31-83.67-10.88-119.3-50.47 103.9-130.07 46.11-200-18.85-200-54.92 0-85.16 46.51-73.28 100.5 6.93 29.19 25.23 62.39 54.43 99.5-32.53 36.05-60.55 52.69-85.15 54.92-50 7.43-89.11-41.06-71.3-91.09 15.1-39.16 111.72-231.18 115.87-241.56 15.75-30.07 25.56-57.4 59.38-57.4 32.34 0 43.4 25.94 60.37 59.87 36 70.62 89.35 177.48 114.84 239.09 13.17 33.07-1.37 71.29-37.01 86.64zm47-136.12C280.27 35.93 273.13 32 224 32c-45.52 0-64.87 31.67-84.66 72.79C33.18 317.1 22.89 347.19 22 349.81-3.22 419.14 48.74 480 111.63 480c21.71 0 60.61-6.06 112.37-62.4 58.68 63.78 101.26 62.4 112.37 62.4 62.89.05 114.85-60.86 89.61-130.19.02-3.89-16.82-38.9-16.82-39.58z"
      }
    },
    "free": [
      "brands"
    ]
  },
  "algolia": {
    "changes": [
      "5.0.0"
    ],
    "ligatures": [],
    "search": {
      "terms": []
    },
    "styles": [
      "brands"
    ],
    "unicode": "f36c",
    "label": "Algolia",
    "voted": false,
    "svg": {
      "brands": {
        "last_modified": 1546440860963,
        "raw": "<svg xmlns=\"http://www.w3.org/2000/svg\" viewBox=\"0 0 448 512\"><path d=\"M229.3 182.6c-49.3 0-89.2 39.9-89.2 89.2 0 49.3 39.9 89.2 89.2 89.2s89.2-39.9 89.2-89.2c0-49.3-40-89.2-89.2-89.2zm62.7 56.6l-58.9 30.6c-1.8.9-3.8-.4-3.8-2.3V201c0-1.5 1.3-2.7 2.7-2.6 26.2 1 48.9 15.7 61.1 37.1.7 1.3.2 3-1.1 3.7zM389.1 32H58.9C26.4 32 0 58.4 0 90.9V421c0 32.6 26.4 59 58.9 59H389c32.6 0 58.9-26.4 58.9-58.9V90.9C448 58.4 421.6 32 389.1 32zm-202.6 84.7c0-10.8 8.7-19.5 19.5-19.5h45.3c10.8 0 19.5 8.7 19.5 19.5v15.4c0 1.8-1.7 3-3.3 2.5-12.3-3.4-25.1-5.1-38.1-5.1-13.5 0-26.7 1.8-39.4 5.5-1.7.5-3.4-.8-3.4-2.5v-15.8zm-84.4 37l9.2-9.2c7.6-7.6 19.9-7.6 27.5 0l7.7 7.7c1.1 1.1 1 3-.3 4-6.2 4.5-12.1 9.4-17.6 14.9-5.4 5.4-10.4 11.3-14.8 17.4-1 1.3-2.9 1.5-4 .3l-7.7-7.7c-7.6-7.5-7.6-19.8 0-27.4zm127.2 244.8c-70 0-126.6-56.7-126.6-126.6s56.7-126.6 126.6-126.6c70 0 126.6 56.6 126.6 126.6 0 69.8-56.7 126.6-126.6 126.6z\"/></svg>",
        "viewBox": [
          "0",
          "0",
          "448",
          "512"
        ],
        "width": 448,
        "height": 512,
        "path": "M229.3 182.6c-49.3 0-89.2 39.9-89.2 89.2 0 49.3 39.9 89.2 89.2 89.2s89.2-39.9 89.2-89.2c0-49.3-40-89.2-89.2-89.2zm62.7 56.6l-58.9 30.6c-1.8.9-3.8-.4-3.8-2.3V201c0-1.5 1.3-2.7 2.7-2.6 26.2 1 48.9 15.7 61.1 37.1.7 1.3.2 3-1.1 3.7zM389.1 32H58.9C26.4 32 0 58.4 0 90.9V421c0 32.6 26.4 59 58.9 59H389c32.6 0 58.9-26.4 58.9-58.9V90.9C448 58.4 421.6 32 389.1 32zm-202.6 84.7c0-10.8 8.7-19.5 19.5-19.5h45.3c10.8 0 19.5 8.7 19.5 19.5v15.4c0 1.8-1.7 3-3.3 2.5-12.3-3.4-25.1-5.1-38.1-5.1-13.5 0-26.7 1.8-39.4 5.5-1.7.5-3.4-.8-3.4-2.5v-15.8zm-84.4 37l9.2-9.2c7.6-7.6 19.9-7.6 27.5 0l7.7 7.7c1.1 1.1 1 3-.3 4-6.2 4.5-12.1 9.4-17.6 14.9-5.4 5.4-10.4 11.3-14.8 17.4-1 1.3-2.9 1.5-4 .3l-7.7-7.7c-7.6-7.5-7.6-19.8 0-27.4zm127.2 244.8c-70 0-126.6-56.7-126.6-126.6s56.7-126.6 126.6-126.6c70 0 126.6 56.6 126.6 126.6 0 69.8-56.7 126.6-126.6 126.6z"
      }
    },
    "free": [
      "brands"
    ]
  },
  "align-center": {
    "changes": [
      "1",
      "5.0.0",
      "5.9.0"
    ],
    "ligatures": [],
    "search": {
      "terms": [
        "format",
        "middle",
        "paragraph",
        "text"
      ]
    },
    "styles": [
      "solid"
    ],
    "unicode": "f037",
    "label": "align-center",
    "voted": false,
    "svg": {
      "solid": {
        "last_modified": 1563977084922,
        "raw": "<svg xmlns=\"http://www.w3.org/2000/svg\" viewBox=\"0 0 448 512\"><path d=\"M432 160H16a16 16 0 0 0-16 16v32a16 16 0 0 0 16 16h416a16 16 0 0 0 16-16v-32a16 16 0 0 0-16-16zm0 256H16a16 16 0 0 0-16 16v32a16 16 0 0 0 16 16h416a16 16 0 0 0 16-16v-32a16 16 0 0 0-16-16zM108.1 96h231.81A12.09 12.09 0 0 0 352 83.9V44.09A12.09 12.09 0 0 0 339.91 32H108.1A12.09 12.09 0 0 0 96 44.09V83.9A12.1 12.1 0 0 0 108.1 96zm231.81 256A12.09 12.09 0 0 0 352 339.9v-39.81A12.09 12.09 0 0 0 339.91 288H108.1A12.09 12.09 0 0 0 96 300.09v39.81a12.1 12.1 0 0 0 12.1 12.1z\"/></svg>",
        "viewBox": [
          "0",
          "0",
          "448",
          "512"
        ],
        "width": 448,
        "height": 512,
        "path": "M432 160H16a16 16 0 0 0-16 16v32a16 16 0 0 0 16 16h416a16 16 0 0 0 16-16v-32a16 16 0 0 0-16-16zm0 256H16a16 16 0 0 0-16 16v32a16 16 0 0 0 16 16h416a16 16 0 0 0 16-16v-32a16 16 0 0 0-16-16zM108.1 96h231.81A12.09 12.09 0 0 0 352 83.9V44.09A12.09 12.09 0 0 0 339.91 32H108.1A12.09 12.09 0 0 0 96 44.09V83.9A12.1 12.1 0 0 0 108.1 96zm231.81 256A12.09 12.09 0 0 0 352 339.9v-39.81A12.09 12.09 0 0 0 339.91 288H108.1A12.09 12.09 0 0 0 96 300.09v39.81a12.1 12.1 0 0 0 12.1 12.1z"
      }
    },
    "free": [
      "solid"
    ]
  },
  "align-justify": {
    "changes": [
      "1",
      "5.0.0",
      "5.9.0"
    ],
    "ligatures": [],
    "search": {
      "terms": [
        "format",
        "paragraph",
        "text"
      ]
    },
    "styles": [
      "solid"
    ],
    "unicode": "f039",
    "label": "align-justify",
    "voted": false,
    "svg": {
      "solid": {
        "last_modified": 1563977084922,
        "raw": "<svg xmlns=\"http://www.w3.org/2000/svg\" viewBox=\"0 0 448 512\"><path d=\"M432 416H16a16 16 0 0 0-16 16v32a16 16 0 0 0 16 16h416a16 16 0 0 0 16-16v-32a16 16 0 0 0-16-16zm0-128H16a16 16 0 0 0-16 16v32a16 16 0 0 0 16 16h416a16 16 0 0 0 16-16v-32a16 16 0 0 0-16-16zm0-128H16a16 16 0 0 0-16 16v32a16 16 0 0 0 16 16h416a16 16 0 0 0 16-16v-32a16 16 0 0 0-16-16zm0-128H16A16 16 0 0 0 0 48v32a16 16 0 0 0 16 16h416a16 16 0 0 0 16-16V48a16 16 0 0 0-16-16z\"/></svg>",
        "viewBox": [
          "0",
          "0",
          "448",
          "512"
        ],
        "width": 448,
        "height": 512,
        "path": "M432 416H16a16 16 0 0 0-16 16v32a16 16 0 0 0 16 16h416a16 16 0 0 0 16-16v-32a16 16 0 0 0-16-16zm0-128H16a16 16 0 0 0-16 16v32a16 16 0 0 0 16 16h416a16 16 0 0 0 16-16v-32a16 16 0 0 0-16-16zm0-128H16a16 16 0 0 0-16 16v32a16 16 0 0 0 16 16h416a16 16 0 0 0 16-16v-32a16 16 0 0 0-16-16zm0-128H16A16 16 0 0 0 0 48v32a16 16 0 0 0 16 16h416a16 16 0 0 0 16-16V48a16 16 0 0 0-16-16z"
      }
    },
    "free": [
      "solid"
    ]
  },
  "align-left": {
    "changes": [
      "1",
      "5.0.0",
      "5.9.0"
    ],
    "ligatures": [],
    "search": {
      "terms": [
        "format",
        "paragraph",
        "text"
      ]
    },
    "styles": [
      "solid"
    ],
    "unicode": "f036",
    "label": "align-left",
    "voted": false,
    "svg": {
      "solid": {
        "last_modified": 1563977084922,
        "raw": "<svg xmlns=\"http://www.w3.org/2000/svg\" viewBox=\"0 0 448 512\"><path d=\"M12.83 352h262.34A12.82 12.82 0 0 0 288 339.17v-38.34A12.82 12.82 0 0 0 275.17 288H12.83A12.82 12.82 0 0 0 0 300.83v38.34A12.82 12.82 0 0 0 12.83 352zm0-256h262.34A12.82 12.82 0 0 0 288 83.17V44.83A12.82 12.82 0 0 0 275.17 32H12.83A12.82 12.82 0 0 0 0 44.83v38.34A12.82 12.82 0 0 0 12.83 96zM432 160H16a16 16 0 0 0-16 16v32a16 16 0 0 0 16 16h416a16 16 0 0 0 16-16v-32a16 16 0 0 0-16-16zm0 256H16a16 16 0 0 0-16 16v32a16 16 0 0 0 16 16h416a16 16 0 0 0 16-16v-32a16 16 0 0 0-16-16z\"/></svg>",
        "viewBox": [
          "0",
          "0",
          "448",
          "512"
        ],
        "width": 448,
        "height": 512,
        "path": "M12.83 352h262.34A12.82 12.82 0 0 0 288 339.17v-38.34A12.82 12.82 0 0 0 275.17 288H12.83A12.82 12.82 0 0 0 0 300.83v38.34A12.82 12.82 0 0 0 12.83 352zm0-256h262.34A12.82 12.82 0 0 0 288 83.17V44.83A12.82 12.82 0 0 0 275.17 32H12.83A12.82 12.82 0 0 0 0 44.83v38.34A12.82 12.82 0 0 0 12.83 96zM432 160H16a16 16 0 0 0-16 16v32a16 16 0 0 0 16 16h416a16 16 0 0 0 16-16v-32a16 16 0 0 0-16-16zm0 256H16a16 16 0 0 0-16 16v32a16 16 0 0 0 16 16h416a16 16 0 0 0 16-16v-32a16 16 0 0 0-16-16z"
      }
    },
    "free": [
      "solid"
    ]
  },
  "align-right": {
    "changes": [
      "1",
      "5.0.0",
      "5.9.0"
    ],
    "ligatures": [],
    "search": {
      "terms": [
        "format",
        "paragraph",
        "text"
      ]
    },
    "styles": [
      "solid"
    ],
    "unicode": "f038",
    "label": "align-right",
    "voted": false,
    "svg": {
      "solid": {
        "last_modified": 1563977084923,
        "raw": "<svg xmlns=\"http://www.w3.org/2000/svg\" viewBox=\"0 0 448 512\"><path d=\"M16 224h416a16 16 0 0 0 16-16v-32a16 16 0 0 0-16-16H16a16 16 0 0 0-16 16v32a16 16 0 0 0 16 16zm416 192H16a16 16 0 0 0-16 16v32a16 16 0 0 0 16 16h416a16 16 0 0 0 16-16v-32a16 16 0 0 0-16-16zm3.17-384H172.83A12.82 12.82 0 0 0 160 44.83v38.34A12.82 12.82 0 0 0 172.83 96h262.34A12.82 12.82 0 0 0 448 83.17V44.83A12.82 12.82 0 0 0 435.17 32zm0 256H172.83A12.82 12.82 0 0 0 160 300.83v38.34A12.82 12.82 0 0 0 172.83 352h262.34A12.82 12.82 0 0 0 448 339.17v-38.34A12.82 12.82 0 0 0 435.17 288z\"/></svg>",
        "viewBox": [
          "0",
          "0",
          "448",
          "512"
        ],
        "width": 448,
        "height": 512,
        "path": "M16 224h416a16 16 0 0 0 16-16v-32a16 16 0 0 0-16-16H16a16 16 0 0 0-16 16v32a16 16 0 0 0 16 16zm416 192H16a16 16 0 0 0-16 16v32a16 16 0 0 0 16 16h416a16 16 0 0 0 16-16v-32a16 16 0 0 0-16-16zm3.17-384H172.83A12.82 12.82 0 0 0 160 44.83v38.34A12.82 12.82 0 0 0 172.83 96h262.34A12.82 12.82 0 0 0 448 83.17V44.83A12.82 12.82 0 0 0 435.17 32zm0 256H172.83A12.82 12.82 0 0 0 160 300.83v38.34A12.82 12.82 0 0 0 172.83 352h262.34A12.82 12.82 0 0 0 448 339.17v-38.34A12.82 12.82 0 0 0 435.17 288z"
      }
    },
    "free": [
      "solid"
    ]
  },
  "alipay": {
    "changes": [
      "5.3.0"
    ],
    "ligatures": [],
    "search": {
      "terms": []
    },
    "styles": [
      "brands"
    ],
    "unicode": "f642",
    "label": "Alipay",
    "voted": false,
    "svg": {
      "brands": {
        "last_modified": 1546440860963,
        "raw": "<svg xmlns=\"http://www.w3.org/2000/svg\" viewBox=\"0 0 448 512\"><path d=\"M377.74 32H70.26C31.41 32 0 63.41 0 102.26v307.48C0 448.59 31.41 480 70.26 480h307.48c38.52 0 69.76-31.08 70.26-69.6-45.96-25.62-110.59-60.34-171.6-88.44-32.07 43.97-84.14 81-148.62 81-70.59 0-93.73-45.3-97.04-76.37-3.97-39.01 14.88-81.5 99.52-81.5 35.38 0 79.35 10.25 127.13 24.96 16.53-30.09 26.45-60.34 26.45-60.34h-178.2v-16.7h92.08v-31.24H88.28v-19.01h109.44V92.34h50.92v50.42h109.44v19.01H248.63v31.24h88.77s-15.21 46.62-38.35 90.92c48.93 16.7 100.01 36.04 148.62 52.74V102.26C447.83 63.57 416.43 32 377.74 32zM47.28 322.95c.99 20.17 10.25 53.73 69.93 53.73 52.07 0 92.58-39.68 117.87-72.9-44.63-18.68-84.48-31.41-109.44-31.41-67.45 0-79.35 33.06-78.36 50.58z\"/></svg>",
        "viewBox": [
          "0",
          "0",
          "448",
          "512"
        ],
        "width": 448,
        "height": 512,
        "path": "M377.74 32H70.26C31.41 32 0 63.41 0 102.26v307.48C0 448.59 31.41 480 70.26 480h307.48c38.52 0 69.76-31.08 70.26-69.6-45.96-25.62-110.59-60.34-171.6-88.44-32.07 43.97-84.14 81-148.62 81-70.59 0-93.73-45.3-97.04-76.37-3.97-39.01 14.88-81.5 99.52-81.5 35.38 0 79.35 10.25 127.13 24.96 16.53-30.09 26.45-60.34 26.45-60.34h-178.2v-16.7h92.08v-31.24H88.28v-19.01h109.44V92.34h50.92v50.42h109.44v19.01H248.63v31.24h88.77s-15.21 46.62-38.35 90.92c48.93 16.7 100.01 36.04 148.62 52.74V102.26C447.83 63.57 416.43 32 377.74 32zM47.28 322.95c.99 20.17 10.25 53.73 69.93 53.73 52.07 0 92.58-39.68 117.87-72.9-44.63-18.68-84.48-31.41-109.44-31.41-67.45 0-79.35 33.06-78.36 50.58z"
      }
    },
    "free": [
      "brands"
    ]
  },
  "allergies": {
    "changes": [
      "5.0.7"
    ],
    "ligatures": [],
    "search": {
      "terms": [
        "allergy",
        "freckles",
        "hand",
        "hives",
        "pox",
        "skin",
        "spots"
      ]
    },
    "styles": [
      "solid"
    ],
    "unicode": "f461",
    "label": "Allergies",
    "voted": false,
    "svg": {
      "solid": {
        "last_modified": 1546440861353,
        "raw": "<svg xmlns=\"http://www.w3.org/2000/svg\" viewBox=\"0 0 448 512\"><path d=\"M416 112c-17.6 0-32 14.4-32 32v72c0 4.4-3.6 8-8 8h-16c-4.4 0-8-3.6-8-8V64c0-17.6-14.4-32-32-32s-32 14.4-32 32v152c0 4.4-3.6 8-8 8h-16c-4.4 0-8-3.6-8-8V32c0-17.6-14.4-32-32-32s-32 14.4-32 32v184c0 4.4-3.6 8-8 8h-16c-4.4 0-8-3.6-8-8V64c0-17.6-14.4-32-32-32S96 46.4 96 64v241l-23.6-32.5c-13-17.9-38-21.8-55.9-8.8s-21.8 38-8.8 55.9l125.6 172.7c9 12.4 23.5 19.8 38.8 19.8h197.6c22.3 0 41.6-15.3 46.7-37l26.5-112.7c3.2-13.7 4.9-28.3 5.1-42.3V144c0-17.6-14.4-32-32-32zM176 416c-8.8 0-16-7.2-16-16s7.2-16 16-16 16 7.2 16 16-7.2 16-16 16zm0-96c-8.8 0-16-7.2-16-16s7.2-16 16-16 16 7.2 16 16-7.2 16-16 16zm64 128c-8.8 0-16-7.2-16-16s7.2-16 16-16 16 7.2 16 16-7.2 16-16 16zm0-96c-8.8 0-16-7.2-16-16s7.2-16 16-16 16 7.2 16 16-7.2 16-16 16zm64 32c-8.8 0-16-7.2-16-16s7.2-16 16-16 16 7.2 16 16-7.2 16-16 16zm32 64c-8.8 0-16-7.2-16-16s7.2-16 16-16 16 7.2 16 16-7.2 16-16 16zm32-128c-8.8 0-16-7.2-16-16s7.2-16 16-16 16 7.2 16 16-7.2 16-16 16z\"/></svg>",
        "viewBox": [
          "0",
          "0",
          "448",
          "512"
        ],
        "width": 448,
        "height": 512,
        "path": "M416 112c-17.6 0-32 14.4-32 32v72c0 4.4-3.6 8-8 8h-16c-4.4 0-8-3.6-8-8V64c0-17.6-14.4-32-32-32s-32 14.4-32 32v152c0 4.4-3.6 8-8 8h-16c-4.4 0-8-3.6-8-8V32c0-17.6-14.4-32-32-32s-32 14.4-32 32v184c0 4.4-3.6 8-8 8h-16c-4.4 0-8-3.6-8-8V64c0-17.6-14.4-32-32-32S96 46.4 96 64v241l-23.6-32.5c-13-17.9-38-21.8-55.9-8.8s-21.8 38-8.8 55.9l125.6 172.7c9 12.4 23.5 19.8 38.8 19.8h197.6c22.3 0 41.6-15.3 46.7-37l26.5-112.7c3.2-13.7 4.9-28.3 5.1-42.3V144c0-17.6-14.4-32-32-32zM176 416c-8.8 0-16-7.2-16-16s7.2-16 16-16 16 7.2 16 16-7.2 16-16 16zm0-96c-8.8 0-16-7.2-16-16s7.2-16 16-16 16 7.2 16 16-7.2 16-16 16zm64 128c-8.8 0-16-7.2-16-16s7.2-16 16-16 16 7.2 16 16-7.2 16-16 16zm0-96c-8.8 0-16-7.2-16-16s7.2-16 16-16 16 7.2 16 16-7.2 16-16 16zm64 32c-8.8 0-16-7.2-16-16s7.2-16 16-16 16 7.2 16 16-7.2 16-16 16zm32 64c-8.8 0-16-7.2-16-16s7.2-16 16-16 16 7.2 16 16-7.2 16-16 16zm32-128c-8.8 0-16-7.2-16-16s7.2-16 16-16 16 7.2 16 16-7.2 16-16 16z"
      }
    },
    "free": [
      "solid"
    ]
  },
  "amazon": {
    "changes": [
      "4.4",
      "5.0.0"
    ],
    "ligatures": [],
    "search": {
      "terms": []
    },
    "styles": [
      "brands"
    ],
    "unicode": "f270",
    "label": "Amazon",
    "voted": false,
    "svg": {
      "brands": {
        "last_modified": 1546440860964,
        "raw": "<svg xmlns=\"http://www.w3.org/2000/svg\" viewBox=\"0 0 448 512\"><path d=\"M257.2 162.7c-48.7 1.8-169.5 15.5-169.5 117.5 0 109.5 138.3 114 183.5 43.2 6.5 10.2 35.4 37.5 45.3 46.8l56.8-56S341 288.9 341 261.4V114.3C341 89 316.5 32 228.7 32 140.7 32 94 87 94 136.3l73.5 6.8c16.3-49.5 54.2-49.5 54.2-49.5 40.7-.1 35.5 29.8 35.5 69.1zm0 86.8c0 80-84.2 68-84.2 17.2 0-47.2 50.5-56.7 84.2-57.8v40.6zm136 163.5c-7.7 10-70 67-174.5 67S34.2 408.5 9.7 379c-6.8-7.7 1-11.3 5.5-8.3C88.5 415.2 203 488.5 387.7 401c7.5-3.7 13.3 2 5.5 12zm39.8 2.2c-6.5 15.8-16 26.8-21.2 31-5.5 4.5-9.5 2.7-6.5-3.8s19.3-46.5 12.7-55c-6.5-8.3-37-4.3-48-3.2-10.8 1-13 2-14-.3-2.3-5.7 21.7-15.5 37.5-17.5 15.7-1.8 41-.8 46 5.7 3.7 5.1 0 27.1-6.5 43.1z\"/></svg>",
        "viewBox": [
          "0",
          "0",
          "448",
          "512"
        ],
        "width": 448,
        "height": 512,
        "path": "M257.2 162.7c-48.7 1.8-169.5 15.5-169.5 117.5 0 109.5 138.3 114 183.5 43.2 6.5 10.2 35.4 37.5 45.3 46.8l56.8-56S341 288.9 341 261.4V114.3C341 89 316.5 32 228.7 32 140.7 32 94 87 94 136.3l73.5 6.8c16.3-49.5 54.2-49.5 54.2-49.5 40.7-.1 35.5 29.8 35.5 69.1zm0 86.8c0 80-84.2 68-84.2 17.2 0-47.2 50.5-56.7 84.2-57.8v40.6zm136 163.5c-7.7 10-70 67-174.5 67S34.2 408.5 9.7 379c-6.8-7.7 1-11.3 5.5-8.3C88.5 415.2 203 488.5 387.7 401c7.5-3.7 13.3 2 5.5 12zm39.8 2.2c-6.5 15.8-16 26.8-21.2 31-5.5 4.5-9.5 2.7-6.5-3.8s19.3-46.5 12.7-55c-6.5-8.3-37-4.3-48-3.2-10.8 1-13 2-14-.3-2.3-5.7 21.7-15.5 37.5-17.5 15.7-1.8 41-.8 46 5.7 3.7 5.1 0 27.1-6.5 43.1z"
      }
    },
    "free": [
      "brands"
    ]
  },
  "amazon-pay": {
    "changes": [
      "5.0.2",
      "5.8.0"
    ],
    "ligatures": [],
    "search": {
      "terms": []
    },
    "styles": [
      "brands"
    ],
    "unicode": "f42c",
    "label": "Amazon Pay",
    "voted": false,
    "svg": {
      "brands": {
        "last_modified": 1558987775891,
        "raw": "<svg xmlns=\"http://www.w3.org/2000/svg\" viewBox=\"0 0 640 512\"><path d=\"M14 325.3c2.3-4.2 5.2-4.9 9.7-2.5 10.4 5.6 20.6 11.4 31.2 16.7a595.88 595.88 0 0 0 127.4 46.3 616.61 616.61 0 0 0 63.2 11.8 603.33 603.33 0 0 0 95 5.2c17.4-.4 34.8-1.8 52.1-3.8a603.66 603.66 0 0 0 163.3-42.8c2.9-1.2 5.9-2 9.1-1.2 6.7 1.8 9 9 4.1 13.9a70 70 0 0 1-9.6 7.4c-30.7 21.1-64.2 36.4-99.6 47.9a473.31 473.31 0 0 1-75.1 17.6 431 431 0 0 1-53.2 4.8 21.3 21.3 0 0 0-2.5.3H308a21.3 21.3 0 0 0-2.5-.3c-3.6-.2-7.2-.3-10.7-.4a426.3 426.3 0 0 1-50.4-5.3A448.4 448.4 0 0 1 164 420a443.33 443.33 0 0 1-145.6-87c-1.8-1.6-3-3.8-4.4-5.7zM172 65.1l-4.3.6a80.92 80.92 0 0 0-38 15.1c-2.4 1.7-4.6 3.5-7.1 5.4a4.29 4.29 0 0 1-.4-1.4c-.4-2.7-.8-5.5-1.3-8.2-.7-4.6-3-6.6-7.6-6.6h-11.5c-6.9 0-8.2 1.3-8.2 8.2v209.3c0 1 0 2 .1 3 .2 3 2 4.9 4.9 5 7 .1 14.1.1 21.1 0 2.9 0 4.7-2 5-5 .1-1 .1-2 .1-3v-72.4c1.1.9 1.7 1.4 2.2 1.9 17.9 14.9 38.5 19.8 61 15.4 20.4-4 34.6-16.5 43.8-34.9 7-13.9 9.9-28.7 10.3-44.1.5-17.1-1.2-33.9-8.1-49.8-8.5-19.6-22.6-32.5-43.9-36.9-3.2-.7-6.5-1-9.8-1.5-2.8-.1-5.5-.1-8.3-.1zM124.6 107a3.48 3.48 0 0 1 1.7-3.3c13.7-9.5 28.8-14.5 45.6-13.2 14.9 1.1 27.1 8.4 33.5 25.9 3.9 10.7 4.9 21.8 4.9 33 0 10.4-.8 20.6-4 30.6-6.8 21.3-22.4 29.4-42.6 28.5-14-.6-26.2-6-37.4-13.9a3.57 3.57 0 0 1-1.7-3.3c.1-14.1 0-28.1 0-42.2s.1-28 0-42.1zm205.7-41.9c-1 .1-2 .3-2.9.4a148 148 0 0 0-28.9 4.1c-6.1 1.6-12 3.8-17.9 5.8-3.6 1.2-5.4 3.8-5.3 7.7.1 3.3-.1 6.6 0 9.9.1 4.8 2.1 6.1 6.8 4.9 7.8-2 15.6-4.2 23.5-5.7 12.3-2.3 24.7-3.3 37.2-1.4 6.5 1 12.6 2.9 16.8 8.4 3.7 4.8 5.1 10.5 5.3 16.4.3 8.3.2 16.6.3 24.9a7.84 7.84 0 0 1-.2 1.4c-.5-.1-.9 0-1.3-.1a180.56 180.56 0 0 0-32-4.9c-11.3-.6-22.5.1-33.3 3.9-12.9 4.5-23.3 12.3-29.4 24.9-4.7 9.8-5.4 20.2-3.9 30.7 2 14 9 24.8 21.4 31.7 11.9 6.6 24.8 7.4 37.9 5.4 15.1-2.3 28.5-8.7 40.3-18.4a7.36 7.36 0 0 1 1.6-1.1c.6 3.8 1.1 7.4 1.8 11 .6 3.1 2.5 5.1 5.4 5.2 5.4.1 10.9.1 16.3 0a4.84 4.84 0 0 0 4.8-4.7 26.2 26.2 0 0 0 .1-2.8v-106a80 80 0 0 0-.9-12.9c-1.9-12.9-7.4-23.5-19-30.4-6.7-4-14.1-6-21.8-7.1-3.6-.5-7.2-.8-10.8-1.3-3.9.1-7.9.1-11.9.1zm35 127.7a3.33 3.33 0 0 1-1.5 3c-11.2 8.1-23.5 13.5-37.4 14.9-5.7.6-11.4.4-16.8-1.8a20.08 20.08 0 0 1-12.4-13.3 32.9 32.9 0 0 1-.1-19.4c2.5-8.3 8.4-13 16.4-15.6a61.33 61.33 0 0 1 24.8-2.2c8.4.7 16.6 2.3 25 3.4 1.6.2 2.1 1 2.1 2.6-.1 4.8 0 9.5 0 14.3s-.2 9.4-.1 14.1zm259.9 129.4c-1-5-4.8-6.9-9.1-8.3a88.42 88.42 0 0 0-21-3.9 147.32 147.32 0 0 0-39.2 1.9c-14.3 2.7-27.9 7.3-40 15.6a13.75 13.75 0 0 0-3.7 3.5 5.11 5.11 0 0 0-.5 4c.4 1.5 2.1 1.9 3.6 1.8a16.2 16.2 0 0 0 2.2-.1c7.8-.8 15.5-1.7 23.3-2.5 11.4-1.1 22.9-1.8 34.3-.9a71.64 71.64 0 0 1 14.4 2.7c5.1 1.4 7.4 5.2 7.6 10.4.4 8-1.4 15.7-3.5 23.3-4.1 15.4-10 30.3-15.8 45.1a17.6 17.6 0 0 0-1 3c-.5 2.9 1.2 4.8 4.1 4.1a10.56 10.56 0 0 0 4.8-2.5 145.91 145.91 0 0 0 12.7-13.4c12.8-16.4 20.3-35.3 24.7-55.6.8-3.6 1.4-7.3 2.1-10.9v-17.3zM493.1 199q-19.35-53.55-38.7-107.2c-2-5.7-4.2-11.3-6.3-16.9-1.1-2.9-3.2-4.8-6.4-4.8-7.6-.1-15.2-.2-22.9-.1-2.5 0-3.7 2-3.2 4.5a43.1 43.1 0 0 0 1.9 6.1q29.4 72.75 59.1 145.5c1.7 4.1 2.1 7.6.2 11.8-3.3 7.3-5.9 15-9.3 22.3-3 6.5-8 11.4-15.2 13.3a42.13 42.13 0 0 1-15.4 1.1c-2.5-.2-5-.8-7.5-1-3.4-.2-5.1 1.3-5.2 4.8q-.15 5 0 9.9c.1 5.5 2 8 7.4 8.9a108.18 108.18 0 0 0 16.9 2c17.1.4 30.7-6.5 39.5-21.4a131.63 131.63 0 0 0 9.2-18.4q35.55-89.7 70.6-179.6a26.62 26.62 0 0 0 1.6-5.5c.4-2.8-.9-4.4-3.7-4.4-6.6-.1-13.3 0-19.9 0a7.54 7.54 0 0 0-7.7 5.2c-.5 1.4-1.1 2.7-1.6 4.1l-34.8 100c-2.5 7.2-5.1 14.5-7.7 22.2-.4-1.1-.6-1.7-.9-2.4z\"/></svg>",
        "viewBox": [
          "0",
          "0",
          "640",
          "512"
        ],
        "width": 640,
        "height": 512,
        "path": "M14 325.3c2.3-4.2 5.2-4.9 9.7-2.5 10.4 5.6 20.6 11.4 31.2 16.7a595.88 595.88 0 0 0 127.4 46.3 616.61 616.61 0 0 0 63.2 11.8 603.33 603.33 0 0 0 95 5.2c17.4-.4 34.8-1.8 52.1-3.8a603.66 603.66 0 0 0 163.3-42.8c2.9-1.2 5.9-2 9.1-1.2 6.7 1.8 9 9 4.1 13.9a70 70 0 0 1-9.6 7.4c-30.7 21.1-64.2 36.4-99.6 47.9a473.31 473.31 0 0 1-75.1 17.6 431 431 0 0 1-53.2 4.8 21.3 21.3 0 0 0-2.5.3H308a21.3 21.3 0 0 0-2.5-.3c-3.6-.2-7.2-.3-10.7-.4a426.3 426.3 0 0 1-50.4-5.3A448.4 448.4 0 0 1 164 420a443.33 443.33 0 0 1-145.6-87c-1.8-1.6-3-3.8-4.4-5.7zM172 65.1l-4.3.6a80.92 80.92 0 0 0-38 15.1c-2.4 1.7-4.6 3.5-7.1 5.4a4.29 4.29 0 0 1-.4-1.4c-.4-2.7-.8-5.5-1.3-8.2-.7-4.6-3-6.6-7.6-6.6h-11.5c-6.9 0-8.2 1.3-8.2 8.2v209.3c0 1 0 2 .1 3 .2 3 2 4.9 4.9 5 7 .1 14.1.1 21.1 0 2.9 0 4.7-2 5-5 .1-1 .1-2 .1-3v-72.4c1.1.9 1.7 1.4 2.2 1.9 17.9 14.9 38.5 19.8 61 15.4 20.4-4 34.6-16.5 43.8-34.9 7-13.9 9.9-28.7 10.3-44.1.5-17.1-1.2-33.9-8.1-49.8-8.5-19.6-22.6-32.5-43.9-36.9-3.2-.7-6.5-1-9.8-1.5-2.8-.1-5.5-.1-8.3-.1zM124.6 107a3.48 3.48 0 0 1 1.7-3.3c13.7-9.5 28.8-14.5 45.6-13.2 14.9 1.1 27.1 8.4 33.5 25.9 3.9 10.7 4.9 21.8 4.9 33 0 10.4-.8 20.6-4 30.6-6.8 21.3-22.4 29.4-42.6 28.5-14-.6-26.2-6-37.4-13.9a3.57 3.57 0 0 1-1.7-3.3c.1-14.1 0-28.1 0-42.2s.1-28 0-42.1zm205.7-41.9c-1 .1-2 .3-2.9.4a148 148 0 0 0-28.9 4.1c-6.1 1.6-12 3.8-17.9 5.8-3.6 1.2-5.4 3.8-5.3 7.7.1 3.3-.1 6.6 0 9.9.1 4.8 2.1 6.1 6.8 4.9 7.8-2 15.6-4.2 23.5-5.7 12.3-2.3 24.7-3.3 37.2-1.4 6.5 1 12.6 2.9 16.8 8.4 3.7 4.8 5.1 10.5 5.3 16.4.3 8.3.2 16.6.3 24.9a7.84 7.84 0 0 1-.2 1.4c-.5-.1-.9 0-1.3-.1a180.56 180.56 0 0 0-32-4.9c-11.3-.6-22.5.1-33.3 3.9-12.9 4.5-23.3 12.3-29.4 24.9-4.7 9.8-5.4 20.2-3.9 30.7 2 14 9 24.8 21.4 31.7 11.9 6.6 24.8 7.4 37.9 5.4 15.1-2.3 28.5-8.7 40.3-18.4a7.36 7.36 0 0 1 1.6-1.1c.6 3.8 1.1 7.4 1.8 11 .6 3.1 2.5 5.1 5.4 5.2 5.4.1 10.9.1 16.3 0a4.84 4.84 0 0 0 4.8-4.7 26.2 26.2 0 0 0 .1-2.8v-106a80 80 0 0 0-.9-12.9c-1.9-12.9-7.4-23.5-19-30.4-6.7-4-14.1-6-21.8-7.1-3.6-.5-7.2-.8-10.8-1.3-3.9.1-7.9.1-11.9.1zm35 127.7a3.33 3.33 0 0 1-1.5 3c-11.2 8.1-23.5 13.5-37.4 14.9-5.7.6-11.4.4-16.8-1.8a20.08 20.08 0 0 1-12.4-13.3 32.9 32.9 0 0 1-.1-19.4c2.5-8.3 8.4-13 16.4-15.6a61.33 61.33 0 0 1 24.8-2.2c8.4.7 16.6 2.3 25 3.4 1.6.2 2.1 1 2.1 2.6-.1 4.8 0 9.5 0 14.3s-.2 9.4-.1 14.1zm259.9 129.4c-1-5-4.8-6.9-9.1-8.3a88.42 88.42 0 0 0-21-3.9 147.32 147.32 0 0 0-39.2 1.9c-14.3 2.7-27.9 7.3-40 15.6a13.75 13.75 0 0 0-3.7 3.5 5.11 5.11 0 0 0-.5 4c.4 1.5 2.1 1.9 3.6 1.8a16.2 16.2 0 0 0 2.2-.1c7.8-.8 15.5-1.7 23.3-2.5 11.4-1.1 22.9-1.8 34.3-.9a71.64 71.64 0 0 1 14.4 2.7c5.1 1.4 7.4 5.2 7.6 10.4.4 8-1.4 15.7-3.5 23.3-4.1 15.4-10 30.3-15.8 45.1a17.6 17.6 0 0 0-1 3c-.5 2.9 1.2 4.8 4.1 4.1a10.56 10.56 0 0 0 4.8-2.5 145.91 145.91 0 0 0 12.7-13.4c12.8-16.4 20.3-35.3 24.7-55.6.8-3.6 1.4-7.3 2.1-10.9v-17.3zM493.1 199q-19.35-53.55-38.7-107.2c-2-5.7-4.2-11.3-6.3-16.9-1.1-2.9-3.2-4.8-6.4-4.8-7.6-.1-15.2-.2-22.9-.1-2.5 0-3.7 2-3.2 4.5a43.1 43.1 0 0 0 1.9 6.1q29.4 72.75 59.1 145.5c1.7 4.1 2.1 7.6.2 11.8-3.3 7.3-5.9 15-9.3 22.3-3 6.5-8 11.4-15.2 13.3a42.13 42.13 0 0 1-15.4 1.1c-2.5-.2-5-.8-7.5-1-3.4-.2-5.1 1.3-5.2 4.8q-.15 5 0 9.9c.1 5.5 2 8 7.4 8.9a108.18 108.18 0 0 0 16.9 2c17.1.4 30.7-6.5 39.5-21.4a131.63 131.63 0 0 0 9.2-18.4q35.55-89.7 70.6-179.6a26.62 26.62 0 0 0 1.6-5.5c.4-2.8-.9-4.4-3.7-4.4-6.6-.1-13.3 0-19.9 0a7.54 7.54 0 0 0-7.7 5.2c-.5 1.4-1.1 2.7-1.6 4.1l-34.8 100c-2.5 7.2-5.1 14.5-7.7 22.2-.4-1.1-.6-1.7-.9-2.4z"
      }
    },
    "free": [
      "brands"
    ]
  },
  "ambulance": {
    "changes": [
      "3",
      "5.0.0",
      "5.0.7"
    ],
    "ligatures": [],
    "search": {
      "terms": [
        "emergency",
        "emt",
        "er",
        "help",
        "hospital",
        "support",
        "vehicle"
      ]
    },
    "styles": [
      "solid"
    ],
    "unicode": "f0f9",
    "label": "ambulance",
    "voted": false,
    "svg": {
      "solid": {
        "last_modified": 1546440861353,
        "raw": "<svg xmlns=\"http://www.w3.org/2000/svg\" viewBox=\"0 0 640 512\"><path d=\"M624 352h-16V243.9c0-12.7-5.1-24.9-14.1-33.9L494 110.1c-9-9-21.2-14.1-33.9-14.1H416V48c0-26.5-21.5-48-48-48H48C21.5 0 0 21.5 0 48v320c0 26.5 21.5 48 48 48h16c0 53 43 96 96 96s96-43 96-96h128c0 53 43 96 96 96s96-43 96-96h48c8.8 0 16-7.2 16-16v-32c0-8.8-7.2-16-16-16zM160 464c-26.5 0-48-21.5-48-48s21.5-48 48-48 48 21.5 48 48-21.5 48-48 48zm144-248c0 4.4-3.6 8-8 8h-56v56c0 4.4-3.6 8-8 8h-48c-4.4 0-8-3.6-8-8v-56h-56c-4.4 0-8-3.6-8-8v-48c0-4.4 3.6-8 8-8h56v-56c0-4.4 3.6-8 8-8h48c4.4 0 8 3.6 8 8v56h56c4.4 0 8 3.6 8 8v48zm176 248c-26.5 0-48-21.5-48-48s21.5-48 48-48 48 21.5 48 48-21.5 48-48 48zm80-208H416V144h44.1l99.9 99.9V256z\"/></svg>",
        "viewBox": [
          "0",
          "0",
          "640",
          "512"
        ],
        "width": 640,
        "height": 512,
        "path": "M624 352h-16V243.9c0-12.7-5.1-24.9-14.1-33.9L494 110.1c-9-9-21.2-14.1-33.9-14.1H416V48c0-26.5-21.5-48-48-48H48C21.5 0 0 21.5 0 48v320c0 26.5 21.5 48 48 48h16c0 53 43 96 96 96s96-43 96-96h128c0 53 43 96 96 96s96-43 96-96h48c8.8 0 16-7.2 16-16v-32c0-8.8-7.2-16-16-16zM160 464c-26.5 0-48-21.5-48-48s21.5-48 48-48 48 21.5 48 48-21.5 48-48 48zm144-248c0 4.4-3.6 8-8 8h-56v56c0 4.4-3.6 8-8 8h-48c-4.4 0-8-3.6-8-8v-56h-56c-4.4 0-8-3.6-8-8v-48c0-4.4 3.6-8 8-8h56v-56c0-4.4 3.6-8 8-8h48c4.4 0 8 3.6 8 8v56h56c4.4 0 8 3.6 8 8v48zm176 248c-26.5 0-48-21.5-48-48s21.5-48 48-48 48 21.5 48 48-21.5 48-48 48zm80-208H416V144h44.1l99.9 99.9V256z"
      }
    },
    "free": [
      "solid"
    ]
  },
  "american-sign-language-interpreting": {
    "changes": [
      "4.6",
      "5.0.0"
    ],
    "ligatures": [],
    "search": {
      "terms": [
        "asl",
        "deaf",
        "finger",
        "hand",
        "interpret",
        "speak"
      ]
    },
    "styles": [
      "solid"
    ],
    "unicode": "f2a3",
    "label": "American Sign Language Interpreting",
    "voted": false,
    "svg": {
      "solid": {
        "last_modified": 1546440861353,
        "raw": "<svg xmlns=\"http://www.w3.org/2000/svg\" viewBox=\"0 0 640 512\"><path d=\"M290.547 189.039c-20.295-10.149-44.147-11.199-64.739-3.89 42.606 0 71.208 20.475 85.578 50.576 8.576 17.899-5.148 38.071-23.617 38.071 18.429 0 32.211 20.136 23.617 38.071-14.725 30.846-46.123 50.854-80.298 50.854-.557 0-94.471-8.615-94.471-8.615l-66.406 33.347c-9.384 4.693-19.815.379-23.895-7.781L1.86 290.747c-4.167-8.615-1.111-18.897 6.946-23.621l58.072-33.069L108 159.861c6.39-57.245 34.731-109.767 79.743-146.726 11.391-9.448 28.341-7.781 37.51 3.613 9.446 11.394 7.78 28.067-3.612 37.516-12.503 10.559-23.618 22.509-32.509 35.57 21.672-14.729 46.679-24.732 74.186-28.067 14.725-1.945 28.063 8.336 29.73 23.065 1.945 14.728-8.336 28.067-23.062 29.734-16.116 1.945-31.12 7.503-44.178 15.284 26.114-5.713 58.712-3.138 88.079 11.115 13.336 6.669 18.893 22.509 12.224 35.848-6.389 13.06-22.504 18.617-35.564 12.226zm-27.229 69.472c-6.112-12.505-18.338-20.286-32.231-20.286a35.46 35.46 0 0 0-35.565 35.57c0 21.428 17.808 35.57 35.565 35.57 13.893 0 26.119-7.781 32.231-20.286 4.446-9.449 13.614-15.006 23.339-15.284-9.725-.277-18.893-5.835-23.339-15.284zm374.821-37.237c4.168 8.615 1.111 18.897-6.946 23.621l-58.071 33.069L532 352.16c-6.39 57.245-34.731 109.767-79.743 146.726-10.932 9.112-27.799 8.144-37.51-3.613-9.446-11.394-7.78-28.067 3.613-37.516 12.503-10.559 23.617-22.509 32.508-35.57-21.672 14.729-46.679 24.732-74.186 28.067-10.021 2.506-27.552-5.643-29.73-23.065-1.945-14.728 8.336-28.067 23.062-29.734 16.116-1.946 31.12-7.503 44.178-15.284-26.114 5.713-58.712 3.138-88.079-11.115-13.336-6.669-18.893-22.509-12.224-35.848 6.389-13.061 22.505-18.619 35.565-12.227 20.295 10.149 44.147 11.199 64.739 3.89-42.606 0-71.208-20.475-85.578-50.576-8.576-17.899 5.148-38.071 23.617-38.071-18.429 0-32.211-20.136-23.617-38.071 14.033-29.396 44.039-50.887 81.966-50.854l92.803 8.615 66.406-33.347c9.408-4.704 19.828-.354 23.894 7.781l44.455 88.926zm-229.227-18.618c-13.893 0-26.119 7.781-32.231 20.286-4.446 9.449-13.614 15.006-23.339 15.284 9.725.278 18.893 5.836 23.339 15.284 6.112 12.505 18.338 20.286 32.231 20.286a35.46 35.46 0 0 0 35.565-35.57c0-21.429-17.808-35.57-35.565-35.57z\"/></svg>",
        "viewBox": [
          "0",
          "0",
          "640",
          "512"
        ],
        "width": 640,
        "height": 512,
        "path": "M290.547 189.039c-20.295-10.149-44.147-11.199-64.739-3.89 42.606 0 71.208 20.475 85.578 50.576 8.576 17.899-5.148 38.071-23.617 38.071 18.429 0 32.211 20.136 23.617 38.071-14.725 30.846-46.123 50.854-80.298 50.854-.557 0-94.471-8.615-94.471-8.615l-66.406 33.347c-9.384 4.693-19.815.379-23.895-7.781L1.86 290.747c-4.167-8.615-1.111-18.897 6.946-23.621l58.072-33.069L108 159.861c6.39-57.245 34.731-109.767 79.743-146.726 11.391-9.448 28.341-7.781 37.51 3.613 9.446 11.394 7.78 28.067-3.612 37.516-12.503 10.559-23.618 22.509-32.509 35.57 21.672-14.729 46.679-24.732 74.186-28.067 14.725-1.945 28.063 8.336 29.73 23.065 1.945 14.728-8.336 28.067-23.062 29.734-16.116 1.945-31.12 7.503-44.178 15.284 26.114-5.713 58.712-3.138 88.079 11.115 13.336 6.669 18.893 22.509 12.224 35.848-6.389 13.06-22.504 18.617-35.564 12.226zm-27.229 69.472c-6.112-12.505-18.338-20.286-32.231-20.286a35.46 35.46 0 0 0-35.565 35.57c0 21.428 17.808 35.57 35.565 35.57 13.893 0 26.119-7.781 32.231-20.286 4.446-9.449 13.614-15.006 23.339-15.284-9.725-.277-18.893-5.835-23.339-15.284zm374.821-37.237c4.168 8.615 1.111 18.897-6.946 23.621l-58.071 33.069L532 352.16c-6.39 57.245-34.731 109.767-79.743 146.726-10.932 9.112-27.799 8.144-37.51-3.613-9.446-11.394-7.78-28.067 3.613-37.516 12.503-10.559 23.617-22.509 32.508-35.57-21.672 14.729-46.679 24.732-74.186 28.067-10.021 2.506-27.552-5.643-29.73-23.065-1.945-14.728 8.336-28.067 23.062-29.734 16.116-1.946 31.12-7.503 44.178-15.284-26.114 5.713-58.712 3.138-88.079-11.115-13.336-6.669-18.893-22.509-12.224-35.848 6.389-13.061 22.505-18.619 35.565-12.227 20.295 10.149 44.147 11.199 64.739 3.89-42.606 0-71.208-20.475-85.578-50.576-8.576-17.899 5.148-38.071 23.617-38.071-18.429 0-32.211-20.136-23.617-38.071 14.033-29.396 44.039-50.887 81.966-50.854l92.803 8.615 66.406-33.347c9.408-4.704 19.828-.354 23.894 7.781l44.455 88.926zm-229.227-18.618c-13.893 0-26.119 7.781-32.231 20.286-4.446 9.449-13.614 15.006-23.339 15.284 9.725.278 18.893 5.836 23.339 15.284 6.112 12.505 18.338 20.286 32.231 20.286a35.46 35.46 0 0 0 35.565-35.57c0-21.429-17.808-35.57-35.565-35.57z"
      }
    },
    "free": [
      "solid"
    ]
  },
  "amilia": {
    "changes": [
      "5.0.0"
    ],
    "ligatures": [],
    "search": {
      "terms": []
    },
    "styles": [
      "brands"
    ],
    "unicode": "f36d",
    "label": "Amilia",
    "voted": false,
    "svg": {
      "brands": {
        "last_modified": 1548363722324,
        "raw": "<svg xmlns=\"http://www.w3.org/2000/svg\" viewBox=\"0 0 448 512\"><path d=\"M240.1 32c-61.9 0-131.5 16.9-184.2 55.4-5.1 3.1-9.1 9.2-7.2 19.4 1.1 5.1 5.1 27.4 10.2 39.6 4.1 10.2 14.2 10.2 20.3 6.1 32.5-22.3 96.5-47.7 152.3-47.7 57.9 0 58.9 28.4 58.9 73.1v38.5C203 227.7 78.2 251 46.7 264.2 11.2 280.5 16.3 357.7 16.3 376s15.2 104 124.9 104c47.8 0 113.7-20.7 153.3-42.1v25.4c0 3 2.1 8.2 6.1 9.1 3.1 1 50.7 2 59.9 2s62.5.3 66.5-.7c4.1-1 5.1-6.1 5.1-9.1V168c-.1-80.3-57.9-136-192-136zm50.2 348c-21.4 13.2-48.7 24.4-79.1 24.4-52.8 0-58.9-33.5-59-44.7 0-12.2-3-42.7 18.3-52.9 24.3-13.2 75.1-29.4 119.8-33.5z\"/></svg>",
        "viewBox": [
          "0",
          "0",
          "448",
          "512"
        ],
        "width": 448,
        "height": 512,
        "path": "M240.1 32c-61.9 0-131.5 16.9-184.2 55.4-5.1 3.1-9.1 9.2-7.2 19.4 1.1 5.1 5.1 27.4 10.2 39.6 4.1 10.2 14.2 10.2 20.3 6.1 32.5-22.3 96.5-47.7 152.3-47.7 57.9 0 58.9 28.4 58.9 73.1v38.5C203 227.7 78.2 251 46.7 264.2 11.2 280.5 16.3 357.7 16.3 376s15.2 104 124.9 104c47.8 0 113.7-20.7 153.3-42.1v25.4c0 3 2.1 8.2 6.1 9.1 3.1 1 50.7 2 59.9 2s62.5.3 66.5-.7c4.1-1 5.1-6.1 5.1-9.1V168c-.1-80.3-57.9-136-192-136zm50.2 348c-21.4 13.2-48.7 24.4-79.1 24.4-52.8 0-58.9-33.5-59-44.7 0-12.2-3-42.7 18.3-52.9 24.3-13.2 75.1-29.4 119.8-33.5z"
      }
    },
    "free": [
      "brands"
    ]
  },
  "anchor": {
    "changes": [
      "3.1",
      "5.0.0",
      "5.11.0"
    ],
    "ligatures": [],
    "search": {
      "terms": [
        "berth",
        "boat",
        "dock",
        "embed",
        "link",
        "maritime",
        "moor",
        "secure"
      ]
    },
    "styles": [
      "solid"
    ],
    "unicode": "f13d",
    "label": "Anchor",
    "voted": false,
    "svg": {
      "solid": {
        "last_modified": 1546440861353,
        "raw": "<svg xmlns=\"http://www.w3.org/2000/svg\" viewBox=\"0 0 576 512\"><path d=\"M12.971 352h32.394C67.172 454.735 181.944 512 288 512c106.229 0 220.853-57.38 242.635-160h32.394c10.691 0 16.045-12.926 8.485-20.485l-67.029-67.029c-4.686-4.686-12.284-4.686-16.971 0l-67.029 67.029c-7.56 7.56-2.206 20.485 8.485 20.485h35.146c-20.29 54.317-84.963 86.588-144.117 94.015V256h52c6.627 0 12-5.373 12-12v-40c0-6.627-5.373-12-12-12h-52v-5.47c37.281-13.178 63.995-48.725 64-90.518C384.005 43.772 341.605.738 289.37.01 235.723-.739 192 42.525 192 96c0 41.798 26.716 77.35 64 90.53V192h-52c-6.627 0-12 5.373-12 12v40c0 6.627 5.373 12 12 12h52v190.015c-58.936-7.399-123.82-39.679-144.117-94.015h35.146c10.691 0 16.045-12.926 8.485-20.485l-67.029-67.029c-4.686-4.686-12.284-4.686-16.971 0L4.485 331.515C-3.074 339.074 2.28 352 12.971 352zM288 64c17.645 0 32 14.355 32 32s-14.355 32-32 32-32-14.355-32-32 14.355-32 32-32z\"/></svg>",
        "viewBox": [
          "0",
          "0",
          "576",
          "512"
        ],
        "width": 576,
        "height": 512,
        "path": "M12.971 352h32.394C67.172 454.735 181.944 512 288 512c106.229 0 220.853-57.38 242.635-160h32.394c10.691 0 16.045-12.926 8.485-20.485l-67.029-67.029c-4.686-4.686-12.284-4.686-16.971 0l-67.029 67.029c-7.56 7.56-2.206 20.485 8.485 20.485h35.146c-20.29 54.317-84.963 86.588-144.117 94.015V256h52c6.627 0 12-5.373 12-12v-40c0-6.627-5.373-12-12-12h-52v-5.47c37.281-13.178 63.995-48.725 64-90.518C384.005 43.772 341.605.738 289.37.01 235.723-.739 192 42.525 192 96c0 41.798 26.716 77.35 64 90.53V192h-52c-6.627 0-12 5.373-12 12v40c0 6.627 5.373 12 12 12h52v190.015c-58.936-7.399-123.82-39.679-144.117-94.015h35.146c10.691 0 16.045-12.926 8.485-20.485l-67.029-67.029c-4.686-4.686-12.284-4.686-16.971 0L4.485 331.515C-3.074 339.074 2.28 352 12.971 352zM288 64c17.645 0 32 14.355 32 32s-14.355 32-32 32-32-14.355-32-32 14.355-32 32-32z"
      }
    },
    "free": [
      "solid"
    ]
  },
  "android": {
    "changes": [
      "3.2",
      "5.0.0",
      "5.12.0"
    ],
    "ligatures": [],
    "search": {
      "terms": [
        "robot"
      ]
    },
    "styles": [
      "brands"
    ],
    "unicode": "f17b",
    "label": "Android",
    "voted": false,
    "svg": {
      "brands": {
        "last_modified": 1573073505342,
        "raw": "<svg xmlns=\"http://www.w3.org/2000/svg\" viewBox=\"0 0 576 512\"><path d=\"M420.55,301.93a24,24,0,1,1,24-24,24,24,0,0,1-24,24m-265.1,0a24,24,0,1,1,24-24,24,24,0,0,1-24,24m273.7-144.48,47.94-83a10,10,0,1,0-17.27-10h0l-48.54,84.07a301.25,301.25,0,0,0-246.56,0L116.18,64.45a10,10,0,1,0-17.27,10h0l47.94,83C64.53,202.22,8.24,285.55,0,384H576c-8.24-98.45-64.54-181.78-146.85-226.55\"/></svg>",
        "viewBox": [
          "0",
          "0",
          "576",
          "512"
        ],
        "width": 576,
        "height": 512,
        "path": "M420.55,301.93a24,24,0,1,1,24-24,24,24,0,0,1-24,24m-265.1,0a24,24,0,1,1,24-24,24,24,0,0,1-24,24m273.7-144.48,47.94-83a10,10,0,1,0-17.27-10h0l-48.54,84.07a301.25,301.25,0,0,0-246.56,0L116.18,64.45a10,10,0,1,0-17.27,10h0l47.94,83C64.53,202.22,8.24,285.55,0,384H576c-8.24-98.45-64.54-181.78-146.85-226.55"
      }
    },
    "free": [
      "brands"
    ]
  },
  "angellist": {
    "changes": [
      "4.2",
      "5.0.0"
    ],
    "ligatures": [],
    "search": {
      "terms": []
    },
    "styles": [
      "brands"
    ],
    "unicode": "f209",
    "label": "AngelList",
    "voted": false,
    "svg": {
      "brands": {
        "last_modified": 1546440860964,
        "raw": "<svg xmlns=\"http://www.w3.org/2000/svg\" viewBox=\"0 0 448 512\"><path d=\"M347.1 215.4c11.7-32.6 45.4-126.9 45.4-157.1 0-26.6-15.7-48.9-43.7-48.9-44.6 0-84.6 131.7-97.1 163.1C242 144 196.6 0 156.6 0c-31.1 0-45.7 22.9-45.7 51.7 0 35.3 34.2 126.8 46.6 162-6.3-2.3-13.1-4.3-20-4.3-23.4 0-48.3 29.1-48.3 52.6 0 8.9 4.9 21.4 8 29.7-36.9 10-51.1 34.6-51.1 71.7C46 435.6 114.4 512 210.6 512c118 0 191.4-88.6 191.4-202.9 0-43.1-6.9-82-54.9-93.7zM311.7 108c4-12.3 21.1-64.3 37.1-64.3 8.6 0 10.9 8.9 10.9 16 0 19.1-38.6 124.6-47.1 148l-34-6 33.1-93.7zM142.3 48.3c0-11.9 14.5-45.7 46.3 47.1l34.6 100.3c-15.6-1.3-27.7-3-35.4 1.4-10.9-28.8-45.5-119.7-45.5-148.8zM140 244c29.3 0 67.1 94.6 67.1 107.4 0 5.1-4.9 11.4-10.6 11.4-20.9 0-76.9-76.9-76.9-97.7.1-7.7 12.7-21.1 20.4-21.1zm184.3 186.3c-29.1 32-66.3 48.6-109.7 48.6-59.4 0-106.3-32.6-128.9-88.3-17.1-43.4 3.8-68.3 20.6-68.3 11.4 0 54.3 60.3 54.3 73.1 0 4.9-7.7 8.3-11.7 8.3-16.1 0-22.4-15.5-51.1-51.4-29.7 29.7 20.5 86.9 58.3 86.9 26.1 0 43.1-24.2 38-42 3.7 0 8.3.3 11.7-.6 1.1 27.1 9.1 59.4 41.7 61.7 0-.9 2-7.1 2-7.4 0-17.4-10.6-32.6-10.6-50.3 0-28.3 21.7-55.7 43.7-71.7 8-6 17.7-9.7 27.1-13.1 9.7-3.7 20-8 27.4-15.4-1.1-11.2-5.7-21.1-16.9-21.1-27.7 0-120.6 4-120.6-39.7 0-6.7.1-13.1 17.4-13.1 32.3 0 114.3 8 138.3 29.1 18.1 16.1 24.3 113.2-31 174.7zm-98.6-126c9.7 3.1 19.7 4 29.7 6-7.4 5.4-14 12-20.3 19.1-2.8-8.5-6.2-16.8-9.4-25.1z\"/></svg>",
        "viewBox": [
          "0",
          "0",
          "448",
          "512"
        ],
        "width": 448,
        "height": 512,
        "path": "M347.1 215.4c11.7-32.6 45.4-126.9 45.4-157.1 0-26.6-15.7-48.9-43.7-48.9-44.6 0-84.6 131.7-97.1 163.1C242 144 196.6 0 156.6 0c-31.1 0-45.7 22.9-45.7 51.7 0 35.3 34.2 126.8 46.6 162-6.3-2.3-13.1-4.3-20-4.3-23.4 0-48.3 29.1-48.3 52.6 0 8.9 4.9 21.4 8 29.7-36.9 10-51.1 34.6-51.1 71.7C46 435.6 114.4 512 210.6 512c118 0 191.4-88.6 191.4-202.9 0-43.1-6.9-82-54.9-93.7zM311.7 108c4-12.3 21.1-64.3 37.1-64.3 8.6 0 10.9 8.9 10.9 16 0 19.1-38.6 124.6-47.1 148l-34-6 33.1-93.7zM142.3 48.3c0-11.9 14.5-45.7 46.3 47.1l34.6 100.3c-15.6-1.3-27.7-3-35.4 1.4-10.9-28.8-45.5-119.7-45.5-148.8zM140 244c29.3 0 67.1 94.6 67.1 107.4 0 5.1-4.9 11.4-10.6 11.4-20.9 0-76.9-76.9-76.9-97.7.1-7.7 12.7-21.1 20.4-21.1zm184.3 186.3c-29.1 32-66.3 48.6-109.7 48.6-59.4 0-106.3-32.6-128.9-88.3-17.1-43.4 3.8-68.3 20.6-68.3 11.4 0 54.3 60.3 54.3 73.1 0 4.9-7.7 8.3-11.7 8.3-16.1 0-22.4-15.5-51.1-51.4-29.7 29.7 20.5 86.9 58.3 86.9 26.1 0 43.1-24.2 38-42 3.7 0 8.3.3 11.7-.6 1.1 27.1 9.1 59.4 41.7 61.7 0-.9 2-7.1 2-7.4 0-17.4-10.6-32.6-10.6-50.3 0-28.3 21.7-55.7 43.7-71.7 8-6 17.7-9.7 27.1-13.1 9.7-3.7 20-8 27.4-15.4-1.1-11.2-5.7-21.1-16.9-21.1-27.7 0-120.6 4-120.6-39.7 0-6.7.1-13.1 17.4-13.1 32.3 0 114.3 8 138.3 29.1 18.1 16.1 24.3 113.2-31 174.7zm-98.6-126c9.7 3.1 19.7 4 29.7 6-7.4 5.4-14 12-20.3 19.1-2.8-8.5-6.2-16.8-9.4-25.1z"
      }
    },
    "free": [
      "brands"
    ]
  },
  "angle-double-down": {
    "changes": [
      "3",
      "5.0.0"
    ],
    "ligatures": [],
    "search": {
      "terms": [
        "arrows",
        "caret",
        "download",
        "expand"
      ]
    },
    "styles": [
      "solid"
    ],
    "unicode": "f103",
    "label": "Angle Double Down",
    "voted": false,
    "svg": {
      "solid": {
        "last_modified": 1546440861353,
        "raw": "<svg xmlns=\"http://www.w3.org/2000/svg\" viewBox=\"0 0 320 512\"><path d=\"M143 256.3L7 120.3c-9.4-9.4-9.4-24.6 0-33.9l22.6-22.6c9.4-9.4 24.6-9.4 33.9 0l96.4 96.4 96.4-96.4c9.4-9.4 24.6-9.4 33.9 0L313 86.3c9.4 9.4 9.4 24.6 0 33.9l-136 136c-9.4 9.5-24.6 9.5-34 .1zm34 192l136-136c9.4-9.4 9.4-24.6 0-33.9l-22.6-22.6c-9.4-9.4-24.6-9.4-33.9 0L160 352.1l-96.4-96.4c-9.4-9.4-24.6-9.4-33.9 0L7 278.3c-9.4 9.4-9.4 24.6 0 33.9l136 136c9.4 9.5 24.6 9.5 34 .1z\"/></svg>",
        "viewBox": [
          "0",
          "0",
          "320",
          "512"
        ],
        "width": 320,
        "height": 512,
        "path": "M143 256.3L7 120.3c-9.4-9.4-9.4-24.6 0-33.9l22.6-22.6c9.4-9.4 24.6-9.4 33.9 0l96.4 96.4 96.4-96.4c9.4-9.4 24.6-9.4 33.9 0L313 86.3c9.4 9.4 9.4 24.6 0 33.9l-136 136c-9.4 9.5-24.6 9.5-34 .1zm34 192l136-136c9.4-9.4 9.4-24.6 0-33.9l-22.6-22.6c-9.4-9.4-24.6-9.4-33.9 0L160 352.1l-96.4-96.4c-9.4-9.4-24.6-9.4-33.9 0L7 278.3c-9.4 9.4-9.4 24.6 0 33.9l136 136c9.4 9.5 24.6 9.5 34 .1z"
      }
    },
    "free": [
      "solid"
    ]
  },
  "angle-double-left": {
    "changes": [
      "3",
      "5.0.0"
    ],
    "ligatures": [],
    "search": {
      "terms": [
        "arrows",
        "back",
        "caret",
        "laquo",
        "previous",
        "quote"
      ]
    },
    "styles": [
      "solid"
    ],
    "unicode": "f100",
    "label": "Angle Double Left",
    "voted": false,
    "svg": {
      "solid": {
        "last_modified": 1546440861353,
        "raw": "<svg xmlns=\"http://www.w3.org/2000/svg\" viewBox=\"0 0 448 512\"><path d=\"M223.7 239l136-136c9.4-9.4 24.6-9.4 33.9 0l22.6 22.6c9.4 9.4 9.4 24.6 0 33.9L319.9 256l96.4 96.4c9.4 9.4 9.4 24.6 0 33.9L393.7 409c-9.4 9.4-24.6 9.4-33.9 0l-136-136c-9.5-9.4-9.5-24.6-.1-34zm-192 34l136 136c9.4 9.4 24.6 9.4 33.9 0l22.6-22.6c9.4-9.4 9.4-24.6 0-33.9L127.9 256l96.4-96.4c9.4-9.4 9.4-24.6 0-33.9L201.7 103c-9.4-9.4-24.6-9.4-33.9 0l-136 136c-9.5 9.4-9.5 24.6-.1 34z\"/></svg>",
        "viewBox": [
          "0",
          "0",
          "448",
          "512"
        ],
        "width": 448,
        "height": 512,
        "path": "M223.7 239l136-136c9.4-9.4 24.6-9.4 33.9 0l22.6 22.6c9.4 9.4 9.4 24.6 0 33.9L319.9 256l96.4 96.4c9.4 9.4 9.4 24.6 0 33.9L393.7 409c-9.4 9.4-24.6 9.4-33.9 0l-136-136c-9.5-9.4-9.5-24.6-.1-34zm-192 34l136 136c9.4 9.4 24.6 9.4 33.9 0l22.6-22.6c9.4-9.4 9.4-24.6 0-33.9L127.9 256l96.4-96.4c9.4-9.4 9.4-24.6 0-33.9L201.7 103c-9.4-9.4-24.6-9.4-33.9 0l-136 136c-9.5 9.4-9.5 24.6-.1 34z"
      }
    },
    "free": [
      "solid"
    ]
  },
  "angle-double-right": {
    "changes": [
      "3",
      "5.0.0"
    ],
    "ligatures": [],
    "search": {
      "terms": [
        "arrows",
        "caret",
        "forward",
        "more",
        "next",
        "quote",
        "raquo"
      ]
    },
    "styles": [
      "solid"
    ],
    "unicode": "f101",
    "label": "Angle Double Right",
    "voted": false,
    "svg": {
      "solid": {
        "last_modified": 1546440861353,
        "raw": "<svg xmlns=\"http://www.w3.org/2000/svg\" viewBox=\"0 0 448 512\"><path d=\"M224.3 273l-136 136c-9.4 9.4-24.6 9.4-33.9 0l-22.6-22.6c-9.4-9.4-9.4-24.6 0-33.9l96.4-96.4-96.4-96.4c-9.4-9.4-9.4-24.6 0-33.9L54.3 103c9.4-9.4 24.6-9.4 33.9 0l136 136c9.5 9.4 9.5 24.6.1 34zm192-34l-136-136c-9.4-9.4-24.6-9.4-33.9 0l-22.6 22.6c-9.4 9.4-9.4 24.6 0 33.9l96.4 96.4-96.4 96.4c-9.4 9.4-9.4 24.6 0 33.9l22.6 22.6c9.4 9.4 24.6 9.4 33.9 0l136-136c9.4-9.2 9.4-24.4 0-33.8z\"/></svg>",
        "viewBox": [
          "0",
          "0",
          "448",
          "512"
        ],
        "width": 448,
        "height": 512,
        "path": "M224.3 273l-136 136c-9.4 9.4-24.6 9.4-33.9 0l-22.6-22.6c-9.4-9.4-9.4-24.6 0-33.9l96.4-96.4-96.4-96.4c-9.4-9.4-9.4-24.6 0-33.9L54.3 103c9.4-9.4 24.6-9.4 33.9 0l136 136c9.5 9.4 9.5 24.6.1 34zm192-34l-136-136c-9.4-9.4-24.6-9.4-33.9 0l-22.6 22.6c-9.4 9.4-9.4 24.6 0 33.9l96.4 96.4-96.4 96.4c-9.4 9.4-9.4 24.6 0 33.9l22.6 22.6c9.4 9.4 24.6 9.4 33.9 0l136-136c9.4-9.2 9.4-24.4 0-33.8z"
      }
    },
    "free": [
      "solid"
    ]
  },
  "angle-double-up": {
    "changes": [
      "3",
      "5.0.0"
    ],
    "ligatures": [],
    "search": {
      "terms": [
        "arrows",
        "caret",
        "collapse",
        "upload"
      ]
    },
    "styles": [
      "solid"
    ],
    "unicode": "f102",
    "label": "Angle Double Up",
    "voted": false,
    "svg": {
      "solid": {
        "last_modified": 1546440861353,
        "raw": "<svg xmlns=\"http://www.w3.org/2000/svg\" viewBox=\"0 0 320 512\"><path d=\"M177 255.7l136 136c9.4 9.4 9.4 24.6 0 33.9l-22.6 22.6c-9.4 9.4-24.6 9.4-33.9 0L160 351.9l-96.4 96.4c-9.4 9.4-24.6 9.4-33.9 0L7 425.7c-9.4-9.4-9.4-24.6 0-33.9l136-136c9.4-9.5 24.6-9.5 34-.1zm-34-192L7 199.7c-9.4 9.4-9.4 24.6 0 33.9l22.6 22.6c9.4 9.4 24.6 9.4 33.9 0l96.4-96.4 96.4 96.4c9.4 9.4 24.6 9.4 33.9 0l22.6-22.6c9.4-9.4 9.4-24.6 0-33.9l-136-136c-9.2-9.4-24.4-9.4-33.8 0z\"/></svg>",
        "viewBox": [
          "0",
          "0",
          "320",
          "512"
        ],
        "width": 320,
        "height": 512,
        "path": "M177 255.7l136 136c9.4 9.4 9.4 24.6 0 33.9l-22.6 22.6c-9.4 9.4-24.6 9.4-33.9 0L160 351.9l-96.4 96.4c-9.4 9.4-24.6 9.4-33.9 0L7 425.7c-9.4-9.4-9.4-24.6 0-33.9l136-136c9.4-9.5 24.6-9.5 34-.1zm-34-192L7 199.7c-9.4 9.4-9.4 24.6 0 33.9l22.6 22.6c9.4 9.4 24.6 9.4 33.9 0l96.4-96.4 96.4 96.4c9.4 9.4 24.6 9.4 33.9 0l22.6-22.6c9.4-9.4 9.4-24.6 0-33.9l-136-136c-9.2-9.4-24.4-9.4-33.8 0z"
      }
    },
    "free": [
      "solid"
    ]
  },
  "angle-down": {
    "changes": [
      "3",
      "5.0.0"
    ],
    "ligatures": [],
    "search": {
      "terms": [
        "arrow",
        "caret",
        "download",
        "expand"
      ]
    },
    "styles": [
      "solid"
    ],
    "unicode": "f107",
    "label": "angle-down",
    "voted": false,
    "svg": {
      "solid": {
        "last_modified": 1546440861354,
        "raw": "<svg xmlns=\"http://www.w3.org/2000/svg\" viewBox=\"0 0 320 512\"><path d=\"M143 352.3L7 216.3c-9.4-9.4-9.4-24.6 0-33.9l22.6-22.6c9.4-9.4 24.6-9.4 33.9 0l96.4 96.4 96.4-96.4c9.4-9.4 24.6-9.4 33.9 0l22.6 22.6c9.4 9.4 9.4 24.6 0 33.9l-136 136c-9.2 9.4-24.4 9.4-33.8 0z\"/></svg>",
        "viewBox": [
          "0",
          "0",
          "320",
          "512"
        ],
        "width": 320,
        "height": 512,
        "path": "M143 352.3L7 216.3c-9.4-9.4-9.4-24.6 0-33.9l22.6-22.6c9.4-9.4 24.6-9.4 33.9 0l96.4 96.4 96.4-96.4c9.4-9.4 24.6-9.4 33.9 0l22.6 22.6c9.4 9.4 9.4 24.6 0 33.9l-136 136c-9.2 9.4-24.4 9.4-33.8 0z"
      }
    },
    "free": [
      "solid"
    ]
  },
  "angle-left": {
    "changes": [
      "3",
      "5.0.0",
      "5.11.0"
    ],
    "ligatures": [],
    "search": {
      "terms": [
        "arrow",
        "back",
        "caret",
        "less",
        "previous"
      ]
    },
    "styles": [
      "solid"
    ],
    "unicode": "f104",
    "label": "angle-left",
    "voted": false,
    "svg": {
      "solid": {
        "last_modified": 1546440861354,
        "raw": "<svg xmlns=\"http://www.w3.org/2000/svg\" viewBox=\"0 0 256 512\"><path d=\"M31.7 239l136-136c9.4-9.4 24.6-9.4 33.9 0l22.6 22.6c9.4 9.4 9.4 24.6 0 33.9L127.9 256l96.4 96.4c9.4 9.4 9.4 24.6 0 33.9L201.7 409c-9.4 9.4-24.6 9.4-33.9 0l-136-136c-9.5-9.4-9.5-24.6-.1-34z\"/></svg>",
        "viewBox": [
          "0",
          "0",
          "256",
          "512"
        ],
        "width": 256,
        "height": 512,
        "path": "M31.7 239l136-136c9.4-9.4 24.6-9.4 33.9 0l22.6 22.6c9.4 9.4 9.4 24.6 0 33.9L127.9 256l96.4 96.4c9.4 9.4 9.4 24.6 0 33.9L201.7 409c-9.4 9.4-24.6 9.4-33.9 0l-136-136c-9.5-9.4-9.5-24.6-.1-34z"
      }
    },
    "free": [
      "solid"
    ]
  },
  "angle-right": {
    "changes": [
      "3",
      "5.0.0",
      "5.11.0"
    ],
    "ligatures": [],
    "search": {
      "terms": [
        "arrow",
        "care",
        "forward",
        "more",
        "next"
      ]
    },
    "styles": [
      "solid"
    ],
    "unicode": "f105",
    "label": "angle-right",
    "voted": false,
    "svg": {
      "solid": {
        "last_modified": 1546440861354,
        "raw": "<svg xmlns=\"http://www.w3.org/2000/svg\" viewBox=\"0 0 256 512\"><path d=\"M224.3 273l-136 136c-9.4 9.4-24.6 9.4-33.9 0l-22.6-22.6c-9.4-9.4-9.4-24.6 0-33.9l96.4-96.4-96.4-96.4c-9.4-9.4-9.4-24.6 0-33.9L54.3 103c9.4-9.4 24.6-9.4 33.9 0l136 136c9.5 9.4 9.5 24.6.1 34z\"/></svg>",
        "viewBox": [
          "0",
          "0",
          "256",
          "512"
        ],
        "width": 256,
        "height": 512,
        "path": "M224.3 273l-136 136c-9.4 9.4-24.6 9.4-33.9 0l-22.6-22.6c-9.4-9.4-9.4-24.6 0-33.9l96.4-96.4-96.4-96.4c-9.4-9.4-9.4-24.6 0-33.9L54.3 103c9.4-9.4 24.6-9.4 33.9 0l136 136c9.5 9.4 9.5 24.6.1 34z"
      }
    },
    "free": [
      "solid"
    ]
  },
  "angle-up": {
    "changes": [
      "3",
      "5.0.0"
    ],
    "ligatures": [],
    "search": {
      "terms": [
        "arrow",
        "caret",
        "collapse",
        "upload"
      ]
    },
    "styles": [
      "solid"
    ],
    "unicode": "f106",
    "label": "angle-up",
    "voted": false,
    "svg": {
      "solid": {
        "last_modified": 1546440861354,
        "raw": "<svg xmlns=\"http://www.w3.org/2000/svg\" viewBox=\"0 0 320 512\"><path d=\"M177 159.7l136 136c9.4 9.4 9.4 24.6 0 33.9l-22.6 22.6c-9.4 9.4-24.6 9.4-33.9 0L160 255.9l-96.4 96.4c-9.4 9.4-24.6 9.4-33.9 0L7 329.7c-9.4-9.4-9.4-24.6 0-33.9l136-136c9.4-9.5 24.6-9.5 34-.1z\"/></svg>",
        "viewBox": [
          "0",
          "0",
          "320",
          "512"
        ],
        "width": 320,
        "height": 512,
        "path": "M177 159.7l136 136c9.4 9.4 9.4 24.6 0 33.9l-22.6 22.6c-9.4 9.4-24.6 9.4-33.9 0L160 255.9l-96.4 96.4c-9.4 9.4-24.6 9.4-33.9 0L7 329.7c-9.4-9.4-9.4-24.6 0-33.9l136-136c9.4-9.5 24.6-9.5 34-.1z"
      }
    },
    "free": [
      "solid"
    ]
  },
  "angry": {
    "changes": [
      "5.1.0",
      "5.11.0",
      "5.11.1"
    ],
    "ligatures": [],
    "search": {
      "terms": [
        "disapprove",
        "emoticon",
        "face",
        "mad",
        "upset"
      ]
    },
    "styles": [
      "solid",
      "regular"
    ],
    "unicode": "f556",
    "label": "Angry Face",
    "voted": false,
    "svg": {
      "solid": {
        "last_modified": 1546440861354,
        "raw": "<svg xmlns=\"http://www.w3.org/2000/svg\" viewBox=\"0 0 496 512\"><path d=\"M248 8C111 8 0 119 0 256s111 248 248 248 248-111 248-248S385 8 248 8zM136 240c0-9.3 4.1-17.5 10.5-23.4l-31-9.3c-8.5-2.5-13.3-11.5-10.7-19.9 2.5-8.5 11.4-13.2 19.9-10.7l80 24c8.5 2.5 13.3 11.5 10.7 19.9-2.1 6.9-8.4 11.4-15.3 11.4-.5 0-1.1-.2-1.7-.2.7 2.7 1.7 5.3 1.7 8.2 0 17.7-14.3 32-32 32S136 257.7 136 240zm168 154.2c-27.8-33.4-84.2-33.4-112.1 0-13.5 16.3-38.2-4.2-24.6-20.5 20-24 49.4-37.8 80.6-37.8s60.6 13.8 80.6 37.8c13.8 16.5-11.1 36.6-24.5 20.5zm76.6-186.9l-31 9.3c6.3 5.8 10.5 14.1 10.5 23.4 0 17.7-14.3 32-32 32s-32-14.3-32-32c0-2.9.9-5.6 1.7-8.2-.6.1-1.1.2-1.7.2-6.9 0-13.2-4.5-15.3-11.4-2.5-8.5 2.3-17.4 10.7-19.9l80-24c8.4-2.5 17.4 2.3 19.9 10.7 2.5 8.5-2.3 17.4-10.8 19.9z\"/></svg>",
        "viewBox": [
          "0",
          "0",
          "496",
          "512"
        ],
        "width": 496,
        "height": 512,
        "path": "M248 8C111 8 0 119 0 256s111 248 248 248 248-111 248-248S385 8 248 8zM136 240c0-9.3 4.1-17.5 10.5-23.4l-31-9.3c-8.5-2.5-13.3-11.5-10.7-19.9 2.5-8.5 11.4-13.2 19.9-10.7l80 24c8.5 2.5 13.3 11.5 10.7 19.9-2.1 6.9-8.4 11.4-15.3 11.4-.5 0-1.1-.2-1.7-.2.7 2.7 1.7 5.3 1.7 8.2 0 17.7-14.3 32-32 32S136 257.7 136 240zm168 154.2c-27.8-33.4-84.2-33.4-112.1 0-13.5 16.3-38.2-4.2-24.6-20.5 20-24 49.4-37.8 80.6-37.8s60.6 13.8 80.6 37.8c13.8 16.5-11.1 36.6-24.5 20.5zm76.6-186.9l-31 9.3c6.3 5.8 10.5 14.1 10.5 23.4 0 17.7-14.3 32-32 32s-32-14.3-32-32c0-2.9.9-5.6 1.7-8.2-.6.1-1.1.2-1.7.2-6.9 0-13.2-4.5-15.3-11.4-2.5-8.5 2.3-17.4 10.7-19.9l80-24c8.4-2.5 17.4 2.3 19.9 10.7 2.5 8.5-2.3 17.4-10.8 19.9z"
      },
      "regular": {
        "last_modified": 1546440861218,
        "raw": "<svg xmlns=\"http://www.w3.org/2000/svg\" viewBox=\"0 0 496 512\"><path d=\"M248 8C111 8 0 119 0 256s111 248 248 248 248-111 248-248S385 8 248 8zm0 448c-110.3 0-200-89.7-200-200S137.7 56 248 56s200 89.7 200 200-89.7 200-200 200zm0-144c-33.6 0-65.2 14.8-86.8 40.6-8.5 10.2-7.1 25.3 3.1 33.8s25.3 7.2 33.8-3c24.8-29.7 75-29.7 99.8 0 8.1 9.7 23.2 11.9 33.8 3 10.2-8.5 11.5-23.6 3.1-33.8-21.6-25.8-53.2-40.6-86.8-40.6zm-48-72c10.3 0 19.9-6.7 23-17.1 3.8-12.7-3.4-26.1-16.1-29.9l-80-24c-12.8-3.9-26.1 3.4-29.9 16.1-3.8 12.7 3.4 26.1 16.1 29.9l28.2 8.5c-3.1 4.9-5.3 10.4-5.3 16.6 0 17.7 14.3 32 32 32s32-14.4 32-32.1zm199-54.9c-3.8-12.7-17.1-19.9-29.9-16.1l-80 24c-12.7 3.8-19.9 17.2-16.1 29.9 3.1 10.4 12.7 17.1 23 17.1 0 17.7 14.3 32 32 32s32-14.3 32-32c0-6.2-2.2-11.7-5.3-16.6l28.2-8.5c12.7-3.7 19.9-17.1 16.1-29.8z\"/></svg>",
        "viewBox": [
          "0",
          "0",
          "496",
          "512"
        ],
        "width": 496,
        "height": 512,
        "path": "M248 8C111 8 0 119 0 256s111 248 248 248 248-111 248-248S385 8 248 8zm0 448c-110.3 0-200-89.7-200-200S137.7 56 248 56s200 89.7 200 200-89.7 200-200 200zm0-144c-33.6 0-65.2 14.8-86.8 40.6-8.5 10.2-7.1 25.3 3.1 33.8s25.3 7.2 33.8-3c24.8-29.7 75-29.7 99.8 0 8.1 9.7 23.2 11.9 33.8 3 10.2-8.5 11.5-23.6 3.1-33.8-21.6-25.8-53.2-40.6-86.8-40.6zm-48-72c10.3 0 19.9-6.7 23-17.1 3.8-12.7-3.4-26.1-16.1-29.9l-80-24c-12.8-3.9-26.1 3.4-29.9 16.1-3.8 12.7 3.4 26.1 16.1 29.9l28.2 8.5c-3.1 4.9-5.3 10.4-5.3 16.6 0 17.7 14.3 32 32 32s32-14.4 32-32.1zm199-54.9c-3.8-12.7-17.1-19.9-29.9-16.1l-80 24c-12.7 3.8-19.9 17.2-16.1 29.9 3.1 10.4 12.7 17.1 23 17.1 0 17.7 14.3 32 32 32s32-14.3 32-32c0-6.2-2.2-11.7-5.3-16.6l28.2-8.5c12.7-3.7 19.9-17.1 16.1-29.8z"
      }
    },
    "free": [
      "solid",
      "regular"
    ]
  },
  "angrycreative": {
    "changes": [
      "5.0.0"
    ],
    "ligatures": [],
    "search": {
      "terms": []
    },
    "styles": [
      "brands"
    ],
    "unicode": "f36e",
    "label": "Angry Creative",
    "voted": false,
    "svg": {
      "brands": {
        "last_modified": 1546440860965,
        "raw": "<svg xmlns=\"http://www.w3.org/2000/svg\" viewBox=\"0 0 640 512\"><path d=\"M640 238.2l-3.2 28.2-34.5 2.3-2 18.1 34.5-2.3-3.2 28.2-34.4 2.2-2.3 20.1 34.4-2.2-3 26.1-64.7 4.1 12.7-113.2L527 365.2l-31.9 2-23.8-117.8 30.3-2 13.6 79.4 31.7-82.4 93.1-6.2zM426.8 371.5l28.3-1.8L468 249.6l-28.4 1.9-12.8 120zM162 388.1l-19.4-36-3.5 37.4-28.2 1.7 2.7-29.1c-11 18-32 34.3-56.9 35.8C23.9 399.9-3 377 .3 339.7c2.6-29.3 26.7-62.8 67.5-65.4 37.7-2.4 47.6 23.2 51.3 28.8l2.8-30.8 38.9-2.5c20.1-1.3 38.7 3.7 42.5 23.7l2.6-26.6 64.8-4.2-2.7 27.9-36.4 2.4-1.7 17.9 36.4-2.3-2.7 27.9-36.4 2.3-1.9 19.9 36.3-2.3-2.1 20.8 55-117.2 23.8-1.6L370.4 369l8.9-85.6-22.3 1.4 2.9-27.9 75-4.9-3 28-24.3 1.6-9.7 91.9-58 3.7-4.3-15.6-39.4 2.5-8 16.3-126.2 7.7zm-44.3-70.2l-26.4 1.7C84.6 307.2 76.9 303 65 303.8c-19 1.2-33.3 17.5-34.6 33.3-1.4 16 7.3 32.5 28.7 31.2 12.8-.8 21.3-8.6 28.9-18.9l27-1.7 2.7-29.8zm56.1-7.7c1.2-12.9-7.6-13.6-26.1-12.4l-2.7 28.5c14.2-.9 27.5-2.1 28.8-16.1zm21.1 70.8l5.8-60c-5 13.5-14.7 21.1-27.9 26.6l22.1 33.4zm135.4-45l-7.9-37.8-15.8 39.3 23.7-1.5zm-170.1-74.6l-4.3-17.5-39.6 2.6-8.1 18.2-31.9 2.1 57-121.9 23.9-1.6 30.7 102 9.9-104.7 27-1.8 37.8 63.6 6.5-66.6 28.5-1.9-4 41.2c7.4-13.5 22.9-44.7 63.6-47.5 40.5-2.8 52.4 29.3 53.4 30.3l3.3-32 39.3-2.7c12.7-.9 27.8.3 36.3 9.7l-4.4-11.9 32.2-2.2 12.9 43.2 23-45.7 31-2.2-43.6 78.4-4.8 44.3-28.4 1.9 4.8-44.3-15.8-43c1 22.3-9.2 40.1-32 49.6l25.2 38.8-36.4 2.4-19.2-36.8-4 38.3-28.4 1.9 3.3-31.5c-6.7 9.3-19.7 35.4-59.6 38-26.2 1.7-45.6-10.3-55.4-39.2l-4 40.3-25 1.6-37.6-63.3-6.3 66.2-56.8 3.7zm276.6-82.1c10.2-.7 17.5-2.1 21.6-4.3 4.5-2.4 7-6.4 7.6-12.1.6-5.3-.6-8.8-3.4-10.4-3.6-2.1-10.6-2.8-22.9-2l-2.9 28.8zM327.7 214c5.6 5.9 12.7 8.5 21.3 7.9 4.7-.3 9.1-1.8 13.3-4.1 5.5-3 10.6-8 15.1-14.3l-34.2 2.3 2.4-23.9 63.1-4.3 1.2-12-31.2 2.1c-4.1-3.7-7.8-6.6-11.1-8.1-4-1.7-8.1-2.8-12.2-2.5-8 .5-15.3 3.6-22 9.2-7.7 6.4-12 14.5-12.9 24.4-1.1 9.6 1.4 17.3 7.2 23.3zm-201.3 8.2l23.8-1.6-8.3-37.6-15.5 39.2z\"/></svg>",
        "viewBox": [
          "0",
          "0",
          "640",
          "512"
        ],
        "width": 640,
        "height": 512,
        "path": "M640 238.2l-3.2 28.2-34.5 2.3-2 18.1 34.5-2.3-3.2 28.2-34.4 2.2-2.3 20.1 34.4-2.2-3 26.1-64.7 4.1 12.7-113.2L527 365.2l-31.9 2-23.8-117.8 30.3-2 13.6 79.4 31.7-82.4 93.1-6.2zM426.8 371.5l28.3-1.8L468 249.6l-28.4 1.9-12.8 120zM162 388.1l-19.4-36-3.5 37.4-28.2 1.7 2.7-29.1c-11 18-32 34.3-56.9 35.8C23.9 399.9-3 377 .3 339.7c2.6-29.3 26.7-62.8 67.5-65.4 37.7-2.4 47.6 23.2 51.3 28.8l2.8-30.8 38.9-2.5c20.1-1.3 38.7 3.7 42.5 23.7l2.6-26.6 64.8-4.2-2.7 27.9-36.4 2.4-1.7 17.9 36.4-2.3-2.7 27.9-36.4 2.3-1.9 19.9 36.3-2.3-2.1 20.8 55-117.2 23.8-1.6L370.4 369l8.9-85.6-22.3 1.4 2.9-27.9 75-4.9-3 28-24.3 1.6-9.7 91.9-58 3.7-4.3-15.6-39.4 2.5-8 16.3-126.2 7.7zm-44.3-70.2l-26.4 1.7C84.6 307.2 76.9 303 65 303.8c-19 1.2-33.3 17.5-34.6 33.3-1.4 16 7.3 32.5 28.7 31.2 12.8-.8 21.3-8.6 28.9-18.9l27-1.7 2.7-29.8zm56.1-7.7c1.2-12.9-7.6-13.6-26.1-12.4l-2.7 28.5c14.2-.9 27.5-2.1 28.8-16.1zm21.1 70.8l5.8-60c-5 13.5-14.7 21.1-27.9 26.6l22.1 33.4zm135.4-45l-7.9-37.8-15.8 39.3 23.7-1.5zm-170.1-74.6l-4.3-17.5-39.6 2.6-8.1 18.2-31.9 2.1 57-121.9 23.9-1.6 30.7 102 9.9-104.7 27-1.8 37.8 63.6 6.5-66.6 28.5-1.9-4 41.2c7.4-13.5 22.9-44.7 63.6-47.5 40.5-2.8 52.4 29.3 53.4 30.3l3.3-32 39.3-2.7c12.7-.9 27.8.3 36.3 9.7l-4.4-11.9 32.2-2.2 12.9 43.2 23-45.7 31-2.2-43.6 78.4-4.8 44.3-28.4 1.9 4.8-44.3-15.8-43c1 22.3-9.2 40.1-32 49.6l25.2 38.8-36.4 2.4-19.2-36.8-4 38.3-28.4 1.9 3.3-31.5c-6.7 9.3-19.7 35.4-59.6 38-26.2 1.7-45.6-10.3-55.4-39.2l-4 40.3-25 1.6-37.6-63.3-6.3 66.2-56.8 3.7zm276.6-82.1c10.2-.7 17.5-2.1 21.6-4.3 4.5-2.4 7-6.4 7.6-12.1.6-5.3-.6-8.8-3.4-10.4-3.6-2.1-10.6-2.8-22.9-2l-2.9 28.8zM327.7 214c5.6 5.9 12.7 8.5 21.3 7.9 4.7-.3 9.1-1.8 13.3-4.1 5.5-3 10.6-8 15.1-14.3l-34.2 2.3 2.4-23.9 63.1-4.3 1.2-12-31.2 2.1c-4.1-3.7-7.8-6.6-11.1-8.1-4-1.7-8.1-2.8-12.2-2.5-8 .5-15.3 3.6-22 9.2-7.7 6.4-12 14.5-12.9 24.4-1.1 9.6 1.4 17.3 7.2 23.3zm-201.3 8.2l23.8-1.6-8.3-37.6-15.5 39.2z"
      }
    },
    "free": [
      "brands"
    ]
  },
  "angular": {
    "changes": [
      "5.0.0",
      "5.8.0"
    ],
    "ligatures": [],
    "search": {
      "terms": []
    },
    "styles": [
      "brands"
    ],
    "unicode": "f420",
    "label": "Angular",
    "voted": false,
    "svg": {
      "brands": {
        "last_modified": 1558987775892,
        "raw": "<svg xmlns=\"http://www.w3.org/2000/svg\" viewBox=\"0 0 448 512\"><path d=\"M185.7 268.1h76.2l-38.1-91.6-38.1 91.6zM223.8 32L16 106.4l31.8 275.7 176 97.9 176-97.9 31.8-275.7zM354 373.8h-48.6l-26.2-65.4H168.6l-26.2 65.4H93.7L223.8 81.5z\"/></svg>",
        "viewBox": [
          "0",
          "0",
          "448",
          "512"
        ],
        "width": 448,
        "height": 512,
        "path": "M185.7 268.1h76.2l-38.1-91.6-38.1 91.6zM223.8 32L16 106.4l31.8 275.7 176 97.9 176-97.9 31.8-275.7zM354 373.8h-48.6l-26.2-65.4H168.6l-26.2 65.4H93.7L223.8 81.5z"
      }
    },
    "free": [
      "brands"
    ]
  },
  "ankh": {
    "changes": [
      "5.3.0"
    ],
    "ligatures": [],
    "search": {
      "terms": [
        "amulet",
        "copper",
        "coptic christianity",
        "copts",
        "crux ansata",
        "egypt",
        "venus"
      ]
    },
    "styles": [
      "solid"
    ],
    "unicode": "f644",
    "label": "Ankh",
    "voted": false,
    "svg": {
      "solid": {
        "last_modified": 1546440861354,
        "raw": "<svg xmlns=\"http://www.w3.org/2000/svg\" viewBox=\"0 0 320 512\"><path d=\"M296 256h-44.62C272.46 222.01 288 181.65 288 144 288 55.63 230.69 0 160 0S32 55.63 32 144c0 37.65 15.54 78.01 36.62 112H24c-13.25 0-24 10.74-24 24v32c0 13.25 10.75 24 24 24h96v152c0 13.25 10.75 24 24 24h32c13.25 0 24-10.75 24-24V336h96c13.25 0 24-10.75 24-24v-32c0-13.26-10.75-24-24-24zM160 80c29.61 0 48 24.52 48 64 0 34.66-27.14 78.14-48 100.87-20.86-22.72-48-66.21-48-100.87 0-39.48 18.39-64 48-64z\"/></svg>",
        "viewBox": [
          "0",
          "0",
          "320",
          "512"
        ],
        "width": 320,
        "height": 512,
        "path": "M296 256h-44.62C272.46 222.01 288 181.65 288 144 288 55.63 230.69 0 160 0S32 55.63 32 144c0 37.65 15.54 78.01 36.62 112H24c-13.25 0-24 10.74-24 24v32c0 13.25 10.75 24 24 24h96v152c0 13.25 10.75 24 24 24h32c13.25 0 24-10.75 24-24V336h96c13.25 0 24-10.75 24-24v-32c0-13.26-10.75-24-24-24zM160 80c29.61 0 48 24.52 48 64 0 34.66-27.14 78.14-48 100.87-20.86-22.72-48-66.21-48-100.87 0-39.48 18.39-64 48-64z"
      }
    },
    "free": [
      "solid"
    ]
  },
  "app-store": {
    "changes": [
      "5.0.0"
    ],
    "ligatures": [],
    "search": {
      "terms": []
    },
    "styles": [
      "brands"
    ],
    "unicode": "f36f",
    "label": "App Store",
    "voted": false,
    "svg": {
      "brands": {
        "last_modified": 1546440860965,
        "raw": "<svg xmlns=\"http://www.w3.org/2000/svg\" viewBox=\"0 0 512 512\"><path d=\"M255.9 120.9l9.1-15.7c5.6-9.8 18.1-13.1 27.9-7.5 9.8 5.6 13.1 18.1 7.5 27.9l-87.5 151.5h63.3c20.5 0 32 24.1 23.1 40.8H113.8c-11.3 0-20.4-9.1-20.4-20.4 0-11.3 9.1-20.4 20.4-20.4h52l66.6-115.4-20.8-36.1c-5.6-9.8-2.3-22.2 7.5-27.9 9.8-5.6 22.2-2.3 27.9 7.5l8.9 15.7zm-78.7 218l-19.6 34c-5.6 9.8-18.1 13.1-27.9 7.5-9.8-5.6-13.1-18.1-7.5-27.9l14.6-25.2c16.4-5.1 29.8-1.2 40.4 11.6zm168.9-61.7h53.1c11.3 0 20.4 9.1 20.4 20.4 0 11.3-9.1 20.4-20.4 20.4h-29.5l19.9 34.5c5.6 9.8 2.3 22.2-7.5 27.9-9.8 5.6-22.2 2.3-27.9-7.5-33.5-58.1-58.7-101.6-75.4-130.6-17.1-29.5-4.9-59.1 7.2-69.1 13.4 23 33.4 57.7 60.1 104zM256 8C119 8 8 119 8 256s111 248 248 248 248-111 248-248S393 8 256 8zm216 248c0 118.7-96.1 216-216 216-118.7 0-216-96.1-216-216 0-118.7 96.1-216 216-216 118.7 0 216 96.1 216 216z\"/></svg>",
        "viewBox": [
          "0",
          "0",
          "512",
          "512"
        ],
        "width": 512,
        "height": 512,
        "path": "M255.9 120.9l9.1-15.7c5.6-9.8 18.1-13.1 27.9-7.5 9.8 5.6 13.1 18.1 7.5 27.9l-87.5 151.5h63.3c20.5 0 32 24.1 23.1 40.8H113.8c-11.3 0-20.4-9.1-20.4-20.4 0-11.3 9.1-20.4 20.4-20.4h52l66.6-115.4-20.8-36.1c-5.6-9.8-2.3-22.2 7.5-27.9 9.8-5.6 22.2-2.3 27.9 7.5l8.9 15.7zm-78.7 218l-19.6 34c-5.6 9.8-18.1 13.1-27.9 7.5-9.8-5.6-13.1-18.1-7.5-27.9l14.6-25.2c16.4-5.1 29.8-1.2 40.4 11.6zm168.9-61.7h53.1c11.3 0 20.4 9.1 20.4 20.4 0 11.3-9.1 20.4-20.4 20.4h-29.5l19.9 34.5c5.6 9.8 2.3 22.2-7.5 27.9-9.8 5.6-22.2 2.3-27.9-7.5-33.5-58.1-58.7-101.6-75.4-130.6-17.1-29.5-4.9-59.1 7.2-69.1 13.4 23 33.4 57.7 60.1 104zM256 8C119 8 8 119 8 256s111 248 248 248 248-111 248-248S393 8 256 8zm216 248c0 118.7-96.1 216-216 216-118.7 0-216-96.1-216-216 0-118.7 96.1-216 216-216 118.7 0 216 96.1 216 216z"
      }
    },
    "free": [
      "brands"
    ]
  },
  "app-store-ios": {
    "changes": [
      "5.0.0"
    ],
    "ligatures": [],
    "search": {
      "terms": []
    },
    "styles": [
      "brands"
    ],
    "unicode": "f370",
    "label": "iOS App Store",
    "voted": false,
    "svg": {
      "brands": {
        "last_modified": 1546440860965,
        "raw": "<svg xmlns=\"http://www.w3.org/2000/svg\" viewBox=\"0 0 448 512\"><path d=\"M400 32H48C21.5 32 0 53.5 0 80v352c0 26.5 21.5 48 48 48h352c26.5 0 48-21.5 48-48V80c0-26.5-21.5-48-48-48zM127 384.5c-5.5 9.6-17.8 12.8-27.3 7.3-9.6-5.5-12.8-17.8-7.3-27.3l14.3-24.7c16.1-4.9 29.3-1.1 39.6 11.4L127 384.5zm138.9-53.9H84c-11 0-20-9-20-20s9-20 20-20h51l65.4-113.2-20.5-35.4c-5.5-9.6-2.2-21.8 7.3-27.3 9.6-5.5 21.8-2.2 27.3 7.3l8.9 15.4 8.9-15.4c5.5-9.6 17.8-12.8 27.3-7.3 9.6 5.5 12.8 17.8 7.3 27.3l-85.8 148.6h62.1c20.2 0 31.5 23.7 22.7 40zm98.1 0h-29l19.6 33.9c5.5 9.6 2.2 21.8-7.3 27.3-9.6 5.5-21.8 2.2-27.3-7.3-32.9-56.9-57.5-99.7-74-128.1-16.7-29-4.8-58 7.1-67.8 13.1 22.7 32.7 56.7 58.9 102h52c11 0 20 9 20 20 0 11.1-9 20-20 20z\"/></svg>",
        "viewBox": [
          "0",
          "0",
          "448",
          "512"
        ],
        "width": 448,
        "height": 512,
        "path": "M400 32H48C21.5 32 0 53.5 0 80v352c0 26.5 21.5 48 48 48h352c26.5 0 48-21.5 48-48V80c0-26.5-21.5-48-48-48zM127 384.5c-5.5 9.6-17.8 12.8-27.3 7.3-9.6-5.5-12.8-17.8-7.3-27.3l14.3-24.7c16.1-4.9 29.3-1.1 39.6 11.4L127 384.5zm138.9-53.9H84c-11 0-20-9-20-20s9-20 20-20h51l65.4-113.2-20.5-35.4c-5.5-9.6-2.2-21.8 7.3-27.3 9.6-5.5 21.8-2.2 27.3 7.3l8.9 15.4 8.9-15.4c5.5-9.6 17.8-12.8 27.3-7.3 9.6 5.5 12.8 17.8 7.3 27.3l-85.8 148.6h62.1c20.2 0 31.5 23.7 22.7 40zm98.1 0h-29l19.6 33.9c5.5 9.6 2.2 21.8-7.3 27.3-9.6 5.5-21.8 2.2-27.3-7.3-32.9-56.9-57.5-99.7-74-128.1-16.7-29-4.8-58 7.1-67.8 13.1 22.7 32.7 56.7 58.9 102h52c11 0 20 9 20 20 0 11.1-9 20-20 20z"
      }
    },
    "free": [
      "brands"
    ]
  },
  "apper": {
    "changes": [
      "5.0.0"
    ],
    "ligatures": [],
    "search": {
      "terms": []
    },
    "styles": [
      "brands"
    ],
    "unicode": "f371",
    "label": "Apper Systems AB",
    "voted": false,
    "svg": {
      "brands": {
        "last_modified": 1546440860965,
        "raw": "<svg xmlns=\"http://www.w3.org/2000/svg\" viewBox=\"0 0 640 512\"><path d=\"M42.1 239.1c22.2 0 29 2.8 33.5 14.6h.8v-22.9c0-11.3-4.8-15.4-17.9-15.4-11.3 0-14.4 2.5-15.1 12.8H4.8c.3-13.9 1.5-19.1 5.8-24.4C17.9 195 29.5 192 56.7 192c33 0 47.1 5 53.9 18.9 2 4.3 4 15.6 4 23.7v76.3H76.3l1.3-19.1h-1c-5.3 15.6-13.6 20.4-35.5 20.4-30.3 0-41.1-10.1-41.1-37.3 0-25.2 12.3-35.8 42.1-35.8zm17.1 48.1c13.1 0 16.9-3 16.9-13.4 0-9.1-4.3-11.6-19.6-11.6-13.1 0-17.9 3-17.9 12.1-.1 10.4 3.7 12.9 20.6 12.9zm77.8-94.9h38.3l-1.5 20.6h.8c9.1-17.1 15.9-20.9 37.5-20.9 14.4 0 24.7 3 31.5 9.1 9.8 8.6 12.8 20.4 12.8 48.1 0 30-3 43.1-12.1 52.9-6.8 7.3-16.4 10.1-33.2 10.1-20.4 0-29.2-5.5-33.8-21.2h-.8v70.3H137v-169zm80.9 60.7c0-27.5-3.3-32.5-20.7-32.5-16.9 0-20.7 5-20.7 28.7 0 28 3.5 33.5 21.2 33.5 16.4 0 20.2-5.6 20.2-29.7zm57.9-60.7h38.3l-1.5 20.6h.8c9.1-17.1 15.9-20.9 37.5-20.9 14.4 0 24.7 3 31.5 9.1 9.8 8.6 12.8 20.4 12.8 48.1 0 30-3 43.1-12.1 52.9-6.8 7.3-16.4 10.1-33.3 10.1-20.4 0-29.2-5.5-33.8-21.2h-.8v70.3h-39.5v-169zm80.9 60.7c0-27.5-3.3-32.5-20.7-32.5-16.9 0-20.7 5-20.7 28.7 0 28 3.5 33.5 21.2 33.5 16.4 0 20.2-5.6 20.2-29.7zm53.8-3.8c0-25.4 3.3-37.8 12.3-45.8 8.8-8.1 22.2-11.3 45.1-11.3 42.8 0 55.7 12.8 55.7 55.7v11.1h-75.3c-.3 2-.3 4-.3 4.8 0 16.9 4.5 21.9 20.1 21.9 13.9 0 17.9-3 17.9-13.9h37.5v2.3c0 9.8-2.5 18.9-6.8 24.7-7.3 9.8-19.6 13.6-44.3 13.6-27.5 0-41.6-3.3-50.6-12.3-8.5-8.5-11.3-21.3-11.3-50.8zm76.4-11.6c-.3-1.8-.3-3.3-.3-3.8 0-12.3-3.3-14.6-19.6-14.6-14.4 0-17.1 3-18.1 15.1l-.3 3.3h38.3zm55.6-45.3h38.3l-1.8 19.9h.7c6.8-14.9 14.4-20.2 29.7-20.2 10.8 0 19.1 3.3 23.4 9.3 5.3 7.3 6.8 14.4 6.8 34 0 1.5 0 5 .2 9.3h-35c.3-1.8.3-3.3.3-4 0-15.4-2-19.4-10.3-19.4-6.3 0-10.8 3.3-13.1 9.3-1 3-1 4.3-1 12.3v68h-38.3V192.3z\"/></svg>",
        "viewBox": [
          "0",
          "0",
          "640",
          "512"
        ],
        "width": 640,
        "height": 512,
        "path": "M42.1 239.1c22.2 0 29 2.8 33.5 14.6h.8v-22.9c0-11.3-4.8-15.4-17.9-15.4-11.3 0-14.4 2.5-15.1 12.8H4.8c.3-13.9 1.5-19.1 5.8-24.4C17.9 195 29.5 192 56.7 192c33 0 47.1 5 53.9 18.9 2 4.3 4 15.6 4 23.7v76.3H76.3l1.3-19.1h-1c-5.3 15.6-13.6 20.4-35.5 20.4-30.3 0-41.1-10.1-41.1-37.3 0-25.2 12.3-35.8 42.1-35.8zm17.1 48.1c13.1 0 16.9-3 16.9-13.4 0-9.1-4.3-11.6-19.6-11.6-13.1 0-17.9 3-17.9 12.1-.1 10.4 3.7 12.9 20.6 12.9zm77.8-94.9h38.3l-1.5 20.6h.8c9.1-17.1 15.9-20.9 37.5-20.9 14.4 0 24.7 3 31.5 9.1 9.8 8.6 12.8 20.4 12.8 48.1 0 30-3 43.1-12.1 52.9-6.8 7.3-16.4 10.1-33.2 10.1-20.4 0-29.2-5.5-33.8-21.2h-.8v70.3H137v-169zm80.9 60.7c0-27.5-3.3-32.5-20.7-32.5-16.9 0-20.7 5-20.7 28.7 0 28 3.5 33.5 21.2 33.5 16.4 0 20.2-5.6 20.2-29.7zm57.9-60.7h38.3l-1.5 20.6h.8c9.1-17.1 15.9-20.9 37.5-20.9 14.4 0 24.7 3 31.5 9.1 9.8 8.6 12.8 20.4 12.8 48.1 0 30-3 43.1-12.1 52.9-6.8 7.3-16.4 10.1-33.3 10.1-20.4 0-29.2-5.5-33.8-21.2h-.8v70.3h-39.5v-169zm80.9 60.7c0-27.5-3.3-32.5-20.7-32.5-16.9 0-20.7 5-20.7 28.7 0 28 3.5 33.5 21.2 33.5 16.4 0 20.2-5.6 20.2-29.7zm53.8-3.8c0-25.4 3.3-37.8 12.3-45.8 8.8-8.1 22.2-11.3 45.1-11.3 42.8 0 55.7 12.8 55.7 55.7v11.1h-75.3c-.3 2-.3 4-.3 4.8 0 16.9 4.5 21.9 20.1 21.9 13.9 0 17.9-3 17.9-13.9h37.5v2.3c0 9.8-2.5 18.9-6.8 24.7-7.3 9.8-19.6 13.6-44.3 13.6-27.5 0-41.6-3.3-50.6-12.3-8.5-8.5-11.3-21.3-11.3-50.8zm76.4-11.6c-.3-1.8-.3-3.3-.3-3.8 0-12.3-3.3-14.6-19.6-14.6-14.4 0-17.1 3-18.1 15.1l-.3 3.3h38.3zm55.6-45.3h38.3l-1.8 19.9h.7c6.8-14.9 14.4-20.2 29.7-20.2 10.8 0 19.1 3.3 23.4 9.3 5.3 7.3 6.8 14.4 6.8 34 0 1.5 0 5 .2 9.3h-35c.3-1.8.3-3.3.3-4 0-15.4-2-19.4-10.3-19.4-6.3 0-10.8 3.3-13.1 9.3-1 3-1 4.3-1 12.3v68h-38.3V192.3z"
      }
    },
    "free": [
      "brands"
    ]
  },
  "apple": {
    "changes": [
      "3.2",
      "5.0.0",
      "5.0.7",
      "5.8.0"
    ],
    "ligatures": [],
    "search": {
      "terms": [
        "fruit",
        "ios",
        "mac",
        "operating system",
        "os",
        "osx"
      ]
    },
    "styles": [
      "brands"
    ],
    "unicode": "f179",
    "label": "Apple",
    "voted": false,
    "svg": {
      "brands": {
        "last_modified": 1558987775892,
        "raw": "<svg xmlns=\"http://www.w3.org/2000/svg\" viewBox=\"0 0 384 512\"><path d=\"M318.7 268.7c-.2-36.7 16.4-64.4 50-84.8-18.8-26.9-47.2-41.7-84.7-44.6-35.5-2.8-74.3 20.7-88.5 20.7-15 0-49.4-19.7-76.4-19.7C63.3 141.2 4 184.8 4 273.5q0 39.3 14.4 81.2c12.8 36.7 59 126.7 107.2 125.2 25.2-.6 43-17.9 75.8-17.9 31.8 0 48.3 17.9 76.4 17.9 48.6-.7 90.4-82.5 102.6-119.3-65.2-30.7-61.7-90-61.7-91.9zm-56.6-164.2c27.3-32.4 24.8-61.9 24-72.5-24.1 1.4-52 16.4-67.9 34.9-17.5 19.8-27.8 44.3-25.6 71.9 26.1 2 49.9-11.4 69.5-34.3z\"/></svg>",
        "viewBox": [
          "0",
          "0",
          "384",
          "512"
        ],
        "width": 384,
        "height": 512,
        "path": "M318.7 268.7c-.2-36.7 16.4-64.4 50-84.8-18.8-26.9-47.2-41.7-84.7-44.6-35.5-2.8-74.3 20.7-88.5 20.7-15 0-49.4-19.7-76.4-19.7C63.3 141.2 4 184.8 4 273.5q0 39.3 14.4 81.2c12.8 36.7 59 126.7 107.2 125.2 25.2-.6 43-17.9 75.8-17.9 31.8 0 48.3 17.9 76.4 17.9 48.6-.7 90.4-82.5 102.6-119.3-65.2-30.7-61.7-90-61.7-91.9zm-56.6-164.2c27.3-32.4 24.8-61.9 24-72.5-24.1 1.4-52 16.4-67.9 34.9-17.5 19.8-27.8 44.3-25.6 71.9 26.1 2 49.9-11.4 69.5-34.3z"
      }
    },
    "free": [
      "brands"
    ]
  },
  "apple-alt": {
    "changes": [
      "5.2.0"
    ],
    "ligatures": [],
    "search": {
      "terms": [
        "fall",
        "fruit",
        "fuji",
        "macintosh",
        "orchard",
        "seasonal",
        "vegan"
      ]
    },
    "styles": [
      "solid"
    ],
    "unicode": "f5d1",
    "label": "Fruit Apple",
    "voted": false,
    "svg": {
      "solid": {
        "last_modified": 1546440861354,
        "raw": "<svg xmlns=\"http://www.w3.org/2000/svg\" viewBox=\"0 0 448 512\"><path d=\"M350.85 129c25.97 4.67 47.27 18.67 63.92 42 14.65 20.67 24.64 46.67 29.96 78 4.67 28.67 4.32 57.33-1 86-7.99 47.33-23.97 87-47.94 119-28.64 38.67-64.59 58-107.87 58-10.66 0-22.3-3.33-34.96-10-8.66-5.33-18.31-8-28.97-8s-20.3 2.67-28.97 8c-12.66 6.67-24.3 10-34.96 10-43.28 0-79.23-19.33-107.87-58-23.97-32-39.95-71.67-47.94-119-5.32-28.67-5.67-57.33-1-86 5.32-31.33 15.31-57.33 29.96-78 16.65-23.33 37.95-37.33 63.92-42 15.98-2.67 37.95-.33 65.92 7 23.97 6.67 44.28 14.67 60.93 24 16.65-9.33 36.96-17.33 60.93-24 27.98-7.33 49.96-9.67 65.94-7zm-54.94-41c-9.32 8.67-21.65 15-36.96 19-10.66 3.33-22.3 5-34.96 5l-14.98-1c-1.33-9.33-1.33-20 0-32 2.67-24 10.32-42.33 22.97-55 9.32-8.67 21.65-15 36.96-19 10.66-3.33 22.3-5 34.96-5l14.98 1 1 15c0 12.67-1.67 24.33-4.99 35-3.99 15.33-10.31 27.67-18.98 37z\"/></svg>",
        "viewBox": [
          "0",
          "0",
          "448",
          "512"
        ],
        "width": 448,
        "height": 512,
        "path": "M350.85 129c25.97 4.67 47.27 18.67 63.92 42 14.65 20.67 24.64 46.67 29.96 78 4.67 28.67 4.32 57.33-1 86-7.99 47.33-23.97 87-47.94 119-28.64 38.67-64.59 58-107.87 58-10.66 0-22.3-3.33-34.96-10-8.66-5.33-18.31-8-28.97-8s-20.3 2.67-28.97 8c-12.66 6.67-24.3 10-34.96 10-43.28 0-79.23-19.33-107.87-58-23.97-32-39.95-71.67-47.94-119-5.32-28.67-5.67-57.33-1-86 5.32-31.33 15.31-57.33 29.96-78 16.65-23.33 37.95-37.33 63.92-42 15.98-2.67 37.95-.33 65.92 7 23.97 6.67 44.28 14.67 60.93 24 16.65-9.33 36.96-17.33 60.93-24 27.98-7.33 49.96-9.67 65.94-7zm-54.94-41c-9.32 8.67-21.65 15-36.96 19-10.66 3.33-22.3 5-34.96 5l-14.98-1c-1.33-9.33-1.33-20 0-32 2.67-24 10.32-42.33 22.97-55 9.32-8.67 21.65-15 36.96-19 10.66-3.33 22.3-5 34.96-5l14.98 1 1 15c0 12.67-1.67 24.33-4.99 35-3.99 15.33-10.31 27.67-18.98 37z"
      }
    },
    "free": [
      "solid"
    ]
  },
  "apple-pay": {
    "changes": [
      "5.0.0"
    ],
    "ligatures": [],
    "search": {
      "terms": []
    },
    "styles": [
      "brands"
    ],
    "unicode": "f415",
    "label": "Apple Pay",
    "voted": true,
    "svg": {
      "brands": {
        "last_modified": 1546440860966,
        "raw": "<svg xmlns=\"http://www.w3.org/2000/svg\" viewBox=\"0 0 640 512\"><path d=\"M116.9 158.5c-7.5 8.9-19.5 15.9-31.5 14.9-1.5-12 4.4-24.8 11.3-32.6 7.5-9.1 20.6-15.6 31.3-16.1 1.2 12.4-3.7 24.7-11.1 33.8m10.9 17.2c-17.4-1-32.3 9.9-40.5 9.9-8.4 0-21-9.4-34.8-9.1-17.9.3-34.5 10.4-43.6 26.5-18.8 32.3-4.9 80 13.3 106.3 8.9 13 19.5 27.3 33.5 26.8 13.3-.5 18.5-8.6 34.5-8.6 16.1 0 20.8 8.6 34.8 8.4 14.5-.3 23.6-13 32.5-26 10.1-14.8 14.3-29.1 14.5-29.9-.3-.3-28-10.9-28.3-42.9-.3-26.8 21.9-39.5 22.9-40.3-12.5-18.6-32-20.6-38.8-21.1m100.4-36.2v194.9h30.3v-66.6h41.9c38.3 0 65.1-26.3 65.1-64.3s-26.4-64-64.1-64h-73.2zm30.3 25.5h34.9c26.3 0 41.3 14 41.3 38.6s-15 38.8-41.4 38.8h-34.8V165zm162.2 170.9c19 0 36.6-9.6 44.6-24.9h.6v23.4h28v-97c0-28.1-22.5-46.3-57.1-46.3-32.1 0-55.9 18.4-56.8 43.6h27.3c2.3-12 13.4-19.9 28.6-19.9 18.5 0 28.9 8.6 28.9 24.5v10.8l-37.8 2.3c-35.1 2.1-54.1 16.5-54.1 41.5.1 25.2 19.7 42 47.8 42zm8.2-23.1c-16.1 0-26.4-7.8-26.4-19.6 0-12.3 9.9-19.4 28.8-20.5l33.6-2.1v11c0 18.2-15.5 31.2-36 31.2zm102.5 74.6c29.5 0 43.4-11.3 55.5-45.4L640 193h-30.8l-35.6 115.1h-.6L537.4 193h-31.6L557 334.9l-2.8 8.6c-4.6 14.6-12.1 20.3-25.5 20.3-2.4 0-7-.3-8.9-.5v23.4c1.8.4 9.3.7 11.6.7z\"/></svg>",
        "viewBox": [
          "0",
          "0",
          "640",
          "512"
        ],
        "width": 640,
        "height": 512,
        "path": "M116.9 158.5c-7.5 8.9-19.5 15.9-31.5 14.9-1.5-12 4.4-24.8 11.3-32.6 7.5-9.1 20.6-15.6 31.3-16.1 1.2 12.4-3.7 24.7-11.1 33.8m10.9 17.2c-17.4-1-32.3 9.9-40.5 9.9-8.4 0-21-9.4-34.8-9.1-17.9.3-34.5 10.4-43.6 26.5-18.8 32.3-4.9 80 13.3 106.3 8.9 13 19.5 27.3 33.5 26.8 13.3-.5 18.5-8.6 34.5-8.6 16.1 0 20.8 8.6 34.8 8.4 14.5-.3 23.6-13 32.5-26 10.1-14.8 14.3-29.1 14.5-29.9-.3-.3-28-10.9-28.3-42.9-.3-26.8 21.9-39.5 22.9-40.3-12.5-18.6-32-20.6-38.8-21.1m100.4-36.2v194.9h30.3v-66.6h41.9c38.3 0 65.1-26.3 65.1-64.3s-26.4-64-64.1-64h-73.2zm30.3 25.5h34.9c26.3 0 41.3 14 41.3 38.6s-15 38.8-41.4 38.8h-34.8V165zm162.2 170.9c19 0 36.6-9.6 44.6-24.9h.6v23.4h28v-97c0-28.1-22.5-46.3-57.1-46.3-32.1 0-55.9 18.4-56.8 43.6h27.3c2.3-12 13.4-19.9 28.6-19.9 18.5 0 28.9 8.6 28.9 24.5v10.8l-37.8 2.3c-35.1 2.1-54.1 16.5-54.1 41.5.1 25.2 19.7 42 47.8 42zm8.2-23.1c-16.1 0-26.4-7.8-26.4-19.6 0-12.3 9.9-19.4 28.8-20.5l33.6-2.1v11c0 18.2-15.5 31.2-36 31.2zm102.5 74.6c29.5 0 43.4-11.3 55.5-45.4L640 193h-30.8l-35.6 115.1h-.6L537.4 193h-31.6L557 334.9l-2.8 8.6c-4.6 14.6-12.1 20.3-25.5 20.3-2.4 0-7-.3-8.9-.5v23.4c1.8.4 9.3.7 11.6.7z"
      }
    },
    "free": [
      "brands"
    ]
  },
  "archive": {
    "changes": [
      "3.2",
      "5.0.0",
      "5.0.9"
    ],
    "ligatures": [],
    "search": {
      "terms": [
        "box",
        "package",
        "save",
        "storage"
      ]
    },
    "styles": [
      "solid"
    ],
    "unicode": "f187",
    "label": "Archive",
    "voted": false,
    "svg": {
      "solid": {
        "last_modified": 1546440861354,
        "raw": "<svg xmlns=\"http://www.w3.org/2000/svg\" viewBox=\"0 0 512 512\"><path d=\"M32 448c0 17.7 14.3 32 32 32h384c17.7 0 32-14.3 32-32V160H32v288zm160-212c0-6.6 5.4-12 12-12h104c6.6 0 12 5.4 12 12v8c0 6.6-5.4 12-12 12H204c-6.6 0-12-5.4-12-12v-8zM480 32H32C14.3 32 0 46.3 0 64v48c0 8.8 7.2 16 16 16h480c8.8 0 16-7.2 16-16V64c0-17.7-14.3-32-32-32z\"/></svg>",
        "viewBox": [
          "0",
          "0",
          "512",
          "512"
        ],
        "width": 512,
        "height": 512,
        "path": "M32 448c0 17.7 14.3 32 32 32h384c17.7 0 32-14.3 32-32V160H32v288zm160-212c0-6.6 5.4-12 12-12h104c6.6 0 12 5.4 12 12v8c0 6.6-5.4 12-12 12H204c-6.6 0-12-5.4-12-12v-8zM480 32H32C14.3 32 0 46.3 0 64v48c0 8.8 7.2 16 16 16h480c8.8 0 16-7.2 16-16V64c0-17.7-14.3-32-32-32z"
      }
    },
    "free": [
      "solid"
    ]
  },
  "archway": {
    "changes": [
      "5.1.0"
    ],
    "ligatures": [],
    "search": {
      "terms": [
        "arc",
        "monument",
        "road",
        "street",
        "tunnel"
      ]
    },
    "styles": [
      "solid"
    ],
    "unicode": "f557",
    "label": "Archway",
    "voted": false,
    "svg": {
      "solid": {
        "last_modified": 1546440861354,
        "raw": "<svg xmlns=\"http://www.w3.org/2000/svg\" viewBox=\"0 0 576 512\"><path d=\"M560 448h-16V96H32v352H16.02c-8.84 0-16 7.16-16 16v32c0 8.84 7.16 16 16 16H176c8.84 0 16-7.16 16-16V320c0-53.02 42.98-96 96-96s96 42.98 96 96l.02 160v16c0 8.84 7.16 16 16 16H560c8.84 0 16-7.16 16-16v-32c0-8.84-7.16-16-16-16zm0-448H16C7.16 0 0 7.16 0 16v32c0 8.84 7.16 16 16 16h544c8.84 0 16-7.16 16-16V16c0-8.84-7.16-16-16-16z\"/></svg>",
        "viewBox": [
          "0",
          "0",
          "576",
          "512"
        ],
        "width": 576,
        "height": 512,
        "path": "M560 448h-16V96H32v352H16.02c-8.84 0-16 7.16-16 16v32c0 8.84 7.16 16 16 16H176c8.84 0 16-7.16 16-16V320c0-53.02 42.98-96 96-96s96 42.98 96 96l.02 160v16c0 8.84 7.16 16 16 16H560c8.84 0 16-7.16 16-16v-32c0-8.84-7.16-16-16-16zm0-448H16C7.16 0 0 7.16 0 16v32c0 8.84 7.16 16 16 16h544c8.84 0 16-7.16 16-16V16c0-8.84-7.16-16-16-16z"
      }
    },
    "free": [
      "solid"
    ]
  },
  "arrow-alt-circle-down": {
    "changes": [
      "5.0.0"
    ],
    "ligatures": [],
    "search": {
      "terms": [
        "arrow-circle-o-down",
        "download"
      ]
    },
    "styles": [
      "solid",
      "regular"
    ],
    "unicode": "f358",
    "label": "Alternate Arrow Circle Down",
    "voted": false,
    "svg": {
      "solid": {
        "last_modified": 1546440861354,
        "raw": "<svg xmlns=\"http://www.w3.org/2000/svg\" viewBox=\"0 0 512 512\"><path d=\"M504 256c0 137-111 248-248 248S8 393 8 256 119 8 256 8s248 111 248 248zM212 140v116h-70.9c-10.7 0-16.1 13-8.5 20.5l114.9 114.3c4.7 4.7 12.2 4.7 16.9 0l114.9-114.3c7.6-7.6 2.2-20.5-8.5-20.5H300V140c0-6.6-5.4-12-12-12h-64c-6.6 0-12 5.4-12 12z\"/></svg>",
        "viewBox": [
          "0",
          "0",
          "512",
          "512"
        ],
        "width": 512,
        "height": 512,
        "path": "M504 256c0 137-111 248-248 248S8 393 8 256 119 8 256 8s248 111 248 248zM212 140v116h-70.9c-10.7 0-16.1 13-8.5 20.5l114.9 114.3c4.7 4.7 12.2 4.7 16.9 0l114.9-114.3c7.6-7.6 2.2-20.5-8.5-20.5H300V140c0-6.6-5.4-12-12-12h-64c-6.6 0-12 5.4-12 12z"
      },
      "regular": {
        "last_modified": 1546440861219,
        "raw": "<svg xmlns=\"http://www.w3.org/2000/svg\" viewBox=\"0 0 512 512\"><path d=\"M256 8C119 8 8 119 8 256s111 248 248 248 248-111 248-248S393 8 256 8zm0 448c-110.5 0-200-89.5-200-200S145.5 56 256 56s200 89.5 200 200-89.5 200-200 200zm-32-316v116h-67c-10.7 0-16 12.9-8.5 20.5l99 99c4.7 4.7 12.3 4.7 17 0l99-99c7.6-7.6 2.2-20.5-8.5-20.5h-67V140c0-6.6-5.4-12-12-12h-40c-6.6 0-12 5.4-12 12z\"/></svg>",
        "viewBox": [
          "0",
          "0",
          "512",
          "512"
        ],
        "width": 512,
        "height": 512,
        "path": "M256 8C119 8 8 119 8 256s111 248 248 248 248-111 248-248S393 8 256 8zm0 448c-110.5 0-200-89.5-200-200S145.5 56 256 56s200 89.5 200 200-89.5 200-200 200zm-32-316v116h-67c-10.7 0-16 12.9-8.5 20.5l99 99c4.7 4.7 12.3 4.7 17 0l99-99c7.6-7.6 2.2-20.5-8.5-20.5h-67V140c0-6.6-5.4-12-12-12h-40c-6.6 0-12 5.4-12 12z"
      }
    },
    "free": [
      "solid",
      "regular"
    ]
  },
  "arrow-alt-circle-left": {
    "changes": [
      "5.0.0"
    ],
    "ligatures": [],
    "search": {
      "terms": [
        "arrow-circle-o-left",
        "back",
        "previous"
      ]
    },
    "styles": [
      "solid",
      "regular"
    ],
    "unicode": "f359",
    "label": "Alternate Arrow Circle Left",
    "voted": false,
    "svg": {
      "solid": {
        "last_modified": 1546440861354,
        "raw": "<svg xmlns=\"http://www.w3.org/2000/svg\" viewBox=\"0 0 512 512\"><path d=\"M256 504C119 504 8 393 8 256S119 8 256 8s248 111 248 248-111 248-248 248zm116-292H256v-70.9c0-10.7-13-16.1-20.5-8.5L121.2 247.5c-4.7 4.7-4.7 12.2 0 16.9l114.3 114.9c7.6 7.6 20.5 2.2 20.5-8.5V300h116c6.6 0 12-5.4 12-12v-64c0-6.6-5.4-12-12-12z\"/></svg>",
        "viewBox": [
          "0",
          "0",
          "512",
          "512"
        ],
        "width": 512,
        "height": 512,
        "path": "M256 504C119 504 8 393 8 256S119 8 256 8s248 111 248 248-111 248-248 248zm116-292H256v-70.9c0-10.7-13-16.1-20.5-8.5L121.2 247.5c-4.7 4.7-4.7 12.2 0 16.9l114.3 114.9c7.6 7.6 20.5 2.2 20.5-8.5V300h116c6.6 0 12-5.4 12-12v-64c0-6.6-5.4-12-12-12z"
      },
      "regular": {
        "last_modified": 1546440861219,
        "raw": "<svg xmlns=\"http://www.w3.org/2000/svg\" viewBox=\"0 0 512 512\"><path d=\"M8 256c0 137 111 248 248 248s248-111 248-248S393 8 256 8 8 119 8 256zm448 0c0 110.5-89.5 200-200 200S56 366.5 56 256 145.5 56 256 56s200 89.5 200 200zm-72-20v40c0 6.6-5.4 12-12 12H256v67c0 10.7-12.9 16-20.5 8.5l-99-99c-4.7-4.7-4.7-12.3 0-17l99-99c7.6-7.6 20.5-2.2 20.5 8.5v67h116c6.6 0 12 5.4 12 12z\"/></svg>",
        "viewBox": [
          "0",
          "0",
          "512",
          "512"
        ],
        "width": 512,
        "height": 512,
        "path": "M8 256c0 137 111 248 248 248s248-111 248-248S393 8 256 8 8 119 8 256zm448 0c0 110.5-89.5 200-200 200S56 366.5 56 256 145.5 56 256 56s200 89.5 200 200zm-72-20v40c0 6.6-5.4 12-12 12H256v67c0 10.7-12.9 16-20.5 8.5l-99-99c-4.7-4.7-4.7-12.3 0-17l99-99c7.6-7.6 20.5-2.2 20.5 8.5v67h116c6.6 0 12 5.4 12 12z"
      }
    },
    "free": [
      "solid",
      "regular"
    ]
  },
  "arrow-alt-circle-right": {
    "changes": [
      "5.0.0"
    ],
    "ligatures": [],
    "search": {
      "terms": [
        "arrow-circle-o-right",
        "forward",
        "next"
      ]
    },
    "styles": [
      "solid",
      "regular"
    ],
    "unicode": "f35a",
    "label": "Alternate Arrow Circle Right",
    "voted": false,
    "svg": {
      "solid": {
        "last_modified": 1546440861355,
        "raw": "<svg xmlns=\"http://www.w3.org/2000/svg\" viewBox=\"0 0 512 512\"><path d=\"M256 8c137 0 248 111 248 248S393 504 256 504 8 393 8 256 119 8 256 8zM140 300h116v70.9c0 10.7 13 16.1 20.5 8.5l114.3-114.9c4.7-4.7 4.7-12.2 0-16.9l-114.3-115c-7.6-7.6-20.5-2.2-20.5 8.5V212H140c-6.6 0-12 5.4-12 12v64c0 6.6 5.4 12 12 12z\"/></svg>",
        "viewBox": [
          "0",
          "0",
          "512",
          "512"
        ],
        "width": 512,
        "height": 512,
        "path": "M256 8c137 0 248 111 248 248S393 504 256 504 8 393 8 256 119 8 256 8zM140 300h116v70.9c0 10.7 13 16.1 20.5 8.5l114.3-114.9c4.7-4.7 4.7-12.2 0-16.9l-114.3-115c-7.6-7.6-20.5-2.2-20.5 8.5V212H140c-6.6 0-12 5.4-12 12v64c0 6.6 5.4 12 12 12z"
      },
      "regular": {
        "last_modified": 1546440861219,
        "raw": "<svg xmlns=\"http://www.w3.org/2000/svg\" viewBox=\"0 0 512 512\"><path d=\"M504 256C504 119 393 8 256 8S8 119 8 256s111 248 248 248 248-111 248-248zm-448 0c0-110.5 89.5-200 200-200s200 89.5 200 200-89.5 200-200 200S56 366.5 56 256zm72 20v-40c0-6.6 5.4-12 12-12h116v-67c0-10.7 12.9-16 20.5-8.5l99 99c4.7 4.7 4.7 12.3 0 17l-99 99c-7.6 7.6-20.5 2.2-20.5-8.5v-67H140c-6.6 0-12-5.4-12-12z\"/></svg>",
        "viewBox": [
          "0",
          "0",
          "512",
          "512"
        ],
        "width": 512,
        "height": 512,
        "path": "M504 256C504 119 393 8 256 8S8 119 8 256s111 248 248 248 248-111 248-248zm-448 0c0-110.5 89.5-200 200-200s200 89.5 200 200-89.5 200-200 200S56 366.5 56 256zm72 20v-40c0-6.6 5.4-12 12-12h116v-67c0-10.7 12.9-16 20.5-8.5l99 99c4.7 4.7 4.7 12.3 0 17l-99 99c-7.6 7.6-20.5 2.2-20.5-8.5v-67H140c-6.6 0-12-5.4-12-12z"
      }
    },
    "free": [
      "solid",
      "regular"
    ]
  },
  "arrow-alt-circle-up": {
    "changes": [
      "5.0.0"
    ],
    "ligatures": [],
    "search": {
      "terms": [
        "arrow-circle-o-up"
      ]
    },
    "styles": [
      "solid",
      "regular"
    ],
    "unicode": "f35b",
    "label": "Alternate Arrow Circle Up",
    "voted": false,
    "svg": {
      "solid": {
        "last_modified": 1546440861355,
        "raw": "<svg xmlns=\"http://www.w3.org/2000/svg\" viewBox=\"0 0 512 512\"><path d=\"M8 256C8 119 119 8 256 8s248 111 248 248-111 248-248 248S8 393 8 256zm292 116V256h70.9c10.7 0 16.1-13 8.5-20.5L264.5 121.2c-4.7-4.7-12.2-4.7-16.9 0l-115 114.3c-7.6 7.6-2.2 20.5 8.5 20.5H212v116c0 6.6 5.4 12 12 12h64c6.6 0 12-5.4 12-12z\"/></svg>",
        "viewBox": [
          "0",
          "0",
          "512",
          "512"
        ],
        "width": 512,
        "height": 512,
        "path": "M8 256C8 119 119 8 256 8s248 111 248 248-111 248-248 248S8 393 8 256zm292 116V256h70.9c10.7 0 16.1-13 8.5-20.5L264.5 121.2c-4.7-4.7-12.2-4.7-16.9 0l-115 114.3c-7.6 7.6-2.2 20.5 8.5 20.5H212v116c0 6.6 5.4 12 12 12h64c6.6 0 12-5.4 12-12z"
      },
      "regular": {
        "last_modified": 1546440861219,
        "raw": "<svg xmlns=\"http://www.w3.org/2000/svg\" viewBox=\"0 0 512 512\"><path d=\"M256 504c137 0 248-111 248-248S393 8 256 8 8 119 8 256s111 248 248 248zm0-448c110.5 0 200 89.5 200 200s-89.5 200-200 200S56 366.5 56 256 145.5 56 256 56zm20 328h-40c-6.6 0-12-5.4-12-12V256h-67c-10.7 0-16-12.9-8.5-20.5l99-99c4.7-4.7 12.3-4.7 17 0l99 99c7.6 7.6 2.2 20.5-8.5 20.5h-67v116c0 6.6-5.4 12-12 12z\"/></svg>",
        "viewBox": [
          "0",
          "0",
          "512",
          "512"
        ],
        "width": 512,
        "height": 512,
        "path": "M256 504c137 0 248-111 248-248S393 8 256 8 8 119 8 256s111 248 248 248zm0-448c110.5 0 200 89.5 200 200s-89.5 200-200 200S56 366.5 56 256 145.5 56 256 56zm20 328h-40c-6.6 0-12-5.4-12-12V256h-67c-10.7 0-16-12.9-8.5-20.5l99-99c4.7-4.7 12.3-4.7 17 0l99 99c7.6 7.6 2.2 20.5-8.5 20.5h-67v116c0 6.6-5.4 12-12 12z"
      }
    },
    "free": [
      "solid",
      "regular"
    ]
  },
  "arrow-circle-down": {
    "changes": [
      "2",
      "5.0.0"
    ],
    "ligatures": [],
    "search": {
      "terms": [
        "download"
      ]
    },
    "styles": [
      "solid"
    ],
    "unicode": "f0ab",
    "label": "Arrow Circle Down",
    "voted": false,
    "svg": {
      "solid": {
        "last_modified": 1546440861356,
        "raw": "<svg xmlns=\"http://www.w3.org/2000/svg\" viewBox=\"0 0 512 512\"><path d=\"M504 256c0 137-111 248-248 248S8 393 8 256 119 8 256 8s248 111 248 248zm-143.6-28.9L288 302.6V120c0-13.3-10.7-24-24-24h-16c-13.3 0-24 10.7-24 24v182.6l-72.4-75.5c-9.3-9.7-24.8-9.9-34.3-.4l-10.9 11c-9.4 9.4-9.4 24.6 0 33.9L239 404.3c9.4 9.4 24.6 9.4 33.9 0l132.7-132.7c9.4-9.4 9.4-24.6 0-33.9l-10.9-11c-9.5-9.5-25-9.3-34.3.4z\"/></svg>",
        "viewBox": [
          "0",
          "0",
          "512",
          "512"
        ],
        "width": 512,
        "height": 512,
        "path": "M504 256c0 137-111 248-248 248S8 393 8 256 119 8 256 8s248 111 248 248zm-143.6-28.9L288 302.6V120c0-13.3-10.7-24-24-24h-16c-13.3 0-24 10.7-24 24v182.6l-72.4-75.5c-9.3-9.7-24.8-9.9-34.3-.4l-10.9 11c-9.4 9.4-9.4 24.6 0 33.9L239 404.3c9.4 9.4 24.6 9.4 33.9 0l132.7-132.7c9.4-9.4 9.4-24.6 0-33.9l-10.9-11c-9.5-9.5-25-9.3-34.3.4z"
      }
    },
    "free": [
      "solid"
    ]
  },
  "arrow-circle-left": {
    "changes": [
      "2",
      "5.0.0"
    ],
    "ligatures": [],
    "search": {
      "terms": [
        "back",
        "previous"
      ]
    },
    "styles": [
      "solid"
    ],
    "unicode": "f0a8",
    "label": "Arrow Circle Left",
    "voted": false,
    "svg": {
      "solid": {
        "last_modified": 1546440861356,
        "raw": "<svg xmlns=\"http://www.w3.org/2000/svg\" viewBox=\"0 0 512 512\"><path d=\"M256 504C119 504 8 393 8 256S119 8 256 8s248 111 248 248-111 248-248 248zm28.9-143.6L209.4 288H392c13.3 0 24-10.7 24-24v-16c0-13.3-10.7-24-24-24H209.4l75.5-72.4c9.7-9.3 9.9-24.8.4-34.3l-11-10.9c-9.4-9.4-24.6-9.4-33.9 0L107.7 239c-9.4 9.4-9.4 24.6 0 33.9l132.7 132.7c9.4 9.4 24.6 9.4 33.9 0l11-10.9c9.5-9.5 9.3-25-.4-34.3z\"/></svg>",
        "viewBox": [
          "0",
          "0",
          "512",
          "512"
        ],
        "width": 512,
        "height": 512,
        "path": "M256 504C119 504 8 393 8 256S119 8 256 8s248 111 248 248-111 248-248 248zm28.9-143.6L209.4 288H392c13.3 0 24-10.7 24-24v-16c0-13.3-10.7-24-24-24H209.4l75.5-72.4c9.7-9.3 9.9-24.8.4-34.3l-11-10.9c-9.4-9.4-24.6-9.4-33.9 0L107.7 239c-9.4 9.4-9.4 24.6 0 33.9l132.7 132.7c9.4 9.4 24.6 9.4 33.9 0l11-10.9c9.5-9.5 9.3-25-.4-34.3z"
      }
    },
    "free": [
      "solid"
    ]
  },
  "arrow-circle-right": {
    "changes": [
      "2",
      "5.0.0"
    ],
    "ligatures": [],
    "search": {
      "terms": [
        "forward",
        "next"
      ]
    },
    "styles": [
      "solid"
    ],
    "unicode": "f0a9",
    "label": "Arrow Circle Right",
    "voted": false,
    "svg": {
      "solid": {
        "last_modified": 1546440861356,
        "raw": "<svg xmlns=\"http://www.w3.org/2000/svg\" viewBox=\"0 0 512 512\"><path d=\"M256 8c137 0 248 111 248 248S393 504 256 504 8 393 8 256 119 8 256 8zm-28.9 143.6l75.5 72.4H120c-13.3 0-24 10.7-24 24v16c0 13.3 10.7 24 24 24h182.6l-75.5 72.4c-9.7 9.3-9.9 24.8-.4 34.3l11 10.9c9.4 9.4 24.6 9.4 33.9 0L404.3 273c9.4-9.4 9.4-24.6 0-33.9L271.6 106.3c-9.4-9.4-24.6-9.4-33.9 0l-11 10.9c-9.5 9.6-9.3 25.1.4 34.4z\"/></svg>",
        "viewBox": [
          "0",
          "0",
          "512",
          "512"
        ],
        "width": 512,
        "height": 512,
        "path": "M256 8c137 0 248 111 248 248S393 504 256 504 8 393 8 256 119 8 256 8zm-28.9 143.6l75.5 72.4H120c-13.3 0-24 10.7-24 24v16c0 13.3 10.7 24 24 24h182.6l-75.5 72.4c-9.7 9.3-9.9 24.8-.4 34.3l11 10.9c9.4 9.4 24.6 9.4 33.9 0L404.3 273c9.4-9.4 9.4-24.6 0-33.9L271.6 106.3c-9.4-9.4-24.6-9.4-33.9 0l-11 10.9c-9.5 9.6-9.3 25.1.4 34.4z"
      }
    },
    "free": [
      "solid"
    ]
  },
  "arrow-circle-up": {
    "changes": [
      "2",
      "5.0.0"
    ],
    "ligatures": [],
    "search": {
      "terms": [
        "upload"
      ]
    },
    "styles": [
      "solid"
    ],
    "unicode": "f0aa",
    "label": "Arrow Circle Up",
    "voted": false,
    "svg": {
      "solid": {
        "last_modified": 1546440861356,
        "raw": "<svg xmlns=\"http://www.w3.org/2000/svg\" viewBox=\"0 0 512 512\"><path d=\"M8 256C8 119 119 8 256 8s248 111 248 248-111 248-248 248S8 393 8 256zm143.6 28.9l72.4-75.5V392c0 13.3 10.7 24 24 24h16c13.3 0 24-10.7 24-24V209.4l72.4 75.5c9.3 9.7 24.8 9.9 34.3.4l10.9-11c9.4-9.4 9.4-24.6 0-33.9L273 107.7c-9.4-9.4-24.6-9.4-33.9 0L106.3 240.4c-9.4 9.4-9.4 24.6 0 33.9l10.9 11c9.6 9.5 25.1 9.3 34.4-.4z\"/></svg>",
        "viewBox": [
          "0",
          "0",
          "512",
          "512"
        ],
        "width": 512,
        "height": 512,
        "path": "M8 256C8 119 119 8 256 8s248 111 248 248-111 248-248 248S8 393 8 256zm143.6 28.9l72.4-75.5V392c0 13.3 10.7 24 24 24h16c13.3 0 24-10.7 24-24V209.4l72.4 75.5c9.3 9.7 24.8 9.9 34.3.4l10.9-11c9.4-9.4 9.4-24.6 0-33.9L273 107.7c-9.4-9.4-24.6-9.4-33.9 0L106.3 240.4c-9.4 9.4-9.4 24.6 0 33.9l10.9 11c9.6 9.5 25.1 9.3 34.4-.4z"
      }
    },
    "free": [
      "solid"
    ]
  },
  "arrow-down": {
    "changes": [
      "1",
      "5.0.0"
    ],
    "ligatures": [],
    "search": {
      "terms": [
        "download"
      ]
    },
    "styles": [
      "solid"
    ],
    "unicode": "f063",
    "label": "arrow-down",
    "voted": false,
    "svg": {
      "solid": {
        "last_modified": 1546440861356,
        "raw": "<svg xmlns=\"http://www.w3.org/2000/svg\" viewBox=\"0 0 448 512\"><path d=\"M413.1 222.5l22.2 22.2c9.4 9.4 9.4 24.6 0 33.9L241 473c-9.4 9.4-24.6 9.4-33.9 0L12.7 278.6c-9.4-9.4-9.4-24.6 0-33.9l22.2-22.2c9.5-9.5 25-9.3 34.3.4L184 343.4V56c0-13.3 10.7-24 24-24h32c13.3 0 24 10.7 24 24v287.4l114.8-120.5c9.3-9.8 24.8-10 34.3-.4z\"/></svg>",
        "viewBox": [
          "0",
          "0",
          "448",
          "512"
        ],
        "width": 448,
        "height": 512,
        "path": "M413.1 222.5l22.2 22.2c9.4 9.4 9.4 24.6 0 33.9L241 473c-9.4 9.4-24.6 9.4-33.9 0L12.7 278.6c-9.4-9.4-9.4-24.6 0-33.9l22.2-22.2c9.5-9.5 25-9.3 34.3.4L184 343.4V56c0-13.3 10.7-24 24-24h32c13.3 0 24 10.7 24 24v287.4l114.8-120.5c9.3-9.8 24.8-10 34.3-.4z"
      }
    },
    "free": [
      "solid"
    ]
  },
  "arrow-left": {
    "changes": [
      "1",
      "5.0.0"
    ],
    "ligatures": [],
    "search": {
      "terms": [
        "back",
        "previous"
      ]
    },
    "styles": [
      "solid"
    ],
    "unicode": "f060",
    "label": "arrow-left",
    "voted": false,
    "svg": {
      "solid": {
        "last_modified": 1546440861357,
        "raw": "<svg xmlns=\"http://www.w3.org/2000/svg\" viewBox=\"0 0 448 512\"><path d=\"M257.5 445.1l-22.2 22.2c-9.4 9.4-24.6 9.4-33.9 0L7 273c-9.4-9.4-9.4-24.6 0-33.9L201.4 44.7c9.4-9.4 24.6-9.4 33.9 0l22.2 22.2c9.5 9.5 9.3 25-.4 34.3L136.6 216H424c13.3 0 24 10.7 24 24v32c0 13.3-10.7 24-24 24H136.6l120.5 114.8c9.8 9.3 10 24.8.4 34.3z\"/></svg>",
        "viewBox": [
          "0",
          "0",
          "448",
          "512"
        ],
        "width": 448,
        "height": 512,
        "path": "M257.5 445.1l-22.2 22.2c-9.4 9.4-24.6 9.4-33.9 0L7 273c-9.4-9.4-9.4-24.6 0-33.9L201.4 44.7c9.4-9.4 24.6-9.4 33.9 0l22.2 22.2c9.5 9.5 9.3 25-.4 34.3L136.6 216H424c13.3 0 24 10.7 24 24v32c0 13.3-10.7 24-24 24H136.6l120.5 114.8c9.8 9.3 10 24.8.4 34.3z"
      }
    },
    "free": [
      "solid"
    ]
  },
  "arrow-right": {
    "changes": [
      "1",
      "5.0.0"
    ],
    "ligatures": [],
    "search": {
      "terms": [
        "forward",
        "next"
      ]
    },
    "styles": [
      "solid"
    ],
    "unicode": "f061",
    "label": "arrow-right",
    "voted": false,
    "svg": {
      "solid": {
        "last_modified": 1546440861357,
        "raw": "<svg xmlns=\"http://www.w3.org/2000/svg\" viewBox=\"0 0 448 512\"><path d=\"M190.5 66.9l22.2-22.2c9.4-9.4 24.6-9.4 33.9 0L441 239c9.4 9.4 9.4 24.6 0 33.9L246.6 467.3c-9.4 9.4-24.6 9.4-33.9 0l-22.2-22.2c-9.5-9.5-9.3-25 .4-34.3L311.4 296H24c-13.3 0-24-10.7-24-24v-32c0-13.3 10.7-24 24-24h287.4L190.9 101.2c-9.8-9.3-10-24.8-.4-34.3z\"/></svg>",
        "viewBox": [
          "0",
          "0",
          "448",
          "512"
        ],
        "width": 448,
        "height": 512,
        "path": "M190.5 66.9l22.2-22.2c9.4-9.4 24.6-9.4 33.9 0L441 239c9.4 9.4 9.4 24.6 0 33.9L246.6 467.3c-9.4 9.4-24.6 9.4-33.9 0l-22.2-22.2c-9.5-9.5-9.3-25 .4-34.3L311.4 296H24c-13.3 0-24-10.7-24-24v-32c0-13.3 10.7-24 24-24h287.4L190.9 101.2c-9.8-9.3-10-24.8-.4-34.3z"
      }
    },
    "free": [
      "solid"
    ]
  },
  "arrow-up": {
    "changes": [
      "1",
      "5.0.0"
    ],
    "ligatures": [],
    "search": {
      "terms": [
        "forward",
        "upload"
      ]
    },
    "styles": [
      "solid"
    ],
    "unicode": "f062",
    "label": "arrow-up",
    "voted": false,
    "svg": {
      "solid": {
        "last_modified": 1546440861358,
        "raw": "<svg xmlns=\"http://www.w3.org/2000/svg\" viewBox=\"0 0 448 512\"><path d=\"M34.9 289.5l-22.2-22.2c-9.4-9.4-9.4-24.6 0-33.9L207 39c9.4-9.4 24.6-9.4 33.9 0l194.3 194.3c9.4 9.4 9.4 24.6 0 33.9L413 289.4c-9.5 9.5-25 9.3-34.3-.4L264 168.6V456c0 13.3-10.7 24-24 24h-32c-13.3 0-24-10.7-24-24V168.6L69.2 289.1c-9.3 9.8-24.8 10-34.3.4z\"/></svg>",
        "viewBox": [
          "0",
          "0",
          "448",
          "512"
        ],
        "width": 448,
        "height": 512,
        "path": "M34.9 289.5l-22.2-22.2c-9.4-9.4-9.4-24.6 0-33.9L207 39c9.4-9.4 24.6-9.4 33.9 0l194.3 194.3c9.4 9.4 9.4 24.6 0 33.9L413 289.4c-9.5 9.5-25 9.3-34.3-.4L264 168.6V456c0 13.3-10.7 24-24 24h-32c-13.3 0-24-10.7-24-24V168.6L69.2 289.1c-9.3 9.8-24.8 10-34.3.4z"
      }
    },
    "free": [
      "solid"
    ]
  },
  "arrows-alt": {
    "changes": [
      "2",
      "5.0.0"
    ],
    "ligatures": [],
    "search": {
      "terms": [
        "arrow",
        "arrows",
        "bigger",
        "enlarge",
        "expand",
        "fullscreen",
        "move",
        "position",
        "reorder",
        "resize"
      ]
    },
    "styles": [
      "solid"
    ],
    "unicode": "f0b2",
    "label": "Alternate Arrows",
    "voted": false,
    "svg": {
      "solid": {
        "last_modified": 1546440861358,
        "raw": "<svg xmlns=\"http://www.w3.org/2000/svg\" viewBox=\"0 0 512 512\"><path d=\"M352.201 425.775l-79.196 79.196c-9.373 9.373-24.568 9.373-33.941 0l-79.196-79.196c-15.119-15.119-4.411-40.971 16.971-40.97h51.162L228 284H127.196v51.162c0 21.382-25.851 32.09-40.971 16.971L7.029 272.937c-9.373-9.373-9.373-24.569 0-33.941L86.225 159.8c15.119-15.119 40.971-4.411 40.971 16.971V228H228V127.196h-51.23c-21.382 0-32.09-25.851-16.971-40.971l79.196-79.196c9.373-9.373 24.568-9.373 33.941 0l79.196 79.196c15.119 15.119 4.411 40.971-16.971 40.971h-51.162V228h100.804v-51.162c0-21.382 25.851-32.09 40.97-16.971l79.196 79.196c9.373 9.373 9.373 24.569 0 33.941L425.773 352.2c-15.119 15.119-40.971 4.411-40.97-16.971V284H284v100.804h51.23c21.382 0 32.09 25.851 16.971 40.971z\"/></svg>",
        "viewBox": [
          "0",
          "0",
          "512",
          "512"
        ],
        "width": 512,
        "height": 512,
        "path": "M352.201 425.775l-79.196 79.196c-9.373 9.373-24.568 9.373-33.941 0l-79.196-79.196c-15.119-15.119-4.411-40.971 16.971-40.97h51.162L228 284H127.196v51.162c0 21.382-25.851 32.09-40.971 16.971L7.029 272.937c-9.373-9.373-9.373-24.569 0-33.941L86.225 159.8c15.119-15.119 40.971-4.411 40.971 16.971V228H228V127.196h-51.23c-21.382 0-32.09-25.851-16.971-40.971l79.196-79.196c9.373-9.373 24.568-9.373 33.941 0l79.196 79.196c15.119 15.119 4.411 40.971-16.971 40.971h-51.162V228h100.804v-51.162c0-21.382 25.851-32.09 40.97-16.971l79.196 79.196c9.373 9.373 9.373 24.569 0 33.941L425.773 352.2c-15.119 15.119-40.971 4.411-40.97-16.971V284H284v100.804h51.23c21.382 0 32.09 25.851 16.971 40.971z"
      }
    },
    "free": [
      "solid"
    ]
  },
  "arrows-alt-h": {
    "changes": [
      "5.0.0"
    ],
    "ligatures": [],
    "search": {
      "terms": [
        "arrows-h",
        "expand",
        "horizontal",
        "landscape",
        "resize",
        "wide"
      ]
    },
    "styles": [
      "solid"
    ],
    "unicode": "f337",
    "label": "Alternate Arrows Horizontal",
    "voted": false,
    "svg": {
      "solid": {
        "last_modified": 1546440861358,
        "raw": "<svg xmlns=\"http://www.w3.org/2000/svg\" viewBox=\"0 0 512 512\"><path d=\"M377.941 169.941V216H134.059v-46.059c0-21.382-25.851-32.09-40.971-16.971L7.029 239.029c-9.373 9.373-9.373 24.568 0 33.941l86.059 86.059c15.119 15.119 40.971 4.411 40.971-16.971V296h243.882v46.059c0 21.382 25.851 32.09 40.971 16.971l86.059-86.059c9.373-9.373 9.373-24.568 0-33.941l-86.059-86.059c-15.119-15.12-40.971-4.412-40.971 16.97z\"/></svg>",
        "viewBox": [
          "0",
          "0",
          "512",
          "512"
        ],
        "width": 512,
        "height": 512,
        "path": "M377.941 169.941V216H134.059v-46.059c0-21.382-25.851-32.09-40.971-16.971L7.029 239.029c-9.373 9.373-9.373 24.568 0 33.941l86.059 86.059c15.119 15.119 40.971 4.411 40.971-16.971V296h243.882v46.059c0 21.382 25.851 32.09 40.971 16.971l86.059-86.059c9.373-9.373 9.373-24.568 0-33.941l-86.059-86.059c-15.119-15.12-40.971-4.412-40.971 16.97z"
      }
    },
    "free": [
      "solid"
    ]
  },
  "arrows-alt-v": {
    "changes": [
      "5.0.0",
      "5.11.0"
    ],
    "ligatures": [],
    "search": {
      "terms": [
        "arrows-v",
        "expand",
        "portrait",
        "resize",
        "tall",
        "vertical"
      ]
    },
    "styles": [
      "solid"
    ],
    "unicode": "f338",
    "label": "Alternate Arrows Vertical",
    "voted": false,
    "svg": {
      "solid": {
        "last_modified": 1546440861358,
        "raw": "<svg xmlns=\"http://www.w3.org/2000/svg\" viewBox=\"0 0 256 512\"><path d=\"M214.059 377.941H168V134.059h46.059c21.382 0 32.09-25.851 16.971-40.971L144.971 7.029c-9.373-9.373-24.568-9.373-33.941 0L24.971 93.088c-15.119 15.119-4.411 40.971 16.971 40.971H88v243.882H41.941c-21.382 0-32.09 25.851-16.971 40.971l86.059 86.059c9.373 9.373 24.568 9.373 33.941 0l86.059-86.059c15.12-15.119 4.412-40.971-16.97-40.971z\"/></svg>",
        "viewBox": [
          "0",
          "0",
          "256",
          "512"
        ],
        "width": 256,
        "height": 512,
        "path": "M214.059 377.941H168V134.059h46.059c21.382 0 32.09-25.851 16.971-40.971L144.971 7.029c-9.373-9.373-24.568-9.373-33.941 0L24.971 93.088c-15.119 15.119-4.411 40.971 16.971 40.971H88v243.882H41.941c-21.382 0-32.09 25.851-16.971 40.971l86.059 86.059c9.373 9.373 24.568 9.373 33.941 0l86.059-86.059c15.12-15.119 4.412-40.971-16.97-40.971z"
      }
    },
    "free": [
      "solid"
    ]
  },
  "artstation": {
    "changes": [
      "5.6.0",
      "5.8.0"
    ],
    "ligatures": [],
    "search": {
      "terms": []
    },
    "styles": [
      "brands"
    ],
    "unicode": "f77a",
    "label": "Artstation",
    "voted": true,
    "svg": {
      "brands": {
        "last_modified": 1558987775892,
        "raw": "<svg xmlns=\"http://www.w3.org/2000/svg\" viewBox=\"0 0 512 512\"><path d=\"M2 377.4l43 74.3A51.35 51.35 0 0 0 90.9 480h285.4l-59.2-102.6zM501.8 350L335.6 59.3A51.38 51.38 0 0 0 290.2 32h-88.4l257.3 447.6 40.7-70.5c1.9-3.2 21-29.7 2-59.1zM275 304.5l-115.5-200L44 304.5z\"/></svg>",
        "viewBox": [
          "0",
          "0",
          "512",
          "512"
        ],
        "width": 512,
        "height": 512,
        "path": "M2 377.4l43 74.3A51.35 51.35 0 0 0 90.9 480h285.4l-59.2-102.6zM501.8 350L335.6 59.3A51.38 51.38 0 0 0 290.2 32h-88.4l257.3 447.6 40.7-70.5c1.9-3.2 21-29.7 2-59.1zM275 304.5l-115.5-200L44 304.5z"
      }
    },
    "free": [
      "brands"
    ]
  },
  "assistive-listening-systems": {
    "changes": [
      "4.6",
      "5.0.0"
    ],
    "ligatures": [],
    "search": {
      "terms": [
        "amplify",
        "audio",
        "deaf",
        "ear",
        "headset",
        "hearing",
        "sound"
      ]
    },
    "styles": [
      "solid"
    ],
    "unicode": "f2a2",
    "label": "Assistive Listening Systems",
    "voted": false,
    "svg": {
      "solid": {
        "last_modified": 1546440861358,
        "raw": "<svg xmlns=\"http://www.w3.org/2000/svg\" viewBox=\"0 0 512 512\"><path d=\"M216 260c0 15.464-12.536 28-28 28s-28-12.536-28-28c0-44.112 35.888-80 80-80s80 35.888 80 80c0 15.464-12.536 28-28 28s-28-12.536-28-28c0-13.234-10.767-24-24-24s-24 10.766-24 24zm24-176c-97.047 0-176 78.953-176 176 0 15.464 12.536 28 28 28s28-12.536 28-28c0-66.168 53.832-120 120-120s120 53.832 120 120c0 75.164-71.009 70.311-71.997 143.622L288 404c0 28.673-23.327 52-52 52-15.464 0-28 12.536-28 28s12.536 28 28 28c59.475 0 107.876-48.328 108-107.774.595-34.428 72-48.24 72-144.226 0-97.047-78.953-176-176-176zm-80 236c-17.673 0-32 14.327-32 32s14.327 32 32 32 32-14.327 32-32-14.327-32-32-32zM32 448c-17.673 0-32 14.327-32 32s14.327 32 32 32 32-14.327 32-32-14.327-32-32-32zm480-187.993c0-1.518-.012-3.025-.045-4.531C510.076 140.525 436.157 38.47 327.994 1.511c-14.633-4.998-30.549 2.809-35.55 17.442-5 14.633 2.81 30.549 17.442 35.55 85.906 29.354 144.61 110.513 146.077 201.953l.003.188c.026 1.118.033 2.236.033 3.363 0 15.464 12.536 28 28 28s28.001-12.536 28.001-28zM152.971 439.029l-80-80L39.03 392.97l80 80 33.941-33.941z\"/></svg>",
        "viewBox": [
          "0",
          "0",
          "512",
          "512"
        ],
        "width": 512,
        "height": 512,
        "path": "M216 260c0 15.464-12.536 28-28 28s-28-12.536-28-28c0-44.112 35.888-80 80-80s80 35.888 80 80c0 15.464-12.536 28-28 28s-28-12.536-28-28c0-13.234-10.767-24-24-24s-24 10.766-24 24zm24-176c-97.047 0-176 78.953-176 176 0 15.464 12.536 28 28 28s28-12.536 28-28c0-66.168 53.832-120 120-120s120 53.832 120 120c0 75.164-71.009 70.311-71.997 143.622L288 404c0 28.673-23.327 52-52 52-15.464 0-28 12.536-28 28s12.536 28 28 28c59.475 0 107.876-48.328 108-107.774.595-34.428 72-48.24 72-144.226 0-97.047-78.953-176-176-176zm-80 236c-17.673 0-32 14.327-32 32s14.327 32 32 32 32-14.327 32-32-14.327-32-32-32zM32 448c-17.673 0-32 14.327-32 32s14.327 32 32 32 32-14.327 32-32-14.327-32-32-32zm480-187.993c0-1.518-.012-3.025-.045-4.531C510.076 140.525 436.157 38.47 327.994 1.511c-14.633-4.998-30.549 2.809-35.55 17.442-5 14.633 2.81 30.549 17.442 35.55 85.906 29.354 144.61 110.513 146.077 201.953l.003.188c.026 1.118.033 2.236.033 3.363 0 15.464 12.536 28 28 28s28.001-12.536 28.001-28zM152.971 439.029l-80-80L39.03 392.97l80 80 33.941-33.941z"
      }
    },
    "free": [
      "solid"
    ]
  },
  "asterisk": {
    "changes": [
      "1",
      "5.0.0"
    ],
    "ligatures": [],
    "search": {
      "terms": [
        "annotation",
        "details",
        "reference",
        "star"
      ]
    },
    "styles": [
      "solid"
    ],
    "unicode": "f069",
    "label": "asterisk",
    "voted": false,
    "svg": {
      "solid": {
        "last_modified": 1546440861358,
        "raw": "<svg xmlns=\"http://www.w3.org/2000/svg\" viewBox=\"0 0 512 512\"><path d=\"M478.21 334.093L336 256l142.21-78.093c11.795-6.477 15.961-21.384 9.232-33.037l-19.48-33.741c-6.728-11.653-21.72-15.499-33.227-8.523L296 186.718l3.475-162.204C299.763 11.061 288.937 0 275.48 0h-38.96c-13.456 0-24.283 11.061-23.994 24.514L216 186.718 77.265 102.607c-11.506-6.976-26.499-3.13-33.227 8.523l-19.48 33.741c-6.728 11.653-2.562 26.56 9.233 33.037L176 256 33.79 334.093c-11.795 6.477-15.961 21.384-9.232 33.037l19.48 33.741c6.728 11.653 21.721 15.499 33.227 8.523L216 325.282l-3.475 162.204C212.237 500.939 223.064 512 236.52 512h38.961c13.456 0 24.283-11.061 23.995-24.514L296 325.282l138.735 84.111c11.506 6.976 26.499 3.13 33.227-8.523l19.48-33.741c6.728-11.653 2.563-26.559-9.232-33.036z\"/></svg>",
        "viewBox": [
          "0",
          "0",
          "512",
          "512"
        ],
        "width": 512,
        "height": 512,
        "path": "M478.21 334.093L336 256l142.21-78.093c11.795-6.477 15.961-21.384 9.232-33.037l-19.48-33.741c-6.728-11.653-21.72-15.499-33.227-8.523L296 186.718l3.475-162.204C299.763 11.061 288.937 0 275.48 0h-38.96c-13.456 0-24.283 11.061-23.994 24.514L216 186.718 77.265 102.607c-11.506-6.976-26.499-3.13-33.227 8.523l-19.48 33.741c-6.728 11.653-2.562 26.56 9.233 33.037L176 256 33.79 334.093c-11.795 6.477-15.961 21.384-9.232 33.037l19.48 33.741c6.728 11.653 21.721 15.499 33.227 8.523L216 325.282l-3.475 162.204C212.237 500.939 223.064 512 236.52 512h38.961c13.456 0 24.283-11.061 23.995-24.514L296 325.282l138.735 84.111c11.506 6.976 26.499 3.13 33.227-8.523l19.48-33.741c6.728-11.653 2.563-26.559-9.232-33.036z"
      }
    },
    "free": [
      "solid"
    ]
  },
  "asymmetrik": {
    "changes": [
      "5.0.0"
    ],
    "ligatures": [],
    "search": {
      "terms": []
    },
    "styles": [
      "brands"
    ],
    "unicode": "f372",
    "label": "Asymmetrik, Ltd.",
    "voted": false,
    "svg": {
      "brands": {
        "last_modified": 1546440860966,
        "raw": "<svg xmlns=\"http://www.w3.org/2000/svg\" viewBox=\"0 0 576 512\"><path d=\"M517.5 309.2c38.8-40 58.1-80 58.5-116.1.8-65.5-59.4-118.2-169.4-135C277.9 38.4 118.1 73.6 0 140.5 52 114 110.6 92.3 170.7 82.3c74.5-20.5 153-25.4 221.3-14.8C544.5 91.3 588.8 195 490.8 299.2c-10.2 10.8-22 21.1-35 30.6L304.9 103.4 114.7 388.9c-65.6-29.4-76.5-90.2-19.1-151.2 20.8-22.2 48.3-41.9 79.5-58.1 20-12.2 39.7-22.6 62-30.7-65.1 20.3-122.7 52.9-161.6 92.9-27.7 28.6-41.4 57.1-41.7 82.9-.5 35.1 23.4 65.1 68.4 83l-34.5 51.7h101.6l22-34.4c22.2 1 45.3 0 68.6-2.7l-22.8 37.1h135.5L340 406.3c18.6-5.3 36.9-11.5 54.5-18.7l45.9 71.8H542L468.6 349c18.5-12.1 35-25.5 48.9-39.8zm-187.6 80.5l-25-40.6-32.7 53.3c-23.4 3.5-46.7 5.1-69.2 4.4l101.9-159.3 78.7 123c-17.2 7.4-35.3 13.9-53.7 19.2z\"/></svg>",
        "viewBox": [
          "0",
          "0",
          "576",
          "512"
        ],
        "width": 576,
        "height": 512,
        "path": "M517.5 309.2c38.8-40 58.1-80 58.5-116.1.8-65.5-59.4-118.2-169.4-135C277.9 38.4 118.1 73.6 0 140.5 52 114 110.6 92.3 170.7 82.3c74.5-20.5 153-25.4 221.3-14.8C544.5 91.3 588.8 195 490.8 299.2c-10.2 10.8-22 21.1-35 30.6L304.9 103.4 114.7 388.9c-65.6-29.4-76.5-90.2-19.1-151.2 20.8-22.2 48.3-41.9 79.5-58.1 20-12.2 39.7-22.6 62-30.7-65.1 20.3-122.7 52.9-161.6 92.9-27.7 28.6-41.4 57.1-41.7 82.9-.5 35.1 23.4 65.1 68.4 83l-34.5 51.7h101.6l22-34.4c22.2 1 45.3 0 68.6-2.7l-22.8 37.1h135.5L340 406.3c18.6-5.3 36.9-11.5 54.5-18.7l45.9 71.8H542L468.6 349c18.5-12.1 35-25.5 48.9-39.8zm-187.6 80.5l-25-40.6-32.7 53.3c-23.4 3.5-46.7 5.1-69.2 4.4l101.9-159.3 78.7 123c-17.2 7.4-35.3 13.9-53.7 19.2z"
      }
    },
    "free": [
      "brands"
    ]
  },
  "at": {
    "changes": [
      "4.2",
      "5.0.0"
    ],
    "ligatures": [],
    "search": {
      "terms": [
        "address",
        "author",
        "e-mail",
        "email",
        "handle"
      ]
    },
    "styles": [
      "solid"
    ],
    "unicode": "f1fa",
    "label": "At",
    "voted": false,
    "svg": {
      "solid": {
        "last_modified": 1546440861358,
        "raw": "<svg xmlns=\"http://www.w3.org/2000/svg\" viewBox=\"0 0 512 512\"><path d=\"M256 8C118.941 8 8 118.919 8 256c0 137.059 110.919 248 248 248 48.154 0 95.342-14.14 135.408-40.223 12.005-7.815 14.625-24.288 5.552-35.372l-10.177-12.433c-7.671-9.371-21.179-11.667-31.373-5.129C325.92 429.757 291.314 440 256 440c-101.458 0-184-82.542-184-184S154.542 72 256 72c100.139 0 184 57.619 184 160 0 38.786-21.093 79.742-58.17 83.693-17.349-.454-16.91-12.857-13.476-30.024l23.433-121.11C394.653 149.75 383.308 136 368.225 136h-44.981a13.518 13.518 0 0 0-13.432 11.993l-.01.092c-14.697-17.901-40.448-21.775-59.971-21.775-74.58 0-137.831 62.234-137.831 151.46 0 65.303 36.785 105.87 96 105.87 26.984 0 57.369-15.637 74.991-38.333 9.522 34.104 40.613 34.103 70.71 34.103C462.609 379.41 504 307.798 504 232 504 95.653 394.023 8 256 8zm-21.68 304.43c-22.249 0-36.07-15.623-36.07-40.771 0-44.993 30.779-72.729 58.63-72.729 22.292 0 35.601 15.241 35.601 40.77 0 45.061-33.875 72.73-58.161 72.73z\"/></svg>",
        "viewBox": [
          "0",
          "0",
          "512",
          "512"
        ],
        "width": 512,
        "height": 512,
        "path": "M256 8C118.941 8 8 118.919 8 256c0 137.059 110.919 248 248 248 48.154 0 95.342-14.14 135.408-40.223 12.005-7.815 14.625-24.288 5.552-35.372l-10.177-12.433c-7.671-9.371-21.179-11.667-31.373-5.129C325.92 429.757 291.314 440 256 440c-101.458 0-184-82.542-184-184S154.542 72 256 72c100.139 0 184 57.619 184 160 0 38.786-21.093 79.742-58.17 83.693-17.349-.454-16.91-12.857-13.476-30.024l23.433-121.11C394.653 149.75 383.308 136 368.225 136h-44.981a13.518 13.518 0 0 0-13.432 11.993l-.01.092c-14.697-17.901-40.448-21.775-59.971-21.775-74.58 0-137.831 62.234-137.831 151.46 0 65.303 36.785 105.87 96 105.87 26.984 0 57.369-15.637 74.991-38.333 9.522 34.104 40.613 34.103 70.71 34.103C462.609 379.41 504 307.798 504 232 504 95.653 394.023 8 256 8zm-21.68 304.43c-22.249 0-36.07-15.623-36.07-40.771 0-44.993 30.779-72.729 58.63-72.729 22.292 0 35.601 15.241 35.601 40.77 0 45.061-33.875 72.73-58.161 72.73z"
      }
    },
    "free": [
      "solid"
    ]
  },
  "atlas": {
    "changes": [
      "5.1.0"
    ],
    "ligatures": [],
    "search": {
      "terms": [
        "book",
        "directions",
        "geography",
        "globe",
        "map",
        "travel",
        "wayfinding"
      ]
    },
    "styles": [
      "solid"
    ],
    "unicode": "f558",
    "label": "Atlas",
    "voted": false,
    "svg": {
      "solid": {
        "last_modified": 1546440861359,
        "raw": "<svg xmlns=\"http://www.w3.org/2000/svg\" viewBox=\"0 0 448 512\"><path d=\"M318.38 208h-39.09c-1.49 27.03-6.54 51.35-14.21 70.41 27.71-13.24 48.02-39.19 53.3-70.41zm0-32c-5.29-31.22-25.59-57.17-53.3-70.41 7.68 19.06 12.72 43.38 14.21 70.41h39.09zM224 97.31c-7.69 7.45-20.77 34.42-23.43 78.69h46.87c-2.67-44.26-15.75-71.24-23.44-78.69zm-41.08 8.28c-27.71 13.24-48.02 39.19-53.3 70.41h39.09c1.49-27.03 6.53-51.35 14.21-70.41zm0 172.82c-7.68-19.06-12.72-43.38-14.21-70.41h-39.09c5.28 31.22 25.59 57.17 53.3 70.41zM247.43 208h-46.87c2.66 44.26 15.74 71.24 23.43 78.69 7.7-7.45 20.78-34.43 23.44-78.69zM448 358.4V25.6c0-16-9.6-25.6-25.6-25.6H96C41.6 0 0 41.6 0 96v320c0 54.4 41.6 96 96 96h326.4c12.8 0 25.6-9.6 25.6-25.6v-16c0-6.4-3.2-12.8-9.6-19.2-3.2-16-3.2-60.8 0-73.6 6.4-3.2 9.6-9.6 9.6-19.2zM224 64c70.69 0 128 57.31 128 128s-57.31 128-128 128S96 262.69 96 192 153.31 64 224 64zm160 384H96c-19.2 0-32-12.8-32-32s16-32 32-32h288v64z\"/></svg>",
        "viewBox": [
          "0",
          "0",
          "448",
          "512"
        ],
        "width": 448,
        "height": 512,
        "path": "M318.38 208h-39.09c-1.49 27.03-6.54 51.35-14.21 70.41 27.71-13.24 48.02-39.19 53.3-70.41zm0-32c-5.29-31.22-25.59-57.17-53.3-70.41 7.68 19.06 12.72 43.38 14.21 70.41h39.09zM224 97.31c-7.69 7.45-20.77 34.42-23.43 78.69h46.87c-2.67-44.26-15.75-71.24-23.44-78.69zm-41.08 8.28c-27.71 13.24-48.02 39.19-53.3 70.41h39.09c1.49-27.03 6.53-51.35 14.21-70.41zm0 172.82c-7.68-19.06-12.72-43.38-14.21-70.41h-39.09c5.28 31.22 25.59 57.17 53.3 70.41zM247.43 208h-46.87c2.66 44.26 15.74 71.24 23.43 78.69 7.7-7.45 20.78-34.43 23.44-78.69zM448 358.4V25.6c0-16-9.6-25.6-25.6-25.6H96C41.6 0 0 41.6 0 96v320c0 54.4 41.6 96 96 96h326.4c12.8 0 25.6-9.6 25.6-25.6v-16c0-6.4-3.2-12.8-9.6-19.2-3.2-16-3.2-60.8 0-73.6 6.4-3.2 9.6-9.6 9.6-19.2zM224 64c70.69 0 128 57.31 128 128s-57.31 128-128 128S96 262.69 96 192 153.31 64 224 64zm160 384H96c-19.2 0-32-12.8-32-32s16-32 32-32h288v64z"
      }
    },
    "free": [
      "solid"
    ]
  },
  "atlassian": {
    "changes": [
      "5.6.0"
    ],
    "ligatures": [],
    "search": {
      "terms": []
    },
    "styles": [
      "brands"
    ],
    "unicode": "f77b",
    "label": "Atlassian",
    "voted": true,
    "svg": {
      "brands": {
        "last_modified": 1546440860966,
        "raw": "<svg xmlns=\"http://www.w3.org/2000/svg\" viewBox=\"0 0 512 512\"><path d=\"M152.2 236.4c-7.7-8.2-19.7-7.7-24.8 2.8L1.6 490.2c-5 10 2.4 21.7 13.4 21.7h175c5.8.1 11-3.2 13.4-8.4 37.9-77.8 15.1-196.3-51.2-267.1zM244.4 8.1c-122.3 193.4-8.5 348.6 65 495.5 2.5 5.1 7.7 8.4 13.4 8.4H497c11.2 0 18.4-11.8 13.4-21.7 0 0-234.5-470.6-240.4-482.3-5.3-10.6-18.8-10.8-25.6.1z\"/></svg>",
        "viewBox": [
          "0",
          "0",
          "512",
          "512"
        ],
        "width": 512,
        "height": 512,
        "path": "M152.2 236.4c-7.7-8.2-19.7-7.7-24.8 2.8L1.6 490.2c-5 10 2.4 21.7 13.4 21.7h175c5.8.1 11-3.2 13.4-8.4 37.9-77.8 15.1-196.3-51.2-267.1zM244.4 8.1c-122.3 193.4-8.5 348.6 65 495.5 2.5 5.1 7.7 8.4 13.4 8.4H497c11.2 0 18.4-11.8 13.4-21.7 0 0-234.5-470.6-240.4-482.3-5.3-10.6-18.8-10.8-25.6.1z"
      }
    },
    "free": [
      "brands"
    ]
  },
  "atom": {
    "changes": [
      "5.2.0",
      "5.12.0"
    ],
    "ligatures": [],
    "search": {
      "terms": [
        "atheism",
        "chemistry",
        "electron",
        "ion",
        "isotope",
        "neutron",
        "nuclear",
        "proton",
        "science"
      ]
    },
    "styles": [
      "solid"
    ],
    "unicode": "f5d2",
    "label": "Atom",
    "voted": false,
    "svg": {
      "solid": {
        "last_modified": 1573074807842,
        "raw": "<svg xmlns=\"http://www.w3.org/2000/svg\" viewBox=\"0 0 448 512\"><path d=\"M223.99908,224a32,32,0,1,0,32.00782,32A32.06431,32.06431,0,0,0,223.99908,224Zm214.172-96c-10.877-19.5-40.50979-50.75-116.27544-41.875C300.39168,34.875,267.63386,0,223.99908,0s-76.39066,34.875-97.89653,86.125C50.3369,77.375,20.706,108.5,9.82907,128-6.54984,157.375-5.17484,201.125,34.958,256-5.17484,310.875-6.54984,354.625,9.82907,384c29.13087,52.375,101.64652,43.625,116.27348,41.875C147.60842,477.125,180.36429,512,223.99908,512s76.3926-34.875,97.89652-86.125c14.62891,1.75,87.14456,10.5,116.27544-41.875C454.55,354.625,453.175,310.875,413.04017,256,453.175,201.125,454.55,157.375,438.171,128ZM63.33886,352c-4-7.25-.125-24.75,15.00391-48.25,6.87695,6.5,14.12891,12.875,21.88087,19.125,1.625,13.75,4,27.125,6.75,40.125C82.34472,363.875,67.09081,358.625,63.33886,352Zm36.88478-162.875c-7.752,6.25-15.00392,12.625-21.88087,19.125-15.12891-23.5-19.00392-41-15.00391-48.25,3.377-6.125,16.37891-11.5,37.88478-11.5,1.75,0,3.875.375,5.75.375C104.09864,162.25,101.84864,175.625,100.22364,189.125ZM223.99908,64c9.50195,0,22.25586,13.5,33.88282,37.25-11.252,3.75-22.50391,8-33.88282,12.875-11.377-4.875-22.62892-9.125-33.88283-12.875C201.74516,77.5,214.49712,64,223.99908,64Zm0,384c-9.502,0-22.25392-13.5-33.88283-37.25,11.25391-3.75,22.50587-8,33.88283-12.875C235.378,402.75,246.62994,407,257.8819,410.75,246.25494,434.5,233.501,448,223.99908,448Zm0-112a80,80,0,1,1,80-80A80.00023,80.00023,0,0,1,223.99908,336ZM384.6593,352c-3.625,6.625-19.00392,11.875-43.63479,11,2.752-13,5.127-26.375,6.752-40.125,7.75195-6.25,15.00391-12.625,21.87891-19.125C384.7843,327.25,388.6593,344.75,384.6593,352ZM369.65538,208.25c-6.875-6.5-14.127-12.875-21.87891-19.125-1.625-13.5-3.875-26.875-6.752-40.25,1.875,0,4.002-.375,5.752-.375,21.50391,0,34.50782,5.375,37.88283,11.5C388.6593,167.25,384.7843,184.75,369.65538,208.25Z\"/></svg>",
        "viewBox": [
          "0",
          "0",
          "448",
          "512"
        ],
        "width": 448,
        "height": 512,
        "path": "M223.99908,224a32,32,0,1,0,32.00782,32A32.06431,32.06431,0,0,0,223.99908,224Zm214.172-96c-10.877-19.5-40.50979-50.75-116.27544-41.875C300.39168,34.875,267.63386,0,223.99908,0s-76.39066,34.875-97.89653,86.125C50.3369,77.375,20.706,108.5,9.82907,128-6.54984,157.375-5.17484,201.125,34.958,256-5.17484,310.875-6.54984,354.625,9.82907,384c29.13087,52.375,101.64652,43.625,116.27348,41.875C147.60842,477.125,180.36429,512,223.99908,512s76.3926-34.875,97.89652-86.125c14.62891,1.75,87.14456,10.5,116.27544-41.875C454.55,354.625,453.175,310.875,413.04017,256,453.175,201.125,454.55,157.375,438.171,128ZM63.33886,352c-4-7.25-.125-24.75,15.00391-48.25,6.87695,6.5,14.12891,12.875,21.88087,19.125,1.625,13.75,4,27.125,6.75,40.125C82.34472,363.875,67.09081,358.625,63.33886,352Zm36.88478-162.875c-7.752,6.25-15.00392,12.625-21.88087,19.125-15.12891-23.5-19.00392-41-15.00391-48.25,3.377-6.125,16.37891-11.5,37.88478-11.5,1.75,0,3.875.375,5.75.375C104.09864,162.25,101.84864,175.625,100.22364,189.125ZM223.99908,64c9.50195,0,22.25586,13.5,33.88282,37.25-11.252,3.75-22.50391,8-33.88282,12.875-11.377-4.875-22.62892-9.125-33.88283-12.875C201.74516,77.5,214.49712,64,223.99908,64Zm0,384c-9.502,0-22.25392-13.5-33.88283-37.25,11.25391-3.75,22.50587-8,33.88283-12.875C235.378,402.75,246.62994,407,257.8819,410.75,246.25494,434.5,233.501,448,223.99908,448Zm0-112a80,80,0,1,1,80-80A80.00023,80.00023,0,0,1,223.99908,336ZM384.6593,352c-3.625,6.625-19.00392,11.875-43.63479,11,2.752-13,5.127-26.375,6.752-40.125,7.75195-6.25,15.00391-12.625,21.87891-19.125C384.7843,327.25,388.6593,344.75,384.6593,352ZM369.65538,208.25c-6.875-6.5-14.127-12.875-21.87891-19.125-1.625-13.5-3.875-26.875-6.752-40.25,1.875,0,4.002-.375,5.752-.375,21.50391,0,34.50782,5.375,37.88283,11.5C388.6593,167.25,384.7843,184.75,369.65538,208.25Z"
      }
    },
    "free": [
      "solid"
    ]
  },
  "audible": {
    "changes": [
      "5.0.0"
    ],
    "ligatures": [],
    "search": {
      "terms": []
    },
    "styles": [
      "brands"
    ],
    "unicode": "f373",
    "label": "Audible",
    "voted": false,
    "svg": {
      "brands": {
        "last_modified": 1546440860966,
        "raw": "<svg xmlns=\"http://www.w3.org/2000/svg\" viewBox=\"0 0 640 512\"><path d=\"M640 199.9v54l-320 200L0 254v-54l320 200 320-200.1zm-194.5 72l47.1-29.4c-37.2-55.8-100.7-92.6-172.7-92.6-72 0-135.5 36.7-172.6 92.4h.3c2.5-2.3 5.1-4.5 7.7-6.7 89.7-74.4 219.4-58.1 290.2 36.3zm-220.1 18.8c16.9-11.9 36.5-18.7 57.4-18.7 34.4 0 65.2 18.4 86.4 47.6l45.4-28.4c-20.9-29.9-55.6-49.5-94.8-49.5-38.9 0-73.4 19.4-94.4 49zM103.6 161.1c131.8-104.3 318.2-76.4 417.5 62.1l.7 1 48.8-30.4C517.1 112.1 424.8 58.1 319.9 58.1c-103.5 0-196.6 53.5-250.5 135.6 9.9-10.5 22.7-23.5 34.2-32.6zm467 32.7z\"/></svg>",
        "viewBox": [
          "0",
          "0",
          "640",
          "512"
        ],
        "width": 640,
        "height": 512,
        "path": "M640 199.9v54l-320 200L0 254v-54l320 200 320-200.1zm-194.5 72l47.1-29.4c-37.2-55.8-100.7-92.6-172.7-92.6-72 0-135.5 36.7-172.6 92.4h.3c2.5-2.3 5.1-4.5 7.7-6.7 89.7-74.4 219.4-58.1 290.2 36.3zm-220.1 18.8c16.9-11.9 36.5-18.7 57.4-18.7 34.4 0 65.2 18.4 86.4 47.6l45.4-28.4c-20.9-29.9-55.6-49.5-94.8-49.5-38.9 0-73.4 19.4-94.4 49zM103.6 161.1c131.8-104.3 318.2-76.4 417.5 62.1l.7 1 48.8-30.4C517.1 112.1 424.8 58.1 319.9 58.1c-103.5 0-196.6 53.5-250.5 135.6 9.9-10.5 22.7-23.5 34.2-32.6zm467 32.7z"
      }
    },
    "free": [
      "brands"
    ]
  },
  "audio-description": {
    "changes": [
      "4.6",
      "5.0.0",
      "5.10.2"
    ],
    "ligatures": [],
    "search": {
      "terms": [
        "blind",
        "narration",
        "video",
        "visual"
      ]
    },
    "styles": [
      "solid"
    ],
    "unicode": "f29e",
    "label": "Audio Description",
    "voted": false,
    "svg": {
      "solid": {
        "last_modified": 1546440861359,
        "raw": "<svg xmlns=\"http://www.w3.org/2000/svg\" viewBox=\"0 0 512 512\"><path d=\"M162.925 238.709l8.822 30.655h-25.606l9.041-30.652c1.277-4.421 2.651-9.994 3.872-15.245 1.22 5.251 2.594 10.823 3.871 15.242zm166.474-32.099h-14.523v98.781h14.523c29.776 0 46.175-17.678 46.175-49.776 0-32.239-17.49-49.005-46.175-49.005zM512 112v288c0 26.51-21.49 48-48 48H48c-26.51 0-48-21.49-48-48V112c0-26.51 21.49-48 48-48h416c26.51 0 48 21.49 48 48zM245.459 336.139l-57.097-168A12.001 12.001 0 0 0 177 160h-35.894a12.001 12.001 0 0 0-11.362 8.139l-57.097 168C70.003 343.922 75.789 352 84.009 352h29.133a12 12 0 0 0 11.535-8.693l8.574-29.906h51.367l8.793 29.977A12 12 0 0 0 204.926 352h29.172c8.22 0 14.006-8.078 11.361-15.861zm184.701-80.525c0-58.977-37.919-95.614-98.96-95.614h-57.366c-6.627 0-12 5.373-12 12v168c0 6.627 5.373 12 12 12H331.2c61.041 0 98.96-36.933 98.96-96.386z\"/></svg>",
        "viewBox": [
          "0",
          "0",
          "512",
          "512"
        ],
        "width": 512,
        "height": 512,
        "path": "M162.925 238.709l8.822 30.655h-25.606l9.041-30.652c1.277-4.421 2.651-9.994 3.872-15.245 1.22 5.251 2.594 10.823 3.871 15.242zm166.474-32.099h-14.523v98.781h14.523c29.776 0 46.175-17.678 46.175-49.776 0-32.239-17.49-49.005-46.175-49.005zM512 112v288c0 26.51-21.49 48-48 48H48c-26.51 0-48-21.49-48-48V112c0-26.51 21.49-48 48-48h416c26.51 0 48 21.49 48 48zM245.459 336.139l-57.097-168A12.001 12.001 0 0 0 177 160h-35.894a12.001 12.001 0 0 0-11.362 8.139l-57.097 168C70.003 343.922 75.789 352 84.009 352h29.133a12 12 0 0 0 11.535-8.693l8.574-29.906h51.367l8.793 29.977A12 12 0 0 0 204.926 352h29.172c8.22 0 14.006-8.078 11.361-15.861zm184.701-80.525c0-58.977-37.919-95.614-98.96-95.614h-57.366c-6.627 0-12 5.373-12 12v168c0 6.627 5.373 12 12 12H331.2c61.041 0 98.96-36.933 98.96-96.386z"
      }
    },
    "free": [
      "solid"
    ]
  },
  "autoprefixer": {
    "changes": [
      "5.0.0"
    ],
    "ligatures": [],
    "search": {
      "terms": []
    },
    "styles": [
      "brands"
    ],
    "unicode": "f41c",
    "label": "Autoprefixer",
    "voted": false,
    "svg": {
      "brands": {
        "last_modified": 1546440860967,
        "raw": "<svg xmlns=\"http://www.w3.org/2000/svg\" viewBox=\"0 0 640 512\"><path d=\"M318.4 16l-161 480h77.5l25.4-81.4h119.5L405 496h77.5L318.4 16zm-40.3 341.9l41.2-130.4h1.5l40.9 130.4h-83.6zM640 405l-10-31.4L462.1 358l19.4 56.5L640 405zm-462.1-47L10 373.7 0 405l158.5 9.4 19.4-56.4z\"/></svg>",
        "viewBox": [
          "0",
          "0",
          "640",
          "512"
        ],
        "width": 640,
        "height": 512,
        "path": "M318.4 16l-161 480h77.5l25.4-81.4h119.5L405 496h77.5L318.4 16zm-40.3 341.9l41.2-130.4h1.5l40.9 130.4h-83.6zM640 405l-10-31.4L462.1 358l19.4 56.5L640 405zm-462.1-47L10 373.7 0 405l158.5 9.4 19.4-56.4z"
      }
    },
    "free": [
      "brands"
    ]
  },
  "avianex": {
    "changes": [
      "5.0.0"
    ],
    "ligatures": [],
    "search": {
      "terms": []
    },
    "styles": [
      "brands"
    ],
    "unicode": "f374",
    "label": "avianex",
    "voted": false,
    "svg": {
      "brands": {
        "last_modified": 1546440860967,
        "raw": "<svg xmlns=\"http://www.w3.org/2000/svg\" viewBox=\"0 0 512 512\"><path d=\"M453.1 32h-312c-38.9 0-76.2 31.2-83.3 69.7L1.2 410.3C-5.9 448.8 19.9 480 58.9 480h312c38.9 0 76.2-31.2 83.3-69.7l56.7-308.5c7-38.6-18.8-69.8-57.8-69.8zm-58.2 347.3l-32 13.5-115.4-110c-14.7 10-29.2 19.5-41.7 27.1l22.1 64.2-17.9 12.7-40.6-61-52.4-48.1 15.7-15.4 58 31.1c9.3-10.5 20.8-22.6 32.8-34.9L203 228.9l-68.8-99.8 18.8-28.9 8.9-4.8L265 207.8l4.9 4.5c19.4-18.8 33.8-32.4 33.8-32.4 7.7-6.5 21.5-2.9 30.7 7.9 9 10.5 10.6 24.7 2.7 31.3-1.8 1.3-15.5 11.4-35.3 25.6l4.5 7.3 94.9 119.4-6.3 7.9z\"/></svg>",
        "viewBox": [
          "0",
          "0",
          "512",
          "512"
        ],
        "width": 512,
        "height": 512,
        "path": "M453.1 32h-312c-38.9 0-76.2 31.2-83.3 69.7L1.2 410.3C-5.9 448.8 19.9 480 58.9 480h312c38.9 0 76.2-31.2 83.3-69.7l56.7-308.5c7-38.6-18.8-69.8-57.8-69.8zm-58.2 347.3l-32 13.5-115.4-110c-14.7 10-29.2 19.5-41.7 27.1l22.1 64.2-17.9 12.7-40.6-61-52.4-48.1 15.7-15.4 58 31.1c9.3-10.5 20.8-22.6 32.8-34.9L203 228.9l-68.8-99.8 18.8-28.9 8.9-4.8L265 207.8l4.9 4.5c19.4-18.8 33.8-32.4 33.8-32.4 7.7-6.5 21.5-2.9 30.7 7.9 9 10.5 10.6 24.7 2.7 31.3-1.8 1.3-15.5 11.4-35.3 25.6l4.5 7.3 94.9 119.4-6.3 7.9z"
      }
    },
    "free": [
      "brands"
    ]
  },
  "aviato": {
    "changes": [
      "5.0.0"
    ],
    "ligatures": [],
    "search": {
      "terms": []
    },
    "styles": [
      "brands"
    ],
    "unicode": "f421",
    "label": "Aviato",
    "voted": false,
    "svg": {
      "brands": {
        "last_modified": 1546440860967,
        "raw": "<svg xmlns=\"http://www.w3.org/2000/svg\" viewBox=\"0 0 640 512\"><path d=\"M107.2 283.5l-19-41.8H36.1l-19 41.8H0l62.2-131.4 62.2 131.4h-17.2zm-45-98.1l-19.6 42.5h39.2l-19.6-42.5zm112.7 102.4l-62.2-131.4h17.1l45.1 96 45.1-96h17l-62.1 131.4zm80.6-4.3V156.4H271v127.1h-15.5zm209.1-115.6v115.6h-17.3V167.9h-41.2v-11.5h99.6v11.5h-41.1zM640 218.8c0 9.2-1.7 17.8-5.1 25.8-3.4 8-8.2 15.1-14.2 21.1-6 6-13.1 10.8-21.1 14.2-8 3.4-16.6 5.1-25.8 5.1s-17.8-1.7-25.8-5.1c-8-3.4-15.1-8.2-21.1-14.2-6-6-10.8-13-14.2-21.1-3.4-8-5.1-16.6-5.1-25.8s1.7-17.8 5.1-25.8c3.4-8 8.2-15.1 14.2-21.1 6-6 13-8.4 21.1-11.9 8-3.4 16.6-5.1 25.8-5.1s17.8 1.7 25.8 5.1c8 3.4 15.1 5.8 21.1 11.9 6 6 10.7 13.1 14.2 21.1 3.4 8 5.1 16.6 5.1 25.8zm-15.5 0c0-7.3-1.3-14-3.9-20.3-2.6-6.3-6.2-11.7-10.8-16.3-4.6-4.6-10-8.2-16.2-10.9-6.2-2.7-12.8-4-19.8-4s-13.6 1.3-19.8 4c-6.2 2.7-11.6 6.3-16.2 10.9-4.6 4.6-8.2 10-10.8 16.3-2.6 6.3-3.9 13.1-3.9 20.3 0 7.3 1.3 14 3.9 20.3 2.6 6.3 6.2 11.7 10.8 16.3 4.6 4.6 10 8.2 16.2 10.9 6.2 2.7 12.8 4 19.8 4s13.6-1.3 19.8-4c6.2-2.7 11.6-6.3 16.2-10.9 4.6-4.6 8.2-10 10.8-16.3 2.6-6.3 3.9-13.1 3.9-20.3zm-94.8 96.7v-6.3l88.9-10-242.9 13.4c.6-2.2 1.1-4.6 1.4-7.2.3-2 .5-4.2.6-6.5l64.8-8.1-64.9 1.9c0-.4-.1-.7-.1-1.1-2.8-17.2-25.5-23.7-25.5-23.7l-1.1-26.3h23.8l19 41.8h17.1L348.6 152l-62.2 131.4h17.1l19-41.8h23.6L345 268s-22.7 6.5-25.5 23.7c-.1.3-.1.7-.1 1.1l-64.9-1.9 64.8 8.1c.1 2.3.3 4.4.6 6.5.3 2.6.8 5 1.4 7.2L78.4 299.2l88.9 10v6.3c-5.9.9-10.5 6-10.5 12.2 0 6.8 5.6 12.4 12.4 12.4 6.8 0 12.4-5.6 12.4-12.4 0-6.2-4.6-11.3-10.5-12.2v-5.8l80.3 9v5.4c-5.7 1.1-9.9 6.2-9.9 12.1 0 6.8 5.6 10.2 12.4 10.2 6.8 0 12.4-3.4 12.4-10.2 0-6-4.3-11-9.9-12.1v-4.9l28.4 3.2v23.7h-5.9V360h5.9v-6.6h5v6.6h5.9v-13.8h-5.9V323l38.3 4.3c8.1 11.4 19 13.6 19 13.6l-.1 6.7-5.1.2-.1 12.1h4.1l.1-5h5.2l.1 5h4.1l-.1-12.1-5.1-.2-.1-6.7s10.9-2.1 19-13.6l38.3-4.3v23.2h-5.9V360h5.9v-6.6h5v6.6h5.9v-13.8h-5.9v-23.7l28.4-3.2v4.9c-5.7 1.1-9.9 6.2-9.9 12.1 0 6.8 5.6 10.2 12.4 10.2 6.8 0 12.4-3.4 12.4-10.2 0-6-4.3-11-9.9-12.1v-5.4l80.3-9v5.8c-5.9.9-10.5 6-10.5 12.2 0 6.8 5.6 12.4 12.4 12.4 6.8 0 12.4-5.6 12.4-12.4-.2-6.3-4.7-11.4-10.7-12.3zm-200.8-87.6l19.6-42.5 19.6 42.5h-17.9l-1.7-40.3-1.7 40.3h-17.9z\"/></svg>",
        "viewBox": [
          "0",
          "0",
          "640",
          "512"
        ],
        "width": 640,
        "height": 512,
        "path": "M107.2 283.5l-19-41.8H36.1l-19 41.8H0l62.2-131.4 62.2 131.4h-17.2zm-45-98.1l-19.6 42.5h39.2l-19.6-42.5zm112.7 102.4l-62.2-131.4h17.1l45.1 96 45.1-96h17l-62.1 131.4zm80.6-4.3V156.4H271v127.1h-15.5zm209.1-115.6v115.6h-17.3V167.9h-41.2v-11.5h99.6v11.5h-41.1zM640 218.8c0 9.2-1.7 17.8-5.1 25.8-3.4 8-8.2 15.1-14.2 21.1-6 6-13.1 10.8-21.1 14.2-8 3.4-16.6 5.1-25.8 5.1s-17.8-1.7-25.8-5.1c-8-3.4-15.1-8.2-21.1-14.2-6-6-10.8-13-14.2-21.1-3.4-8-5.1-16.6-5.1-25.8s1.7-17.8 5.1-25.8c3.4-8 8.2-15.1 14.2-21.1 6-6 13-8.4 21.1-11.9 8-3.4 16.6-5.1 25.8-5.1s17.8 1.7 25.8 5.1c8 3.4 15.1 5.8 21.1 11.9 6 6 10.7 13.1 14.2 21.1 3.4 8 5.1 16.6 5.1 25.8zm-15.5 0c0-7.3-1.3-14-3.9-20.3-2.6-6.3-6.2-11.7-10.8-16.3-4.6-4.6-10-8.2-16.2-10.9-6.2-2.7-12.8-4-19.8-4s-13.6 1.3-19.8 4c-6.2 2.7-11.6 6.3-16.2 10.9-4.6 4.6-8.2 10-10.8 16.3-2.6 6.3-3.9 13.1-3.9 20.3 0 7.3 1.3 14 3.9 20.3 2.6 6.3 6.2 11.7 10.8 16.3 4.6 4.6 10 8.2 16.2 10.9 6.2 2.7 12.8 4 19.8 4s13.6-1.3 19.8-4c6.2-2.7 11.6-6.3 16.2-10.9 4.6-4.6 8.2-10 10.8-16.3 2.6-6.3 3.9-13.1 3.9-20.3zm-94.8 96.7v-6.3l88.9-10-242.9 13.4c.6-2.2 1.1-4.6 1.4-7.2.3-2 .5-4.2.6-6.5l64.8-8.1-64.9 1.9c0-.4-.1-.7-.1-1.1-2.8-17.2-25.5-23.7-25.5-23.7l-1.1-26.3h23.8l19 41.8h17.1L348.6 152l-62.2 131.4h17.1l19-41.8h23.6L345 268s-22.7 6.5-25.5 23.7c-.1.3-.1.7-.1 1.1l-64.9-1.9 64.8 8.1c.1 2.3.3 4.4.6 6.5.3 2.6.8 5 1.4 7.2L78.4 299.2l88.9 10v6.3c-5.9.9-10.5 6-10.5 12.2 0 6.8 5.6 12.4 12.4 12.4 6.8 0 12.4-5.6 12.4-12.4 0-6.2-4.6-11.3-10.5-12.2v-5.8l80.3 9v5.4c-5.7 1.1-9.9 6.2-9.9 12.1 0 6.8 5.6 10.2 12.4 10.2 6.8 0 12.4-3.4 12.4-10.2 0-6-4.3-11-9.9-12.1v-4.9l28.4 3.2v23.7h-5.9V360h5.9v-6.6h5v6.6h5.9v-13.8h-5.9V323l38.3 4.3c8.1 11.4 19 13.6 19 13.6l-.1 6.7-5.1.2-.1 12.1h4.1l.1-5h5.2l.1 5h4.1l-.1-12.1-5.1-.2-.1-6.7s10.9-2.1 19-13.6l38.3-4.3v23.2h-5.9V360h5.9v-6.6h5v6.6h5.9v-13.8h-5.9v-23.7l28.4-3.2v4.9c-5.7 1.1-9.9 6.2-9.9 12.1 0 6.8 5.6 10.2 12.4 10.2 6.8 0 12.4-3.4 12.4-10.2 0-6-4.3-11-9.9-12.1v-5.4l80.3-9v5.8c-5.9.9-10.5 6-10.5 12.2 0 6.8 5.6 12.4 12.4 12.4 6.8 0 12.4-5.6 12.4-12.4-.2-6.3-4.7-11.4-10.7-12.3zm-200.8-87.6l19.6-42.5 19.6 42.5h-17.9l-1.7-40.3-1.7 40.3h-17.9z"
      }
    },
    "free": [
      "brands"
    ]
  },
  "award": {
    "changes": [
      "5.1.0",
      "5.2.0",
      "5.10.2"
    ],
    "ligatures": [],
    "search": {
      "terms": [
        "honor",
        "praise",
        "prize",
        "recognition",
        "ribbon",
        "trophy"
      ]
    },
    "styles": [
      "solid"
    ],
    "unicode": "f559",
    "label": "Award",
    "voted": true,
    "svg": {
      "solid": {
        "last_modified": 1546440861359,
        "raw": "<svg xmlns=\"http://www.w3.org/2000/svg\" viewBox=\"0 0 384 512\"><path d=\"M97.12 362.63c-8.69-8.69-4.16-6.24-25.12-11.85-9.51-2.55-17.87-7.45-25.43-13.32L1.2 448.7c-4.39 10.77 3.81 22.47 15.43 22.03l52.69-2.01L105.56 507c8 8.44 22.04 5.81 26.43-4.96l52.05-127.62c-10.84 6.04-22.87 9.58-35.31 9.58-19.5 0-37.82-7.59-51.61-21.37zM382.8 448.7l-45.37-111.24c-7.56 5.88-15.92 10.77-25.43 13.32-21.07 5.64-16.45 3.18-25.12 11.85-13.79 13.78-32.12 21.37-51.62 21.37-12.44 0-24.47-3.55-35.31-9.58L252 502.04c4.39 10.77 18.44 13.4 26.43 4.96l36.25-38.28 52.69 2.01c11.62.44 19.82-11.27 15.43-22.03zM263 340c15.28-15.55 17.03-14.21 38.79-20.14 13.89-3.79 24.75-14.84 28.47-28.98 7.48-28.4 5.54-24.97 25.95-45.75 10.17-10.35 14.14-25.44 10.42-39.58-7.47-28.38-7.48-24.42 0-52.83 3.72-14.14-.25-29.23-10.42-39.58-20.41-20.78-18.47-17.36-25.95-45.75-3.72-14.14-14.58-25.19-28.47-28.98-27.88-7.61-24.52-5.62-44.95-26.41-10.17-10.35-25-14.4-38.89-10.61-27.87 7.6-23.98 7.61-51.9 0-13.89-3.79-28.72.25-38.89 10.61-20.41 20.78-17.05 18.8-44.94 26.41-13.89 3.79-24.75 14.84-28.47 28.98-7.47 28.39-5.54 24.97-25.95 45.75-10.17 10.35-14.15 25.44-10.42 39.58 7.47 28.36 7.48 24.4 0 52.82-3.72 14.14.25 29.23 10.42 39.59 20.41 20.78 18.47 17.35 25.95 45.75 3.72 14.14 14.58 25.19 28.47 28.98C104.6 325.96 106.27 325 121 340c13.23 13.47 33.84 15.88 49.74 5.82a39.676 39.676 0 0 1 42.53 0c15.89 10.06 36.5 7.65 49.73-5.82zM97.66 175.96c0-53.03 42.24-96.02 94.34-96.02s94.34 42.99 94.34 96.02-42.24 96.02-94.34 96.02-94.34-42.99-94.34-96.02z\"/></svg>",
        "viewBox": [
          "0",
          "0",
          "384",
          "512"
        ],
        "width": 384,
        "height": 512,
        "path": "M97.12 362.63c-8.69-8.69-4.16-6.24-25.12-11.85-9.51-2.55-17.87-7.45-25.43-13.32L1.2 448.7c-4.39 10.77 3.81 22.47 15.43 22.03l52.69-2.01L105.56 507c8 8.44 22.04 5.81 26.43-4.96l52.05-127.62c-10.84 6.04-22.87 9.58-35.31 9.58-19.5 0-37.82-7.59-51.61-21.37zM382.8 448.7l-45.37-111.24c-7.56 5.88-15.92 10.77-25.43 13.32-21.07 5.64-16.45 3.18-25.12 11.85-13.79 13.78-32.12 21.37-51.62 21.37-12.44 0-24.47-3.55-35.31-9.58L252 502.04c4.39 10.77 18.44 13.4 26.43 4.96l36.25-38.28 52.69 2.01c11.62.44 19.82-11.27 15.43-22.03zM263 340c15.28-15.55 17.03-14.21 38.79-20.14 13.89-3.79 24.75-14.84 28.47-28.98 7.48-28.4 5.54-24.97 25.95-45.75 10.17-10.35 14.14-25.44 10.42-39.58-7.47-28.38-7.48-24.42 0-52.83 3.72-14.14-.25-29.23-10.42-39.58-20.41-20.78-18.47-17.36-25.95-45.75-3.72-14.14-14.58-25.19-28.47-28.98-27.88-7.61-24.52-5.62-44.95-26.41-10.17-10.35-25-14.4-38.89-10.61-27.87 7.6-23.98 7.61-51.9 0-13.89-3.79-28.72.25-38.89 10.61-20.41 20.78-17.05 18.8-44.94 26.41-13.89 3.79-24.75 14.84-28.47 28.98-7.47 28.39-5.54 24.97-25.95 45.75-10.17 10.35-14.15 25.44-10.42 39.58 7.47 28.36 7.48 24.4 0 52.82-3.72 14.14.25 29.23 10.42 39.59 20.41 20.78 18.47 17.35 25.95 45.75 3.72 14.14 14.58 25.19 28.47 28.98C104.6 325.96 106.27 325 121 340c13.23 13.47 33.84 15.88 49.74 5.82a39.676 39.676 0 0 1 42.53 0c15.89 10.06 36.5 7.65 49.73-5.82zM97.66 175.96c0-53.03 42.24-96.02 94.34-96.02s94.34 42.99 94.34 96.02-42.24 96.02-94.34 96.02-94.34-42.99-94.34-96.02z"
      }
    },
    "free": [
      "solid"
    ]
  },
  "aws": {
    "changes": [
      "5.0.0",
      "5.1.0"
    ],
    "ligatures": [],
    "search": {
      "terms": []
    },
    "styles": [
      "brands"
    ],
    "unicode": "f375",
    "label": "Amazon Web Services (AWS)",
    "voted": false,
    "svg": {
      "brands": {
        "last_modified": 1546440860967,
        "raw": "<svg xmlns=\"http://www.w3.org/2000/svg\" viewBox=\"0 0 640 512\"><path d=\"M180.41 203.01c-.72 22.65 10.6 32.68 10.88 39.05a8.164 8.164 0 0 1-4.1 6.27l-12.8 8.96a10.66 10.66 0 0 1-5.63 1.92c-.43-.02-8.19 1.83-20.48-25.61a78.608 78.608 0 0 1-62.61 29.45c-16.28.89-60.4-9.24-58.13-56.21-1.59-38.28 34.06-62.06 70.93-60.05 7.1.02 21.6.37 46.99 6.27v-15.62c2.69-26.46-14.7-46.99-44.81-43.91-2.4.01-19.4-.5-45.84 10.11-7.36 3.38-8.3 2.82-10.75 2.82-7.41 0-4.36-21.48-2.94-24.2 5.21-6.4 35.86-18.35 65.94-18.18a76.857 76.857 0 0 1 55.69 17.28 70.285 70.285 0 0 1 17.67 52.36l-.01 69.29zM93.99 235.4c32.43-.47 46.16-19.97 49.29-30.47 2.46-10.05 2.05-16.41 2.05-27.4-9.67-2.32-23.59-4.85-39.56-4.87-15.15-1.14-42.82 5.63-41.74 32.26-1.24 16.79 11.12 31.4 29.96 30.48zm170.92 23.05c-7.86.72-11.52-4.86-12.68-10.37l-49.8-164.65c-.97-2.78-1.61-5.65-1.92-8.58a4.61 4.61 0 0 1 3.86-5.25c.24-.04-2.13 0 22.25 0 8.78-.88 11.64 6.03 12.55 10.37l35.72 140.83 33.16-140.83c.53-3.22 2.94-11.07 12.8-10.24h17.16c2.17-.18 11.11-.5 12.68 10.37l33.42 142.63L420.98 80.1c.48-2.18 2.72-11.37 12.68-10.37h19.72c.85-.13 6.15-.81 5.25 8.58-.43 1.85 3.41-10.66-52.75 169.9-1.15 5.51-4.82 11.09-12.68 10.37h-18.69c-10.94 1.15-12.51-9.66-12.68-10.75L328.67 110.7l-32.78 136.99c-.16 1.09-1.73 11.9-12.68 10.75h-18.3zm273.48 5.63c-5.88.01-33.92-.3-57.36-12.29a12.802 12.802 0 0 1-7.81-11.91v-10.75c0-8.45 6.2-6.9 8.83-5.89 10.04 4.06 16.48 7.14 28.81 9.6 36.65 7.53 52.77-2.3 56.72-4.48 13.15-7.81 14.19-25.68 5.25-34.95-10.48-8.79-15.48-9.12-53.13-21-4.64-1.29-43.7-13.61-43.79-52.36-.61-28.24 25.05-56.18 69.52-55.95 12.67-.01 46.43 4.13 55.57 15.62 1.35 2.09 2.02 4.55 1.92 7.04v10.11c0 4.44-1.62 6.66-4.87 6.66-7.71-.86-21.39-11.17-49.16-10.75-6.89-.36-39.89.91-38.41 24.97-.43 18.96 26.61 26.07 29.7 26.89 36.46 10.97 48.65 12.79 63.12 29.58 17.14 22.25 7.9 48.3 4.35 55.44-19.08 37.49-68.42 34.44-69.26 34.42zm40.2 104.86c-70.03 51.72-171.69 79.25-258.49 79.25A469.127 469.127 0 0 1 2.83 327.46c-6.53-5.89-.77-13.96 7.17-9.47a637.37 637.37 0 0 0 316.88 84.12 630.22 630.22 0 0 0 241.59-49.55c11.78-5 21.77 7.8 10.12 16.38zm29.19-33.29c-8.96-11.52-59.28-5.38-81.81-2.69-6.79.77-7.94-5.12-1.79-9.47 40.07-28.17 105.88-20.1 113.44-10.63 7.55 9.47-2.05 75.41-39.56 106.91-5.76 4.87-11.27 2.3-8.71-4.1 8.44-21.25 27.39-68.49 18.43-80.02z\"/></svg>",
        "viewBox": [
          "0",
          "0",
          "640",
          "512"
        ],
        "width": 640,
        "height": 512,
        "path": "M180.41 203.01c-.72 22.65 10.6 32.68 10.88 39.05a8.164 8.164 0 0 1-4.1 6.27l-12.8 8.96a10.66 10.66 0 0 1-5.63 1.92c-.43-.02-8.19 1.83-20.48-25.61a78.608 78.608 0 0 1-62.61 29.45c-16.28.89-60.4-9.24-58.13-56.21-1.59-38.28 34.06-62.06 70.93-60.05 7.1.02 21.6.37 46.99 6.27v-15.62c2.69-26.46-14.7-46.99-44.81-43.91-2.4.01-19.4-.5-45.84 10.11-7.36 3.38-8.3 2.82-10.75 2.82-7.41 0-4.36-21.48-2.94-24.2 5.21-6.4 35.86-18.35 65.94-18.18a76.857 76.857 0 0 1 55.69 17.28 70.285 70.285 0 0 1 17.67 52.36l-.01 69.29zM93.99 235.4c32.43-.47 46.16-19.97 49.29-30.47 2.46-10.05 2.05-16.41 2.05-27.4-9.67-2.32-23.59-4.85-39.56-4.87-15.15-1.14-42.82 5.63-41.74 32.26-1.24 16.79 11.12 31.4 29.96 30.48zm170.92 23.05c-7.86.72-11.52-4.86-12.68-10.37l-49.8-164.65c-.97-2.78-1.61-5.65-1.92-8.58a4.61 4.61 0 0 1 3.86-5.25c.24-.04-2.13 0 22.25 0 8.78-.88 11.64 6.03 12.55 10.37l35.72 140.83 33.16-140.83c.53-3.22 2.94-11.07 12.8-10.24h17.16c2.17-.18 11.11-.5 12.68 10.37l33.42 142.63L420.98 80.1c.48-2.18 2.72-11.37 12.68-10.37h19.72c.85-.13 6.15-.81 5.25 8.58-.43 1.85 3.41-10.66-52.75 169.9-1.15 5.51-4.82 11.09-12.68 10.37h-18.69c-10.94 1.15-12.51-9.66-12.68-10.75L328.67 110.7l-32.78 136.99c-.16 1.09-1.73 11.9-12.68 10.75h-18.3zm273.48 5.63c-5.88.01-33.92-.3-57.36-12.29a12.802 12.802 0 0 1-7.81-11.91v-10.75c0-8.45 6.2-6.9 8.83-5.89 10.04 4.06 16.48 7.14 28.81 9.6 36.65 7.53 52.77-2.3 56.72-4.48 13.15-7.81 14.19-25.68 5.25-34.95-10.48-8.79-15.48-9.12-53.13-21-4.64-1.29-43.7-13.61-43.79-52.36-.61-28.24 25.05-56.18 69.52-55.95 12.67-.01 46.43 4.13 55.57 15.62 1.35 2.09 2.02 4.55 1.92 7.04v10.11c0 4.44-1.62 6.66-4.87 6.66-7.71-.86-21.39-11.17-49.16-10.75-6.89-.36-39.89.91-38.41 24.97-.43 18.96 26.61 26.07 29.7 26.89 36.46 10.97 48.65 12.79 63.12 29.58 17.14 22.25 7.9 48.3 4.35 55.44-19.08 37.49-68.42 34.44-69.26 34.42zm40.2 104.86c-70.03 51.72-171.69 79.25-258.49 79.25A469.127 469.127 0 0 1 2.83 327.46c-6.53-5.89-.77-13.96 7.17-9.47a637.37 637.37 0 0 0 316.88 84.12 630.22 630.22 0 0 0 241.59-49.55c11.78-5 21.77 7.8 10.12 16.38zm29.19-33.29c-8.96-11.52-59.28-5.38-81.81-2.69-6.79.77-7.94-5.12-1.79-9.47 40.07-28.17 105.88-20.1 113.44-10.63 7.55 9.47-2.05 75.41-39.56 106.91-5.76 4.87-11.27 2.3-8.71-4.1 8.44-21.25 27.39-68.49 18.43-80.02z"
      }
    },
    "free": [
      "brands"
    ]
  },
  "baby": {
    "changes": [
      "5.6.0",
      "5.10.1"
    ],
    "ligatures": [],
    "search": {
      "terms": [
        "child",
        "diaper",
        "doll",
        "human",
        "infant",
        "kid",
        "offspring",
        "person",
        "sprout"
      ]
    },
    "styles": [
      "solid"
    ],
    "unicode": "f77c",
    "label": "Baby",
    "voted": true,
    "svg": {
      "solid": {
        "last_modified": 1546440861359,
        "raw": "<svg xmlns=\"http://www.w3.org/2000/svg\" viewBox=\"0 0 384 512\"><path d=\"M192 160c44.2 0 80-35.8 80-80S236.2 0 192 0s-80 35.8-80 80 35.8 80 80 80zm-53.4 248.8l25.6-32-61.5-51.2L56.8 383c-11.4 14.2-11.7 34.4-.8 49l48 64c7.9 10.5 19.9 16 32 16 8.3 0 16.8-2.6 24-8 17.7-13.2 21.2-38.3 8-56l-29.4-39.2zm142.7-83.2l-61.5 51.2 25.6 32L216 448c-13.2 17.7-9.7 42.8 8 56 7.2 5.4 15.6 8 24 8 12.2 0 24.2-5.5 32-16l48-64c10.9-14.6 10.6-34.8-.8-49l-45.9-57.4zM376.7 145c-12.7-18.1-37.6-22.4-55.7-9.8l-40.6 28.5c-52.7 37-124.2 37-176.8 0L63 135.3C44.9 122.6 20 127 7.3 145-5.4 163.1-1 188 17 200.7l40.6 28.5c17 11.9 35.4 20.9 54.4 27.9V288h160v-30.8c19-7 37.4-16 54.4-27.9l40.6-28.5c18.1-12.8 22.4-37.7 9.7-55.8z\"/></svg>",
        "viewBox": [
          "0",
          "0",
          "384",
          "512"
        ],
        "width": 384,
        "height": 512,
        "path": "M192 160c44.2 0 80-35.8 80-80S236.2 0 192 0s-80 35.8-80 80 35.8 80 80 80zm-53.4 248.8l25.6-32-61.5-51.2L56.8 383c-11.4 14.2-11.7 34.4-.8 49l48 64c7.9 10.5 19.9 16 32 16 8.3 0 16.8-2.6 24-8 17.7-13.2 21.2-38.3 8-56l-29.4-39.2zm142.7-83.2l-61.5 51.2 25.6 32L216 448c-13.2 17.7-9.7 42.8 8 56 7.2 5.4 15.6 8 24 8 12.2 0 24.2-5.5 32-16l48-64c10.9-14.6 10.6-34.8-.8-49l-45.9-57.4zM376.7 145c-12.7-18.1-37.6-22.4-55.7-9.8l-40.6 28.5c-52.7 37-124.2 37-176.8 0L63 135.3C44.9 122.6 20 127 7.3 145-5.4 163.1-1 188 17 200.7l40.6 28.5c17 11.9 35.4 20.9 54.4 27.9V288h160v-30.8c19-7 37.4-16 54.4-27.9l40.6-28.5c18.1-12.8 22.4-37.7 9.7-55.8z"
      }
    },
    "free": [
      "solid"
    ]
  },
  "baby-carriage": {
    "changes": [
      "5.6.0"
    ],
    "ligatures": [],
    "search": {
      "terms": [
        "buggy",
        "carrier",
        "infant",
        "push",
        "stroller",
        "transportation",
        "walk",
        "wheels"
      ]
    },
    "styles": [
      "solid"
    ],
    "unicode": "f77d",
    "label": "Baby Carriage",
    "voted": true,
    "svg": {
      "solid": {
        "last_modified": 1546440861359,
        "raw": "<svg xmlns=\"http://www.w3.org/2000/svg\" viewBox=\"0 0 512 512\"><path d=\"M144.8 17c-11.3-17.8-37.2-22.8-54-9.4C35.3 51.9 0 118 0 192h256L144.8 17zM496 96h-48c-35.3 0-64 28.7-64 64v64H0c0 50.6 23 96.4 60.3 130.7C25.7 363.6 0 394.7 0 432c0 44.2 35.8 80 80 80s80-35.8 80-80c0-8.9-1.8-17.2-4.4-25.2 21.6 5.9 44.6 9.2 68.4 9.2s46.9-3.3 68.4-9.2c-2.7 8-4.4 16.3-4.4 25.2 0 44.2 35.8 80 80 80s80-35.8 80-80c0-37.3-25.7-68.4-60.3-77.3C425 320.4 448 274.6 448 224v-64h48c8.8 0 16-7.2 16-16v-32c0-8.8-7.2-16-16-16zM80 464c-17.6 0-32-14.4-32-32s14.4-32 32-32 32 14.4 32 32-14.4 32-32 32zm320-32c0 17.6-14.4 32-32 32s-32-14.4-32-32 14.4-32 32-32 32 14.4 32 32z\"/></svg>",
        "viewBox": [
          "0",
          "0",
          "512",
          "512"
        ],
        "width": 512,
        "height": 512,
        "path": "M144.8 17c-11.3-17.8-37.2-22.8-54-9.4C35.3 51.9 0 118 0 192h256L144.8 17zM496 96h-48c-35.3 0-64 28.7-64 64v64H0c0 50.6 23 96.4 60.3 130.7C25.7 363.6 0 394.7 0 432c0 44.2 35.8 80 80 80s80-35.8 80-80c0-8.9-1.8-17.2-4.4-25.2 21.6 5.9 44.6 9.2 68.4 9.2s46.9-3.3 68.4-9.2c-2.7 8-4.4 16.3-4.4 25.2 0 44.2 35.8 80 80 80s80-35.8 80-80c0-37.3-25.7-68.4-60.3-77.3C425 320.4 448 274.6 448 224v-64h48c8.8 0 16-7.2 16-16v-32c0-8.8-7.2-16-16-16zM80 464c-17.6 0-32-14.4-32-32s14.4-32 32-32 32 14.4 32 32-14.4 32-32 32zm320-32c0 17.6-14.4 32-32 32s-32-14.4-32-32 14.4-32 32-32 32 14.4 32 32z"
      }
    },
    "free": [
      "solid"
    ]
  },
  "backspace": {
    "changes": [
      "5.1.0"
    ],
    "ligatures": [],
    "search": {
      "terms": [
        "command",
        "delete",
        "erase",
        "keyboard",
        "undo"
      ]
    },
    "styles": [
      "solid"
    ],
    "unicode": "f55a",
    "label": "Backspace",
    "voted": true,
    "svg": {
      "solid": {
        "last_modified": 1546440861359,
        "raw": "<svg xmlns=\"http://www.w3.org/2000/svg\" viewBox=\"0 0 640 512\"><path d=\"M576 64H205.26A63.97 63.97 0 0 0 160 82.75L9.37 233.37c-12.5 12.5-12.5 32.76 0 45.25L160 429.25c12 12 28.28 18.75 45.25 18.75H576c35.35 0 64-28.65 64-64V128c0-35.35-28.65-64-64-64zm-84.69 254.06c6.25 6.25 6.25 16.38 0 22.63l-22.62 22.62c-6.25 6.25-16.38 6.25-22.63 0L384 301.25l-62.06 62.06c-6.25 6.25-16.38 6.25-22.63 0l-22.62-22.62c-6.25-6.25-6.25-16.38 0-22.63L338.75 256l-62.06-62.06c-6.25-6.25-6.25-16.38 0-22.63l22.62-22.62c6.25-6.25 16.38-6.25 22.63 0L384 210.75l62.06-62.06c6.25-6.25 16.38-6.25 22.63 0l22.62 22.62c6.25 6.25 6.25 16.38 0 22.63L429.25 256l62.06 62.06z\"/></svg>",
        "viewBox": [
          "0",
          "0",
          "640",
          "512"
        ],
        "width": 640,
        "height": 512,
        "path": "M576 64H205.26A63.97 63.97 0 0 0 160 82.75L9.37 233.37c-12.5 12.5-12.5 32.76 0 45.25L160 429.25c12 12 28.28 18.75 45.25 18.75H576c35.35 0 64-28.65 64-64V128c0-35.35-28.65-64-64-64zm-84.69 254.06c6.25 6.25 6.25 16.38 0 22.63l-22.62 22.62c-6.25 6.25-16.38 6.25-22.63 0L384 301.25l-62.06 62.06c-6.25 6.25-16.38 6.25-22.63 0l-22.62-22.62c-6.25-6.25-6.25-16.38 0-22.63L338.75 256l-62.06-62.06c-6.25-6.25-6.25-16.38 0-22.63l22.62-22.62c6.25-6.25 16.38-6.25 22.63 0L384 210.75l62.06-62.06c6.25-6.25 16.38-6.25 22.63 0l22.62 22.62c6.25 6.25 6.25 16.38 0 22.63L429.25 256l62.06 62.06z"
      }
    },
    "free": [
      "solid"
    ]
  },
  "backward": {
    "changes": [
      "1",
      "5.0.0"
    ],
    "ligatures": [],
    "search": {
      "terms": [
        "previous",
        "rewind"
      ]
    },
    "styles": [
      "solid"
    ],
    "unicode": "f04a",
    "label": "backward",
    "voted": false,
    "svg": {
      "solid": {
        "last_modified": 1546440861360,
        "raw": "<svg xmlns=\"http://www.w3.org/2000/svg\" viewBox=\"0 0 512 512\"><path d=\"M11.5 280.6l192 160c20.6 17.2 52.5 2.8 52.5-24.6V96c0-27.4-31.9-41.8-52.5-24.6l-192 160c-15.3 12.8-15.3 36.4 0 49.2zm256 0l192 160c20.6 17.2 52.5 2.8 52.5-24.6V96c0-27.4-31.9-41.8-52.5-24.6l-192 160c-15.3 12.8-15.3 36.4 0 49.2z\"/></svg>",
        "viewBox": [
          "0",
          "0",
          "512",
          "512"
        ],
        "width": 512,
        "height": 512,
        "path": "M11.5 280.6l192 160c20.6 17.2 52.5 2.8 52.5-24.6V96c0-27.4-31.9-41.8-52.5-24.6l-192 160c-15.3 12.8-15.3 36.4 0 49.2zm256 0l192 160c20.6 17.2 52.5 2.8 52.5-24.6V96c0-27.4-31.9-41.8-52.5-24.6l-192 160c-15.3 12.8-15.3 36.4 0 49.2z"
      }
    },
    "free": [
      "solid"
    ]
  },
  "bacon": {
    "changes": [
      "5.7.0"
    ],
    "ligatures": [],
    "search": {
      "terms": [
        "blt",
        "breakfast",
        "ham",
        "lard",
        "meat",
        "pancetta",
        "pork",
        "rasher"
      ]
    },
    "styles": [
      "solid"
    ],
    "unicode": "f7e5",
    "label": "Bacon",
    "voted": false,
    "svg": {
      "solid": {
        "last_modified": 1551225941790,
        "raw": "<svg xmlns=\"http://www.w3.org/2000/svg\" viewBox=\"0 0 576 512\"><path d=\"M218.92 336.39c34.89-34.89 44.2-59.7 54.05-86 10.61-28.29 21.59-57.54 61.37-97.34s69.05-50.77 97.35-61.38c23.88-9 46.64-17.68 76.79-45.37L470.81 8.91a31 31 0 0 0-40.18-2.83c-13.64 10.1-25.15 14.39-41 20.3C247 79.52 209.26 191.29 200.65 214.1c-29.75 78.83-89.55 94.68-98.72 98.09-24.86 9.26-54.73 20.38-91.07 50.36C-3 374-3.63 395 9.07 407.61l35.76 35.51C80 410.52 107 400.15 133 390.39c26.27-9.84 51.06-19.12 85.92-54zm348-232l-35.75-35.51c-35.19 32.63-62.18 43-88.25 52.79-26.26 9.85-51.06 19.16-85.95 54s-44.19 59.69-54 86C292.33 290 281.34 319.22 241.55 359s-69 50.73-97.3 61.32c-23.86 9-46.61 17.66-76.72 45.33l37.68 37.43a31 31 0 0 0 40.18 2.82c13.6-10.06 25.09-14.34 40.94-20.24 142.2-53 180-164.1 188.94-187.69C405 219.18 464.8 203.3 474 199.86c24.87-9.27 54.74-20.4 91.11-50.41 13.89-11.4 14.52-32.45 1.82-45.05z\"/></svg>",
        "viewBox": [
          "0",
          "0",
          "576",
          "512"
        ],
        "width": 576,
        "height": 512,
        "path": "M218.92 336.39c34.89-34.89 44.2-59.7 54.05-86 10.61-28.29 21.59-57.54 61.37-97.34s69.05-50.77 97.35-61.38c23.88-9 46.64-17.68 76.79-45.37L470.81 8.91a31 31 0 0 0-40.18-2.83c-13.64 10.1-25.15 14.39-41 20.3C247 79.52 209.26 191.29 200.65 214.1c-29.75 78.83-89.55 94.68-98.72 98.09-24.86 9.26-54.73 20.38-91.07 50.36C-3 374-3.63 395 9.07 407.61l35.76 35.51C80 410.52 107 400.15 133 390.39c26.27-9.84 51.06-19.12 85.92-54zm348-232l-35.75-35.51c-35.19 32.63-62.18 43-88.25 52.79-26.26 9.85-51.06 19.16-85.95 54s-44.19 59.69-54 86C292.33 290 281.34 319.22 241.55 359s-69 50.73-97.3 61.32c-23.86 9-46.61 17.66-76.72 45.33l37.68 37.43a31 31 0 0 0 40.18 2.82c13.6-10.06 25.09-14.34 40.94-20.24 142.2-53 180-164.1 188.94-187.69C405 219.18 464.8 203.3 474 199.86c24.87-9.27 54.74-20.4 91.11-50.41 13.89-11.4 14.52-32.45 1.82-45.05z"
      }
    },
    "free": [
      "solid"
    ]
  },
  "bahai": {
    "changes": [
      "5.3.0",
      "5.12.0"
    ],
    "ligatures": [],
    "search": {
      "terms": [
        "bahai",
        "bahá'í",
        "star"
      ]
    },
    "styles": [
      "solid"
    ],
    "unicode": "f666",
    "label": "Bahá'í",
    "voted": false,
    "svg": {
      "solid": {
        "last_modified": 1573073505391,
        "raw": "<svg xmlns=\"http://www.w3.org/2000/svg\" viewBox=\"0 0 512 512\"><path d=\"M496.25 202.52l-110-15.44 41.82-104.34c6.67-16.64-11.6-32.18-26.59-22.63L307.44 120 273.35 12.82C270.64 4.27 263.32 0 256 0c-7.32 0-14.64 4.27-17.35 12.82l-34.09 107.19-94.04-59.89c-14.99-9.55-33.25 5.99-26.59 22.63l41.82 104.34-110 15.43c-17.54 2.46-21.68 26.27-6.03 34.67l98.16 52.66-74.48 83.54c-10.92 12.25-1.72 30.93 13.29 30.93 1.31 0 2.67-.14 4.07-.45l108.57-23.65-4.11 112.55c-.43 11.65 8.87 19.22 18.41 19.22 5.15 0 10.39-2.21 14.2-7.18l68.18-88.9 68.18 88.9c3.81 4.97 9.04 7.18 14.2 7.18 9.54 0 18.84-7.57 18.41-19.22l-4.11-112.55 108.57 23.65c17.36 3.76 29.21-17.2 17.35-30.49l-74.48-83.54 98.16-52.66c15.64-8.39 11.5-32.2-6.04-34.66zM338.51 311.68l-51.89-11.3 1.97 53.79L256 311.68l-32.59 42.49 1.96-53.79-51.89 11.3 35.6-39.93-46.92-25.17 52.57-7.38-19.99-49.87 44.95 28.62L256 166.72l16.29 51.23 44.95-28.62-19.99 49.87 52.57 7.38-46.92 25.17 35.61 39.93z\"/></svg>",
        "viewBox": [
          "0",
          "0",
          "512",
          "512"
        ],
        "width": 512,
        "height": 512,
        "path": "M496.25 202.52l-110-15.44 41.82-104.34c6.67-16.64-11.6-32.18-26.59-22.63L307.44 120 273.35 12.82C270.64 4.27 263.32 0 256 0c-7.32 0-14.64 4.27-17.35 12.82l-34.09 107.19-94.04-59.89c-14.99-9.55-33.25 5.99-26.59 22.63l41.82 104.34-110 15.43c-17.54 2.46-21.68 26.27-6.03 34.67l98.16 52.66-74.48 83.54c-10.92 12.25-1.72 30.93 13.29 30.93 1.31 0 2.67-.14 4.07-.45l108.57-23.65-4.11 112.55c-.43 11.65 8.87 19.22 18.41 19.22 5.15 0 10.39-2.21 14.2-7.18l68.18-88.9 68.18 88.9c3.81 4.97 9.04 7.18 14.2 7.18 9.54 0 18.84-7.57 18.41-19.22l-4.11-112.55 108.57 23.65c17.36 3.76 29.21-17.2 17.35-30.49l-74.48-83.54 98.16-52.66c15.64-8.39 11.5-32.2-6.04-34.66zM338.51 311.68l-51.89-11.3 1.97 53.79L256 311.68l-32.59 42.49 1.96-53.79-51.89 11.3 35.6-39.93-46.92-25.17 52.57-7.38-19.99-49.87 44.95 28.62L256 166.72l16.29 51.23 44.95-28.62-19.99 49.87 52.57 7.38-46.92 25.17 35.61 39.93z"
      }
    },
    "free": [
      "solid"
    ]
  },
  "balance-scale": {
    "changes": [
      "4.4",
      "5.0.0",
      "5.0.13"
    ],
    "ligatures": [],
    "search": {
      "terms": [
        "balanced",
        "justice",
        "legal",
        "measure",
        "weight"
      ]
    },
    "styles": [
      "solid"
    ],
    "unicode": "f24e",
    "label": "Balance Scale",
    "voted": false,
    "svg": {
      "solid": {
        "last_modified": 1546440861360,
        "raw": "<svg xmlns=\"http://www.w3.org/2000/svg\" viewBox=\"0 0 640 512\"><path d=\"M256 336h-.02c0-16.18 1.34-8.73-85.05-181.51-17.65-35.29-68.19-35.36-85.87 0C-2.06 328.75.02 320.33.02 336H0c0 44.18 57.31 80 128 80s128-35.82 128-80zM128 176l72 144H56l72-144zm511.98 160c0-16.18 1.34-8.73-85.05-181.51-17.65-35.29-68.19-35.36-85.87 0-87.12 174.26-85.04 165.84-85.04 181.51H384c0 44.18 57.31 80 128 80s128-35.82 128-80h-.02zM440 320l72-144 72 144H440zm88 128H352V153.25c23.51-10.29 41.16-31.48 46.39-57.25H528c8.84 0 16-7.16 16-16V48c0-8.84-7.16-16-16-16H383.64C369.04 12.68 346.09 0 320 0s-49.04 12.68-63.64 32H112c-8.84 0-16 7.16-16 16v32c0 8.84 7.16 16 16 16h129.61c5.23 25.76 22.87 46.96 46.39 57.25V448H112c-8.84 0-16 7.16-16 16v32c0 8.84 7.16 16 16 16h416c8.84 0 16-7.16 16-16v-32c0-8.84-7.16-16-16-16z\"/></svg>",
        "viewBox": [
          "0",
          "0",
          "640",
          "512"
        ],
        "width": 640,
        "height": 512,
        "path": "M256 336h-.02c0-16.18 1.34-8.73-85.05-181.51-17.65-35.29-68.19-35.36-85.87 0C-2.06 328.75.02 320.33.02 336H0c0 44.18 57.31 80 128 80s128-35.82 128-80zM128 176l72 144H56l72-144zm511.98 160c0-16.18 1.34-8.73-85.05-181.51-17.65-35.29-68.19-35.36-85.87 0-87.12 174.26-85.04 165.84-85.04 181.51H384c0 44.18 57.31 80 128 80s128-35.82 128-80h-.02zM440 320l72-144 72 144H440zm88 128H352V153.25c23.51-10.29 41.16-31.48 46.39-57.25H528c8.84 0 16-7.16 16-16V48c0-8.84-7.16-16-16-16H383.64C369.04 12.68 346.09 0 320 0s-49.04 12.68-63.64 32H112c-8.84 0-16 7.16-16 16v32c0 8.84 7.16 16 16 16h129.61c5.23 25.76 22.87 46.96 46.39 57.25V448H112c-8.84 0-16 7.16-16 16v32c0 8.84 7.16 16 16 16h416c8.84 0 16-7.16 16-16v-32c0-8.84-7.16-16-16-16z"
      }
    },
    "free": [
      "solid"
    ]
  },
  "balance-scale-left": {
    "changes": [
      "5.0.13",
      "5.9.0",
      "5.12.0"
    ],
    "ligatures": [],
    "search": {
      "terms": [
        "justice",
        "legal",
        "measure",
        "unbalanced",
        "weight"
      ]
    },
    "styles": [
      "solid"
    ],
    "unicode": "f515",
    "label": "Balance Scale (Left-Weighted)",
    "voted": true,
    "svg": {
      "solid": {
        "last_modified": 1546440861360,
        "raw": "<svg xmlns=\"http://www.w3.org/2000/svg\" viewBox=\"0 0 640 512\"><path d=\"M528 448H352V153.25c20.42-8.94 36.1-26.22 43.38-47.47l132-44.26c8.38-2.81 12.89-11.88 10.08-20.26l-10.17-30.34C524.48 2.54 515.41-1.97 507.03.84L389.11 40.37C375.3 16.36 349.69 0 320 0c-44.18 0-80 35.82-80 80 0 3.43.59 6.71 1.01 10.03l-128.39 43.05c-8.38 2.81-12.89 11.88-10.08 20.26l10.17 30.34c2.81 8.38 11.88 12.89 20.26 10.08l142.05-47.63c4.07 2.77 8.43 5.12 12.99 7.12V496c0 8.84 7.16 16 16 16h224c8.84 0 16-7.16 16-16v-32c-.01-8.84-7.17-16-16.01-16zm111.98-144c0-16.18 1.34-8.73-85.05-181.51-17.65-35.29-68.19-35.36-85.87 0-87.12 174.26-85.04 165.84-85.04 181.51H384c0 44.18 57.31 80 128 80s128-35.82 128-80h-.02zM440 288l72-144 72 144H440zm-269.07-37.51c-17.65-35.29-68.19-35.36-85.87 0C-2.06 424.75.02 416.33.02 432H0c0 44.18 57.31 80 128 80s128-35.82 128-80h-.02c0-16.18 1.34-8.73-85.05-181.51zM56 416l72-144 72 144H56z\"/></svg>",
        "viewBox": [
          "0",
          "0",
          "640",
          "512"
        ],
        "width": 640,
        "height": 512,
        "path": "M528 448H352V153.25c20.42-8.94 36.1-26.22 43.38-47.47l132-44.26c8.38-2.81 12.89-11.88 10.08-20.26l-10.17-30.34C524.48 2.54 515.41-1.97 507.03.84L389.11 40.37C375.3 16.36 349.69 0 320 0c-44.18 0-80 35.82-80 80 0 3.43.59 6.71 1.01 10.03l-128.39 43.05c-8.38 2.81-12.89 11.88-10.08 20.26l10.17 30.34c2.81 8.38 11.88 12.89 20.26 10.08l142.05-47.63c4.07 2.77 8.43 5.12 12.99 7.12V496c0 8.84 7.16 16 16 16h224c8.84 0 16-7.16 16-16v-32c-.01-8.84-7.17-16-16.01-16zm111.98-144c0-16.18 1.34-8.73-85.05-181.51-17.65-35.29-68.19-35.36-85.87 0-87.12 174.26-85.04 165.84-85.04 181.51H384c0 44.18 57.31 80 128 80s128-35.82 128-80h-.02zM440 288l72-144 72 144H440zm-269.07-37.51c-17.65-35.29-68.19-35.36-85.87 0C-2.06 424.75.02 416.33.02 432H0c0 44.18 57.31 80 128 80s128-35.82 128-80h-.02c0-16.18 1.34-8.73-85.05-181.51zM56 416l72-144 72 144H56z"
      }
    },
    "free": [
      "solid"
    ]
  },
  "balance-scale-right": {
    "changes": [
      "5.0.13",
      "5.9.0",
      "5.12.0"
    ],
    "ligatures": [],
    "search": {
      "terms": [
        "justice",
        "legal",
        "measure",
        "unbalanced",
        "weight"
      ]
    },
    "styles": [
      "solid"
    ],
    "unicode": "f516",
    "label": "Balance Scale (Right-Weighted)",
    "voted": true,
    "svg": {
      "solid": {
        "last_modified": 1546440861360,
        "raw": "<svg xmlns=\"http://www.w3.org/2000/svg\" viewBox=\"0 0 640 512\"><path d=\"M96 464v32c0 8.84 7.16 16 16 16h224c8.84 0 16-7.16 16-16V153.25c4.56-2 8.92-4.35 12.99-7.12l142.05 47.63c8.38 2.81 17.45-1.71 20.26-10.08l10.17-30.34c2.81-8.38-1.71-17.45-10.08-20.26l-128.4-43.05c.42-3.32 1.01-6.6 1.01-10.03 0-44.18-35.82-80-80-80-29.69 0-55.3 16.36-69.11 40.37L132.96.83c-8.38-2.81-17.45 1.71-20.26 10.08l-10.17 30.34c-2.81 8.38 1.71 17.45 10.08 20.26l132 44.26c7.28 21.25 22.96 38.54 43.38 47.47V448H112c-8.84 0-16 7.16-16 16zM0 304c0 44.18 57.31 80 128 80s128-35.82 128-80h-.02c0-15.67 2.08-7.25-85.05-181.51-17.68-35.36-68.22-35.29-85.87 0C-1.32 295.27.02 287.82.02 304H0zm56-16l72-144 72 144H56zm328.02 144H384c0 44.18 57.31 80 128 80s128-35.82 128-80h-.02c0-15.67 2.08-7.25-85.05-181.51-17.68-35.36-68.22-35.29-85.87 0-86.38 172.78-85.04 165.33-85.04 181.51zM440 416l72-144 72 144H440z\"/></svg>",
        "viewBox": [
          "0",
          "0",
          "640",
          "512"
        ],
        "width": 640,
        "height": 512,
        "path": "M96 464v32c0 8.84 7.16 16 16 16h224c8.84 0 16-7.16 16-16V153.25c4.56-2 8.92-4.35 12.99-7.12l142.05 47.63c8.38 2.81 17.45-1.71 20.26-10.08l10.17-30.34c2.81-8.38-1.71-17.45-10.08-20.26l-128.4-43.05c.42-3.32 1.01-6.6 1.01-10.03 0-44.18-35.82-80-80-80-29.69 0-55.3 16.36-69.11 40.37L132.96.83c-8.38-2.81-17.45 1.71-20.26 10.08l-10.17 30.34c-2.81 8.38 1.71 17.45 10.08 20.26l132 44.26c7.28 21.25 22.96 38.54 43.38 47.47V448H112c-8.84 0-16 7.16-16 16zM0 304c0 44.18 57.31 80 128 80s128-35.82 128-80h-.02c0-15.67 2.08-7.25-85.05-181.51-17.68-35.36-68.22-35.29-85.87 0C-1.32 295.27.02 287.82.02 304H0zm56-16l72-144 72 144H56zm328.02 144H384c0 44.18 57.31 80 128 80s128-35.82 128-80h-.02c0-15.67 2.08-7.25-85.05-181.51-17.68-35.36-68.22-35.29-85.87 0-86.38 172.78-85.04 165.33-85.04 181.51zM440 416l72-144 72 144H440z"
      }
    },
    "free": [
      "solid"
    ]
  },
  "ban": {
    "changes": [
      "1",
      "5.0.0"
    ],
    "ligatures": [],
    "search": {
      "terms": [
        "abort",
        "ban",
        "block",
        "cancel",
        "delete",
        "hide",
        "prohibit",
        "remove",
        "stop",
        "trash"
      ]
    },
    "styles": [
      "solid"
    ],
    "unicode": "f05e",
    "label": "ban",
    "voted": false,
    "svg": {
      "solid": {
        "last_modified": 1546440861361,
        "raw": "<svg xmlns=\"http://www.w3.org/2000/svg\" viewBox=\"0 0 512 512\"><path d=\"M256 8C119.034 8 8 119.033 8 256s111.034 248 248 248 248-111.034 248-248S392.967 8 256 8zm130.108 117.892c65.448 65.448 70 165.481 20.677 235.637L150.47 105.216c70.204-49.356 170.226-44.735 235.638 20.676zM125.892 386.108c-65.448-65.448-70-165.481-20.677-235.637L361.53 406.784c-70.203 49.356-170.226 44.736-235.638-20.676z\"/></svg>",
        "viewBox": [
          "0",
          "0",
          "512",
          "512"
        ],
        "width": 512,
        "height": 512,
        "path": "M256 8C119.034 8 8 119.033 8 256s111.034 248 248 248 248-111.034 248-248S392.967 8 256 8zm130.108 117.892c65.448 65.448 70 165.481 20.677 235.637L150.47 105.216c70.204-49.356 170.226-44.735 235.638 20.676zM125.892 386.108c-65.448-65.448-70-165.481-20.677-235.637L361.53 406.784c-70.203 49.356-170.226 44.736-235.638-20.676z"
      }
    },
    "free": [
      "solid"
    ]
  },
  "band-aid": {
    "changes": [
      "5.0.7",
      "5.10.2"
    ],
    "ligatures": [],
    "search": {
      "terms": [
        "bandage",
        "boo boo",
        "first aid",
        "ouch"
      ]
    },
    "styles": [
      "solid"
    ],
    "unicode": "f462",
    "label": "Band-Aid",
    "voted": false,
    "svg": {
      "solid": {
        "last_modified": 1546440861361,
        "raw": "<svg xmlns=\"http://www.w3.org/2000/svg\" viewBox=\"0 0 640 512\"><path d=\"M0 160v192c0 35.3 28.7 64 64 64h96V96H64c-35.3 0-64 28.7-64 64zm576-64h-96v320h96c35.3 0 64-28.7 64-64V160c0-35.3-28.7-64-64-64zM192 416h256V96H192v320zm176-232c13.3 0 24 10.7 24 24s-10.7 24-24 24-24-10.7-24-24 10.7-24 24-24zm0 96c13.3 0 24 10.7 24 24s-10.7 24-24 24-24-10.7-24-24 10.7-24 24-24zm-96-96c13.3 0 24 10.7 24 24s-10.7 24-24 24-24-10.7-24-24 10.7-24 24-24zm0 96c13.3 0 24 10.7 24 24s-10.7 24-24 24-24-10.7-24-24 10.7-24 24-24z\"/></svg>",
        "viewBox": [
          "0",
          "0",
          "640",
          "512"
        ],
        "width": 640,
        "height": 512,
        "path": "M0 160v192c0 35.3 28.7 64 64 64h96V96H64c-35.3 0-64 28.7-64 64zm576-64h-96v320h96c35.3 0 64-28.7 64-64V160c0-35.3-28.7-64-64-64zM192 416h256V96H192v320zm176-232c13.3 0 24 10.7 24 24s-10.7 24-24 24-24-10.7-24-24 10.7-24 24-24zm0 96c13.3 0 24 10.7 24 24s-10.7 24-24 24-24-10.7-24-24 10.7-24 24-24zm-96-96c13.3 0 24 10.7 24 24s-10.7 24-24 24-24-10.7-24-24 10.7-24 24-24zm0 96c13.3 0 24 10.7 24 24s-10.7 24-24 24-24-10.7-24-24 10.7-24 24-24z"
      }
    },
    "free": [
      "solid"
    ]
  },
  "bandcamp": {
    "changes": [
      "4.7",
      "5.0.0"
    ],
    "ligatures": [],
    "search": {
      "terms": []
    },
    "styles": [
      "brands"
    ],
    "unicode": "f2d5",
    "label": "Bandcamp",
    "voted": false,
    "svg": {
      "brands": {
        "last_modified": 1546440860967,
        "raw": "<svg xmlns=\"http://www.w3.org/2000/svg\" viewBox=\"0 0 496 512\"><path d=\"M248 8C111 8 0 119 0 256s111 248 248 248 248-111 248-248S385 8 248 8zm48.2 326.1h-181L199.9 178h181l-84.7 156.1z\"/></svg>",
        "viewBox": [
          "0",
          "0",
          "496",
          "512"
        ],
        "width": 496,
        "height": 512,
        "path": "M248 8C111 8 0 119 0 256s111 248 248 248 248-111 248-248S385 8 248 8zm48.2 326.1h-181L199.9 178h181l-84.7 156.1z"
      }
    },
    "free": [
      "brands"
    ]
  },
  "barcode": {
    "changes": [
      "1",
      "5.0.0"
    ],
    "ligatures": [],
    "search": {
      "terms": [
        "info",
        "laser",
        "price",
        "scan",
        "upc"
      ]
    },
    "styles": [
      "solid"
    ],
    "unicode": "f02a",
    "label": "barcode",
    "voted": false,
    "svg": {
      "solid": {
        "last_modified": 1546440861361,
        "raw": "<svg xmlns=\"http://www.w3.org/2000/svg\" viewBox=\"0 0 512 512\"><path d=\"M0 448V64h18v384H0zm26.857-.273V64H36v383.727h-9.143zm27.143 0V64h8.857v383.727H54zm44.857 0V64h8.857v383.727h-8.857zm36 0V64h17.714v383.727h-17.714zm44.857 0V64h8.857v383.727h-8.857zm18 0V64h8.857v383.727h-8.857zm18 0V64h8.857v383.727h-8.857zm35.715 0V64h18v383.727h-18zm44.857 0V64h18v383.727h-18zm35.999 0V64h18.001v383.727h-18.001zm36.001 0V64h18.001v383.727h-18.001zm26.857 0V64h18v383.727h-18zm45.143 0V64h26.857v383.727h-26.857zm35.714 0V64h9.143v383.727H476zm18 .273V64h18v384h-18z\"/></svg>",
        "viewBox": [
          "0",
          "0",
          "512",
          "512"
        ],
        "width": 512,
        "height": 512,
        "path": "M0 448V64h18v384H0zm26.857-.273V64H36v383.727h-9.143zm27.143 0V64h8.857v383.727H54zm44.857 0V64h8.857v383.727h-8.857zm36 0V64h17.714v383.727h-17.714zm44.857 0V64h8.857v383.727h-8.857zm18 0V64h8.857v383.727h-8.857zm18 0V64h8.857v383.727h-8.857zm35.715 0V64h18v383.727h-18zm44.857 0V64h18v383.727h-18zm35.999 0V64h18.001v383.727h-18.001zm36.001 0V64h18.001v383.727h-18.001zm26.857 0V64h18v383.727h-18zm45.143 0V64h26.857v383.727h-26.857zm35.714 0V64h9.143v383.727H476zm18 .273V64h18v384h-18z"
      }
    },
    "free": [
      "solid"
    ]
  },
  "bars": {
    "changes": [
      "2",
      "5.0.0"
    ],
    "ligatures": [],
    "search": {
      "terms": [
        "checklist",
        "drag",
        "hamburger",
        "list",
        "menu",
        "nav",
        "navigation",
        "ol",
        "reorder",
        "settings",
        "todo",
        "ul"
      ]
    },
    "styles": [
      "solid"
    ],
    "unicode": "f0c9",
    "label": "Bars",
    "voted": false,
    "svg": {
      "solid": {
        "last_modified": 1546440861362,
        "raw": "<svg xmlns=\"http://www.w3.org/2000/svg\" viewBox=\"0 0 448 512\"><path d=\"M16 132h416c8.837 0 16-7.163 16-16V76c0-8.837-7.163-16-16-16H16C7.163 60 0 67.163 0 76v40c0 8.837 7.163 16 16 16zm0 160h416c8.837 0 16-7.163 16-16v-40c0-8.837-7.163-16-16-16H16c-8.837 0-16 7.163-16 16v40c0 8.837 7.163 16 16 16zm0 160h416c8.837 0 16-7.163 16-16v-40c0-8.837-7.163-16-16-16H16c-8.837 0-16 7.163-16 16v40c0 8.837 7.163 16 16 16z\"/></svg>",
        "viewBox": [
          "0",
          "0",
          "448",
          "512"
        ],
        "width": 448,
        "height": 512,
        "path": "M16 132h416c8.837 0 16-7.163 16-16V76c0-8.837-7.163-16-16-16H16C7.163 60 0 67.163 0 76v40c0 8.837 7.163 16 16 16zm0 160h416c8.837 0 16-7.163 16-16v-40c0-8.837-7.163-16-16-16H16c-8.837 0-16 7.163-16 16v40c0 8.837 7.163 16 16 16zm0 160h416c8.837 0 16-7.163 16-16v-40c0-8.837-7.163-16-16-16H16c-8.837 0-16 7.163-16 16v40c0 8.837 7.163 16 16 16z"
      }
    },
    "free": [
      "solid"
    ]
  },
  "baseball-ball": {
    "changes": [
      "5.0.5",
      "5.11.0",
      "5.11.1"
    ],
    "ligatures": [],
    "search": {
      "terms": [
        "foul",
        "hardball",
        "league",
        "leather",
        "mlb",
        "softball",
        "sport"
      ]
    },
    "styles": [
      "solid"
    ],
    "unicode": "f433",
    "label": "Baseball Ball",
    "voted": false,
    "svg": {
      "solid": {
        "last_modified": 1546440861362,
        "raw": "<svg xmlns=\"http://www.w3.org/2000/svg\" viewBox=\"0 0 496 512\"><path d=\"M368.5 363.9l28.8-13.9c11.1 22.9 26 43.2 44.1 60.9 34-42.5 54.5-96.3 54.5-154.9 0-58.5-20.4-112.2-54.2-154.6-17.8 17.3-32.6 37.1-43.6 59.5l-28.7-14.1c12.8-26 30-49 50.8-69C375.6 34.7 315 8 248 8 181.1 8 120.5 34.6 75.9 77.7c20.7 19.9 37.9 42.9 50.7 68.8l-28.7 14.1c-11-22.3-25.7-42.1-43.5-59.4C20.4 143.7 0 197.4 0 256c0 58.6 20.4 112.3 54.4 154.7 18.2-17.7 33.2-38 44.3-61l28.8 13.9c-12.9 26.7-30.3 50.3-51.5 70.7 44.5 43.1 105.1 69.7 172 69.7 66.8 0 127.3-26.5 171.9-69.5-21.1-20.4-38.5-43.9-51.4-70.6zm-228.3-32l-30.5-9.8c14.9-46.4 12.7-93.8-.6-134l30.4-10c15 45.6 18 99.9.7 153.8zm216.3-153.4l30.4 10c-13.2 40.1-15.5 87.5-.6 134l-30.5 9.8c-17.3-54-14.3-108.3.7-153.8z\"/></svg>",
        "viewBox": [
          "0",
          "0",
          "496",
          "512"
        ],
        "width": 496,
        "height": 512,
        "path": "M368.5 363.9l28.8-13.9c11.1 22.9 26 43.2 44.1 60.9 34-42.5 54.5-96.3 54.5-154.9 0-58.5-20.4-112.2-54.2-154.6-17.8 17.3-32.6 37.1-43.6 59.5l-28.7-14.1c12.8-26 30-49 50.8-69C375.6 34.7 315 8 248 8 181.1 8 120.5 34.6 75.9 77.7c20.7 19.9 37.9 42.9 50.7 68.8l-28.7 14.1c-11-22.3-25.7-42.1-43.5-59.4C20.4 143.7 0 197.4 0 256c0 58.6 20.4 112.3 54.4 154.7 18.2-17.7 33.2-38 44.3-61l28.8 13.9c-12.9 26.7-30.3 50.3-51.5 70.7 44.5 43.1 105.1 69.7 172 69.7 66.8 0 127.3-26.5 171.9-69.5-21.1-20.4-38.5-43.9-51.4-70.6zm-228.3-32l-30.5-9.8c14.9-46.4 12.7-93.8-.6-134l30.4-10c15 45.6 18 99.9.7 153.8zm216.3-153.4l30.4 10c-13.2 40.1-15.5 87.5-.6 134l-30.5 9.8c-17.3-54-14.3-108.3.7-153.8z"
      }
    },
    "free": [
      "solid"
    ]
  },
  "basketball-ball": {
    "changes": [
      "5.0.5",
      "5.11.0",
      "5.11.1"
    ],
    "ligatures": [],
    "search": {
      "terms": [
        "dribble",
        "dunk",
        "hoop",
        "nba"
      ]
    },
    "styles": [
      "solid"
    ],
    "unicode": "f434",
    "label": "Basketball Ball",
    "voted": false,
    "svg": {
      "solid": {
        "last_modified": 1546440861362,
        "raw": "<svg xmlns=\"http://www.w3.org/2000/svg\" viewBox=\"0 0 496 512\"><path d=\"M212.3 10.3c-43.8 6.3-86.2 24.1-122.2 53.8l77.4 77.4c27.8-35.8 43.3-81.2 44.8-131.2zM248 222L405.9 64.1c-42.4-35-93.6-53.5-145.5-56.1-1.2 63.9-21.5 122.3-58.7 167.7L248 222zM56.1 98.1c-29.7 36-47.5 78.4-53.8 122.2 50-1.5 95.5-17 131.2-44.8L56.1 98.1zm272.2 204.2c45.3-37.1 103.7-57.4 167.7-58.7-2.6-51.9-21.1-103.1-56.1-145.5L282 256l46.3 46.3zM248 290L90.1 447.9c42.4 34.9 93.6 53.5 145.5 56.1 1.3-64 21.6-122.4 58.7-167.7L248 290zm191.9 123.9c29.7-36 47.5-78.4 53.8-122.2-50.1 1.6-95.5 17.1-131.2 44.8l77.4 77.4zM167.7 209.7C122.3 246.9 63.9 267.3 0 268.4c2.6 51.9 21.1 103.1 56.1 145.5L214 256l-46.3-46.3zm116 292c43.8-6.3 86.2-24.1 122.2-53.8l-77.4-77.4c-27.7 35.7-43.2 81.2-44.8 131.2z\"/></svg>",
        "viewBox": [
          "0",
          "0",
          "496",
          "512"
        ],
        "width": 496,
        "height": 512,
        "path": "M212.3 10.3c-43.8 6.3-86.2 24.1-122.2 53.8l77.4 77.4c27.8-35.8 43.3-81.2 44.8-131.2zM248 222L405.9 64.1c-42.4-35-93.6-53.5-145.5-56.1-1.2 63.9-21.5 122.3-58.7 167.7L248 222zM56.1 98.1c-29.7 36-47.5 78.4-53.8 122.2 50-1.5 95.5-17 131.2-44.8L56.1 98.1zm272.2 204.2c45.3-37.1 103.7-57.4 167.7-58.7-2.6-51.9-21.1-103.1-56.1-145.5L282 256l46.3 46.3zM248 290L90.1 447.9c42.4 34.9 93.6 53.5 145.5 56.1 1.3-64 21.6-122.4 58.7-167.7L248 290zm191.9 123.9c29.7-36 47.5-78.4 53.8-122.2-50.1 1.6-95.5 17.1-131.2 44.8l77.4 77.4zM167.7 209.7C122.3 246.9 63.9 267.3 0 268.4c2.6 51.9 21.1 103.1 56.1 145.5L214 256l-46.3-46.3zm116 292c43.8-6.3 86.2-24.1 122.2-53.8l-77.4-77.4c-27.7 35.7-43.2 81.2-44.8 131.2z"
      }
    },
    "free": [
      "solid"
    ]
  },
  "bath": {
    "changes": [
      "4.7",
      "5.0.0",
      "5.12.0"
    ],
    "ligatures": [],
    "search": {
      "terms": [
        "clean",
        "shower",
        "tub",
        "wash"
      ]
    },
    "styles": [
      "solid"
    ],
    "unicode": "f2cd",
    "label": "Bath",
    "voted": false,
    "svg": {
      "solid": {
        "last_modified": 1573074807842,
        "raw": "<svg xmlns=\"http://www.w3.org/2000/svg\" viewBox=\"0 0 512 512\"><path d=\"M32,384a95.4,95.4,0,0,0,32,71.09V496a16,16,0,0,0,16,16h32a16,16,0,0,0,16-16V480H384v16a16,16,0,0,0,16,16h32a16,16,0,0,0,16-16V455.09A95.4,95.4,0,0,0,480,384V336H32ZM496,256H80V69.25a21.26,21.26,0,0,1,36.28-15l19.27,19.26c-13.13,29.88-7.61,59.11,8.62,79.73l-.17.17A16,16,0,0,0,144,176l11.31,11.31a16,16,0,0,0,22.63,0L283.31,81.94a16,16,0,0,0,0-22.63L272,48a16,16,0,0,0-22.62,0l-.17.17c-20.62-16.23-49.83-21.75-79.73-8.62L150.22,20.28A69.25,69.25,0,0,0,32,69.25V256H16A16,16,0,0,0,0,272v16a16,16,0,0,0,16,16H496a16,16,0,0,0,16-16V272A16,16,0,0,0,496,256Z\"/></svg>",
        "viewBox": [
          "0",
          "0",
          "512",
          "512"
        ],
        "width": 512,
        "height": 512,
        "path": "M32,384a95.4,95.4,0,0,0,32,71.09V496a16,16,0,0,0,16,16h32a16,16,0,0,0,16-16V480H384v16a16,16,0,0,0,16,16h32a16,16,0,0,0,16-16V455.09A95.4,95.4,0,0,0,480,384V336H32ZM496,256H80V69.25a21.26,21.26,0,0,1,36.28-15l19.27,19.26c-13.13,29.88-7.61,59.11,8.62,79.73l-.17.17A16,16,0,0,0,144,176l11.31,11.31a16,16,0,0,0,22.63,0L283.31,81.94a16,16,0,0,0,0-22.63L272,48a16,16,0,0,0-22.62,0l-.17.17c-20.62-16.23-49.83-21.75-79.73-8.62L150.22,20.28A69.25,69.25,0,0,0,32,69.25V256H16A16,16,0,0,0,0,272v16a16,16,0,0,0,16,16H496a16,16,0,0,0,16-16V272A16,16,0,0,0,496,256Z"
      }
    },
    "free": [
      "solid"
    ]
  },
  "battery-empty": {
    "changes": [
      "4.4",
      "5.0.0"
    ],
    "ligatures": [],
    "search": {
      "terms": [
        "charge",
        "dead",
        "power",
        "status"
      ]
    },
    "styles": [
      "solid"
    ],
    "unicode": "f244",
    "label": "Battery Empty",
    "voted": false,
    "svg": {
      "solid": {
        "last_modified": 1546440861362,
        "raw": "<svg xmlns=\"http://www.w3.org/2000/svg\" viewBox=\"0 0 640 512\"><path d=\"M544 160v64h32v64h-32v64H64V160h480m16-64H48c-26.51 0-48 21.49-48 48v224c0 26.51 21.49 48 48 48h512c26.51 0 48-21.49 48-48v-16h8c13.255 0 24-10.745 24-24V184c0-13.255-10.745-24-24-24h-8v-16c0-26.51-21.49-48-48-48z\"/></svg>",
        "viewBox": [
          "0",
          "0",
          "640",
          "512"
        ],
        "width": 640,
        "height": 512,
        "path": "M544 160v64h32v64h-32v64H64V160h480m16-64H48c-26.51 0-48 21.49-48 48v224c0 26.51 21.49 48 48 48h512c26.51 0 48-21.49 48-48v-16h8c13.255 0 24-10.745 24-24V184c0-13.255-10.745-24-24-24h-8v-16c0-26.51-21.49-48-48-48z"
      }
    },
    "free": [
      "solid"
    ]
  },
  "battery-full": {
    "changes": [
      "4.4",
      "5.0.0"
    ],
    "ligatures": [],
    "search": {
      "terms": [
        "charge",
        "power",
        "status"
      ]
    },
    "styles": [
      "solid"
    ],
    "unicode": "f240",
    "label": "Battery Full",
    "voted": false,
    "svg": {
      "solid": {
        "last_modified": 1546440861363,
        "raw": "<svg xmlns=\"http://www.w3.org/2000/svg\" viewBox=\"0 0 640 512\"><path d=\"M544 160v64h32v64h-32v64H64V160h480m16-64H48c-26.51 0-48 21.49-48 48v224c0 26.51 21.49 48 48 48h512c26.51 0 48-21.49 48-48v-16h8c13.255 0 24-10.745 24-24V184c0-13.255-10.745-24-24-24h-8v-16c0-26.51-21.49-48-48-48zm-48 96H96v128h416V192z\"/></svg>",
        "viewBox": [
          "0",
          "0",
          "640",
          "512"
        ],
        "width": 640,
        "height": 512,
        "path": "M544 160v64h32v64h-32v64H64V160h480m16-64H48c-26.51 0-48 21.49-48 48v224c0 26.51 21.49 48 48 48h512c26.51 0 48-21.49 48-48v-16h8c13.255 0 24-10.745 24-24V184c0-13.255-10.745-24-24-24h-8v-16c0-26.51-21.49-48-48-48zm-48 96H96v128h416V192z"
      }
    },
    "free": [
      "solid"
    ]
  },
  "battery-half": {
    "changes": [
      "4.4",
      "5.0.0"
    ],
    "ligatures": [],
    "search": {
      "terms": [
        "charge",
        "power",
        "status"
      ]
    },
    "styles": [
      "solid"
    ],
    "unicode": "f242",
    "label": "Battery 1/2 Full",
    "voted": false,
    "svg": {
      "solid": {
        "last_modified": 1546440861363,
        "raw": "<svg xmlns=\"http://www.w3.org/2000/svg\" viewBox=\"0 0 640 512\"><path d=\"M544 160v64h32v64h-32v64H64V160h480m16-64H48c-26.51 0-48 21.49-48 48v224c0 26.51 21.49 48 48 48h512c26.51 0 48-21.49 48-48v-16h8c13.255 0 24-10.745 24-24V184c0-13.255-10.745-24-24-24h-8v-16c0-26.51-21.49-48-48-48zm-240 96H96v128h224V192z\"/></svg>",
        "viewBox": [
          "0",
          "0",
          "640",
          "512"
        ],
        "width": 640,
        "height": 512,
        "path": "M544 160v64h32v64h-32v64H64V160h480m16-64H48c-26.51 0-48 21.49-48 48v224c0 26.51 21.49 48 48 48h512c26.51 0 48-21.49 48-48v-16h8c13.255 0 24-10.745 24-24V184c0-13.255-10.745-24-24-24h-8v-16c0-26.51-21.49-48-48-48zm-240 96H96v128h224V192z"
      }
    },
    "free": [
      "solid"
    ]
  },
  "battery-quarter": {
    "changes": [
      "4.4",
      "5.0.0"
    ],
    "ligatures": [],
    "search": {
      "terms": [
        "charge",
        "low",
        "power",
        "status"
      ]
    },
    "styles": [
      "solid"
    ],
    "unicode": "f243",
    "label": "Battery 1/4 Full",
    "voted": false,
    "svg": {
      "solid": {
        "last_modified": 1546440861363,
        "raw": "<svg xmlns=\"http://www.w3.org/2000/svg\" viewBox=\"0 0 640 512\"><path d=\"M544 160v64h32v64h-32v64H64V160h480m16-64H48c-26.51 0-48 21.49-48 48v224c0 26.51 21.49 48 48 48h512c26.51 0 48-21.49 48-48v-16h8c13.255 0 24-10.745 24-24V184c0-13.255-10.745-24-24-24h-8v-16c0-26.51-21.49-48-48-48zm-336 96H96v128h128V192z\"/></svg>",
        "viewBox": [
          "0",
          "0",
          "640",
          "512"
        ],
        "width": 640,
        "height": 512,
        "path": "M544 160v64h32v64h-32v64H64V160h480m16-64H48c-26.51 0-48 21.49-48 48v224c0 26.51 21.49 48 48 48h512c26.51 0 48-21.49 48-48v-16h8c13.255 0 24-10.745 24-24V184c0-13.255-10.745-24-24-24h-8v-16c0-26.51-21.49-48-48-48zm-336 96H96v128h128V192z"
      }
    },
    "free": [
      "solid"
    ]
  },
  "battery-three-quarters": {
    "changes": [
      "4.4",
      "5.0.0"
    ],
    "ligatures": [],
    "search": {
      "terms": [
        "charge",
        "power",
        "status"
      ]
    },
    "styles": [
      "solid"
    ],
    "unicode": "f241",
    "label": "Battery 3/4 Full",
    "voted": false,
    "svg": {
      "solid": {
        "last_modified": 1546440861363,
        "raw": "<svg xmlns=\"http://www.w3.org/2000/svg\" viewBox=\"0 0 640 512\"><path d=\"M544 160v64h32v64h-32v64H64V160h480m16-64H48c-26.51 0-48 21.49-48 48v224c0 26.51 21.49 48 48 48h512c26.51 0 48-21.49 48-48v-16h8c13.255 0 24-10.745 24-24V184c0-13.255-10.745-24-24-24h-8v-16c0-26.51-21.49-48-48-48zm-144 96H96v128h320V192z\"/></svg>",
        "viewBox": [
          "0",
          "0",
          "640",
          "512"
        ],
        "width": 640,
        "height": 512,
        "path": "M544 160v64h32v64h-32v64H64V160h480m16-64H48c-26.51 0-48 21.49-48 48v224c0 26.51 21.49 48 48 48h512c26.51 0 48-21.49 48-48v-16h8c13.255 0 24-10.745 24-24V184c0-13.255-10.745-24-24-24h-8v-16c0-26.51-21.49-48-48-48zm-144 96H96v128h320V192z"
      }
    },
    "free": [
      "solid"
    ]
  },
  "battle-net": {
    "changes": [
      "5.8.0"
    ],
    "ligatures": [],
    "search": {
      "terms": []
    },
    "styles": [
      "brands"
    ],
    "unicode": "f835",
    "label": "Battle.net",
    "svg": {
      "brands": {
        "last_modified": 1558987775893,
        "raw": "<svg xmlns=\"http://www.w3.org/2000/svg\" viewBox=\"0 0 512 512\"><path d=\"M448.61 225.62c26.87.18 35.57-7.43 38.92-12.37 12.47-16.32-7.06-47.6-52.85-71.33 17.76-33.58 30.11-63.68 36.34-85.3 3.38-11.83 1.09-19 .45-20.25-1.72 10.52-15.85 48.46-48.2 100.05-25-11.22-56.52-20.1-93.77-23.8-8.94-16.94-34.88-63.86-60.48-88.93C252.18 7.14 238.7 1.07 228.18.22h-.05c-13.83-1.55-22.67 5.85-27.4 11-17.2 18.53-24.33 48.87-25 84.07-7.24-12.35-17.17-24.63-28.5-25.93h-.18c-20.66-3.48-38.39 29.22-36 81.29-38.36 1.38-71 5.75-93 11.23-9.9 2.45-16.22 7.27-17.76 9.72 1-.38 22.4-9.22 111.56-9.22 5.22 53 29.75 101.82 26 93.19-9.73 15.4-38.24 62.36-47.31 97.7-5.87 22.88-4.37 37.61.15 47.14 5.57 12.75 16.41 16.72 23.2 18.26 25 5.71 55.38-3.63 86.7-21.14-7.53 12.84-13.9 28.51-9.06 39.34 7.31 19.65 44.49 18.66 88.44-9.45 20.18 32.18 40.07 57.94 55.7 74.12a39.79 39.79 0 0 0 8.75 7.09c5.14 3.21 8.58 3.37 8.58 3.37-8.24-6.75-34-38-62.54-91.78 22.22-16 45.65-38.87 67.47-69.27 122.82 4.6 143.29-24.76 148-31.64 14.67-19.88 3.43-57.44-57.32-93.69zm-77.85 106.22c23.81-37.71 30.34-67.77 29.45-92.33 27.86 17.57 47.18 37.58 49.06 58.83 1.14 12.93-8.1 29.12-78.51 33.5zM216.9 387.69c9.76-6.23 19.53-13.12 29.2-20.49 6.68 13.33 13.6 26.1 20.6 38.19-40.6 21.86-68.84 12.76-49.8-17.7zm215-171.35c-10.29-5.34-21.16-10.34-32.38-15.05a722.459 722.459 0 0 0 22.74-36.9c39.06 24.1 45.9 53.18 9.64 51.95zM279.18 398c-5.51-11.35-11-23.5-16.5-36.44 43.25 1.27 62.42-18.73 63.28-20.41 0 .07-25 15.64-62.53 12.25a718.78 718.78 0 0 0 85.06-84q13.06-15.31 24.93-31.11c-.36-.29-1.54-3-16.51-12-51.7 60.27-102.34 98-132.75 115.92-20.59-11.18-40.84-31.78-55.71-61.49-20-39.92-30-82.39-31.57-116.07 12.3.91 25.27 2.17 38.85 3.88-22.29 36.8-14.39 63-13.47 64.23 0-.07-.95-29.17 20.14-59.57a695.23 695.23 0 0 0 44.67 152.84c.93-.38 1.84.88 18.67-8.25-26.33-74.47-33.76-138.17-34-173.43 20-12.42 48.18-19.8 81.63-17.81 44.57 2.67 86.36 15.25 116.32 30.71q-10.69 15.66-23.33 32.47C365.63 152 339.1 145.84 337.5 146c.11 0 25.9 14.07 41.52 47.22a717.63 717.63 0 0 0-115.34-31.71 646.608 646.608 0 0 0-39.39-6.05c-.07.45-1.81 1.85-2.16 20.33C300 190.28 358.78 215.68 389.36 233c.74 23.55-6.95 51.61-25.41 79.57-24.6 37.31-56.39 67.23-84.77 85.43zm27.4-287c-44.56-1.66-73.58 7.43-94.69 20.67 2-52.3 21.31-76.38 38.21-75.28C267 52.15 305 108.55 306.58 111zm-130.65 3.1c.48 12.11 1.59 24.62 3.21 37.28-14.55-.85-28.74-1.25-42.4-1.26-.08 3.24-.12-51 24.67-49.59h.09c5.76 1.09 10.63 6.88 14.43 13.57zm-28.06 162c20.76 39.7 43.3 60.57 65.25 72.31-46.79 24.76-77.53 20-84.92 4.51-.2-.21-11.13-15.3 19.67-76.81zm210.06 74.8\"/></svg>",
        "viewBox": [
          "0",
          "0",
          "512",
          "512"
        ],
        "width": 512,
        "height": 512,
        "path": "M448.61 225.62c26.87.18 35.57-7.43 38.92-12.37 12.47-16.32-7.06-47.6-52.85-71.33 17.76-33.58 30.11-63.68 36.34-85.3 3.38-11.83 1.09-19 .45-20.25-1.72 10.52-15.85 48.46-48.2 100.05-25-11.22-56.52-20.1-93.77-23.8-8.94-16.94-34.88-63.86-60.48-88.93C252.18 7.14 238.7 1.07 228.18.22h-.05c-13.83-1.55-22.67 5.85-27.4 11-17.2 18.53-24.33 48.87-25 84.07-7.24-12.35-17.17-24.63-28.5-25.93h-.18c-20.66-3.48-38.39 29.22-36 81.29-38.36 1.38-71 5.75-93 11.23-9.9 2.45-16.22 7.27-17.76 9.72 1-.38 22.4-9.22 111.56-9.22 5.22 53 29.75 101.82 26 93.19-9.73 15.4-38.24 62.36-47.31 97.7-5.87 22.88-4.37 37.61.15 47.14 5.57 12.75 16.41 16.72 23.2 18.26 25 5.71 55.38-3.63 86.7-21.14-7.53 12.84-13.9 28.51-9.06 39.34 7.31 19.65 44.49 18.66 88.44-9.45 20.18 32.18 40.07 57.94 55.7 74.12a39.79 39.79 0 0 0 8.75 7.09c5.14 3.21 8.58 3.37 8.58 3.37-8.24-6.75-34-38-62.54-91.78 22.22-16 45.65-38.87 67.47-69.27 122.82 4.6 143.29-24.76 148-31.64 14.67-19.88 3.43-57.44-57.32-93.69zm-77.85 106.22c23.81-37.71 30.34-67.77 29.45-92.33 27.86 17.57 47.18 37.58 49.06 58.83 1.14 12.93-8.1 29.12-78.51 33.5zM216.9 387.69c9.76-6.23 19.53-13.12 29.2-20.49 6.68 13.33 13.6 26.1 20.6 38.19-40.6 21.86-68.84 12.76-49.8-17.7zm215-171.35c-10.29-5.34-21.16-10.34-32.38-15.05a722.459 722.459 0 0 0 22.74-36.9c39.06 24.1 45.9 53.18 9.64 51.95zM279.18 398c-5.51-11.35-11-23.5-16.5-36.44 43.25 1.27 62.42-18.73 63.28-20.41 0 .07-25 15.64-62.53 12.25a718.78 718.78 0 0 0 85.06-84q13.06-15.31 24.93-31.11c-.36-.29-1.54-3-16.51-12-51.7 60.27-102.34 98-132.75 115.92-20.59-11.18-40.84-31.78-55.71-61.49-20-39.92-30-82.39-31.57-116.07 12.3.91 25.27 2.17 38.85 3.88-22.29 36.8-14.39 63-13.47 64.23 0-.07-.95-29.17 20.14-59.57a695.23 695.23 0 0 0 44.67 152.84c.93-.38 1.84.88 18.67-8.25-26.33-74.47-33.76-138.17-34-173.43 20-12.42 48.18-19.8 81.63-17.81 44.57 2.67 86.36 15.25 116.32 30.71q-10.69 15.66-23.33 32.47C365.63 152 339.1 145.84 337.5 146c.11 0 25.9 14.07 41.52 47.22a717.63 717.63 0 0 0-115.34-31.71 646.608 646.608 0 0 0-39.39-6.05c-.07.45-1.81 1.85-2.16 20.33C300 190.28 358.78 215.68 389.36 233c.74 23.55-6.95 51.61-25.41 79.57-24.6 37.31-56.39 67.23-84.77 85.43zm27.4-287c-44.56-1.66-73.58 7.43-94.69 20.67 2-52.3 21.31-76.38 38.21-75.28C267 52.15 305 108.55 306.58 111zm-130.65 3.1c.48 12.11 1.59 24.62 3.21 37.28-14.55-.85-28.74-1.25-42.4-1.26-.08 3.24-.12-51 24.67-49.59h.09c5.76 1.09 10.63 6.88 14.43 13.57zm-28.06 162c20.76 39.7 43.3 60.57 65.25 72.31-46.79 24.76-77.53 20-84.92 4.51-.2-.21-11.13-15.3 19.67-76.81zm210.06 74.8"
      }
    },
    "free": [
      "brands"
    ]
  },
  "bed": {
    "changes": [
      "4.3",
      "5.0.0",
      "5.1.0"
    ],
    "ligatures": [],
    "search": {
      "terms": [
        "lodging",
        "mattress",
        "rest",
        "sleep",
        "travel"
      ]
    },
    "styles": [
      "solid"
    ],
    "unicode": "f236",
    "label": "Bed",
    "voted": false,
    "svg": {
      "solid": {
        "last_modified": 1546440861363,
        "raw": "<svg xmlns=\"http://www.w3.org/2000/svg\" viewBox=\"0 0 640 512\"><path d=\"M176 256c44.11 0 80-35.89 80-80s-35.89-80-80-80-80 35.89-80 80 35.89 80 80 80zm352-128H304c-8.84 0-16 7.16-16 16v144H64V80c0-8.84-7.16-16-16-16H16C7.16 64 0 71.16 0 80v352c0 8.84 7.16 16 16 16h32c8.84 0 16-7.16 16-16v-48h512v48c0 8.84 7.16 16 16 16h32c8.84 0 16-7.16 16-16V240c0-61.86-50.14-112-112-112z\"/></svg>",
        "viewBox": [
          "0",
          "0",
          "640",
          "512"
        ],
        "width": 640,
        "height": 512,
        "path": "M176 256c44.11 0 80-35.89 80-80s-35.89-80-80-80-80 35.89-80 80 35.89 80 80 80zm352-128H304c-8.84 0-16 7.16-16 16v144H64V80c0-8.84-7.16-16-16-16H16C7.16 64 0 71.16 0 80v352c0 8.84 7.16 16 16 16h32c8.84 0 16-7.16 16-16v-48h512v48c0 8.84 7.16 16 16 16h32c8.84 0 16-7.16 16-16V240c0-61.86-50.14-112-112-112z"
      }
    },
    "free": [
      "solid"
    ]
  },
  "beer": {
    "changes": [
      "3",
      "5.0.0"
    ],
    "ligatures": [],
    "search": {
      "terms": [
        "alcohol",
        "ale",
        "bar",
        "beverage",
        "brewery",
        "drink",
        "lager",
        "liquor",
        "mug",
        "stein"
      ]
    },
    "styles": [
      "solid"
    ],
    "unicode": "f0fc",
    "label": "beer",
    "voted": false,
    "svg": {
      "solid": {
        "last_modified": 1546440861363,
        "raw": "<svg xmlns=\"http://www.w3.org/2000/svg\" viewBox=\"0 0 448 512\"><path d=\"M368 96h-48V56c0-13.255-10.745-24-24-24H24C10.745 32 0 42.745 0 56v400c0 13.255 10.745 24 24 24h272c13.255 0 24-10.745 24-24v-42.11l80.606-35.977C429.396 365.063 448 336.388 448 304.86V176c0-44.112-35.888-80-80-80zm16 208.86a16.018 16.018 0 0 1-9.479 14.611L320 343.805V160h48c8.822 0 16 7.178 16 16v128.86zM208 384c-8.836 0-16-7.164-16-16V144c0-8.836 7.164-16 16-16s16 7.164 16 16v224c0 8.836-7.164 16-16 16zm-96 0c-8.836 0-16-7.164-16-16V144c0-8.836 7.164-16 16-16s16 7.164 16 16v224c0 8.836-7.164 16-16 16z\"/></svg>",
        "viewBox": [
          "0",
          "0",
          "448",
          "512"
        ],
        "width": 448,
        "height": 512,
        "path": "M368 96h-48V56c0-13.255-10.745-24-24-24H24C10.745 32 0 42.745 0 56v400c0 13.255 10.745 24 24 24h272c13.255 0 24-10.745 24-24v-42.11l80.606-35.977C429.396 365.063 448 336.388 448 304.86V176c0-44.112-35.888-80-80-80zm16 208.86a16.018 16.018 0 0 1-9.479 14.611L320 343.805V160h48c8.822 0 16 7.178 16 16v128.86zM208 384c-8.836 0-16-7.164-16-16V144c0-8.836 7.164-16 16-16s16 7.164 16 16v224c0 8.836-7.164 16-16 16zm-96 0c-8.836 0-16-7.164-16-16V144c0-8.836 7.164-16 16-16s16 7.164 16 16v224c0 8.836-7.164 16-16 16z"
      }
    },
    "free": [
      "solid"
    ]
  },
  "behance": {
    "changes": [
      "4.1",
      "5.0.0"
    ],
    "ligatures": [],
    "search": {
      "terms": []
    },
    "styles": [
      "brands"
    ],
    "unicode": "f1b4",
    "label": "Behance",
    "voted": false,
    "svg": {
      "brands": {
        "last_modified": 1546440860968,
        "raw": "<svg xmlns=\"http://www.w3.org/2000/svg\" viewBox=\"0 0 576 512\"><path d=\"M232 237.2c31.8-15.2 48.4-38.2 48.4-74 0-70.6-52.6-87.8-113.3-87.8H0v354.4h171.8c64.4 0 124.9-30.9 124.9-102.9 0-44.5-21.1-77.4-64.7-89.7zM77.9 135.9H151c28.1 0 53.4 7.9 53.4 40.5 0 30.1-19.7 42.2-47.5 42.2h-79v-82.7zm83.3 233.7H77.9V272h84.9c34.3 0 56 14.3 56 50.6 0 35.8-25.9 47-57.6 47zm358.5-240.7H376V94h143.7v34.9zM576 305.2c0-75.9-44.4-139.2-124.9-139.2-78.2 0-131.3 58.8-131.3 135.8 0 79.9 50.3 134.7 131.3 134.7 61.3 0 101-27.6 120.1-86.3H509c-6.7 21.9-34.3 33.5-55.7 33.5-41.3 0-63-24.2-63-65.3h185.1c.3-4.2.6-8.7.6-13.2zM390.4 274c2.3-33.7 24.7-54.8 58.5-54.8 35.4 0 53.2 20.8 56.2 54.8H390.4z\"/></svg>",
        "viewBox": [
          "0",
          "0",
          "576",
          "512"
        ],
        "width": 576,
        "height": 512,
        "path": "M232 237.2c31.8-15.2 48.4-38.2 48.4-74 0-70.6-52.6-87.8-113.3-87.8H0v354.4h171.8c64.4 0 124.9-30.9 124.9-102.9 0-44.5-21.1-77.4-64.7-89.7zM77.9 135.9H151c28.1 0 53.4 7.9 53.4 40.5 0 30.1-19.7 42.2-47.5 42.2h-79v-82.7zm83.3 233.7H77.9V272h84.9c34.3 0 56 14.3 56 50.6 0 35.8-25.9 47-57.6 47zm358.5-240.7H376V94h143.7v34.9zM576 305.2c0-75.9-44.4-139.2-124.9-139.2-78.2 0-131.3 58.8-131.3 135.8 0 79.9 50.3 134.7 131.3 134.7 61.3 0 101-27.6 120.1-86.3H509c-6.7 21.9-34.3 33.5-55.7 33.5-41.3 0-63-24.2-63-65.3h185.1c.3-4.2.6-8.7.6-13.2zM390.4 274c2.3-33.7 24.7-54.8 58.5-54.8 35.4 0 53.2 20.8 56.2 54.8H390.4z"
      }
    },
    "free": [
      "brands"
    ]
  },
  "behance-square": {
    "changes": [
      "4.1",
      "5.0.0",
      "5.0.3"
    ],
    "ligatures": [],
    "search": {
      "terms": []
    },
    "styles": [
      "brands"
    ],
    "unicode": "f1b5",
    "label": "Behance Square",
    "voted": false,
    "svg": {
      "brands": {
        "last_modified": 1546440860968,
        "raw": "<svg xmlns=\"http://www.w3.org/2000/svg\" viewBox=\"0 0 448 512\"><path d=\"M186.5 293c0 19.3-14 25.4-31.2 25.4h-45.1v-52.9h46c18.6.1 30.3 7.8 30.3 27.5zm-7.7-82.3c0-17.7-13.7-21.9-28.9-21.9h-39.6v44.8H153c15.1 0 25.8-6.6 25.8-22.9zm132.3 23.2c-18.3 0-30.5 11.4-31.7 29.7h62.2c-1.7-18.5-11.3-29.7-30.5-29.7zM448 80v352c0 26.5-21.5 48-48 48H48c-26.5 0-48-21.5-48-48V80c0-26.5 21.5-48 48-48h352c26.5 0 48 21.5 48 48zM271.7 185h77.8v-18.9h-77.8V185zm-43 110.3c0-24.1-11.4-44.9-35-51.6 17.2-8.2 26.2-17.7 26.2-37 0-38.2-28.5-47.5-61.4-47.5H68v192h93.1c34.9-.2 67.6-16.9 67.6-55.9zM380 280.5c0-41.1-24.1-75.4-67.6-75.4-42.4 0-71.1 31.8-71.1 73.6 0 43.3 27.3 73 71.1 73 33.2 0 54.7-14.9 65.1-46.8h-33.7c-3.7 11.9-18.6 18.1-30.2 18.1-22.4 0-34.1-13.1-34.1-35.3h100.2c.1-2.3.3-4.8.3-7.2z\"/></svg>",
        "viewBox": [
          "0",
          "0",
          "448",
          "512"
        ],
        "width": 448,
        "height": 512,
        "path": "M186.5 293c0 19.3-14 25.4-31.2 25.4h-45.1v-52.9h46c18.6.1 30.3 7.8 30.3 27.5zm-7.7-82.3c0-17.7-13.7-21.9-28.9-21.9h-39.6v44.8H153c15.1 0 25.8-6.6 25.8-22.9zm132.3 23.2c-18.3 0-30.5 11.4-31.7 29.7h62.2c-1.7-18.5-11.3-29.7-30.5-29.7zM448 80v352c0 26.5-21.5 48-48 48H48c-26.5 0-48-21.5-48-48V80c0-26.5 21.5-48 48-48h352c26.5 0 48 21.5 48 48zM271.7 185h77.8v-18.9h-77.8V185zm-43 110.3c0-24.1-11.4-44.9-35-51.6 17.2-8.2 26.2-17.7 26.2-37 0-38.2-28.5-47.5-61.4-47.5H68v192h93.1c34.9-.2 67.6-16.9 67.6-55.9zM380 280.5c0-41.1-24.1-75.4-67.6-75.4-42.4 0-71.1 31.8-71.1 73.6 0 43.3 27.3 73 71.1 73 33.2 0 54.7-14.9 65.1-46.8h-33.7c-3.7 11.9-18.6 18.1-30.2 18.1-22.4 0-34.1-13.1-34.1-35.3h100.2c.1-2.3.3-4.8.3-7.2z"
      }
    },
    "free": [
      "brands"
    ]
  },
  "bell": {
    "changes": [
      "2",
      "5.0.0",
      "5.2.0",
      "5.11.0"
    ],
    "ligatures": [],
    "search": {
      "terms": [
        "alarm",
        "alert",
        "chime",
        "notification",
        "reminder"
      ]
    },
    "styles": [
      "solid",
      "regular"
    ],
    "unicode": "f0f3",
    "label": "bell",
    "voted": false,
    "svg": {
      "solid": {
        "last_modified": 1546440861363,
        "raw": "<svg xmlns=\"http://www.w3.org/2000/svg\" viewBox=\"0 0 448 512\"><path d=\"M224 512c35.32 0 63.97-28.65 63.97-64H160.03c0 35.35 28.65 64 63.97 64zm215.39-149.71c-19.32-20.76-55.47-51.99-55.47-154.29 0-77.7-54.48-139.9-127.94-155.16V32c0-17.67-14.32-32-31.98-32s-31.98 14.33-31.98 32v20.84C118.56 68.1 64.08 130.3 64.08 208c0 102.3-36.15 133.53-55.47 154.29-6 6.45-8.66 14.16-8.61 21.71.11 16.4 12.98 32 32.1 32h383.8c19.12 0 32-15.6 32.1-32 .05-7.55-2.61-15.27-8.61-21.71z\"/></svg>",
        "viewBox": [
          "0",
          "0",
          "448",
          "512"
        ],
        "width": 448,
        "height": 512,
        "path": "M224 512c35.32 0 63.97-28.65 63.97-64H160.03c0 35.35 28.65 64 63.97 64zm215.39-149.71c-19.32-20.76-55.47-51.99-55.47-154.29 0-77.7-54.48-139.9-127.94-155.16V32c0-17.67-14.32-32-31.98-32s-31.98 14.33-31.98 32v20.84C118.56 68.1 64.08 130.3 64.08 208c0 102.3-36.15 133.53-55.47 154.29-6 6.45-8.66 14.16-8.61 21.71.11 16.4 12.98 32 32.1 32h383.8c19.12 0 32-15.6 32.1-32 .05-7.55-2.61-15.27-8.61-21.71z"
      },
      "regular": {
        "last_modified": 1546440861228,
        "raw": "<svg xmlns=\"http://www.w3.org/2000/svg\" viewBox=\"0 0 448 512\"><path d=\"M439.39 362.29c-19.32-20.76-55.47-51.99-55.47-154.29 0-77.7-54.48-139.9-127.94-155.16V32c0-17.67-14.32-32-31.98-32s-31.98 14.33-31.98 32v20.84C118.56 68.1 64.08 130.3 64.08 208c0 102.3-36.15 133.53-55.47 154.29-6 6.45-8.66 14.16-8.61 21.71.11 16.4 12.98 32 32.1 32h383.8c19.12 0 32-15.6 32.1-32 .05-7.55-2.61-15.27-8.61-21.71zM67.53 368c21.22-27.97 44.42-74.33 44.53-159.42 0-.2-.06-.38-.06-.58 0-61.86 50.14-112 112-112s112 50.14 112 112c0 .2-.06.38-.06.58.11 85.1 23.31 131.46 44.53 159.42H67.53zM224 512c35.32 0 63.97-28.65 63.97-64H160.03c0 35.35 28.65 64 63.97 64z\"/></svg>",
        "viewBox": [
          "0",
          "0",
          "448",
          "512"
        ],
        "width": 448,
        "height": 512,
        "path": "M439.39 362.29c-19.32-20.76-55.47-51.99-55.47-154.29 0-77.7-54.48-139.9-127.94-155.16V32c0-17.67-14.32-32-31.98-32s-31.98 14.33-31.98 32v20.84C118.56 68.1 64.08 130.3 64.08 208c0 102.3-36.15 133.53-55.47 154.29-6 6.45-8.66 14.16-8.61 21.71.11 16.4 12.98 32 32.1 32h383.8c19.12 0 32-15.6 32.1-32 .05-7.55-2.61-15.27-8.61-21.71zM67.53 368c21.22-27.97 44.42-74.33 44.53-159.42 0-.2-.06-.38-.06-.58 0-61.86 50.14-112 112-112s112 50.14 112 112c0 .2-.06.38-.06.58.11 85.1 23.31 131.46 44.53 159.42H67.53zM224 512c35.32 0 63.97-28.65 63.97-64H160.03c0 35.35 28.65 64 63.97 64z"
      }
    },
    "free": [
      "solid",
      "regular"
    ]
  },
  "bell-slash": {
    "changes": [
      "4.2",
      "5.0.0",
      "5.2.0"
    ],
    "ligatures": [],
    "search": {
      "terms": [
        "alert",
        "cancel",
        "disabled",
        "notification",
        "off",
        "reminder"
      ]
    },
    "styles": [
      "solid",
      "regular"
    ],
    "unicode": "f1f6",
    "label": "Bell Slash",
    "voted": false,
    "svg": {
      "solid": {
        "last_modified": 1546440861363,
        "raw": "<svg xmlns=\"http://www.w3.org/2000/svg\" viewBox=\"0 0 640 512\"><path d=\"M633.82 458.1l-90.62-70.05c.19-1.38.8-2.66.8-4.06.05-7.55-2.61-15.27-8.61-21.71-19.32-20.76-55.47-51.99-55.47-154.29 0-77.7-54.48-139.9-127.94-155.16V32c0-17.67-14.32-32-31.98-32s-31.98 14.33-31.98 32v20.84c-40.33 8.38-74.66 31.07-97.59 62.57L45.47 3.37C38.49-2.05 28.43-.8 23.01 6.18L3.37 31.45C-2.05 38.42-.8 48.47 6.18 53.9l588.35 454.73c6.98 5.43 17.03 4.17 22.46-2.81l19.64-25.27c5.42-6.97 4.17-17.02-2.81-22.45zM157.23 251.54c-8.61 67.96-36.41 93.33-52.62 110.75-6 6.45-8.66 14.16-8.61 21.71.11 16.4 12.98 32 32.1 32h241.92L157.23 251.54zM320 512c35.32 0 63.97-28.65 63.97-64H256.03c0 35.35 28.65 64 63.97 64z\"/></svg>",
        "viewBox": [
          "0",
          "0",
          "640",
          "512"
        ],
        "width": 640,
        "height": 512,
        "path": "M633.82 458.1l-90.62-70.05c.19-1.38.8-2.66.8-4.06.05-7.55-2.61-15.27-8.61-21.71-19.32-20.76-55.47-51.99-55.47-154.29 0-77.7-54.48-139.9-127.94-155.16V32c0-17.67-14.32-32-31.98-32s-31.98 14.33-31.98 32v20.84c-40.33 8.38-74.66 31.07-97.59 62.57L45.47 3.37C38.49-2.05 28.43-.8 23.01 6.18L3.37 31.45C-2.05 38.42-.8 48.47 6.18 53.9l588.35 454.73c6.98 5.43 17.03 4.17 22.46-2.81l19.64-25.27c5.42-6.97 4.17-17.02-2.81-22.45zM157.23 251.54c-8.61 67.96-36.41 93.33-52.62 110.75-6 6.45-8.66 14.16-8.61 21.71.11 16.4 12.98 32 32.1 32h241.92L157.23 251.54zM320 512c35.32 0 63.97-28.65 63.97-64H256.03c0 35.35 28.65 64 63.97 64z"
      },
      "regular": {
        "last_modified": 1546440861228,
        "raw": "<svg xmlns=\"http://www.w3.org/2000/svg\" viewBox=\"0 0 640 512\"><path d=\"M633.99 471.02L36 3.51C29.1-2.01 19.03-.9 13.51 6l-10 12.49C-2.02 25.39-.9 35.46 6 40.98l598 467.51c6.9 5.52 16.96 4.4 22.49-2.49l10-12.49c5.52-6.9 4.41-16.97-2.5-22.49zM163.53 368c16.71-22.03 34.48-55.8 41.4-110.58l-45.47-35.55c-3.27 90.73-36.47 120.68-54.84 140.42-6 6.45-8.66 14.16-8.61 21.71.11 16.4 12.98 32 32.1 32h279.66l-61.4-48H163.53zM320 96c61.86 0 112 50.14 112 112 0 .2-.06.38-.06.58.02 16.84 1.16 31.77 2.79 45.73l59.53 46.54c-8.31-22.13-14.34-51.49-14.34-92.85 0-77.7-54.48-139.9-127.94-155.16V32c0-17.67-14.32-32-31.98-32s-31.98 14.33-31.98 32v20.84c-26.02 5.41-49.45 16.94-69.13 32.72l38.17 29.84C275 103.18 296.65 96 320 96zm0 416c35.32 0 63.97-28.65 63.97-64H256.03c0 35.35 28.65 64 63.97 64z\"/></svg>",
        "viewBox": [
          "0",
          "0",
          "640",
          "512"
        ],
        "width": 640,
        "height": 512,
        "path": "M633.99 471.02L36 3.51C29.1-2.01 19.03-.9 13.51 6l-10 12.49C-2.02 25.39-.9 35.46 6 40.98l598 467.51c6.9 5.52 16.96 4.4 22.49-2.49l10-12.49c5.52-6.9 4.41-16.97-2.5-22.49zM163.53 368c16.71-22.03 34.48-55.8 41.4-110.58l-45.47-35.55c-3.27 90.73-36.47 120.68-54.84 140.42-6 6.45-8.66 14.16-8.61 21.71.11 16.4 12.98 32 32.1 32h279.66l-61.4-48H163.53zM320 96c61.86 0 112 50.14 112 112 0 .2-.06.38-.06.58.02 16.84 1.16 31.77 2.79 45.73l59.53 46.54c-8.31-22.13-14.34-51.49-14.34-92.85 0-77.7-54.48-139.9-127.94-155.16V32c0-17.67-14.32-32-31.98-32s-31.98 14.33-31.98 32v20.84c-26.02 5.41-49.45 16.94-69.13 32.72l38.17 29.84C275 103.18 296.65 96 320 96zm0 416c35.32 0 63.97-28.65 63.97-64H256.03c0 35.35 28.65 64 63.97 64z"
      }
    },
    "free": [
      "solid",
      "regular"
    ]
  },
  "bezier-curve": {
    "changes": [
      "5.1.0"
    ],
    "ligatures": [],
    "search": {
      "terms": [
        "curves",
        "illustrator",
        "lines",
        "path",
        "vector"
      ]
    },
    "styles": [
      "solid"
    ],
    "unicode": "f55b",
    "label": "Bezier Curve",
    "voted": false,
    "svg": {
      "solid": {
        "last_modified": 1546440861364,
        "raw": "<svg xmlns=\"http://www.w3.org/2000/svg\" viewBox=\"0 0 640 512\"><path d=\"M368 32h-96c-17.67 0-32 14.33-32 32v96c0 17.67 14.33 32 32 32h96c17.67 0 32-14.33 32-32V64c0-17.67-14.33-32-32-32zM208 88h-84.75C113.75 64.56 90.84 48 64 48 28.66 48 0 76.65 0 112s28.66 64 64 64c26.84 0 49.75-16.56 59.25-40h79.73c-55.37 32.52-95.86 87.32-109.54 152h49.4c11.3-41.61 36.77-77.21 71.04-101.56-3.7-8.08-5.88-16.99-5.88-26.44V88zm-48 232H64c-17.67 0-32 14.33-32 32v96c0 17.67 14.33 32 32 32h96c17.67 0 32-14.33 32-32v-96c0-17.67-14.33-32-32-32zM576 48c-26.84 0-49.75 16.56-59.25 40H432v72c0 9.45-2.19 18.36-5.88 26.44 34.27 24.35 59.74 59.95 71.04 101.56h49.4c-13.68-64.68-54.17-119.48-109.54-152h79.73c9.5 23.44 32.41 40 59.25 40 35.34 0 64-28.65 64-64s-28.66-64-64-64zm0 272h-96c-17.67 0-32 14.33-32 32v96c0 17.67 14.33 32 32 32h96c17.67 0 32-14.33 32-32v-96c0-17.67-14.33-32-32-32z\"/></svg>",
        "viewBox": [
          "0",
          "0",
          "640",
          "512"
        ],
        "width": 640,
        "height": 512,
        "path": "M368 32h-96c-17.67 0-32 14.33-32 32v96c0 17.67 14.33 32 32 32h96c17.67 0 32-14.33 32-32V64c0-17.67-14.33-32-32-32zM208 88h-84.75C113.75 64.56 90.84 48 64 48 28.66 48 0 76.65 0 112s28.66 64 64 64c26.84 0 49.75-16.56 59.25-40h79.73c-55.37 32.52-95.86 87.32-109.54 152h49.4c11.3-41.61 36.77-77.21 71.04-101.56-3.7-8.08-5.88-16.99-5.88-26.44V88zm-48 232H64c-17.67 0-32 14.33-32 32v96c0 17.67 14.33 32 32 32h96c17.67 0 32-14.33 32-32v-96c0-17.67-14.33-32-32-32zM576 48c-26.84 0-49.75 16.56-59.25 40H432v72c0 9.45-2.19 18.36-5.88 26.44 34.27 24.35 59.74 59.95 71.04 101.56h49.4c-13.68-64.68-54.17-119.48-109.54-152h79.73c9.5 23.44 32.41 40 59.25 40 35.34 0 64-28.65 64-64s-28.66-64-64-64zm0 272h-96c-17.67 0-32 14.33-32 32v96c0 17.67 14.33 32 32 32h96c17.67 0 32-14.33 32-32v-96c0-17.67-14.33-32-32-32z"
      }
    },
    "free": [
      "solid"
    ]
  },
  "bible": {
    "changes": [
      "5.3.0"
    ],
    "ligatures": [],
    "search": {
      "terms": [
        "book",
        "catholicism",
        "christianity",
        "god",
        "holy"
      ]
    },
    "styles": [
      "solid"
    ],
    "unicode": "f647",
    "label": "Bible",
    "voted": false,
    "svg": {
      "solid": {
        "last_modified": 1546440861364,
        "raw": "<svg xmlns=\"http://www.w3.org/2000/svg\" viewBox=\"0 0 448 512\"><path d=\"M448 358.4V25.6c0-16-9.6-25.6-25.6-25.6H96C41.6 0 0 41.6 0 96v320c0 54.4 41.6 96 96 96h326.4c12.8 0 25.6-9.6 25.6-25.6v-16c0-6.4-3.2-12.8-9.6-19.2-3.2-16-3.2-60.8 0-73.6 6.4-3.2 9.6-9.6 9.6-19.2zM144 144c0-8.84 7.16-16 16-16h48V80c0-8.84 7.16-16 16-16h32c8.84 0 16 7.16 16 16v48h48c8.84 0 16 7.16 16 16v32c0 8.84-7.16 16-16 16h-48v112c0 8.84-7.16 16-16 16h-32c-8.84 0-16-7.16-16-16V192h-48c-8.84 0-16-7.16-16-16v-32zm236.8 304H96c-19.2 0-32-12.8-32-32s16-32 32-32h284.8v64z\"/></svg>",
        "viewBox": [
          "0",
          "0",
          "448",
          "512"
        ],
        "width": 448,
        "height": 512,
        "path": "M448 358.4V25.6c0-16-9.6-25.6-25.6-25.6H96C41.6 0 0 41.6 0 96v320c0 54.4 41.6 96 96 96h326.4c12.8 0 25.6-9.6 25.6-25.6v-16c0-6.4-3.2-12.8-9.6-19.2-3.2-16-3.2-60.8 0-73.6 6.4-3.2 9.6-9.6 9.6-19.2zM144 144c0-8.84 7.16-16 16-16h48V80c0-8.84 7.16-16 16-16h32c8.84 0 16 7.16 16 16v48h48c8.84 0 16 7.16 16 16v32c0 8.84-7.16 16-16 16h-48v112c0 8.84-7.16 16-16 16h-32c-8.84 0-16-7.16-16-16V192h-48c-8.84 0-16-7.16-16-16v-32zm236.8 304H96c-19.2 0-32-12.8-32-32s16-32 32-32h284.8v64z"
      }
    },
    "free": [
      "solid"
    ]
  },
  "bicycle": {
    "changes": [
      "4.2",
      "5.0.0"
    ],
    "ligatures": [],
    "search": {
      "terms": [
        "bike",
        "gears",
        "pedal",
        "transportation",
        "vehicle"
      ]
    },
    "styles": [
      "solid"
    ],
    "unicode": "f206",
    "label": "Bicycle",
    "voted": false,
    "svg": {
      "solid": {
        "last_modified": 1546440861364,
        "raw": "<svg xmlns=\"http://www.w3.org/2000/svg\" viewBox=\"0 0 640 512\"><path d=\"M512.509 192.001c-16.373-.064-32.03 2.955-46.436 8.495l-77.68-125.153A24 24 0 0 0 368.001 64h-64c-8.837 0-16 7.163-16 16v16c0 8.837 7.163 16 16 16h50.649l14.896 24H256.002v-16c0-8.837-7.163-16-16-16h-87.459c-13.441 0-24.777 10.999-24.536 24.437.232 13.044 10.876 23.563 23.995 23.563h48.726l-29.417 47.52c-13.433-4.83-27.904-7.483-42.992-7.52C58.094 191.83.412 249.012.002 319.236-.413 390.279 57.055 448 128.002 448c59.642 0 109.758-40.793 123.967-96h52.033a24 24 0 0 0 20.406-11.367L410.37 201.77l14.938 24.067c-25.455 23.448-41.385 57.081-41.307 94.437.145 68.833 57.899 127.051 126.729 127.719 70.606.685 128.181-55.803 129.255-125.996 1.086-70.941-56.526-129.72-127.476-129.996zM186.75 265.772c9.727 10.529 16.673 23.661 19.642 38.228h-43.306l23.664-38.228zM128.002 400c-44.112 0-80-35.888-80-80s35.888-80 80-80c5.869 0 11.586.653 17.099 1.859l-45.505 73.509C89.715 331.327 101.213 352 120.002 352h81.3c-12.37 28.225-40.562 48-73.3 48zm162.63-96h-35.624c-3.96-31.756-19.556-59.894-42.383-80.026L237.371 184h127.547l-74.286 120zm217.057 95.886c-41.036-2.165-74.049-35.692-75.627-76.755-.812-21.121 6.633-40.518 19.335-55.263l44.433 71.586c4.66 7.508 14.524 9.816 22.032 5.156l13.594-8.437c7.508-4.66 9.817-14.524 5.156-22.032l-44.468-71.643a79.901 79.901 0 0 1 19.858-2.497c44.112 0 80 35.888 80 80-.001 45.54-38.252 82.316-84.313 79.885z\"/></svg>",
        "viewBox": [
          "0",
          "0",
          "640",
          "512"
        ],
        "width": 640,
        "height": 512,
        "path": "M512.509 192.001c-16.373-.064-32.03 2.955-46.436 8.495l-77.68-125.153A24 24 0 0 0 368.001 64h-64c-8.837 0-16 7.163-16 16v16c0 8.837 7.163 16 16 16h50.649l14.896 24H256.002v-16c0-8.837-7.163-16-16-16h-87.459c-13.441 0-24.777 10.999-24.536 24.437.232 13.044 10.876 23.563 23.995 23.563h48.726l-29.417 47.52c-13.433-4.83-27.904-7.483-42.992-7.52C58.094 191.83.412 249.012.002 319.236-.413 390.279 57.055 448 128.002 448c59.642 0 109.758-40.793 123.967-96h52.033a24 24 0 0 0 20.406-11.367L410.37 201.77l14.938 24.067c-25.455 23.448-41.385 57.081-41.307 94.437.145 68.833 57.899 127.051 126.729 127.719 70.606.685 128.181-55.803 129.255-125.996 1.086-70.941-56.526-129.72-127.476-129.996zM186.75 265.772c9.727 10.529 16.673 23.661 19.642 38.228h-43.306l23.664-38.228zM128.002 400c-44.112 0-80-35.888-80-80s35.888-80 80-80c5.869 0 11.586.653 17.099 1.859l-45.505 73.509C89.715 331.327 101.213 352 120.002 352h81.3c-12.37 28.225-40.562 48-73.3 48zm162.63-96h-35.624c-3.96-31.756-19.556-59.894-42.383-80.026L237.371 184h127.547l-74.286 120zm217.057 95.886c-41.036-2.165-74.049-35.692-75.627-76.755-.812-21.121 6.633-40.518 19.335-55.263l44.433 71.586c4.66 7.508 14.524 9.816 22.032 5.156l13.594-8.437c7.508-4.66 9.817-14.524 5.156-22.032l-44.468-71.643a79.901 79.901 0 0 1 19.858-2.497c44.112 0 80 35.888 80 80-.001 45.54-38.252 82.316-84.313 79.885z"
      }
    },
    "free": [
      "solid"
    ]
  },
  "biking": {
    "changes": [
      "5.9.0"
    ],
    "ligatures": [],
    "search": {
      "terms": [
        "bicycle",
        "bike",
        "cycle",
        "cycling",
        "ride",
        "wheel"
      ]
    },
    "styles": [
      "solid"
    ],
    "unicode": "f84a",
    "label": "Biking",
    "voted": false,
    "svg": {
      "solid": {
        "last_modified": 1563977084924,
        "raw": "<svg xmlns=\"http://www.w3.org/2000/svg\" viewBox=\"0 0 640 512\"><path d=\"M400 96a48 48 0 1 0-48-48 48 48 0 0 0 48 48zm-4 121a31.9 31.9 0 0 0 20 7h64a32 32 0 0 0 0-64h-52.78L356 103a31.94 31.94 0 0 0-40.81.68l-112 96a32 32 0 0 0 3.08 50.92L288 305.12V416a32 32 0 0 0 64 0V288a32 32 0 0 0-14.25-26.62l-41.36-27.57 58.25-49.92zm116 39a128 128 0 1 0 128 128 128 128 0 0 0-128-128zm0 192a64 64 0 1 1 64-64 64 64 0 0 1-64 64zM128 256a128 128 0 1 0 128 128 128 128 0 0 0-128-128zm0 192a64 64 0 1 1 64-64 64 64 0 0 1-64 64z\"/></svg>",
        "viewBox": [
          "0",
          "0",
          "640",
          "512"
        ],
        "width": 640,
        "height": 512,
        "path": "M400 96a48 48 0 1 0-48-48 48 48 0 0 0 48 48zm-4 121a31.9 31.9 0 0 0 20 7h64a32 32 0 0 0 0-64h-52.78L356 103a31.94 31.94 0 0 0-40.81.68l-112 96a32 32 0 0 0 3.08 50.92L288 305.12V416a32 32 0 0 0 64 0V288a32 32 0 0 0-14.25-26.62l-41.36-27.57 58.25-49.92zm116 39a128 128 0 1 0 128 128 128 128 0 0 0-128-128zm0 192a64 64 0 1 1 64-64 64 64 0 0 1-64 64zM128 256a128 128 0 1 0 128 128 128 128 0 0 0-128-128zm0 192a64 64 0 1 1 64-64 64 64 0 0 1-64 64z"
      }
    },
    "free": [
      "solid"
    ]
  },
  "bimobject": {
    "changes": [
      "5.0.0"
    ],
    "ligatures": [],
    "search": {
      "terms": []
    },
    "styles": [
      "brands"
    ],
    "unicode": "f378",
    "label": "BIMobject",
    "voted": false,
    "svg": {
      "brands": {
        "last_modified": 1546440860968,
        "raw": "<svg xmlns=\"http://www.w3.org/2000/svg\" viewBox=\"0 0 448 512\"><path d=\"M416 32H32C14.4 32 0 46.4 0 64v384c0 17.6 14.4 32 32 32h384c17.6 0 32-14.4 32-32V64c0-17.6-14.4-32-32-32zm-64 257.4c0 49.4-11.4 82.6-103.8 82.6h-16.9c-44.1 0-62.4-14.9-70.4-38.8h-.9V368H96V136h64v74.7h1.1c4.6-30.5 39.7-38.8 69.7-38.8h17.3c92.4 0 103.8 33.1 103.8 82.5v35zm-64-28.9v22.9c0 21.7-3.4 33.8-38.4 33.8h-45.3c-28.9 0-44.1-6.5-44.1-35.7v-19c0-29.3 15.2-35.7 44.1-35.7h45.3c35-.2 38.4 12 38.4 33.7z\"/></svg>",
        "viewBox": [
          "0",
          "0",
          "448",
          "512"
        ],
        "width": 448,
        "height": 512,
        "path": "M416 32H32C14.4 32 0 46.4 0 64v384c0 17.6 14.4 32 32 32h384c17.6 0 32-14.4 32-32V64c0-17.6-14.4-32-32-32zm-64 257.4c0 49.4-11.4 82.6-103.8 82.6h-16.9c-44.1 0-62.4-14.9-70.4-38.8h-.9V368H96V136h64v74.7h1.1c4.6-30.5 39.7-38.8 69.7-38.8h17.3c92.4 0 103.8 33.1 103.8 82.5v35zm-64-28.9v22.9c0 21.7-3.4 33.8-38.4 33.8h-45.3c-28.9 0-44.1-6.5-44.1-35.7v-19c0-29.3 15.2-35.7 44.1-35.7h45.3c35-.2 38.4 12 38.4 33.7z"
      }
    },
    "free": [
      "brands"
    ]
  },
  "binoculars": {
    "changes": [
      "4.2",
      "5.0.0",
      "5.2.0"
    ],
    "ligatures": [],
    "search": {
      "terms": [
        "glasses",
        "magnify",
        "scenic",
        "spyglass",
        "view"
      ]
    },
    "styles": [
      "solid"
    ],
    "unicode": "f1e5",
    "label": "Binoculars",
    "voted": false,
    "svg": {
      "solid": {
        "last_modified": 1546440861364,
        "raw": "<svg xmlns=\"http://www.w3.org/2000/svg\" viewBox=\"0 0 512 512\"><path d=\"M416 48c0-8.84-7.16-16-16-16h-64c-8.84 0-16 7.16-16 16v48h96V48zM63.91 159.99C61.4 253.84 3.46 274.22 0 404v44c0 17.67 14.33 32 32 32h96c17.67 0 32-14.33 32-32V288h32V128H95.84c-17.63 0-31.45 14.37-31.93 31.99zm384.18 0c-.48-17.62-14.3-31.99-31.93-31.99H320v160h32v160c0 17.67 14.33 32 32 32h96c17.67 0 32-14.33 32-32v-44c-3.46-129.78-61.4-150.16-63.91-244.01zM176 32h-64c-8.84 0-16 7.16-16 16v48h96V48c0-8.84-7.16-16-16-16zm48 256h64V128h-64v160z\"/></svg>",
        "viewBox": [
          "0",
          "0",
          "512",
          "512"
        ],
        "width": 512,
        "height": 512,
        "path": "M416 48c0-8.84-7.16-16-16-16h-64c-8.84 0-16 7.16-16 16v48h96V48zM63.91 159.99C61.4 253.84 3.46 274.22 0 404v44c0 17.67 14.33 32 32 32h96c17.67 0 32-14.33 32-32V288h32V128H95.84c-17.63 0-31.45 14.37-31.93 31.99zm384.18 0c-.48-17.62-14.3-31.99-31.93-31.99H320v160h32v160c0 17.67 14.33 32 32 32h96c17.67 0 32-14.33 32-32v-44c-3.46-129.78-61.4-150.16-63.91-244.01zM176 32h-64c-8.84 0-16 7.16-16 16v48h96V48c0-8.84-7.16-16-16-16zm48 256h64V128h-64v160z"
      }
    },
    "free": [
      "solid"
    ]
  },
  "biohazard": {
    "changes": [
      "5.6.0",
      "5.7.0"
    ],
    "ligatures": [],
    "search": {
      "terms": [
        "danger",
        "dangerous",
        "hazmat",
        "medical",
        "radioactive",
        "toxic",
        "waste",
        "zombie"
      ]
    },
    "styles": [
      "solid"
    ],
    "unicode": "f780",
    "label": "Biohazard",
    "voted": true,
    "svg": {
      "solid": {
        "last_modified": 1546440861364,
        "raw": "<svg xmlns=\"http://www.w3.org/2000/svg\" viewBox=\"0 0 576 512\"><path d=\"M287.9 112c18.6 0 36.2 3.8 52.8 9.6 13.3-10.3 23.6-24.3 29.5-40.7-25.2-10.9-53-17-82.2-17-29.1 0-56.9 6-82.1 16.9 5.9 16.4 16.2 30.4 29.5 40.7 16.5-5.7 34-9.5 52.5-9.5zM163.6 438.7c12-11.8 20.4-26.4 24.5-42.4-32.9-26.4-54.8-65.3-58.9-109.6-8.5-2.8-17.2-4.6-26.4-4.6-7.6 0-15.2 1-22.5 3.1 4.1 62.8 35.8 118 83.3 153.5zm224.2-42.6c4.1 16 12.5 30.7 24.5 42.5 47.4-35.5 79.1-90.7 83-153.5-7.2-2-14.7-3-22.2-3-9.2 0-18 1.9-26.6 4.7-4.1 44.2-26 82.9-58.7 109.3zm113.5-205c-17.6-10.4-36.3-16.6-55.3-19.9 6-17.7 10-36.4 10-56.2 0-41-14.5-80.8-41-112.2-2.5-3-6.6-3.7-10-1.8-3.3 1.9-4.8 6-3.6 9.7 4.5 13.8 6.6 26.3 6.6 38.5 0 67.8-53.8 122.9-120 122.9S168 117 168 49.2c0-12.1 2.2-24.7 6.6-38.5 1.2-3.7-.3-7.8-3.6-9.7-3.4-1.9-7.5-1.2-10 1.8C134.6 34.2 120 74 120 115c0 19.8 3.9 38.5 10 56.2-18.9 3.3-37.7 9.5-55.3 19.9-34.6 20.5-61 53.3-74.3 92.4-1.3 3.7.2 7.7 3.5 9.8 3.3 2 7.5 1.3 10-1.6 9.4-10.8 19-19.1 29.2-25.1 57.3-33.9 130.8-13.7 163.9 45 33.1 58.7 13.4 134-43.9 167.9-10.2 6.1-22 10.4-35.8 13.4-3.7.8-6.4 4.2-6.4 8.1.1 4 2.7 7.3 6.5 8 39.7 7.8 80.6.8 115.2-19.7 18-10.6 32.9-24.5 45.3-40.1 12.4 15.6 27.3 29.5 45.3 40.1 34.6 20.5 75.5 27.5 115.2 19.7 3.8-.7 6.4-4 6.5-8 0-3.9-2.6-7.3-6.4-8.1-13.9-2.9-25.6-7.3-35.8-13.4-57.3-33.9-77-109.2-43.9-167.9s106.6-78.9 163.9-45c10.2 6.1 19.8 14.3 29.2 25.1 2.5 2.9 6.7 3.6 10 1.6s4.8-6.1 3.5-9.8c-13.1-39.1-39.5-72-74.1-92.4zm-213.4 129c-26.5 0-48-21.5-48-48s21.5-48 48-48 48 21.5 48 48-21.5 48-48 48z\"/></svg>",
        "viewBox": [
          "0",
          "0",
          "576",
          "512"
        ],
        "width": 576,
        "height": 512,
        "path": "M287.9 112c18.6 0 36.2 3.8 52.8 9.6 13.3-10.3 23.6-24.3 29.5-40.7-25.2-10.9-53-17-82.2-17-29.1 0-56.9 6-82.1 16.9 5.9 16.4 16.2 30.4 29.5 40.7 16.5-5.7 34-9.5 52.5-9.5zM163.6 438.7c12-11.8 20.4-26.4 24.5-42.4-32.9-26.4-54.8-65.3-58.9-109.6-8.5-2.8-17.2-4.6-26.4-4.6-7.6 0-15.2 1-22.5 3.1 4.1 62.8 35.8 118 83.3 153.5zm224.2-42.6c4.1 16 12.5 30.7 24.5 42.5 47.4-35.5 79.1-90.7 83-153.5-7.2-2-14.7-3-22.2-3-9.2 0-18 1.9-26.6 4.7-4.1 44.2-26 82.9-58.7 109.3zm113.5-205c-17.6-10.4-36.3-16.6-55.3-19.9 6-17.7 10-36.4 10-56.2 0-41-14.5-80.8-41-112.2-2.5-3-6.6-3.7-10-1.8-3.3 1.9-4.8 6-3.6 9.7 4.5 13.8 6.6 26.3 6.6 38.5 0 67.8-53.8 122.9-120 122.9S168 117 168 49.2c0-12.1 2.2-24.7 6.6-38.5 1.2-3.7-.3-7.8-3.6-9.7-3.4-1.9-7.5-1.2-10 1.8C134.6 34.2 120 74 120 115c0 19.8 3.9 38.5 10 56.2-18.9 3.3-37.7 9.5-55.3 19.9-34.6 20.5-61 53.3-74.3 92.4-1.3 3.7.2 7.7 3.5 9.8 3.3 2 7.5 1.3 10-1.6 9.4-10.8 19-19.1 29.2-25.1 57.3-33.9 130.8-13.7 163.9 45 33.1 58.7 13.4 134-43.9 167.9-10.2 6.1-22 10.4-35.8 13.4-3.7.8-6.4 4.2-6.4 8.1.1 4 2.7 7.3 6.5 8 39.7 7.8 80.6.8 115.2-19.7 18-10.6 32.9-24.5 45.3-40.1 12.4 15.6 27.3 29.5 45.3 40.1 34.6 20.5 75.5 27.5 115.2 19.7 3.8-.7 6.4-4 6.5-8 0-3.9-2.6-7.3-6.4-8.1-13.9-2.9-25.6-7.3-35.8-13.4-57.3-33.9-77-109.2-43.9-167.9s106.6-78.9 163.9-45c10.2 6.1 19.8 14.3 29.2 25.1 2.5 2.9 6.7 3.6 10 1.6s4.8-6.1 3.5-9.8c-13.1-39.1-39.5-72-74.1-92.4zm-213.4 129c-26.5 0-48-21.5-48-48s21.5-48 48-48 48 21.5 48 48-21.5 48-48 48z"
      }
    },
    "free": [
      "solid"
    ]
  },
  "birthday-cake": {
    "changes": [
      "4.2",
      "5.0.0"
    ],
    "ligatures": [],
    "search": {
      "terms": [
        "anniversary",
        "bakery",
        "candles",
        "celebration",
        "dessert",
        "frosting",
        "holiday",
        "party",
        "pastry"
      ]
    },
    "styles": [
      "solid"
    ],
    "unicode": "f1fd",
    "label": "Birthday Cake",
    "voted": false,
    "svg": {
      "solid": {
        "last_modified": 1546440861364,
        "raw": "<svg xmlns=\"http://www.w3.org/2000/svg\" viewBox=\"0 0 448 512\"><path d=\"M448 384c-28.02 0-31.26-32-74.5-32-43.43 0-46.825 32-74.75 32-27.695 0-31.454-32-74.75-32-42.842 0-47.218 32-74.5 32-28.148 0-31.202-32-74.75-32-43.547 0-46.653 32-74.75 32v-80c0-26.5 21.5-48 48-48h16V112h64v144h64V112h64v144h64V112h64v144h16c26.5 0 48 21.5 48 48v80zm0 128H0v-96c43.356 0 46.767-32 74.75-32 27.951 0 31.253 32 74.75 32 42.843 0 47.217-32 74.5-32 28.148 0 31.201 32 74.75 32 43.357 0 46.767-32 74.75-32 27.488 0 31.252 32 74.5 32v96zM96 96c-17.75 0-32-14.25-32-32 0-31 32-23 32-64 12 0 32 29.5 32 56s-14.25 40-32 40zm128 0c-17.75 0-32-14.25-32-32 0-31 32-23 32-64 12 0 32 29.5 32 56s-14.25 40-32 40zm128 0c-17.75 0-32-14.25-32-32 0-31 32-23 32-64 12 0 32 29.5 32 56s-14.25 40-32 40z\"/></svg>",
        "viewBox": [
          "0",
          "0",
          "448",
          "512"
        ],
        "width": 448,
        "height": 512,
        "path": "M448 384c-28.02 0-31.26-32-74.5-32-43.43 0-46.825 32-74.75 32-27.695 0-31.454-32-74.75-32-42.842 0-47.218 32-74.5 32-28.148 0-31.202-32-74.75-32-43.547 0-46.653 32-74.75 32v-80c0-26.5 21.5-48 48-48h16V112h64v144h64V112h64v144h64V112h64v144h16c26.5 0 48 21.5 48 48v80zm0 128H0v-96c43.356 0 46.767-32 74.75-32 27.951 0 31.253 32 74.75 32 42.843 0 47.217-32 74.5-32 28.148 0 31.201 32 74.75 32 43.357 0 46.767-32 74.75-32 27.488 0 31.252 32 74.5 32v96zM96 96c-17.75 0-32-14.25-32-32 0-31 32-23 32-64 12 0 32 29.5 32 56s-14.25 40-32 40zm128 0c-17.75 0-32-14.25-32-32 0-31 32-23 32-64 12 0 32 29.5 32 56s-14.25 40-32 40zm128 0c-17.75 0-32-14.25-32-32 0-31 32-23 32-64 12 0 32 29.5 32 56s-14.25 40-32 40z"
      }
    },
    "free": [
      "solid"
    ]
  },
  "bitbucket": {
    "changes": [
      "3.2",
      "5.0.0",
      "5.6.0",
      "5.8.0"
    ],
    "ligatures": [],
    "search": {
      "terms": [
        "atlassian",
        "bitbucket-square",
        "git"
      ]
    },
    "styles": [
      "brands"
    ],
    "unicode": "f171",
    "label": "Bitbucket",
    "voted": false,
    "svg": {
      "brands": {
        "last_modified": 1558987775893,
        "raw": "<svg xmlns=\"http://www.w3.org/2000/svg\" viewBox=\"0 0 512 512\"><path d=\"M22.2 32A16 16 0 0 0 6 47.8a26.35 26.35 0 0 0 .2 2.8l67.9 412.1a21.77 21.77 0 0 0 21.3 18.2h325.7a16 16 0 0 0 16-13.4L505 50.7a16 16 0 0 0-13.2-18.3 24.58 24.58 0 0 0-2.8-.2L22.2 32zm285.9 297.8h-104l-28.1-147h157.3l-25.2 147z\"/></svg>",
        "viewBox": [
          "0",
          "0",
          "512",
          "512"
        ],
        "width": 512,
        "height": 512,
        "path": "M22.2 32A16 16 0 0 0 6 47.8a26.35 26.35 0 0 0 .2 2.8l67.9 412.1a21.77 21.77 0 0 0 21.3 18.2h325.7a16 16 0 0 0 16-13.4L505 50.7a16 16 0 0 0-13.2-18.3 24.58 24.58 0 0 0-2.8-.2L22.2 32zm285.9 297.8h-104l-28.1-147h157.3l-25.2 147z"
      }
    },
    "free": [
      "brands"
    ]
  },
  "bitcoin": {
    "changes": [
      "5.0.0"
    ],
    "ligatures": [],
    "search": {
      "terms": []
    },
    "styles": [
      "brands"
    ],
    "unicode": "f379",
    "label": "Bitcoin",
    "voted": false,
    "svg": {
      "brands": {
        "last_modified": 1546440860968,
        "raw": "<svg xmlns=\"http://www.w3.org/2000/svg\" viewBox=\"0 0 512 512\"><path d=\"M504 256c0 136.967-111.033 248-248 248S8 392.967 8 256 119.033 8 256 8s248 111.033 248 248zm-141.651-35.33c4.937-32.999-20.191-50.739-54.55-62.573l11.146-44.702-27.213-6.781-10.851 43.524c-7.154-1.783-14.502-3.464-21.803-5.13l10.929-43.81-27.198-6.781-11.153 44.686c-5.922-1.349-11.735-2.682-17.377-4.084l.031-.14-37.53-9.37-7.239 29.062s20.191 4.627 19.765 4.913c11.022 2.751 13.014 10.044 12.68 15.825l-12.696 50.925c.76.194 1.744.473 2.829.907-.907-.225-1.876-.473-2.876-.713l-17.796 71.338c-1.349 3.348-4.767 8.37-12.471 6.464.271.395-19.78-4.937-19.78-4.937l-13.51 31.147 35.414 8.827c6.588 1.651 13.045 3.379 19.4 5.006l-11.262 45.213 27.182 6.781 11.153-44.733a1038.209 1038.209 0 0 0 21.687 5.627l-11.115 44.523 27.213 6.781 11.262-45.128c46.404 8.781 81.299 5.239 95.986-36.727 11.836-33.79-.589-53.281-25.004-65.991 17.78-4.098 31.174-15.792 34.747-39.949zm-62.177 87.179c-8.41 33.79-65.308 15.523-83.755 10.943l14.944-59.899c18.446 4.603 77.6 13.717 68.811 48.956zm8.417-87.667c-7.673 30.736-55.031 15.12-70.393 11.292l13.548-54.327c15.363 3.828 64.836 10.973 56.845 43.035z\"/></svg>",
        "viewBox": [
          "0",
          "0",
          "512",
          "512"
        ],
        "width": 512,
        "height": 512,
        "path": "M504 256c0 136.967-111.033 248-248 248S8 392.967 8 256 119.033 8 256 8s248 111.033 248 248zm-141.651-35.33c4.937-32.999-20.191-50.739-54.55-62.573l11.146-44.702-27.213-6.781-10.851 43.524c-7.154-1.783-14.502-3.464-21.803-5.13l10.929-43.81-27.198-6.781-11.153 44.686c-5.922-1.349-11.735-2.682-17.377-4.084l.031-.14-37.53-9.37-7.239 29.062s20.191 4.627 19.765 4.913c11.022 2.751 13.014 10.044 12.68 15.825l-12.696 50.925c.76.194 1.744.473 2.829.907-.907-.225-1.876-.473-2.876-.713l-17.796 71.338c-1.349 3.348-4.767 8.37-12.471 6.464.271.395-19.78-4.937-19.78-4.937l-13.51 31.147 35.414 8.827c6.588 1.651 13.045 3.379 19.4 5.006l-11.262 45.213 27.182 6.781 11.153-44.733a1038.209 1038.209 0 0 0 21.687 5.627l-11.115 44.523 27.213 6.781 11.262-45.128c46.404 8.781 81.299 5.239 95.986-36.727 11.836-33.79-.589-53.281-25.004-65.991 17.78-4.098 31.174-15.792 34.747-39.949zm-62.177 87.179c-8.41 33.79-65.308 15.523-83.755 10.943l14.944-59.899c18.446 4.603 77.6 13.717 68.811 48.956zm8.417-87.667c-7.673 30.736-55.031 15.12-70.393 11.292l13.548-54.327c15.363 3.828 64.836 10.973 56.845 43.035z"
      }
    },
    "free": [
      "brands"
    ]
  },
  "bity": {
    "changes": [
      "5.0.0"
    ],
    "ligatures": [],
    "search": {
      "terms": []
    },
    "styles": [
      "brands"
    ],
    "unicode": "f37a",
    "label": "Bity",
    "voted": false,
    "svg": {
      "brands": {
        "last_modified": 1546440860969,
        "raw": "<svg xmlns=\"http://www.w3.org/2000/svg\" viewBox=\"0 0 496 512\"><path d=\"M78.4 67.2C173.8-22 324.5-24 421.5 71c14.3 14.1-6.4 37.1-22.4 21.5-84.8-82.4-215.8-80.3-298.9-3.2-16.3 15.1-36.5-8.3-21.8-22.1zm98.9 418.6c19.3 5.7 29.3-23.6 7.9-30C73 421.9 9.4 306.1 37.7 194.8c5-19.6-24.9-28.1-30.2-7.1-32.1 127.4 41.1 259.8 169.8 298.1zm148.1-2c121.9-40.2 192.9-166.9 164.4-291-4.5-19.7-34.9-13.8-30 7.9 24.2 107.7-37.1 217.9-143.2 253.4-21.2 7-10.4 36 8.8 29.7zm-62.9-79l.2-71.8c0-8.2-6.6-14.8-14.8-14.8-8.2 0-14.8 6.7-14.8 14.8l-.2 71.8c0 8.2 6.6 14.8 14.8 14.8s14.8-6.6 14.8-14.8zm71-269c2.1 90.9 4.7 131.9-85.5 132.5-92.5-.7-86.9-44.3-85.5-132.5 0-21.8-32.5-19.6-32.5 0v71.6c0 69.3 60.7 90.9 118 90.1 57.3.8 118-20.8 118-90.1v-71.6c0-19.6-32.5-21.8-32.5 0z\"/></svg>",
        "viewBox": [
          "0",
          "0",
          "496",
          "512"
        ],
        "width": 496,
        "height": 512,
        "path": "M78.4 67.2C173.8-22 324.5-24 421.5 71c14.3 14.1-6.4 37.1-22.4 21.5-84.8-82.4-215.8-80.3-298.9-3.2-16.3 15.1-36.5-8.3-21.8-22.1zm98.9 418.6c19.3 5.7 29.3-23.6 7.9-30C73 421.9 9.4 306.1 37.7 194.8c5-19.6-24.9-28.1-30.2-7.1-32.1 127.4 41.1 259.8 169.8 298.1zm148.1-2c121.9-40.2 192.9-166.9 164.4-291-4.5-19.7-34.9-13.8-30 7.9 24.2 107.7-37.1 217.9-143.2 253.4-21.2 7-10.4 36 8.8 29.7zm-62.9-79l.2-71.8c0-8.2-6.6-14.8-14.8-14.8-8.2 0-14.8 6.7-14.8 14.8l-.2 71.8c0 8.2 6.6 14.8 14.8 14.8s14.8-6.6 14.8-14.8zm71-269c2.1 90.9 4.7 131.9-85.5 132.5-92.5-.7-86.9-44.3-85.5-132.5 0-21.8-32.5-19.6-32.5 0v71.6c0 69.3 60.7 90.9 118 90.1 57.3.8 118-20.8 118-90.1v-71.6c0-19.6-32.5-21.8-32.5 0z"
      }
    },
    "free": [
      "brands"
    ]
  },
  "black-tie": {
    "changes": [
      "4.4",
      "5.0.0"
    ],
    "ligatures": [],
    "search": {
      "terms": []
    },
    "styles": [
      "brands"
    ],
    "unicode": "f27e",
    "label": "Font Awesome Black Tie",
    "voted": false,
    "svg": {
      "brands": {
        "last_modified": 1546440860969,
        "raw": "<svg xmlns=\"http://www.w3.org/2000/svg\" viewBox=\"0 0 448 512\"><path d=\"M0 32v448h448V32H0zm316.5 325.2L224 445.9l-92.5-88.7 64.5-184-64.5-86.6h184.9L252 173.2l64.5 184z\"/></svg>",
        "viewBox": [
          "0",
          "0",
          "448",
          "512"
        ],
        "width": 448,
        "height": 512,
        "path": "M0 32v448h448V32H0zm316.5 325.2L224 445.9l-92.5-88.7 64.5-184-64.5-86.6h184.9L252 173.2l64.5 184z"
      }
    },
    "free": [
      "brands"
    ]
  },
  "blackberry": {
    "changes": [
      "5.0.0"
    ],
    "ligatures": [],
    "search": {
      "terms": []
    },
    "styles": [
      "brands"
    ],
    "unicode": "f37b",
    "label": "BlackBerry",
    "voted": false,
    "svg": {
      "brands": {
        "last_modified": 1546440860969,
        "raw": "<svg xmlns=\"http://www.w3.org/2000/svg\" viewBox=\"0 0 512 512\"><path d=\"M166 116.9c0 23.4-16.4 49.1-72.5 49.1H23.4l21-88.8h67.8c42.1 0 53.8 23.3 53.8 39.7zm126.2-39.7h-67.8L205.7 166h70.1c53.8 0 70.1-25.7 70.1-49.1.1-16.4-11.6-39.7-53.7-39.7zM88.8 208.1H21L0 296.9h70.1c56.1 0 72.5-23.4 72.5-49.1 0-16.3-11.7-39.7-53.8-39.7zm180.1 0h-67.8l-18.7 88.8h70.1c53.8 0 70.1-23.4 70.1-49.1 0-16.3-11.7-39.7-53.7-39.7zm189.3-53.8h-67.8l-18.7 88.8h70.1c53.8 0 70.1-23.4 70.1-49.1.1-16.3-11.6-39.7-53.7-39.7zm-28 137.9h-67.8L343.7 381h70.1c56.1 0 70.1-23.4 70.1-49.1 0-16.3-11.6-39.7-53.7-39.7zM240.8 346H173l-18.7 88.8h70.1c56.1 0 70.1-25.7 70.1-49.1.1-16.3-11.6-39.7-53.7-39.7z\"/></svg>",
        "viewBox": [
          "0",
          "0",
          "512",
          "512"
        ],
        "width": 512,
        "height": 512,
        "path": "M166 116.9c0 23.4-16.4 49.1-72.5 49.1H23.4l21-88.8h67.8c42.1 0 53.8 23.3 53.8 39.7zm126.2-39.7h-67.8L205.7 166h70.1c53.8 0 70.1-25.7 70.1-49.1.1-16.4-11.6-39.7-53.7-39.7zM88.8 208.1H21L0 296.9h70.1c56.1 0 72.5-23.4 72.5-49.1 0-16.3-11.7-39.7-53.8-39.7zm180.1 0h-67.8l-18.7 88.8h70.1c53.8 0 70.1-23.4 70.1-49.1 0-16.3-11.7-39.7-53.7-39.7zm189.3-53.8h-67.8l-18.7 88.8h70.1c53.8 0 70.1-23.4 70.1-49.1.1-16.3-11.6-39.7-53.7-39.7zm-28 137.9h-67.8L343.7 381h70.1c56.1 0 70.1-23.4 70.1-49.1 0-16.3-11.6-39.7-53.7-39.7zM240.8 346H173l-18.7 88.8h70.1c56.1 0 70.1-25.7 70.1-49.1.1-16.3-11.6-39.7-53.7-39.7z"
      }
    },
    "free": [
      "brands"
    ]
  },
  "blender": {
    "changes": [
      "5.0.13"
    ],
    "ligatures": [],
    "search": {
      "terms": [
        "cocktail",
        "milkshake",
        "mixer",
        "puree",
        "smoothie"
      ]
    },
    "styles": [
      "solid"
    ],
    "unicode": "f517",
    "label": "Blender",
    "voted": false,
    "svg": {
      "solid": {
        "last_modified": 1546440861364,
        "raw": "<svg xmlns=\"http://www.w3.org/2000/svg\" viewBox=\"0 0 512 512\"><path d=\"M416 384H160c-35.35 0-64 28.65-64 64v32c0 17.67 14.33 32 32 32h320c17.67 0 32-14.33 32-32v-32c0-35.35-28.65-64-64-64zm-128 96c-17.67 0-32-14.33-32-32s14.33-32 32-32 32 14.33 32 32-14.33 32-32 32zm40-416h166.54L512 0H48C21.49 0 0 21.49 0 48v160c0 26.51 21.49 48 48 48h103.27l8.73 96h256l17.46-64H328c-4.42 0-8-3.58-8-8v-16c0-4.42 3.58-8 8-8h114.18l17.46-64H328c-4.42 0-8-3.58-8-8v-16c0-4.42 3.58-8 8-8h140.36l17.46-64H328c-4.42 0-8-3.58-8-8V72c0-4.42 3.58-8 8-8zM64 192V64h69.82l11.64 128H64z\"/></svg>",
        "viewBox": [
          "0",
          "0",
          "512",
          "512"
        ],
        "width": 512,
        "height": 512,
        "path": "M416 384H160c-35.35 0-64 28.65-64 64v32c0 17.67 14.33 32 32 32h320c17.67 0 32-14.33 32-32v-32c0-35.35-28.65-64-64-64zm-128 96c-17.67 0-32-14.33-32-32s14.33-32 32-32 32 14.33 32 32-14.33 32-32 32zm40-416h166.54L512 0H48C21.49 0 0 21.49 0 48v160c0 26.51 21.49 48 48 48h103.27l8.73 96h256l17.46-64H328c-4.42 0-8-3.58-8-8v-16c0-4.42 3.58-8 8-8h114.18l17.46-64H328c-4.42 0-8-3.58-8-8v-16c0-4.42 3.58-8 8-8h140.36l17.46-64H328c-4.42 0-8-3.58-8-8V72c0-4.42 3.58-8 8-8zM64 192V64h69.82l11.64 128H64z"
      }
    },
    "free": [
      "solid"
    ]
  },
  "blender-phone": {
    "changes": [
      "5.4.0"
    ],
    "ligatures": [],
    "search": {
      "terms": [
        "appliance",
        "cocktail",
        "communication",
        "fantasy",
        "milkshake",
        "mixer",
        "puree",
        "silly",
        "smoothie"
      ]
    },
    "styles": [
      "solid"
    ],
    "unicode": "f6b6",
    "label": "Blender Phone",
    "voted": false,
    "svg": {
      "solid": {
        "last_modified": 1546440861364,
        "raw": "<svg xmlns=\"http://www.w3.org/2000/svg\" viewBox=\"0 0 576 512\"><path d=\"M392 64h166.54L576 0H192v352h288l17.46-64H392c-4.42 0-8-3.58-8-8v-16c0-4.42 3.58-8 8-8h114.18l17.46-64H392c-4.42 0-8-3.58-8-8v-16c0-4.42 3.58-8 8-8h140.36l17.46-64H392c-4.42 0-8-3.58-8-8V72c0-4.42 3.58-8 8-8zM158.8 335.01l-25.78-63.26c-2.78-6.81-9.8-10.99-17.24-10.26l-45.03 4.42c-17.28-46.94-17.65-99.78 0-147.72l45.03 4.42c7.43.73 14.46-3.46 17.24-10.26l25.78-63.26c3.02-7.39.2-15.85-6.68-20.07l-39.28-24.1C98.51-3.87 80.09-.5 68.95 11.97c-92.57 103.6-92 259.55 2.1 362.49 9.87 10.8 29.12 12.48 41.65 4.8l39.41-24.18c6.89-4.22 9.7-12.67 6.69-20.07zM480 384H192c-35.35 0-64 28.65-64 64v32c0 17.67 14.33 32 32 32h352c17.67 0 32-14.33 32-32v-32c0-35.35-28.65-64-64-64zm-144 96c-17.67 0-32-14.33-32-32s14.33-32 32-32 32 14.33 32 32-14.33 32-32 32z\"/></svg>",
        "viewBox": [
          "0",
          "0",
          "576",
          "512"
        ],
        "width": 576,
        "height": 512,
        "path": "M392 64h166.54L576 0H192v352h288l17.46-64H392c-4.42 0-8-3.58-8-8v-16c0-4.42 3.58-8 8-8h114.18l17.46-64H392c-4.42 0-8-3.58-8-8v-16c0-4.42 3.58-8 8-8h140.36l17.46-64H392c-4.42 0-8-3.58-8-8V72c0-4.42 3.58-8 8-8zM158.8 335.01l-25.78-63.26c-2.78-6.81-9.8-10.99-17.24-10.26l-45.03 4.42c-17.28-46.94-17.65-99.78 0-147.72l45.03 4.42c7.43.73 14.46-3.46 17.24-10.26l25.78-63.26c3.02-7.39.2-15.85-6.68-20.07l-39.28-24.1C98.51-3.87 80.09-.5 68.95 11.97c-92.57 103.6-92 259.55 2.1 362.49 9.87 10.8 29.12 12.48 41.65 4.8l39.41-24.18c6.89-4.22 9.7-12.67 6.69-20.07zM480 384H192c-35.35 0-64 28.65-64 64v32c0 17.67 14.33 32 32 32h352c17.67 0 32-14.33 32-32v-32c0-35.35-28.65-64-64-64zm-144 96c-17.67 0-32-14.33-32-32s14.33-32 32-32 32 14.33 32 32-14.33 32-32 32z"
      }
    },
    "free": [
      "solid"
    ]
  },
  "blind": {
    "changes": [
      "4.6",
      "5.0.0",
      "5.11.0"
    ],
    "ligatures": [],
    "search": {
      "terms": [
        "cane",
        "disability",
        "person",
        "sight"
      ]
    },
    "styles": [
      "solid"
    ],
    "unicode": "f29d",
    "label": "Blind",
    "voted": false,
    "svg": {
      "solid": {
        "last_modified": 1546440861364,
        "raw": "<svg xmlns=\"http://www.w3.org/2000/svg\" viewBox=\"0 0 384 512\"><path d=\"M380.15 510.837a8 8 0 0 1-10.989-2.687l-125.33-206.427a31.923 31.923 0 0 0 12.958-9.485l126.048 207.608a8 8 0 0 1-2.687 10.991zM142.803 314.338l-32.54 89.485 36.12 88.285c6.693 16.36 25.377 24.192 41.733 17.501 16.357-6.692 24.193-25.376 17.501-41.734l-62.814-153.537zM96 88c24.301 0 44-19.699 44-44S120.301 0 96 0 52 19.699 52 44s19.699 44 44 44zm154.837 169.128l-120-152c-4.733-5.995-11.75-9.108-18.837-9.112V96H80v.026c-7.146.003-14.217 3.161-18.944 9.24L0 183.766v95.694c0 13.455 11.011 24.791 24.464 24.536C37.505 303.748 48 293.1 48 280v-79.766l16-20.571v140.698L9.927 469.055c-6.04 16.609 2.528 34.969 19.138 41.009 16.602 6.039 34.968-2.524 41.009-19.138L136 309.638V202.441l-31.406-39.816a4 4 0 1 1 6.269-4.971l102.3 129.217c9.145 11.584 24.368 11.339 33.708 3.965 10.41-8.216 12.159-23.334 3.966-33.708z\"/></svg>",
        "viewBox": [
          "0",
          "0",
          "384",
          "512"
        ],
        "width": 384,
        "height": 512,
        "path": "M380.15 510.837a8 8 0 0 1-10.989-2.687l-125.33-206.427a31.923 31.923 0 0 0 12.958-9.485l126.048 207.608a8 8 0 0 1-2.687 10.991zM142.803 314.338l-32.54 89.485 36.12 88.285c6.693 16.36 25.377 24.192 41.733 17.501 16.357-6.692 24.193-25.376 17.501-41.734l-62.814-153.537zM96 88c24.301 0 44-19.699 44-44S120.301 0 96 0 52 19.699 52 44s19.699 44 44 44zm154.837 169.128l-120-152c-4.733-5.995-11.75-9.108-18.837-9.112V96H80v.026c-7.146.003-14.217 3.161-18.944 9.24L0 183.766v95.694c0 13.455 11.011 24.791 24.464 24.536C37.505 303.748 48 293.1 48 280v-79.766l16-20.571v140.698L9.927 469.055c-6.04 16.609 2.528 34.969 19.138 41.009 16.602 6.039 34.968-2.524 41.009-19.138L136 309.638V202.441l-31.406-39.816a4 4 0 1 1 6.269-4.971l102.3 129.217c9.145 11.584 24.368 11.339 33.708 3.965 10.41-8.216 12.159-23.334 3.966-33.708z"
      }
    },
    "free": [
      "solid"
    ]
  },
  "blog": {
    "changes": [
      "5.6.0"
    ],
    "ligatures": [],
    "search": {
      "terms": [
        "journal",
        "log",
        "online",
        "personal",
        "post",
        "web 2.0",
        "wordpress",
        "writing"
      ]
    },
    "styles": [
      "solid"
    ],
    "unicode": "f781",
    "label": "Blog",
    "voted": true,
    "svg": {
      "solid": {
        "last_modified": 1546440861364,
        "raw": "<svg xmlns=\"http://www.w3.org/2000/svg\" viewBox=\"0 0 512 512\"><path d=\"M172.2 226.8c-14.6-2.9-28.2 8.9-28.2 23.8V301c0 10.2 7.1 18.4 16.7 22 18.2 6.8 31.3 24.4 31.3 45 0 26.5-21.5 48-48 48s-48-21.5-48-48V120c0-13.3-10.7-24-24-24H24c-13.3 0-24 10.7-24 24v248c0 89.5 82.1 160.2 175 140.7 54.4-11.4 98.3-55.4 109.7-109.7 17.4-82.9-37-157.2-112.5-172.2zM209 0c-9.2-.5-17 6.8-17 16v31.6c0 8.5 6.6 15.5 15 15.9 129.4 7 233.4 112 240.9 241.5.5 8.4 7.5 15 15.9 15h32.1c9.2 0 16.5-7.8 16-17C503.4 139.8 372.2 8.6 209 0zm.3 96c-9.3-.7-17.3 6.7-17.3 16.1v32.1c0 8.4 6.5 15.3 14.8 15.9 76.8 6.3 138 68.2 144.9 145.2.8 8.3 7.6 14.7 15.9 14.7h32.2c9.3 0 16.8-8 16.1-17.3-8.4-110.1-96.5-198.2-206.6-206.7z\"/></svg>",
        "viewBox": [
          "0",
          "0",
          "512",
          "512"
        ],
        "width": 512,
        "height": 512,
        "path": "M172.2 226.8c-14.6-2.9-28.2 8.9-28.2 23.8V301c0 10.2 7.1 18.4 16.7 22 18.2 6.8 31.3 24.4 31.3 45 0 26.5-21.5 48-48 48s-48-21.5-48-48V120c0-13.3-10.7-24-24-24H24c-13.3 0-24 10.7-24 24v248c0 89.5 82.1 160.2 175 140.7 54.4-11.4 98.3-55.4 109.7-109.7 17.4-82.9-37-157.2-112.5-172.2zM209 0c-9.2-.5-17 6.8-17 16v31.6c0 8.5 6.6 15.5 15 15.9 129.4 7 233.4 112 240.9 241.5.5 8.4 7.5 15 15.9 15h32.1c9.2 0 16.5-7.8 16-17C503.4 139.8 372.2 8.6 209 0zm.3 96c-9.3-.7-17.3 6.7-17.3 16.1v32.1c0 8.4 6.5 15.3 14.8 15.9 76.8 6.3 138 68.2 144.9 145.2.8 8.3 7.6 14.7 15.9 14.7h32.2c9.3 0 16.8-8 16.1-17.3-8.4-110.1-96.5-198.2-206.6-206.7z"
      }
    },
    "free": [
      "solid"
    ]
  },
  "blogger": {
    "changes": [
      "5.0.0"
    ],
    "ligatures": [],
    "search": {
      "terms": []
    },
    "styles": [
      "brands"
    ],
    "unicode": "f37c",
    "label": "Blogger",
    "voted": false,
    "svg": {
      "brands": {
        "last_modified": 1546440860969,
        "raw": "<svg xmlns=\"http://www.w3.org/2000/svg\" viewBox=\"0 0 448 512\"><path d=\"M162.4 196c4.8-4.9 6.2-5.1 36.4-5.1 27.2 0 28.1.1 32.1 2.1 5.8 2.9 8.3 7 8.3 13.6 0 5.9-2.4 10-7.6 13.4-2.8 1.8-4.5 1.9-31.1 2.1-16.4.1-29.5-.2-31.5-.8-10.3-2.9-14.1-17.7-6.6-25.3zm61.4 94.5c-53.9 0-55.8.2-60.2 4.1-3.5 3.1-5.7 9.4-5.1 13.9.7 4.7 4.8 10.1 9.2 12 2.2 1 14.1 1.7 56.3 1.2l47.9-.6 9.2-1.5c9-5.1 10.5-17.4 3.1-24.4-5.3-4.7-5-4.7-60.4-4.7zm223.4 130.1c-3.5 28.4-23 50.4-51.1 57.5-7.2 1.8-9.7 1.9-172.9 1.8-157.8 0-165.9-.1-172-1.8-8.4-2.2-15.6-5.5-22.3-10-5.6-3.8-13.9-11.8-17-16.4-3.8-5.6-8.2-15.3-10-22C.1 423 0 420.3 0 256.3 0 93.2 0 89.7 1.8 82.6 8.1 57.9 27.7 39 53 33.4c7.3-1.6 332.1-1.9 340-.3 21.2 4.3 37.9 17.1 47.6 36.4 7.7 15.3 7-1.5 7.3 180.6.2 115.8 0 164.5-.7 170.5zm-85.4-185.2c-1.1-5-4.2-9.6-7.7-11.5-1.1-.6-8-1.3-15.5-1.7-12.4-.6-13.8-.8-17.8-3.1-6.2-3.6-7.9-7.6-8-18.3 0-20.4-8.5-39.4-25.3-56.5-12-12.2-25.3-20.5-40.6-25.1-3.6-1.1-11.8-1.5-39.2-1.8-42.9-.5-52.5.4-67.1 6.2-27 10.7-46.3 33.4-53.4 62.4-1.3 5.4-1.6 14.2-1.9 64.3-.4 62.8 0 72.1 4 84.5 9.7 30.7 37.1 53.4 64.6 58.4 9.2 1.7 122.2 2.1 133.7.5 20.1-2.7 35.9-10.8 50.7-25.9 10.7-10.9 17.4-22.8 21.8-38.5 3.2-10.9 2.9-88.4 1.7-93.9z\"/></svg>",
        "viewBox": [
          "0",
          "0",
          "448",
          "512"
        ],
        "width": 448,
        "height": 512,
        "path": "M162.4 196c4.8-4.9 6.2-5.1 36.4-5.1 27.2 0 28.1.1 32.1 2.1 5.8 2.9 8.3 7 8.3 13.6 0 5.9-2.4 10-7.6 13.4-2.8 1.8-4.5 1.9-31.1 2.1-16.4.1-29.5-.2-31.5-.8-10.3-2.9-14.1-17.7-6.6-25.3zm61.4 94.5c-53.9 0-55.8.2-60.2 4.1-3.5 3.1-5.7 9.4-5.1 13.9.7 4.7 4.8 10.1 9.2 12 2.2 1 14.1 1.7 56.3 1.2l47.9-.6 9.2-1.5c9-5.1 10.5-17.4 3.1-24.4-5.3-4.7-5-4.7-60.4-4.7zm223.4 130.1c-3.5 28.4-23 50.4-51.1 57.5-7.2 1.8-9.7 1.9-172.9 1.8-157.8 0-165.9-.1-172-1.8-8.4-2.2-15.6-5.5-22.3-10-5.6-3.8-13.9-11.8-17-16.4-3.8-5.6-8.2-15.3-10-22C.1 423 0 420.3 0 256.3 0 93.2 0 89.7 1.8 82.6 8.1 57.9 27.7 39 53 33.4c7.3-1.6 332.1-1.9 340-.3 21.2 4.3 37.9 17.1 47.6 36.4 7.7 15.3 7-1.5 7.3 180.6.2 115.8 0 164.5-.7 170.5zm-85.4-185.2c-1.1-5-4.2-9.6-7.7-11.5-1.1-.6-8-1.3-15.5-1.7-12.4-.6-13.8-.8-17.8-3.1-6.2-3.6-7.9-7.6-8-18.3 0-20.4-8.5-39.4-25.3-56.5-12-12.2-25.3-20.5-40.6-25.1-3.6-1.1-11.8-1.5-39.2-1.8-42.9-.5-52.5.4-67.1 6.2-27 10.7-46.3 33.4-53.4 62.4-1.3 5.4-1.6 14.2-1.9 64.3-.4 62.8 0 72.1 4 84.5 9.7 30.7 37.1 53.4 64.6 58.4 9.2 1.7 122.2 2.1 133.7.5 20.1-2.7 35.9-10.8 50.7-25.9 10.7-10.9 17.4-22.8 21.8-38.5 3.2-10.9 2.9-88.4 1.7-93.9z"
      }
    },
    "free": [
      "brands"
    ]
  },
  "blogger-b": {
    "changes": [
      "5.0.0"
    ],
    "ligatures": [],
    "search": {
      "terms": []
    },
    "styles": [
      "brands"
    ],
    "unicode": "f37d",
    "label": "Blogger B",
    "voted": false,
    "svg": {
      "brands": {
        "last_modified": 1546440860969,
        "raw": "<svg xmlns=\"http://www.w3.org/2000/svg\" viewBox=\"0 0 448 512\"><path d=\"M446.6 222.7c-1.8-8-6.8-15.4-12.5-18.5-1.8-1-13-2.2-25-2.7-20.1-.9-22.3-1.3-28.7-5-10.1-5.9-12.8-12.3-12.9-29.5-.1-33-13.8-63.7-40.9-91.3-19.3-19.7-40.9-33-65.5-40.5-5.9-1.8-19.1-2.4-63.3-2.9-69.4-.8-84.8.6-108.4 10C45.9 59.5 14.7 96.1 3.3 142.9 1.2 151.7.7 165.8.2 246.8c-.6 101.5.1 116.4 6.4 136.5 15.6 49.6 59.9 86.3 104.4 94.3 14.8 2.7 197.3 3.3 216 .8 32.5-4.4 58-17.5 81.9-41.9 17.3-17.7 28.1-36.8 35.2-62.1 4.9-17.6 4.5-142.8 2.5-151.7zm-322.1-63.6c7.8-7.9 10-8.2 58.8-8.2 43.9 0 45.4.1 51.8 3.4 9.3 4.7 13.4 11.3 13.4 21.9 0 9.5-3.8 16.2-12.3 21.6-4.6 2.9-7.3 3.1-50.3 3.3-26.5.2-47.7-.4-50.8-1.2-16.6-4.7-22.8-28.5-10.6-40.8zm191.8 199.8l-14.9 2.4-77.5.9c-68.1.8-87.3-.4-90.9-2-7.1-3.1-13.8-11.7-14.9-19.4-1.1-7.3 2.6-17.3 8.2-22.4 7.1-6.4 10.2-6.6 97.3-6.7 89.6-.1 89.1-.1 97.6 7.8 12.1 11.3 9.5 31.2-4.9 39.4z\"/></svg>",
        "viewBox": [
          "0",
          "0",
          "448",
          "512"
        ],
        "width": 448,
        "height": 512,
        "path": "M446.6 222.7c-1.8-8-6.8-15.4-12.5-18.5-1.8-1-13-2.2-25-2.7-20.1-.9-22.3-1.3-28.7-5-10.1-5.9-12.8-12.3-12.9-29.5-.1-33-13.8-63.7-40.9-91.3-19.3-19.7-40.9-33-65.5-40.5-5.9-1.8-19.1-2.4-63.3-2.9-69.4-.8-84.8.6-108.4 10C45.9 59.5 14.7 96.1 3.3 142.9 1.2 151.7.7 165.8.2 246.8c-.6 101.5.1 116.4 6.4 136.5 15.6 49.6 59.9 86.3 104.4 94.3 14.8 2.7 197.3 3.3 216 .8 32.5-4.4 58-17.5 81.9-41.9 17.3-17.7 28.1-36.8 35.2-62.1 4.9-17.6 4.5-142.8 2.5-151.7zm-322.1-63.6c7.8-7.9 10-8.2 58.8-8.2 43.9 0 45.4.1 51.8 3.4 9.3 4.7 13.4 11.3 13.4 21.9 0 9.5-3.8 16.2-12.3 21.6-4.6 2.9-7.3 3.1-50.3 3.3-26.5.2-47.7-.4-50.8-1.2-16.6-4.7-22.8-28.5-10.6-40.8zm191.8 199.8l-14.9 2.4-77.5.9c-68.1.8-87.3-.4-90.9-2-7.1-3.1-13.8-11.7-14.9-19.4-1.1-7.3 2.6-17.3 8.2-22.4 7.1-6.4 10.2-6.6 97.3-6.7 89.6-.1 89.1-.1 97.6 7.8 12.1 11.3 9.5 31.2-4.9 39.4z"
      }
    },
    "free": [
      "brands"
    ]
  },
  "bluetooth": {
    "changes": [
      "4.5",
      "5.0.0"
    ],
    "ligatures": [],
    "search": {
      "terms": []
    },
    "styles": [
      "brands"
    ],
    "unicode": "f293",
    "label": "Bluetooth",
    "voted": false,
    "svg": {
      "brands": {
        "last_modified": 1546440860970,
        "raw": "<svg xmlns=\"http://www.w3.org/2000/svg\" viewBox=\"0 0 448 512\"><path d=\"M292.6 171.1L249.7 214l-.3-86 43.2 43.1m-43.2 219.8l43.1-43.1-42.9-42.9-.2 86zM416 259.4C416 465 344.1 512 230.9 512S32 465 32 259.4 115.4 0 228.6 0 416 53.9 416 259.4zm-158.5 0l79.4-88.6L211.8 36.5v176.9L138 139.6l-27 26.9 92.7 93-92.7 93 26.9 26.9 73.8-73.8 2.3 170 127.4-127.5-83.9-88.7z\"/></svg>",
        "viewBox": [
          "0",
          "0",
          "448",
          "512"
        ],
        "width": 448,
        "height": 512,
        "path": "M292.6 171.1L249.7 214l-.3-86 43.2 43.1m-43.2 219.8l43.1-43.1-42.9-42.9-.2 86zM416 259.4C416 465 344.1 512 230.9 512S32 465 32 259.4 115.4 0 228.6 0 416 53.9 416 259.4zm-158.5 0l79.4-88.6L211.8 36.5v176.9L138 139.6l-27 26.9 92.7 93-92.7 93 26.9 26.9 73.8-73.8 2.3 170 127.4-127.5-83.9-88.7z"
      }
    },
    "free": [
      "brands"
    ]
  },
  "bluetooth-b": {
    "changes": [
      "4.5",
      "5.0.0"
    ],
    "ligatures": [],
    "search": {
      "terms": []
    },
    "styles": [
      "brands"
    ],
    "unicode": "f294",
    "label": "Bluetooth",
    "voted": false,
    "svg": {
      "brands": {
        "last_modified": 1546440860970,
        "raw": "<svg xmlns=\"http://www.w3.org/2000/svg\" viewBox=\"0 0 320 512\"><path d=\"M196.48 260.023l92.626-103.333L143.125 0v206.33l-86.111-86.111-31.406 31.405 108.061 108.399L25.608 368.422l31.406 31.405 86.111-86.111L145.84 512l148.552-148.644-97.912-103.333zm40.86-102.996l-49.977 49.978-.338-100.295 50.315 50.317zM187.363 313.04l49.977 49.978-50.315 50.316.338-100.294z\"/></svg>",
        "viewBox": [
          "0",
          "0",
          "320",
          "512"
        ],
        "width": 320,
        "height": 512,
        "path": "M196.48 260.023l92.626-103.333L143.125 0v206.33l-86.111-86.111-31.406 31.405 108.061 108.399L25.608 368.422l31.406 31.405 86.111-86.111L145.84 512l148.552-148.644-97.912-103.333zm40.86-102.996l-49.977 49.978-.338-100.295 50.315 50.317zM187.363 313.04l49.977 49.978-50.315 50.316.338-100.294z"
      }
    },
    "free": [
      "brands"
    ]
  },
  "bold": {
    "changes": [
      "1",
      "5.0.0",
      "5.9.0",
      "5.10.2"
    ],
    "ligatures": [],
    "search": {
      "terms": [
        "emphasis",
        "format",
        "text"
      ]
    },
    "styles": [
      "solid"
    ],
    "unicode": "f032",
    "label": "bold",
    "voted": false,
    "svg": {
      "solid": {
        "last_modified": 1563977084924,
        "raw": "<svg xmlns=\"http://www.w3.org/2000/svg\" viewBox=\"0 0 384 512\"><path d=\"M333.49 238a122 122 0 0 0 27-65.21C367.87 96.49 308 32 233.42 32H34a16 16 0 0 0-16 16v48a16 16 0 0 0 16 16h31.87v288H34a16 16 0 0 0-16 16v48a16 16 0 0 0 16 16h209.32c70.8 0 134.14-51.75 141-122.4 4.74-48.45-16.39-92.06-50.83-119.6zM145.66 112h87.76a48 48 0 0 1 0 96h-87.76zm87.76 288h-87.76V288h87.76a56 56 0 0 1 0 112z\"/></svg>",
        "viewBox": [
          "0",
          "0",
          "384",
          "512"
        ],
        "width": 384,
        "height": 512,
        "path": "M333.49 238a122 122 0 0 0 27-65.21C367.87 96.49 308 32 233.42 32H34a16 16 0 0 0-16 16v48a16 16 0 0 0 16 16h31.87v288H34a16 16 0 0 0-16 16v48a16 16 0 0 0 16 16h209.32c70.8 0 134.14-51.75 141-122.4 4.74-48.45-16.39-92.06-50.83-119.6zM145.66 112h87.76a48 48 0 0 1 0 96h-87.76zm87.76 288h-87.76V288h87.76a56 56 0 0 1 0 112z"
      }
    },
    "free": [
      "solid"
    ]
  },
  "bolt": {
    "changes": [
      "2",
      "5.0.0",
      "5.5.0"
    ],
    "ligatures": [],
    "search": {
      "terms": [
        "electricity",
        "lightning",
        "weather",
        "zap"
      ]
    },
    "styles": [
      "solid"
    ],
    "unicode": "f0e7",
    "label": "Lightning Bolt",
    "voted": false,
    "svg": {
      "solid": {
        "last_modified": 1546440861365,
        "raw": "<svg xmlns=\"http://www.w3.org/2000/svg\" viewBox=\"0 0 320 512\"><path d=\"M296 160H180.6l42.6-129.8C227.2 15 215.7 0 200 0H56C44 0 33.8 8.9 32.2 20.8l-32 240C-1.7 275.2 9.5 288 24 288h118.7L96.6 482.5c-3.6 15.2 8 29.5 23.3 29.5 8.4 0 16.4-4.4 20.8-12l176-304c9.3-15.9-2.2-36-20.7-36z\"/></svg>",
        "viewBox": [
          "0",
          "0",
          "320",
          "512"
        ],
        "width": 320,
        "height": 512,
        "path": "M296 160H180.6l42.6-129.8C227.2 15 215.7 0 200 0H56C44 0 33.8 8.9 32.2 20.8l-32 240C-1.7 275.2 9.5 288 24 288h118.7L96.6 482.5c-3.6 15.2 8 29.5 23.3 29.5 8.4 0 16.4-4.4 20.8-12l176-304c9.3-15.9-2.2-36-20.7-36z"
      }
    },
    "free": [
      "solid"
    ]
  },
  "bomb": {
    "changes": [
      "4.1",
      "5.0.0"
    ],
    "ligatures": [],
    "search": {
      "terms": [
        "error",
        "explode",
        "fuse",
        "grenade",
        "warning"
      ]
    },
    "styles": [
      "solid"
    ],
    "unicode": "f1e2",
    "label": "Bomb",
    "voted": false,
    "svg": {
      "solid": {
        "last_modified": 1546440861365,
        "raw": "<svg xmlns=\"http://www.w3.org/2000/svg\" viewBox=\"0 0 512 512\"><path d=\"M440.5 88.5l-52 52L415 167c9.4 9.4 9.4 24.6 0 33.9l-17.4 17.4c11.8 26.1 18.4 55.1 18.4 85.6 0 114.9-93.1 208-208 208S0 418.9 0 304 93.1 96 208 96c30.5 0 59.5 6.6 85.6 18.4L311 97c9.4-9.4 24.6-9.4 33.9 0l26.5 26.5 52-52 17.1 17zM500 60h-24c-6.6 0-12 5.4-12 12s5.4 12 12 12h24c6.6 0 12-5.4 12-12s-5.4-12-12-12zM440 0c-6.6 0-12 5.4-12 12v24c0 6.6 5.4 12 12 12s12-5.4 12-12V12c0-6.6-5.4-12-12-12zm33.9 55l17-17c4.7-4.7 4.7-12.3 0-17-4.7-4.7-12.3-4.7-17 0l-17 17c-4.7 4.7-4.7 12.3 0 17 4.8 4.7 12.4 4.7 17 0zm-67.8 0c4.7 4.7 12.3 4.7 17 0 4.7-4.7 4.7-12.3 0-17l-17-17c-4.7-4.7-12.3-4.7-17 0-4.7 4.7-4.7 12.3 0 17l17 17zm67.8 34c-4.7-4.7-12.3-4.7-17 0-4.7 4.7-4.7 12.3 0 17l17 17c4.7 4.7 12.3 4.7 17 0 4.7-4.7 4.7-12.3 0-17l-17-17zM112 272c0-35.3 28.7-64 64-64 8.8 0 16-7.2 16-16s-7.2-16-16-16c-52.9 0-96 43.1-96 96 0 8.8 7.2 16 16 16s16-7.2 16-16z\"/></svg>",
        "viewBox": [
          "0",
          "0",
          "512",
          "512"
        ],
        "width": 512,
        "height": 512,
        "path": "M440.5 88.5l-52 52L415 167c9.4 9.4 9.4 24.6 0 33.9l-17.4 17.4c11.8 26.1 18.4 55.1 18.4 85.6 0 114.9-93.1 208-208 208S0 418.9 0 304 93.1 96 208 96c30.5 0 59.5 6.6 85.6 18.4L311 97c9.4-9.4 24.6-9.4 33.9 0l26.5 26.5 52-52 17.1 17zM500 60h-24c-6.6 0-12 5.4-12 12s5.4 12 12 12h24c6.6 0 12-5.4 12-12s-5.4-12-12-12zM440 0c-6.6 0-12 5.4-12 12v24c0 6.6 5.4 12 12 12s12-5.4 12-12V12c0-6.6-5.4-12-12-12zm33.9 55l17-17c4.7-4.7 4.7-12.3 0-17-4.7-4.7-12.3-4.7-17 0l-17 17c-4.7 4.7-4.7 12.3 0 17 4.8 4.7 12.4 4.7 17 0zm-67.8 0c4.7 4.7 12.3 4.7 17 0 4.7-4.7 4.7-12.3 0-17l-17-17c-4.7-4.7-12.3-4.7-17 0-4.7 4.7-4.7 12.3 0 17l17 17zm67.8 34c-4.7-4.7-12.3-4.7-17 0-4.7 4.7-4.7 12.3 0 17l17 17c4.7 4.7 12.3 4.7 17 0 4.7-4.7 4.7-12.3 0-17l-17-17zM112 272c0-35.3 28.7-64 64-64 8.8 0 16-7.2 16-16s-7.2-16-16-16c-52.9 0-96 43.1-96 96 0 8.8 7.2 16 16 16s16-7.2 16-16z"
      }
    },
    "free": [
      "solid"
    ]
  },
  "bone": {
    "changes": [
      "5.2.0"
    ],
    "ligatures": [],
    "search": {
      "terms": [
        "calcium",
        "dog",
        "skeletal",
        "skeleton",
        "tibia"
      ]
    },
    "styles": [
      "solid"
    ],
    "unicode": "f5d7",
    "label": "Bone",
    "voted": false,
    "svg": {
      "solid": {
        "last_modified": 1546440861365,
        "raw": "<svg xmlns=\"http://www.w3.org/2000/svg\" viewBox=\"0 0 640 512\"><path d=\"M598.88 244.56c25.2-12.6 41.12-38.36 41.12-66.53v-7.64C640 129.3 606.7 96 565.61 96c-32.02 0-60.44 20.49-70.57 50.86-7.68 23.03-11.6 45.14-38.11 45.14H183.06c-27.38 0-31.58-25.54-38.11-45.14C134.83 116.49 106.4 96 74.39 96 33.3 96 0 129.3 0 170.39v7.64c0 28.17 15.92 53.93 41.12 66.53 9.43 4.71 9.43 18.17 0 22.88C15.92 280.04 0 305.8 0 333.97v7.64C0 382.7 33.3 416 74.38 416c32.02 0 60.44-20.49 70.57-50.86 7.68-23.03 11.6-45.14 38.11-45.14h273.87c27.38 0 31.58 25.54 38.11 45.14C505.17 395.51 533.6 416 565.61 416c41.08 0 74.38-33.3 74.38-74.39v-7.64c0-28.18-15.92-53.93-41.12-66.53-9.42-4.71-9.42-18.17.01-22.88z\"/></svg>",
        "viewBox": [
          "0",
          "0",
          "640",
          "512"
        ],
        "width": 640,
        "height": 512,
        "path": "M598.88 244.56c25.2-12.6 41.12-38.36 41.12-66.53v-7.64C640 129.3 606.7 96 565.61 96c-32.02 0-60.44 20.49-70.57 50.86-7.68 23.03-11.6 45.14-38.11 45.14H183.06c-27.38 0-31.58-25.54-38.11-45.14C134.83 116.49 106.4 96 74.39 96 33.3 96 0 129.3 0 170.39v7.64c0 28.17 15.92 53.93 41.12 66.53 9.43 4.71 9.43 18.17 0 22.88C15.92 280.04 0 305.8 0 333.97v7.64C0 382.7 33.3 416 74.38 416c32.02 0 60.44-20.49 70.57-50.86 7.68-23.03 11.6-45.14 38.11-45.14h273.87c27.38 0 31.58 25.54 38.11 45.14C505.17 395.51 533.6 416 565.61 416c41.08 0 74.38-33.3 74.38-74.39v-7.64c0-28.18-15.92-53.93-41.12-66.53-9.42-4.71-9.42-18.17.01-22.88z"
      }
    },
    "free": [
      "solid"
    ]
  },
  "bong": {
    "changes": [
      "5.1.0"
    ],
    "ligatures": [],
    "search": {
      "terms": [
        "aparatus",
        "cannabis",
        "marijuana",
        "pipe",
        "smoke",
        "smoking"
      ]
    },
    "styles": [
      "solid"
    ],
    "unicode": "f55c",
    "label": "Bong",
    "voted": false,
    "svg": {
      "solid": {
        "last_modified": 1546440861365,
        "raw": "<svg xmlns=\"http://www.w3.org/2000/svg\" viewBox=\"0 0 448 512\"><path d=\"M302.5 512c23.18 0 44.43-12.58 56-32.66C374.69 451.26 384 418.75 384 384c0-36.12-10.08-69.81-27.44-98.62L400 241.94l9.38 9.38c6.25 6.25 16.38 6.25 22.63 0l11.3-11.32c6.25-6.25 6.25-16.38 0-22.63l-52.69-52.69c-6.25-6.25-16.38-6.25-22.63 0l-11.31 11.31c-6.25 6.25-6.25 16.38 0 22.63l9.38 9.38-39.41 39.41c-11.56-11.37-24.53-21.33-38.65-29.51V63.74l15.97-.02c8.82-.01 15.97-7.16 15.98-15.98l.04-31.72C320 7.17 312.82-.01 303.97 0L80.03.26c-8.82.01-15.97 7.16-15.98 15.98l-.04 31.73c-.01 8.85 7.17 16.02 16.02 16.01L96 63.96v153.93C38.67 251.1 0 312.97 0 384c0 34.75 9.31 67.27 25.5 95.34C37.08 499.42 58.33 512 81.5 512h221zM120.06 259.43L144 245.56V63.91l96-.11v181.76l23.94 13.87c24.81 14.37 44.12 35.73 56.56 60.57h-257c12.45-24.84 31.75-46.2 56.56-60.57z\"/></svg>",
        "viewBox": [
          "0",
          "0",
          "448",
          "512"
        ],
        "width": 448,
        "height": 512,
        "path": "M302.5 512c23.18 0 44.43-12.58 56-32.66C374.69 451.26 384 418.75 384 384c0-36.12-10.08-69.81-27.44-98.62L400 241.94l9.38 9.38c6.25 6.25 16.38 6.25 22.63 0l11.3-11.32c6.25-6.25 6.25-16.38 0-22.63l-52.69-52.69c-6.25-6.25-16.38-6.25-22.63 0l-11.31 11.31c-6.25 6.25-6.25 16.38 0 22.63l9.38 9.38-39.41 39.41c-11.56-11.37-24.53-21.33-38.65-29.51V63.74l15.97-.02c8.82-.01 15.97-7.16 15.98-15.98l.04-31.72C320 7.17 312.82-.01 303.97 0L80.03.26c-8.82.01-15.97 7.16-15.98 15.98l-.04 31.73c-.01 8.85 7.17 16.02 16.02 16.01L96 63.96v153.93C38.67 251.1 0 312.97 0 384c0 34.75 9.31 67.27 25.5 95.34C37.08 499.42 58.33 512 81.5 512h221zM120.06 259.43L144 245.56V63.91l96-.11v181.76l23.94 13.87c24.81 14.37 44.12 35.73 56.56 60.57h-257c12.45-24.84 31.75-46.2 56.56-60.57z"
      }
    },
    "free": [
      "solid"
    ]
  },
  "book": {
    "changes": [
      "1",
      "5.0.0"
    ],
    "ligatures": [],
    "search": {
      "terms": [
        "diary",
        "documentation",
        "journal",
        "library",
        "read"
      ]
    },
    "styles": [
      "solid"
    ],
    "unicode": "f02d",
    "label": "book",
    "voted": false,
    "svg": {
      "solid": {
        "last_modified": 1546440861366,
        "raw": "<svg xmlns=\"http://www.w3.org/2000/svg\" viewBox=\"0 0 448 512\"><path d=\"M448 360V24c0-13.3-10.7-24-24-24H96C43 0 0 43 0 96v320c0 53 43 96 96 96h328c13.3 0 24-10.7 24-24v-16c0-7.5-3.5-14.3-8.9-18.7-4.2-15.4-4.2-59.3 0-74.7 5.4-4.3 8.9-11.1 8.9-18.6zM128 134c0-3.3 2.7-6 6-6h212c3.3 0 6 2.7 6 6v20c0 3.3-2.7 6-6 6H134c-3.3 0-6-2.7-6-6v-20zm0 64c0-3.3 2.7-6 6-6h212c3.3 0 6 2.7 6 6v20c0 3.3-2.7 6-6 6H134c-3.3 0-6-2.7-6-6v-20zm253.4 250H96c-17.7 0-32-14.3-32-32 0-17.6 14.4-32 32-32h285.4c-1.9 17.1-1.9 46.9 0 64z\"/></svg>",
        "viewBox": [
          "0",
          "0",
          "448",
          "512"
        ],
        "width": 448,
        "height": 512,
        "path": "M448 360V24c0-13.3-10.7-24-24-24H96C43 0 0 43 0 96v320c0 53 43 96 96 96h328c13.3 0 24-10.7 24-24v-16c0-7.5-3.5-14.3-8.9-18.7-4.2-15.4-4.2-59.3 0-74.7 5.4-4.3 8.9-11.1 8.9-18.6zM128 134c0-3.3 2.7-6 6-6h212c3.3 0 6 2.7 6 6v20c0 3.3-2.7 6-6 6H134c-3.3 0-6-2.7-6-6v-20zm0 64c0-3.3 2.7-6 6-6h212c3.3 0 6 2.7 6 6v20c0 3.3-2.7 6-6 6H134c-3.3 0-6-2.7-6-6v-20zm253.4 250H96c-17.7 0-32-14.3-32-32 0-17.6 14.4-32 32-32h285.4c-1.9 17.1-1.9 46.9 0 64z"
      }
    },
    "free": [
      "solid"
    ]
  },
  "book-dead": {
    "changes": [
      "5.4.0"
    ],
    "ligatures": [],
    "search": {
      "terms": [
        "Dungeons & Dragons",
        "crossbones",
        "d&d",
        "dark arts",
        "death",
        "dnd",
        "documentation",
        "evil",
        "fantasy",
        "halloween",
        "holiday",
        "necronomicon",
        "read",
        "skull",
        "spell"
      ]
    },
    "styles": [
      "solid"
    ],
    "unicode": "f6b7",
    "label": "Book of the Dead",
    "voted": false,
    "svg": {
      "solid": {
        "last_modified": 1548363722383,
        "raw": "<svg xmlns=\"http://www.w3.org/2000/svg\" viewBox=\"0 0 448 512\"><path d=\"M272 136c8.8 0 16-7.2 16-16s-7.2-16-16-16-16 7.2-16 16 7.2 16 16 16zm176 222.4V25.6c0-16-9.6-25.6-25.6-25.6H96C41.6 0 0 41.6 0 96v320c0 54.4 41.6 96 96 96h326.4c12.8 0 25.6-9.6 25.6-25.6v-16c0-6.4-3.2-12.8-9.6-19.2-3.2-16-3.2-60.8 0-73.6 6.4-3.2 9.6-9.6 9.6-19.2zM240 56c44.2 0 80 28.7 80 64 0 20.9-12.7 39.2-32 50.9V184c0 8.8-7.2 16-16 16h-64c-8.8 0-16-7.2-16-16v-13.1c-19.3-11.7-32-30-32-50.9 0-35.3 35.8-64 80-64zM124.8 223.3l6.3-14.7c1.7-4.1 6.4-5.9 10.5-4.2l98.3 42.1 98.4-42.1c4.1-1.7 8.8.1 10.5 4.2l6.3 14.7c1.7 4.1-.1 8.8-4.2 10.5L280.6 264l70.3 30.1c4.1 1.7 5.9 6.4 4.2 10.5l-6.3 14.7c-1.7 4.1-6.4 5.9-10.5 4.2L240 281.4l-98.3 42.2c-4.1 1.7-8.8-.1-10.5-4.2l-6.3-14.7c-1.7-4.1.1-8.8 4.2-10.5l70.4-30.1-70.5-30.3c-4.1-1.7-5.9-6.4-4.2-10.5zm256 224.7H96c-19.2 0-32-12.8-32-32s16-32 32-32h284.8zM208 136c8.8 0 16-7.2 16-16s-7.2-16-16-16-16 7.2-16 16 7.2 16 16 16z\"/></svg>",
        "viewBox": [
          "0",
          "0",
          "448",
          "512"
        ],
        "width": 448,
        "height": 512,
        "path": "M272 136c8.8 0 16-7.2 16-16s-7.2-16-16-16-16 7.2-16 16 7.2 16 16 16zm176 222.4V25.6c0-16-9.6-25.6-25.6-25.6H96C41.6 0 0 41.6 0 96v320c0 54.4 41.6 96 96 96h326.4c12.8 0 25.6-9.6 25.6-25.6v-16c0-6.4-3.2-12.8-9.6-19.2-3.2-16-3.2-60.8 0-73.6 6.4-3.2 9.6-9.6 9.6-19.2zM240 56c44.2 0 80 28.7 80 64 0 20.9-12.7 39.2-32 50.9V184c0 8.8-7.2 16-16 16h-64c-8.8 0-16-7.2-16-16v-13.1c-19.3-11.7-32-30-32-50.9 0-35.3 35.8-64 80-64zM124.8 223.3l6.3-14.7c1.7-4.1 6.4-5.9 10.5-4.2l98.3 42.1 98.4-42.1c4.1-1.7 8.8.1 10.5 4.2l6.3 14.7c1.7 4.1-.1 8.8-4.2 10.5L280.6 264l70.3 30.1c4.1 1.7 5.9 6.4 4.2 10.5l-6.3 14.7c-1.7 4.1-6.4 5.9-10.5 4.2L240 281.4l-98.3 42.2c-4.1 1.7-8.8-.1-10.5-4.2l-6.3-14.7c-1.7-4.1.1-8.8 4.2-10.5l70.4-30.1-70.5-30.3c-4.1-1.7-5.9-6.4-4.2-10.5zm256 224.7H96c-19.2 0-32-12.8-32-32s16-32 32-32h284.8zM208 136c8.8 0 16-7.2 16-16s-7.2-16-16-16-16 7.2-16 16 7.2 16 16 16z"
      }
    },
    "free": [
      "solid"
    ]
  },
  "book-medical": {
    "changes": [
      "5.7.0"
    ],
    "ligatures": [],
    "search": {
      "terms": [
        "diary",
        "documentation",
        "health",
        "history",
        "journal",
        "library",
        "read",
        "record"
      ]
    },
    "styles": [
      "solid"
    ],
    "unicode": "f7e6",
    "label": "Medical Book",
    "voted": false,
    "svg": {
      "solid": {
        "last_modified": 1548701299031,
        "raw": "<svg xmlns=\"http://www.w3.org/2000/svg\" viewBox=\"0 0 448 512\"><path d=\"M448 358.4V25.6c0-16-9.6-25.6-25.6-25.6H96C41.6 0 0 41.6 0 96v320c0 54.4 41.6 96 96 96h326.4c12.8 0 25.6-9.6 25.6-25.6v-16q0-9.6-9.6-19.2c-3.2-16-3.2-60.8 0-73.6q9.6-4.8 9.6-19.2zM144 168a8 8 0 0 1 8-8h56v-56a8 8 0 0 1 8-8h48a8 8 0 0 1 8 8v56h56a8 8 0 0 1 8 8v48a8 8 0 0 1-8 8h-56v56a8 8 0 0 1-8 8h-48a8 8 0 0 1-8-8v-56h-56a8 8 0 0 1-8-8zm236.8 280H96c-19.2 0-32-12.8-32-32s16-32 32-32h284.8z\"/></svg>",
        "viewBox": [
          "0",
          "0",
          "448",
          "512"
        ],
        "width": 448,
        "height": 512,
        "path": "M448 358.4V25.6c0-16-9.6-25.6-25.6-25.6H96C41.6 0 0 41.6 0 96v320c0 54.4 41.6 96 96 96h326.4c12.8 0 25.6-9.6 25.6-25.6v-16q0-9.6-9.6-19.2c-3.2-16-3.2-60.8 0-73.6q9.6-4.8 9.6-19.2zM144 168a8 8 0 0 1 8-8h56v-56a8 8 0 0 1 8-8h48a8 8 0 0 1 8 8v56h56a8 8 0 0 1 8 8v48a8 8 0 0 1-8 8h-56v56a8 8 0 0 1-8 8h-48a8 8 0 0 1-8-8v-56h-56a8 8 0 0 1-8-8zm236.8 280H96c-19.2 0-32-12.8-32-32s16-32 32-32h284.8z"
      }
    },
    "free": [
      "solid"
    ]
  },
  "book-open": {
    "changes": [
      "5.0.13",
      "5.1.0",
      "5.2.0"
    ],
    "ligatures": [],
    "search": {
      "terms": [
        "flyer",
        "library",
        "notebook",
        "open book",
        "pamphlet",
        "reading"
      ]
    },
    "styles": [
      "solid"
    ],
    "unicode": "f518",
    "label": "Book Open",
    "voted": true,
    "svg": {
      "solid": {
        "last_modified": 1546440861365,
        "raw": "<svg xmlns=\"http://www.w3.org/2000/svg\" viewBox=\"0 0 576 512\"><path d=\"M542.22 32.05c-54.8 3.11-163.72 14.43-230.96 55.59-4.64 2.84-7.27 7.89-7.27 13.17v363.87c0 11.55 12.63 18.85 23.28 13.49 69.18-34.82 169.23-44.32 218.7-46.92 16.89-.89 30.02-14.43 30.02-30.66V62.75c.01-17.71-15.35-31.74-33.77-30.7zM264.73 87.64C197.5 46.48 88.58 35.17 33.78 32.05 15.36 31.01 0 45.04 0 62.75V400.6c0 16.24 13.13 29.78 30.02 30.66 49.49 2.6 149.59 12.11 218.77 46.95 10.62 5.35 23.21-1.94 23.21-13.46V100.63c0-5.29-2.62-10.14-7.27-12.99z\"/></svg>",
        "viewBox": [
          "0",
          "0",
          "576",
          "512"
        ],
        "width": 576,
        "height": 512,
        "path": "M542.22 32.05c-54.8 3.11-163.72 14.43-230.96 55.59-4.64 2.84-7.27 7.89-7.27 13.17v363.87c0 11.55 12.63 18.85 23.28 13.49 69.18-34.82 169.23-44.32 218.7-46.92 16.89-.89 30.02-14.43 30.02-30.66V62.75c.01-17.71-15.35-31.74-33.77-30.7zM264.73 87.64C197.5 46.48 88.58 35.17 33.78 32.05 15.36 31.01 0 45.04 0 62.75V400.6c0 16.24 13.13 29.78 30.02 30.66 49.49 2.6 149.59 12.11 218.77 46.95 10.62 5.35 23.21-1.94 23.21-13.46V100.63c0-5.29-2.62-10.14-7.27-12.99z"
      }
    },
    "free": [
      "solid"
    ]
  },
  "book-reader": {
    "changes": [
      "5.2.0"
    ],
    "ligatures": [],
    "search": {
      "terms": [
        "flyer",
        "library",
        "notebook",
        "open book",
        "pamphlet",
        "reading"
      ]
    },
    "styles": [
      "solid"
    ],
    "unicode": "f5da",
    "label": "Book Reader",
    "voted": false,
    "svg": {
      "solid": {
        "last_modified": 1546440861365,
        "raw": "<svg xmlns=\"http://www.w3.org/2000/svg\" viewBox=\"0 0 512 512\"><path d=\"M352 96c0-53.02-42.98-96-96-96s-96 42.98-96 96 42.98 96 96 96 96-42.98 96-96zM233.59 241.1c-59.33-36.32-155.43-46.3-203.79-49.05C13.55 191.13 0 203.51 0 219.14v222.8c0 14.33 11.59 26.28 26.49 27.05 43.66 2.29 131.99 10.68 193.04 41.43 9.37 4.72 20.48-1.71 20.48-11.87V252.56c-.01-4.67-2.32-8.95-6.42-11.46zm248.61-49.05c-48.35 2.74-144.46 12.73-203.78 49.05-4.1 2.51-6.41 6.96-6.41 11.63v245.79c0 10.19 11.14 16.63 20.54 11.9 61.04-30.72 149.32-39.11 192.97-41.4 14.9-.78 26.49-12.73 26.49-27.06V219.14c-.01-15.63-13.56-28.01-29.81-27.09z\"/></svg>",
        "viewBox": [
          "0",
          "0",
          "512",
          "512"
        ],
        "width": 512,
        "height": 512,
        "path": "M352 96c0-53.02-42.98-96-96-96s-96 42.98-96 96 42.98 96 96 96 96-42.98 96-96zM233.59 241.1c-59.33-36.32-155.43-46.3-203.79-49.05C13.55 191.13 0 203.51 0 219.14v222.8c0 14.33 11.59 26.28 26.49 27.05 43.66 2.29 131.99 10.68 193.04 41.43 9.37 4.72 20.48-1.71 20.48-11.87V252.56c-.01-4.67-2.32-8.95-6.42-11.46zm248.61-49.05c-48.35 2.74-144.46 12.73-203.78 49.05-4.1 2.51-6.41 6.96-6.41 11.63v245.79c0 10.19 11.14 16.63 20.54 11.9 61.04-30.72 149.32-39.11 192.97-41.4 14.9-.78 26.49-12.73 26.49-27.06V219.14c-.01-15.63-13.56-28.01-29.81-27.09z"
      }
    },
    "free": [
      "solid"
    ]
  },
  "bookmark": {
    "changes": [
      "1",
      "5.0.0",
      "5.10.2"
    ],
    "ligatures": [],
    "search": {
      "terms": [
        "favorite",
        "marker",
        "read",
        "remember",
        "save"
      ]
    },
    "styles": [
      "solid",
      "regular"
    ],
    "unicode": "f02e",
    "label": "bookmark",
    "voted": false,
    "svg": {
      "solid": {
        "last_modified": 1546440861366,
        "raw": "<svg xmlns=\"http://www.w3.org/2000/svg\" viewBox=\"0 0 384 512\"><path d=\"M0 512V48C0 21.49 21.49 0 48 0h288c26.51 0 48 21.49 48 48v464L192 400 0 512z\"/></svg>",
        "viewBox": [
          "0",
          "0",
          "384",
          "512"
        ],
        "width": 384,
        "height": 512,
        "path": "M0 512V48C0 21.49 21.49 0 48 0h288c26.51 0 48 21.49 48 48v464L192 400 0 512z"
      },
      "regular": {
        "last_modified": 1546440861231,
        "raw": "<svg xmlns=\"http://www.w3.org/2000/svg\" viewBox=\"0 0 384 512\"><path d=\"M336 0H48C21.49 0 0 21.49 0 48v464l192-112 192 112V48c0-26.51-21.49-48-48-48zm0 428.43l-144-84-144 84V54a6 6 0 0 1 6-6h276c3.314 0 6 2.683 6 5.996V428.43z\"/></svg>",
        "viewBox": [
          "0",
          "0",
          "384",
          "512"
        ],
        "width": 384,
        "height": 512,
        "path": "M336 0H48C21.49 0 0 21.49 0 48v464l192-112 192 112V48c0-26.51-21.49-48-48-48zm0 428.43l-144-84-144 84V54a6 6 0 0 1 6-6h276c3.314 0 6 2.683 6 5.996V428.43z"
      }
    },
    "free": [
      "solid",
      "regular"
    ]
  },
  "bootstrap": {
    "changes": [
      "5.8.0"
    ],
    "ligatures": [],
    "search": {
      "terms": []
    },
    "styles": [
      "brands"
    ],
    "unicode": "f836",
    "label": "Bootstrap",
    "svg": {
      "brands": {
        "last_modified": 1558987775894,
        "raw": "<svg xmlns=\"http://www.w3.org/2000/svg\" viewBox=\"0 0 448 512\"><path d=\"M292.3 311.93c0 42.41-39.72 41.43-43.92 41.43h-80.89v-81.69h80.89c42.56 0 43.92 31.9 43.92 40.26zm-50.15-73.13c.67 0 38.44 1 38.44-36.31 0-15.52-3.51-35.87-38.44-35.87h-74.66v72.18h74.66zM448 106.67v298.66A74.89 74.89 0 0 1 373.33 480H74.67A74.89 74.89 0 0 1 0 405.33V106.67A74.89 74.89 0 0 1 74.67 32h298.66A74.89 74.89 0 0 1 448 106.67zM338.05 317.86c0-21.57-6.65-58.29-49.05-67.35v-.73c22.91-9.78 37.34-28.25 37.34-55.64 0-7 2-64.78-77.6-64.78h-127v261.33c128.23 0 139.87 1.68 163.6-5.71 14.21-4.42 52.71-17.98 52.71-67.12z\"/></svg>",
        "viewBox": [
          "0",
          "0",
          "448",
          "512"
        ],
        "width": 448,
        "height": 512,
        "path": "M292.3 311.93c0 42.41-39.72 41.43-43.92 41.43h-80.89v-81.69h80.89c42.56 0 43.92 31.9 43.92 40.26zm-50.15-73.13c.67 0 38.44 1 38.44-36.31 0-15.52-3.51-35.87-38.44-35.87h-74.66v72.18h74.66zM448 106.67v298.66A74.89 74.89 0 0 1 373.33 480H74.67A74.89 74.89 0 0 1 0 405.33V106.67A74.89 74.89 0 0 1 74.67 32h298.66A74.89 74.89 0 0 1 448 106.67zM338.05 317.86c0-21.57-6.65-58.29-49.05-67.35v-.73c22.91-9.78 37.34-28.25 37.34-55.64 0-7 2-64.78-77.6-64.78h-127v261.33c128.23 0 139.87 1.68 163.6-5.71 14.21-4.42 52.71-17.98 52.71-67.12z"
      }
    },
    "free": [
      "brands"
    ]
  },
  "border-all": {
    "changes": [
      "5.9.0"
    ],
    "ligatures": [],
    "search": {
      "terms": [
        "cell",
        "grid",
        "outline",
        "stroke",
        "table"
      ]
    },
    "styles": [
      "solid"
    ],
    "unicode": "f84c",
    "label": "Border All",
    "voted": false,
    "svg": {
      "solid": {
        "last_modified": 1563977084924,
        "raw": "<svg xmlns=\"http://www.w3.org/2000/svg\" viewBox=\"0 0 448 512\"><path d=\"M416 32H32A32 32 0 0 0 0 64v384a32 32 0 0 0 32 32h384a32 32 0 0 0 32-32V64a32 32 0 0 0-32-32zm-32 64v128H256V96zm-192 0v128H64V96zM64 416V288h128v128zm192 0V288h128v128z\"/></svg>",
        "viewBox": [
          "0",
          "0",
          "448",
          "512"
        ],
        "width": 448,
        "height": 512,
        "path": "M416 32H32A32 32 0 0 0 0 64v384a32 32 0 0 0 32 32h384a32 32 0 0 0 32-32V64a32 32 0 0 0-32-32zm-32 64v128H256V96zm-192 0v128H64V96zM64 416V288h128v128zm192 0V288h128v128z"
      }
    },
    "free": [
      "solid"
    ]
  },
  "border-none": {
    "changes": [
      "5.9.0"
    ],
    "ligatures": [],
    "search": {
      "terms": [
        "cell",
        "grid",
        "outline",
        "stroke",
        "table"
      ]
    },
    "styles": [
      "solid"
    ],
    "unicode": "f850",
    "label": "Border None",
    "voted": false,
    "svg": {
      "solid": {
        "last_modified": 1563977084925,
        "raw": "<svg xmlns=\"http://www.w3.org/2000/svg\" viewBox=\"0 0 448 512\"><path d=\"M240 224h-32a16 16 0 0 0-16 16v32a16 16 0 0 0 16 16h32a16 16 0 0 0 16-16v-32a16 16 0 0 0-16-16zm96 0h-32a16 16 0 0 0-16 16v32a16 16 0 0 0 16 16h32a16 16 0 0 0 16-16v-32a16 16 0 0 0-16-16zm96 0h-32a16 16 0 0 0-16 16v32a16 16 0 0 0 16 16h32a16 16 0 0 0 16-16v-32a16 16 0 0 0-16-16zm-288 0h-32a16 16 0 0 0-16 16v32a16 16 0 0 0 16 16h32a16 16 0 0 0 16-16v-32a16 16 0 0 0-16-16zm96 192h-32a16 16 0 0 0-16 16v32a16 16 0 0 0 16 16h32a16 16 0 0 0 16-16v-32a16 16 0 0 0-16-16zm96 0h-32a16 16 0 0 0-16 16v32a16 16 0 0 0 16 16h32a16 16 0 0 0 16-16v-32a16 16 0 0 0-16-16zm96 0h-32a16 16 0 0 0-16 16v32a16 16 0 0 0 16 16h32a16 16 0 0 0 16-16v-32a16 16 0 0 0-16-16zm0-96h-32a16 16 0 0 0-16 16v32a16 16 0 0 0 16 16h32a16 16 0 0 0 16-16v-32a16 16 0 0 0-16-16zm0-192h-32a16 16 0 0 0-16 16v32a16 16 0 0 0 16 16h32a16 16 0 0 0 16-16v-32a16 16 0 0 0-16-16zM240 320h-32a16 16 0 0 0-16 16v32a16 16 0 0 0 16 16h32a16 16 0 0 0 16-16v-32a16 16 0 0 0-16-16zm0-192h-32a16 16 0 0 0-16 16v32a16 16 0 0 0 16 16h32a16 16 0 0 0 16-16v-32a16 16 0 0 0-16-16zm-96 288h-32a16 16 0 0 0-16 16v32a16 16 0 0 0 16 16h32a16 16 0 0 0 16-16v-32a16 16 0 0 0-16-16zm96-384h-32a16 16 0 0 0-16 16v32a16 16 0 0 0 16 16h32a16 16 0 0 0 16-16V48a16 16 0 0 0-16-16zm96 0h-32a16 16 0 0 0-16 16v32a16 16 0 0 0 16 16h32a16 16 0 0 0 16-16V48a16 16 0 0 0-16-16zm96 0h-32a16 16 0 0 0-16 16v32a16 16 0 0 0 16 16h32a16 16 0 0 0 16-16V48a16 16 0 0 0-16-16zM48 224H16a16 16 0 0 0-16 16v32a16 16 0 0 0 16 16h32a16 16 0 0 0 16-16v-32a16 16 0 0 0-16-16zm0 192H16a16 16 0 0 0-16 16v32a16 16 0 0 0 16 16h32a16 16 0 0 0 16-16v-32a16 16 0 0 0-16-16zm0-96H16a16 16 0 0 0-16 16v32a16 16 0 0 0 16 16h32a16 16 0 0 0 16-16v-32a16 16 0 0 0-16-16zm0-192H16a16 16 0 0 0-16 16v32a16 16 0 0 0 16 16h32a16 16 0 0 0 16-16v-32a16 16 0 0 0-16-16zm0-96H16A16 16 0 0 0 0 48v32a16 16 0 0 0 16 16h32a16 16 0 0 0 16-16V48a16 16 0 0 0-16-16zm96 0h-32a16 16 0 0 0-16 16v32a16 16 0 0 0 16 16h32a16 16 0 0 0 16-16V48a16 16 0 0 0-16-16z\"/></svg>",
        "viewBox": [
          "0",
          "0",
          "448",
          "512"
        ],
        "width": 448,
        "height": 512,
        "path": "M240 224h-32a16 16 0 0 0-16 16v32a16 16 0 0 0 16 16h32a16 16 0 0 0 16-16v-32a16 16 0 0 0-16-16zm96 0h-32a16 16 0 0 0-16 16v32a16 16 0 0 0 16 16h32a16 16 0 0 0 16-16v-32a16 16 0 0 0-16-16zm96 0h-32a16 16 0 0 0-16 16v32a16 16 0 0 0 16 16h32a16 16 0 0 0 16-16v-32a16 16 0 0 0-16-16zm-288 0h-32a16 16 0 0 0-16 16v32a16 16 0 0 0 16 16h32a16 16 0 0 0 16-16v-32a16 16 0 0 0-16-16zm96 192h-32a16 16 0 0 0-16 16v32a16 16 0 0 0 16 16h32a16 16 0 0 0 16-16v-32a16 16 0 0 0-16-16zm96 0h-32a16 16 0 0 0-16 16v32a16 16 0 0 0 16 16h32a16 16 0 0 0 16-16v-32a16 16 0 0 0-16-16zm96 0h-32a16 16 0 0 0-16 16v32a16 16 0 0 0 16 16h32a16 16 0 0 0 16-16v-32a16 16 0 0 0-16-16zm0-96h-32a16 16 0 0 0-16 16v32a16 16 0 0 0 16 16h32a16 16 0 0 0 16-16v-32a16 16 0 0 0-16-16zm0-192h-32a16 16 0 0 0-16 16v32a16 16 0 0 0 16 16h32a16 16 0 0 0 16-16v-32a16 16 0 0 0-16-16zM240 320h-32a16 16 0 0 0-16 16v32a16 16 0 0 0 16 16h32a16 16 0 0 0 16-16v-32a16 16 0 0 0-16-16zm0-192h-32a16 16 0 0 0-16 16v32a16 16 0 0 0 16 16h32a16 16 0 0 0 16-16v-32a16 16 0 0 0-16-16zm-96 288h-32a16 16 0 0 0-16 16v32a16 16 0 0 0 16 16h32a16 16 0 0 0 16-16v-32a16 16 0 0 0-16-16zm96-384h-32a16 16 0 0 0-16 16v32a16 16 0 0 0 16 16h32a16 16 0 0 0 16-16V48a16 16 0 0 0-16-16zm96 0h-32a16 16 0 0 0-16 16v32a16 16 0 0 0 16 16h32a16 16 0 0 0 16-16V48a16 16 0 0 0-16-16zm96 0h-32a16 16 0 0 0-16 16v32a16 16 0 0 0 16 16h32a16 16 0 0 0 16-16V48a16 16 0 0 0-16-16zM48 224H16a16 16 0 0 0-16 16v32a16 16 0 0 0 16 16h32a16 16 0 0 0 16-16v-32a16 16 0 0 0-16-16zm0 192H16a16 16 0 0 0-16 16v32a16 16 0 0 0 16 16h32a16 16 0 0 0 16-16v-32a16 16 0 0 0-16-16zm0-96H16a16 16 0 0 0-16 16v32a16 16 0 0 0 16 16h32a16 16 0 0 0 16-16v-32a16 16 0 0 0-16-16zm0-192H16a16 16 0 0 0-16 16v32a16 16 0 0 0 16 16h32a16 16 0 0 0 16-16v-32a16 16 0 0 0-16-16zm0-96H16A16 16 0 0 0 0 48v32a16 16 0 0 0 16 16h32a16 16 0 0 0 16-16V48a16 16 0 0 0-16-16zm96 0h-32a16 16 0 0 0-16 16v32a16 16 0 0 0 16 16h32a16 16 0 0 0 16-16V48a16 16 0 0 0-16-16z"
      }
    },
    "free": [
      "solid"
    ]
  },
  "border-style": {
    "changes": [
      "5.9.0"
    ],
    "ligatures": [],
    "search": {
      "terms": []
    },
    "styles": [
      "solid"
    ],
    "unicode": "f853",
    "label": "Border Style",
    "voted": false,
    "svg": {
      "solid": {
        "last_modified": 1563977084926,
        "raw": "<svg xmlns=\"http://www.w3.org/2000/svg\" viewBox=\"0 0 448 512\"><path d=\"M240 416h-32a16 16 0 0 0-16 16v32a16 16 0 0 0 16 16h32a16 16 0 0 0 16-16v-32a16 16 0 0 0-16-16zm-96 0h-32a16 16 0 0 0-16 16v32a16 16 0 0 0 16 16h32a16 16 0 0 0 16-16v-32a16 16 0 0 0-16-16zm192 0h-32a16 16 0 0 0-16 16v32a16 16 0 0 0 16 16h32a16 16 0 0 0 16-16v-32a16 16 0 0 0-16-16zm96-192h-32a16 16 0 0 0-16 16v32a16 16 0 0 0 16 16h32a16 16 0 0 0 16-16v-32a16 16 0 0 0-16-16zm0 96h-32a16 16 0 0 0-16 16v32a16 16 0 0 0 16 16h32a16 16 0 0 0 16-16v-32a16 16 0 0 0-16-16zm0 96h-32a16 16 0 0 0-16 16v32a16 16 0 0 0 16 16h32a16 16 0 0 0 16-16v-32a16 16 0 0 0-16-16zm0-288h-32a16 16 0 0 0-16 16v32a16 16 0 0 0 16 16h32a16 16 0 0 0 16-16v-32a16 16 0 0 0-16-16zm0-96H32A32 32 0 0 0 0 64v400a16 16 0 0 0 16 16h32a16 16 0 0 0 16-16V96h368a16 16 0 0 0 16-16V48a16 16 0 0 0-16-16z\"/></svg>",
        "viewBox": [
          "0",
          "0",
          "448",
          "512"
        ],
        "width": 448,
        "height": 512,
        "path": "M240 416h-32a16 16 0 0 0-16 16v32a16 16 0 0 0 16 16h32a16 16 0 0 0 16-16v-32a16 16 0 0 0-16-16zm-96 0h-32a16 16 0 0 0-16 16v32a16 16 0 0 0 16 16h32a16 16 0 0 0 16-16v-32a16 16 0 0 0-16-16zm192 0h-32a16 16 0 0 0-16 16v32a16 16 0 0 0 16 16h32a16 16 0 0 0 16-16v-32a16 16 0 0 0-16-16zm96-192h-32a16 16 0 0 0-16 16v32a16 16 0 0 0 16 16h32a16 16 0 0 0 16-16v-32a16 16 0 0 0-16-16zm0 96h-32a16 16 0 0 0-16 16v32a16 16 0 0 0 16 16h32a16 16 0 0 0 16-16v-32a16 16 0 0 0-16-16zm0 96h-32a16 16 0 0 0-16 16v32a16 16 0 0 0 16 16h32a16 16 0 0 0 16-16v-32a16 16 0 0 0-16-16zm0-288h-32a16 16 0 0 0-16 16v32a16 16 0 0 0 16 16h32a16 16 0 0 0 16-16v-32a16 16 0 0 0-16-16zm0-96H32A32 32 0 0 0 0 64v400a16 16 0 0 0 16 16h32a16 16 0 0 0 16-16V96h368a16 16 0 0 0 16-16V48a16 16 0 0 0-16-16z"
      }
    },
    "free": [
      "solid"
    ]
  },
  "bowling-ball": {
    "changes": [
      "5.0.5",
      "5.11.0",
      "5.11.1"
    ],
    "ligatures": [],
    "search": {
      "terms": [
        "alley",
        "candlepin",
        "gutter",
        "lane",
        "strike",
        "tenpin"
      ]
    },
    "styles": [
      "solid"
    ],
    "unicode": "f436",
    "label": "Bowling Ball",
    "voted": false,
    "svg": {
      "solid": {
        "last_modified": 1546440861366,
        "raw": "<svg xmlns=\"http://www.w3.org/2000/svg\" viewBox=\"0 0 496 512\"><path d=\"M248 8C111 8 0 119 0 256s111 248 248 248 248-111 248-248S385 8 248 8zM120 192c-17.7 0-32-14.3-32-32s14.3-32 32-32 32 14.3 32 32-14.3 32-32 32zm64-96c0-17.7 14.3-32 32-32s32 14.3 32 32-14.3 32-32 32-32-14.3-32-32zm48 144c-17.7 0-32-14.3-32-32s14.3-32 32-32 32 14.3 32 32-14.3 32-32 32z\"/></svg>",
        "viewBox": [
          "0",
          "0",
          "496",
          "512"
        ],
        "width": 496,
        "height": 512,
        "path": "M248 8C111 8 0 119 0 256s111 248 248 248 248-111 248-248S385 8 248 8zM120 192c-17.7 0-32-14.3-32-32s14.3-32 32-32 32 14.3 32 32-14.3 32-32 32zm64-96c0-17.7 14.3-32 32-32s32 14.3 32 32-14.3 32-32 32-32-14.3-32-32zm48 144c-17.7 0-32-14.3-32-32s14.3-32 32-32 32 14.3 32 32-14.3 32-32 32z"
      }
    },
    "free": [
      "solid"
    ]
  },
  "box": {
    "changes": [
      "5.0.7"
    ],
    "ligatures": [],
    "search": {
      "terms": [
        "archive",
        "container",
        "package",
        "storage"
      ]
    },
    "styles": [
      "solid"
    ],
    "unicode": "f466",
    "label": "Box",
    "voted": false,
    "svg": {
      "solid": {
        "last_modified": 1546440861367,
        "raw": "<svg xmlns=\"http://www.w3.org/2000/svg\" viewBox=\"0 0 512 512\"><path d=\"M509.5 184.6L458.9 32.8C452.4 13.2 434.1 0 413.4 0H272v192h238.7c-.4-2.5-.4-5-1.2-7.4zM240 0H98.6c-20.7 0-39 13.2-45.5 32.8L2.5 184.6c-.8 2.4-.8 4.9-1.2 7.4H240V0zM0 224v240c0 26.5 21.5 48 48 48h416c26.5 0 48-21.5 48-48V224H0z\"/></svg>",
        "viewBox": [
          "0",
          "0",
          "512",
          "512"
        ],
        "width": 512,
        "height": 512,
        "path": "M509.5 184.6L458.9 32.8C452.4 13.2 434.1 0 413.4 0H272v192h238.7c-.4-2.5-.4-5-1.2-7.4zM240 0H98.6c-20.7 0-39 13.2-45.5 32.8L2.5 184.6c-.8 2.4-.8 4.9-1.2 7.4H240V0zM0 224v240c0 26.5 21.5 48 48 48h416c26.5 0 48-21.5 48-48V224H0z"
      }
    },
    "free": [
      "solid"
    ]
  },
  "box-open": {
    "changes": [
      "5.0.9",
      "5.7.0"
    ],
    "ligatures": [],
    "search": {
      "terms": [
        "archive",
        "container",
        "package",
        "storage",
        "unpack"
      ]
    },
    "styles": [
      "solid"
    ],
    "unicode": "f49e",
    "label": "Box Open",
    "voted": false,
    "svg": {
      "solid": {
        "last_modified": 1548364699937,
        "raw": "<svg xmlns=\"http://www.w3.org/2000/svg\" viewBox=\"0 0 640 512\"><path d=\"M425.7 256c-16.9 0-32.8-9-41.4-23.4L320 126l-64.2 106.6c-8.7 14.5-24.6 23.5-41.5 23.5-4.5 0-9-.6-13.3-1.9L64 215v178c0 14.7 10 27.5 24.2 31l216.2 54.1c10.2 2.5 20.9 2.5 31 0L551.8 424c14.2-3.6 24.2-16.4 24.2-31V215l-137 39.1c-4.3 1.3-8.8 1.9-13.3 1.9zm212.6-112.2L586.8 41c-3.1-6.2-9.8-9.8-16.7-8.9L320 64l91.7 152.1c3.8 6.3 11.4 9.3 18.5 7.3l197.9-56.5c9.9-2.9 14.7-13.9 10.2-23.1zM53.2 41L1.7 143.8c-4.6 9.2.3 20.2 10.1 23l197.9 56.5c7.1 2 14.7-1 18.5-7.3L320 64 69.8 32.1c-6.9-.8-13.5 2.7-16.6 8.9z\"/></svg>",
        "viewBox": [
          "0",
          "0",
          "640",
          "512"
        ],
        "width": 640,
        "height": 512,
        "path": "M425.7 256c-16.9 0-32.8-9-41.4-23.4L320 126l-64.2 106.6c-8.7 14.5-24.6 23.5-41.5 23.5-4.5 0-9-.6-13.3-1.9L64 215v178c0 14.7 10 27.5 24.2 31l216.2 54.1c10.2 2.5 20.9 2.5 31 0L551.8 424c14.2-3.6 24.2-16.4 24.2-31V215l-137 39.1c-4.3 1.3-8.8 1.9-13.3 1.9zm212.6-112.2L586.8 41c-3.1-6.2-9.8-9.8-16.7-8.9L320 64l91.7 152.1c3.8 6.3 11.4 9.3 18.5 7.3l197.9-56.5c9.9-2.9 14.7-13.9 10.2-23.1zM53.2 41L1.7 143.8c-4.6 9.2.3 20.2 10.1 23l197.9 56.5c7.1 2 14.7-1 18.5-7.3L320 64 69.8 32.1c-6.9-.8-13.5 2.7-16.6 8.9z"
      }
    },
    "free": [
      "solid"
    ]
  },
  "boxes": {
    "changes": [
      "5.0.7"
    ],
    "ligatures": [],
    "search": {
      "terms": [
        "archives",
        "inventory",
        "storage",
        "warehouse"
      ]
    },
    "styles": [
      "solid"
    ],
    "unicode": "f468",
    "label": "Boxes",
    "voted": false,
    "svg": {
      "solid": {
        "last_modified": 1546440861367,
        "raw": "<svg xmlns=\"http://www.w3.org/2000/svg\" viewBox=\"0 0 576 512\"><path d=\"M560 288h-80v96l-32-21.3-32 21.3v-96h-80c-8.8 0-16 7.2-16 16v192c0 8.8 7.2 16 16 16h224c8.8 0 16-7.2 16-16V304c0-8.8-7.2-16-16-16zm-384-64h224c8.8 0 16-7.2 16-16V16c0-8.8-7.2-16-16-16h-80v96l-32-21.3L256 96V0h-80c-8.8 0-16 7.2-16 16v192c0 8.8 7.2 16 16 16zm64 64h-80v96l-32-21.3L96 384v-96H16c-8.8 0-16 7.2-16 16v192c0 8.8 7.2 16 16 16h224c8.8 0 16-7.2 16-16V304c0-8.8-7.2-16-16-16z\"/></svg>",
        "viewBox": [
          "0",
          "0",
          "576",
          "512"
        ],
        "width": 576,
        "height": 512,
        "path": "M560 288h-80v96l-32-21.3-32 21.3v-96h-80c-8.8 0-16 7.2-16 16v192c0 8.8 7.2 16 16 16h224c8.8 0 16-7.2 16-16V304c0-8.8-7.2-16-16-16zm-384-64h224c8.8 0 16-7.2 16-16V16c0-8.8-7.2-16-16-16h-80v96l-32-21.3L256 96V0h-80c-8.8 0-16 7.2-16 16v192c0 8.8 7.2 16 16 16zm64 64h-80v96l-32-21.3L96 384v-96H16c-8.8 0-16 7.2-16 16v192c0 8.8 7.2 16 16 16h224c8.8 0 16-7.2 16-16V304c0-8.8-7.2-16-16-16z"
      }
    },
    "free": [
      "solid"
    ]
  },
  "braille": {
    "changes": [
      "4.6",
      "5.0.0"
    ],
    "ligatures": [],
    "search": {
      "terms": [
        "alphabet",
        "blind",
        "dots",
        "raised",
        "vision"
      ]
    },
    "styles": [
      "solid"
    ],
    "unicode": "f2a1",
    "label": "Braille",
    "voted": false,
    "svg": {
      "solid": {
        "last_modified": 1546440861367,
        "raw": "<svg xmlns=\"http://www.w3.org/2000/svg\" viewBox=\"0 0 640 512\"><path d=\"M128 256c0 35.346-28.654 64-64 64S0 291.346 0 256s28.654-64 64-64 64 28.654 64 64zM64 384c-17.673 0-32 14.327-32 32s14.327 32 32 32 32-14.327 32-32-14.327-32-32-32zm0-352C28.654 32 0 60.654 0 96s28.654 64 64 64 64-28.654 64-64-28.654-64-64-64zm160 192c-17.673 0-32 14.327-32 32s14.327 32 32 32 32-14.327 32-32-14.327-32-32-32zm0 160c-17.673 0-32 14.327-32 32s14.327 32 32 32 32-14.327 32-32-14.327-32-32-32zm0-352c-35.346 0-64 28.654-64 64s28.654 64 64 64 64-28.654 64-64-28.654-64-64-64zm224 192c-17.673 0-32 14.327-32 32s14.327 32 32 32 32-14.327 32-32-14.327-32-32-32zm0 160c-17.673 0-32 14.327-32 32s14.327 32 32 32 32-14.327 32-32-14.327-32-32-32zm0-352c-35.346 0-64 28.654-64 64s28.654 64 64 64 64-28.654 64-64-28.654-64-64-64zm160 192c-17.673 0-32 14.327-32 32s14.327 32 32 32 32-14.327 32-32-14.327-32-32-32zm0 160c-17.673 0-32 14.327-32 32s14.327 32 32 32 32-14.327 32-32-14.327-32-32-32zm0-320c-17.673 0-32 14.327-32 32s14.327 32 32 32 32-14.327 32-32-14.327-32-32-32z\"/></svg>",
        "viewBox": [
          "0",
          "0",
          "640",
          "512"
        ],
        "width": 640,
        "height": 512,
        "path": "M128 256c0 35.346-28.654 64-64 64S0 291.346 0 256s28.654-64 64-64 64 28.654 64 64zM64 384c-17.673 0-32 14.327-32 32s14.327 32 32 32 32-14.327 32-32-14.327-32-32-32zm0-352C28.654 32 0 60.654 0 96s28.654 64 64 64 64-28.654 64-64-28.654-64-64-64zm160 192c-17.673 0-32 14.327-32 32s14.327 32 32 32 32-14.327 32-32-14.327-32-32-32zm0 160c-17.673 0-32 14.327-32 32s14.327 32 32 32 32-14.327 32-32-14.327-32-32-32zm0-352c-35.346 0-64 28.654-64 64s28.654 64 64 64 64-28.654 64-64-28.654-64-64-64zm224 192c-17.673 0-32 14.327-32 32s14.327 32 32 32 32-14.327 32-32-14.327-32-32-32zm0 160c-17.673 0-32 14.327-32 32s14.327 32 32 32 32-14.327 32-32-14.327-32-32-32zm0-352c-35.346 0-64 28.654-64 64s28.654 64 64 64 64-28.654 64-64-28.654-64-64-64zm160 192c-17.673 0-32 14.327-32 32s14.327 32 32 32 32-14.327 32-32-14.327-32-32-32zm0 160c-17.673 0-32 14.327-32 32s14.327 32 32 32 32-14.327 32-32-14.327-32-32-32zm0-320c-17.673 0-32 14.327-32 32s14.327 32 32 32 32-14.327 32-32-14.327-32-32-32z"
      }
    },
    "free": [
      "solid"
    ]
  },
  "brain": {
    "changes": [
      "5.2.0",
      "5.9.0",
      "5.11.0"
    ],
    "ligatures": [],
    "search": {
      "terms": [
        "cerebellum",
        "gray matter",
        "intellect",
        "medulla oblongata",
        "mind",
        "noodle",
        "wit"
      ]
    },
    "styles": [
      "solid"
    ],
    "unicode": "f5dc",
    "label": "Brain",
    "voted": false,
    "svg": {
      "solid": {
        "last_modified": 1563977084926,
        "raw": "<svg xmlns=\"http://www.w3.org/2000/svg\" viewBox=\"0 0 576 512\"><path d=\"M208 0c-29.9 0-54.7 20.5-61.8 48.2-.8 0-1.4-.2-2.2-.2-35.3 0-64 28.7-64 64 0 4.8.6 9.5 1.7 14C52.5 138 32 166.6 32 200c0 12.6 3.2 24.3 8.3 34.9C16.3 248.7 0 274.3 0 304c0 33.3 20.4 61.9 49.4 73.9-.9 4.6-1.4 9.3-1.4 14.1 0 39.8 32.2 72 72 72 4.1 0 8.1-.5 12-1.2 9.6 28.5 36.2 49.2 68 49.2 39.8 0 72-32.2 72-72V64c0-35.3-28.7-64-64-64zm368 304c0-29.7-16.3-55.3-40.3-69.1 5.2-10.6 8.3-22.3 8.3-34.9 0-33.4-20.5-62-49.7-74 1-4.5 1.7-9.2 1.7-14 0-35.3-28.7-64-64-64-.8 0-1.5.2-2.2.2C422.7 20.5 397.9 0 368 0c-35.3 0-64 28.6-64 64v376c0 39.8 32.2 72 72 72 31.8 0 58.4-20.7 68-49.2 3.9.7 7.9 1.2 12 1.2 39.8 0 72-32.2 72-72 0-4.8-.5-9.5-1.4-14.1 29-12 49.4-40.6 49.4-73.9z\"/></svg>",
        "viewBox": [
          "0",
          "0",
          "576",
          "512"
        ],
        "width": 576,
        "height": 512,
        "path": "M208 0c-29.9 0-54.7 20.5-61.8 48.2-.8 0-1.4-.2-2.2-.2-35.3 0-64 28.7-64 64 0 4.8.6 9.5 1.7 14C52.5 138 32 166.6 32 200c0 12.6 3.2 24.3 8.3 34.9C16.3 248.7 0 274.3 0 304c0 33.3 20.4 61.9 49.4 73.9-.9 4.6-1.4 9.3-1.4 14.1 0 39.8 32.2 72 72 72 4.1 0 8.1-.5 12-1.2 9.6 28.5 36.2 49.2 68 49.2 39.8 0 72-32.2 72-72V64c0-35.3-28.7-64-64-64zm368 304c0-29.7-16.3-55.3-40.3-69.1 5.2-10.6 8.3-22.3 8.3-34.9 0-33.4-20.5-62-49.7-74 1-4.5 1.7-9.2 1.7-14 0-35.3-28.7-64-64-64-.8 0-1.5.2-2.2.2C422.7 20.5 397.9 0 368 0c-35.3 0-64 28.6-64 64v376c0 39.8 32.2 72 72 72 31.8 0 58.4-20.7 68-49.2 3.9.7 7.9 1.2 12 1.2 39.8 0 72-32.2 72-72 0-4.8-.5-9.5-1.4-14.1 29-12 49.4-40.6 49.4-73.9z"
      }
    },
    "free": [
      "solid"
    ]
  },
  "bread-slice": {
    "changes": [
      "5.7.0"
    ],
    "ligatures": [],
    "search": {
      "terms": [
        "bake",
        "bakery",
        "baking",
        "dough",
        "flour",
        "gluten",
        "grain",
        "sandwich",
        "sourdough",
        "toast",
        "wheat",
        "yeast"
      ]
    },
    "styles": [
      "solid"
    ],
    "unicode": "f7ec",
    "label": "Bread Slice",
    "voted": false,
    "svg": {
      "solid": {
        "last_modified": 1551225941791,
        "raw": "<svg xmlns=\"http://www.w3.org/2000/svg\" viewBox=\"0 0 576 512\"><path d=\"M288 0C108 0 0 93.4 0 169.14 0 199.44 24.24 224 64 224v256c0 17.67 16.12 32 36 32h376c19.88 0 36-14.33 36-32V224c39.76 0 64-24.56 64-54.86C576 93.4 468 0 288 0z\"/></svg>",
        "viewBox": [
          "0",
          "0",
          "576",
          "512"
        ],
        "width": 576,
        "height": 512,
        "path": "M288 0C108 0 0 93.4 0 169.14 0 199.44 24.24 224 64 224v256c0 17.67 16.12 32 36 32h376c19.88 0 36-14.33 36-32V224c39.76 0 64-24.56 64-54.86C576 93.4 468 0 288 0z"
      }
    },
    "free": [
      "solid"
    ]
  },
  "briefcase": {
    "changes": [
      "2",
      "5.0.0",
      "5.3.0"
    ],
    "ligatures": [],
    "search": {
      "terms": [
        "bag",
        "business",
        "luggage",
        "office",
        "work"
      ]
    },
    "styles": [
      "solid"
    ],
    "unicode": "f0b1",
    "label": "Briefcase",
    "voted": false,
    "svg": {
      "solid": {
        "last_modified": 1546440861368,
        "raw": "<svg xmlns=\"http://www.w3.org/2000/svg\" viewBox=\"0 0 512 512\"><path d=\"M320 336c0 8.84-7.16 16-16 16h-96c-8.84 0-16-7.16-16-16v-48H0v144c0 25.6 22.4 48 48 48h416c25.6 0 48-22.4 48-48V288H320v48zm144-208h-80V80c0-25.6-22.4-48-48-48H176c-25.6 0-48 22.4-48 48v48H48c-25.6 0-48 22.4-48 48v80h512v-80c0-25.6-22.4-48-48-48zm-144 0H192V96h128v32z\"/></svg>",
        "viewBox": [
          "0",
          "0",
          "512",
          "512"
        ],
        "width": 512,
        "height": 512,
        "path": "M320 336c0 8.84-7.16 16-16 16h-96c-8.84 0-16-7.16-16-16v-48H0v144c0 25.6 22.4 48 48 48h416c25.6 0 48-22.4 48-48V288H320v48zm144-208h-80V80c0-25.6-22.4-48-48-48H176c-25.6 0-48 22.4-48 48v48H48c-25.6 0-48 22.4-48 48v80h512v-80c0-25.6-22.4-48-48-48zm-144 0H192V96h128v32z"
      }
    },
    "free": [
      "solid"
    ]
  },
  "briefcase-medical": {
    "changes": [
      "5.0.7"
    ],
    "ligatures": [],
    "search": {
      "terms": [
        "doctor",
        "emt",
        "first aid",
        "health"
      ]
    },
    "styles": [
      "solid"
    ],
    "unicode": "f469",
    "label": "Medical Briefcase",
    "voted": false,
    "svg": {
      "solid": {
        "last_modified": 1546440861368,
        "raw": "<svg xmlns=\"http://www.w3.org/2000/svg\" viewBox=\"0 0 512 512\"><path d=\"M464 128h-80V80c0-26.5-21.5-48-48-48H176c-26.5 0-48 21.5-48 48v48H48c-26.5 0-48 21.5-48 48v288c0 26.5 21.5 48 48 48h416c26.5 0 48-21.5 48-48V176c0-26.5-21.5-48-48-48zM192 96h128v32H192V96zm160 248c0 4.4-3.6 8-8 8h-56v56c0 4.4-3.6 8-8 8h-48c-4.4 0-8-3.6-8-8v-56h-56c-4.4 0-8-3.6-8-8v-48c0-4.4 3.6-8 8-8h56v-56c0-4.4 3.6-8 8-8h48c4.4 0 8 3.6 8 8v56h56c4.4 0 8 3.6 8 8v48z\"/></svg>",
        "viewBox": [
          "0",
          "0",
          "512",
          "512"
        ],
        "width": 512,
        "height": 512,
        "path": "M464 128h-80V80c0-26.5-21.5-48-48-48H176c-26.5 0-48 21.5-48 48v48H48c-26.5 0-48 21.5-48 48v288c0 26.5 21.5 48 48 48h416c26.5 0 48-21.5 48-48V176c0-26.5-21.5-48-48-48zM192 96h128v32H192V96zm160 248c0 4.4-3.6 8-8 8h-56v56c0 4.4-3.6 8-8 8h-48c-4.4 0-8-3.6-8-8v-56h-56c-4.4 0-8-3.6-8-8v-48c0-4.4 3.6-8 8-8h56v-56c0-4.4 3.6-8 8-8h48c4.4 0 8 3.6 8 8v56h56c4.4 0 8 3.6 8 8v48z"
      }
    },
    "free": [
      "solid"
    ]
  },
  "broadcast-tower": {
    "changes": [
      "5.0.13"
    ],
    "ligatures": [],
    "search": {
      "terms": [
        "airwaves",
        "antenna",
        "radio",
        "reception",
        "waves"
      ]
    },
    "styles": [
      "solid"
    ],
    "unicode": "f519",
    "label": "Broadcast Tower",
    "voted": true,
    "svg": {
      "solid": {
        "last_modified": 1546440861368,
        "raw": "<svg xmlns=\"http://www.w3.org/2000/svg\" viewBox=\"0 0 640 512\"><path d=\"M150.94 192h33.73c11.01 0 18.61-10.83 14.86-21.18-4.93-13.58-7.55-27.98-7.55-42.82s2.62-29.24 7.55-42.82C203.29 74.83 195.68 64 184.67 64h-33.73c-7.01 0-13.46 4.49-15.41 11.23C130.64 92.21 128 109.88 128 128c0 18.12 2.64 35.79 7.54 52.76 1.94 6.74 8.39 11.24 15.4 11.24zM89.92 23.34C95.56 12.72 87.97 0 75.96 0H40.63c-6.27 0-12.14 3.59-14.74 9.31C9.4 45.54 0 85.65 0 128c0 24.75 3.12 68.33 26.69 118.86 2.62 5.63 8.42 9.14 14.61 9.14h34.84c12.02 0 19.61-12.74 13.95-23.37-49.78-93.32-16.71-178.15-.17-209.29zM614.06 9.29C611.46 3.58 605.6 0 599.33 0h-35.42c-11.98 0-19.66 12.66-14.02 23.25 18.27 34.29 48.42 119.42.28 209.23-5.72 10.68 1.8 23.52 13.91 23.52h35.23c6.27 0 12.13-3.58 14.73-9.29C630.57 210.48 640 170.36 640 128s-9.42-82.48-25.94-118.71zM489.06 64h-33.73c-11.01 0-18.61 10.83-14.86 21.18 4.93 13.58 7.55 27.98 7.55 42.82s-2.62 29.24-7.55 42.82c-3.76 10.35 3.85 21.18 14.86 21.18h33.73c7.02 0 13.46-4.49 15.41-11.24 4.9-16.97 7.53-34.64 7.53-52.76 0-18.12-2.64-35.79-7.54-52.76-1.94-6.75-8.39-11.24-15.4-11.24zm-116.3 100.12c7.05-10.29 11.2-22.71 11.2-36.12 0-35.35-28.63-64-63.96-64-35.32 0-63.96 28.65-63.96 64 0 13.41 4.15 25.83 11.2 36.12l-130.5 313.41c-3.4 8.15.46 17.52 8.61 20.92l29.51 12.31c8.15 3.4 17.52-.46 20.91-8.61L244.96 384h150.07l49.2 118.15c3.4 8.16 12.76 12.01 20.91 8.61l29.51-12.31c8.15-3.4 12-12.77 8.61-20.92l-130.5-313.41zM271.62 320L320 203.81 368.38 320h-96.76z\"/></svg>",
        "viewBox": [
          "0",
          "0",
          "640",
          "512"
        ],
        "width": 640,
        "height": 512,
        "path": "M150.94 192h33.73c11.01 0 18.61-10.83 14.86-21.18-4.93-13.58-7.55-27.98-7.55-42.82s2.62-29.24 7.55-42.82C203.29 74.83 195.68 64 184.67 64h-33.73c-7.01 0-13.46 4.49-15.41 11.23C130.64 92.21 128 109.88 128 128c0 18.12 2.64 35.79 7.54 52.76 1.94 6.74 8.39 11.24 15.4 11.24zM89.92 23.34C95.56 12.72 87.97 0 75.96 0H40.63c-6.27 0-12.14 3.59-14.74 9.31C9.4 45.54 0 85.65 0 128c0 24.75 3.12 68.33 26.69 118.86 2.62 5.63 8.42 9.14 14.61 9.14h34.84c12.02 0 19.61-12.74 13.95-23.37-49.78-93.32-16.71-178.15-.17-209.29zM614.06 9.29C611.46 3.58 605.6 0 599.33 0h-35.42c-11.98 0-19.66 12.66-14.02 23.25 18.27 34.29 48.42 119.42.28 209.23-5.72 10.68 1.8 23.52 13.91 23.52h35.23c6.27 0 12.13-3.58 14.73-9.29C630.57 210.48 640 170.36 640 128s-9.42-82.48-25.94-118.71zM489.06 64h-33.73c-11.01 0-18.61 10.83-14.86 21.18 4.93 13.58 7.55 27.98 7.55 42.82s-2.62 29.24-7.55 42.82c-3.76 10.35 3.85 21.18 14.86 21.18h33.73c7.02 0 13.46-4.49 15.41-11.24 4.9-16.97 7.53-34.64 7.53-52.76 0-18.12-2.64-35.79-7.54-52.76-1.94-6.75-8.39-11.24-15.4-11.24zm-116.3 100.12c7.05-10.29 11.2-22.71 11.2-36.12 0-35.35-28.63-64-63.96-64-35.32 0-63.96 28.65-63.96 64 0 13.41 4.15 25.83 11.2 36.12l-130.5 313.41c-3.4 8.15.46 17.52 8.61 20.92l29.51 12.31c8.15 3.4 17.52-.46 20.91-8.61L244.96 384h150.07l49.2 118.15c3.4 8.16 12.76 12.01 20.91 8.61l29.51-12.31c8.15-3.4 12-12.77 8.61-20.92l-130.5-313.41zM271.62 320L320 203.81 368.38 320h-96.76z"
      }
    },
    "free": [
      "solid"
    ]
  },
  "broom": {
    "changes": [
      "5.0.13"
    ],
    "ligatures": [],
    "search": {
      "terms": [
        "clean",
        "firebolt",
        "fly",
        "halloween",
        "nimbus 2000",
        "quidditch",
        "sweep",
        "witch"
      ]
    },
    "styles": [
      "solid"
    ],
    "unicode": "f51a",
    "label": "Broom",
    "voted": true,
    "svg": {
      "solid": {
        "last_modified": 1546440861368,
        "raw": "<svg xmlns=\"http://www.w3.org/2000/svg\" viewBox=\"0 0 640 512\"><path d=\"M256.47 216.77l86.73 109.18s-16.6 102.36-76.57 150.12C206.66 523.85 0 510.19 0 510.19s3.8-23.14 11-55.43l94.62-112.17c3.97-4.7-.87-11.62-6.65-9.5l-60.4 22.09c14.44-41.66 32.72-80.04 54.6-97.47 59.97-47.76 163.3-40.94 163.3-40.94zM636.53 31.03l-19.86-25c-5.49-6.9-15.52-8.05-22.41-2.56l-232.48 177.8-34.14-42.97c-5.09-6.41-15.14-5.21-18.59 2.21l-25.33 54.55 86.73 109.18 58.8-12.45c8-1.69 11.42-11.2 6.34-17.6l-34.09-42.92 232.48-177.8c6.89-5.48 8.04-15.53 2.55-22.44z\"/></svg>",
        "viewBox": [
          "0",
          "0",
          "640",
          "512"
        ],
        "width": 640,
        "height": 512,
        "path": "M256.47 216.77l86.73 109.18s-16.6 102.36-76.57 150.12C206.66 523.85 0 510.19 0 510.19s3.8-23.14 11-55.43l94.62-112.17c3.97-4.7-.87-11.62-6.65-9.5l-60.4 22.09c14.44-41.66 32.72-80.04 54.6-97.47 59.97-47.76 163.3-40.94 163.3-40.94zM636.53 31.03l-19.86-25c-5.49-6.9-15.52-8.05-22.41-2.56l-232.48 177.8-34.14-42.97c-5.09-6.41-15.14-5.21-18.59 2.21l-25.33 54.55 86.73 109.18 58.8-12.45c8-1.69 11.42-11.2 6.34-17.6l-34.09-42.92 232.48-177.8c6.89-5.48 8.04-15.53 2.55-22.44z"
      }
    },
    "free": [
      "solid"
    ]
  },
  "brush": {
    "changes": [
      "5.1.0"
    ],
    "ligatures": [],
    "search": {
      "terms": [
        "art",
        "bristles",
        "color",
        "handle",
        "paint"
      ]
    },
    "styles": [
      "solid"
    ],
    "unicode": "f55d",
    "label": "Brush",
    "voted": false,
    "svg": {
      "solid": {
        "last_modified": 1546440861368,
        "raw": "<svg xmlns=\"http://www.w3.org/2000/svg\" viewBox=\"0 0 384 512\"><path d=\"M352 0H32C14.33 0 0 14.33 0 32v224h384V32c0-17.67-14.33-32-32-32zM0 320c0 35.35 28.66 64 64 64h64v64c0 35.35 28.66 64 64 64s64-28.65 64-64v-64h64c35.34 0 64-28.65 64-64v-32H0v32zm192 104c13.25 0 24 10.74 24 24 0 13.25-10.75 24-24 24s-24-10.75-24-24c0-13.26 10.75-24 24-24z\"/></svg>",
        "viewBox": [
          "0",
          "0",
          "384",
          "512"
        ],
        "width": 384,
        "height": 512,
        "path": "M352 0H32C14.33 0 0 14.33 0 32v224h384V32c0-17.67-14.33-32-32-32zM0 320c0 35.35 28.66 64 64 64h64v64c0 35.35 28.66 64 64 64s64-28.65 64-64v-64h64c35.34 0 64-28.65 64-64v-32H0v32zm192 104c13.25 0 24 10.74 24 24 0 13.25-10.75 24-24 24s-24-10.75-24-24c0-13.26 10.75-24 24-24z"
      }
    },
    "free": [
      "solid"
    ]
  },
  "btc": {
    "changes": [
      "3.2",
      "5.0.0"
    ],
    "ligatures": [],
    "search": {
      "terms": []
    },
    "styles": [
      "brands"
    ],
    "unicode": "f15a",
    "label": "BTC",
    "voted": false,
    "svg": {
      "brands": {
        "last_modified": 1546440860970,
        "raw": "<svg xmlns=\"http://www.w3.org/2000/svg\" viewBox=\"0 0 384 512\"><path d=\"M310.204 242.638c27.73-14.18 45.377-39.39 41.28-81.3-5.358-57.351-52.458-76.573-114.85-81.929V0h-48.528v77.203c-12.605 0-25.525.315-38.444.63V0h-48.528v79.409c-17.842.539-38.622.276-97.37 0v51.678c38.314-.678 58.417-3.14 63.023 21.427v217.429c-2.925 19.492-18.524 16.685-53.255 16.071L3.765 443.68c88.481 0 97.37.315 97.37.315V512h48.528v-67.06c13.234.315 26.154.315 38.444.315V512h48.528v-68.005c81.299-4.412 135.647-24.894 142.895-101.467 5.671-61.446-23.32-88.862-69.326-99.89zM150.608 134.553c27.415 0 113.126-8.507 113.126 48.528 0 54.515-85.71 48.212-113.126 48.212v-96.74zm0 251.776V279.821c32.772 0 133.127-9.138 133.127 53.255-.001 60.186-100.355 53.253-133.127 53.253z\"/></svg>",
        "viewBox": [
          "0",
          "0",
          "384",
          "512"
        ],
        "width": 384,
        "height": 512,
        "path": "M310.204 242.638c27.73-14.18 45.377-39.39 41.28-81.3-5.358-57.351-52.458-76.573-114.85-81.929V0h-48.528v77.203c-12.605 0-25.525.315-38.444.63V0h-48.528v79.409c-17.842.539-38.622.276-97.37 0v51.678c38.314-.678 58.417-3.14 63.023 21.427v217.429c-2.925 19.492-18.524 16.685-53.255 16.071L3.765 443.68c88.481 0 97.37.315 97.37.315V512h48.528v-67.06c13.234.315 26.154.315 38.444.315V512h48.528v-68.005c81.299-4.412 135.647-24.894 142.895-101.467 5.671-61.446-23.32-88.862-69.326-99.89zM150.608 134.553c27.415 0 113.126-8.507 113.126 48.528 0 54.515-85.71 48.212-113.126 48.212v-96.74zm0 251.776V279.821c32.772 0 133.127-9.138 133.127 53.255-.001 60.186-100.355 53.253-133.127 53.253z"
      }
    },
    "free": [
      "brands"
    ]
  },
  "buffer": {
    "changes": [
      "5.8.0"
    ],
    "ligatures": [],
    "search": {
      "terms": []
    },
    "styles": [
      "brands"
    ],
    "unicode": "f837",
    "label": "Buffer",
    "svg": {
      "brands": {
        "last_modified": 1558987775894,
        "raw": "<svg xmlns=\"http://www.w3.org/2000/svg\" viewBox=\"0 0 448 512\"><path d=\"M427.84 380.67l-196.5 97.82a18.6 18.6 0 0 1-14.67 0L20.16 380.67c-4-2-4-5.28 0-7.29L67.22 350a18.65 18.65 0 0 1 14.69 0l134.76 67a18.51 18.51 0 0 0 14.67 0l134.76-67a18.62 18.62 0 0 1 14.68 0l47.06 23.43c4.05 1.96 4.05 5.24 0 7.24zm0-136.53l-47.06-23.43a18.62 18.62 0 0 0-14.68 0l-134.76 67.08a18.68 18.68 0 0 1-14.67 0L81.91 220.71a18.65 18.65 0 0 0-14.69 0l-47.06 23.43c-4 2-4 5.29 0 7.31l196.51 97.8a18.6 18.6 0 0 0 14.67 0l196.5-97.8c4.05-2.02 4.05-5.3 0-7.31zM20.16 130.42l196.5 90.29a20.08 20.08 0 0 0 14.67 0l196.51-90.29c4-1.86 4-4.89 0-6.74L231.33 33.4a19.88 19.88 0 0 0-14.67 0l-196.5 90.28c-4.05 1.85-4.05 4.88 0 6.74z\" class=\"a\"/></svg>",
        "viewBox": [
          "0",
          "0",
          "448",
          "512"
        ],
        "width": 448,
        "height": 512,
        "path": "M427.84 380.67l-196.5 97.82a18.6 18.6 0 0 1-14.67 0L20.16 380.67c-4-2-4-5.28 0-7.29L67.22 350a18.65 18.65 0 0 1 14.69 0l134.76 67a18.51 18.51 0 0 0 14.67 0l134.76-67a18.62 18.62 0 0 1 14.68 0l47.06 23.43c4.05 1.96 4.05 5.24 0 7.24zm0-136.53l-47.06-23.43a18.62 18.62 0 0 0-14.68 0l-134.76 67.08a18.68 18.68 0 0 1-14.67 0L81.91 220.71a18.65 18.65 0 0 0-14.69 0l-47.06 23.43c-4 2-4 5.29 0 7.31l196.51 97.8a18.6 18.6 0 0 0 14.67 0l196.5-97.8c4.05-2.02 4.05-5.3 0-7.31zM20.16 130.42l196.5 90.29a20.08 20.08 0 0 0 14.67 0l196.51-90.29c4-1.86 4-4.89 0-6.74L231.33 33.4a19.88 19.88 0 0 0-14.67 0l-196.5 90.28c-4.05 1.85-4.05 4.88 0 6.74z"
      }
    },
    "free": [
      "brands"
    ]
  },
  "bug": {
    "changes": [
      "3.2",
      "5.0.0"
    ],
    "ligatures": [],
    "search": {
      "terms": [
        "beetle",
        "error",
        "insect",
        "report"
      ]
    },
    "styles": [
      "solid"
    ],
    "unicode": "f188",
    "label": "Bug",
    "voted": false,
    "svg": {
      "solid": {
        "last_modified": 1546440861368,
        "raw": "<svg xmlns=\"http://www.w3.org/2000/svg\" viewBox=\"0 0 512 512\"><path d=\"M511.988 288.9c-.478 17.43-15.217 31.1-32.653 31.1H424v16c0 21.864-4.882 42.584-13.6 61.145l60.228 60.228c12.496 12.497 12.496 32.758 0 45.255-12.498 12.497-32.759 12.496-45.256 0l-54.736-54.736C345.886 467.965 314.351 480 280 480V236c0-6.627-5.373-12-12-12h-24c-6.627 0-12 5.373-12 12v244c-34.351 0-65.886-12.035-90.636-32.108l-54.736 54.736c-12.498 12.497-32.759 12.496-45.256 0-12.496-12.497-12.496-32.758 0-45.255l60.228-60.228C92.882 378.584 88 357.864 88 336v-16H32.666C15.23 320 .491 306.33.013 288.9-.484 270.816 14.028 256 32 256h56v-58.745l-46.628-46.628c-12.496-12.497-12.496-32.758 0-45.255 12.498-12.497 32.758-12.497 45.256 0L141.255 160h229.489l54.627-54.627c12.498-12.497 32.758-12.497 45.256 0 12.496 12.497 12.496 32.758 0 45.255L424 197.255V256h56c17.972 0 32.484 14.816 31.988 32.9zM257 0c-61.856 0-112 50.144-112 112h224C369 50.144 318.856 0 257 0z\"/></svg>",
        "viewBox": [
          "0",
          "0",
          "512",
          "512"
        ],
        "width": 512,
        "height": 512,
        "path": "M511.988 288.9c-.478 17.43-15.217 31.1-32.653 31.1H424v16c0 21.864-4.882 42.584-13.6 61.145l60.228 60.228c12.496 12.497 12.496 32.758 0 45.255-12.498 12.497-32.759 12.496-45.256 0l-54.736-54.736C345.886 467.965 314.351 480 280 480V236c0-6.627-5.373-12-12-12h-24c-6.627 0-12 5.373-12 12v244c-34.351 0-65.886-12.035-90.636-32.108l-54.736 54.736c-12.498 12.497-32.759 12.496-45.256 0-12.496-12.497-12.496-32.758 0-45.255l60.228-60.228C92.882 378.584 88 357.864 88 336v-16H32.666C15.23 320 .491 306.33.013 288.9-.484 270.816 14.028 256 32 256h56v-58.745l-46.628-46.628c-12.496-12.497-12.496-32.758 0-45.255 12.498-12.497 32.758-12.497 45.256 0L141.255 160h229.489l54.627-54.627c12.498-12.497 32.758-12.497 45.256 0 12.496 12.497 12.496 32.758 0 45.255L424 197.255V256h56c17.972 0 32.484 14.816 31.988 32.9zM257 0c-61.856 0-112 50.144-112 112h224C369 50.144 318.856 0 257 0z"
      }
    },
    "free": [
      "solid"
    ]
  },
  "building": {
    "changes": [
      "4.1",
      "5.0.0"
    ],
    "ligatures": [],
    "search": {
      "terms": [
        "apartment",
        "business",
        "city",
        "company",
        "office",
        "work"
      ]
    },
    "styles": [
      "solid",
      "regular"
    ],
    "unicode": "f1ad",
    "label": "Building",
    "voted": false,
    "svg": {
      "solid": {
        "last_modified": 1546440861368,
        "raw": "<svg xmlns=\"http://www.w3.org/2000/svg\" viewBox=\"0 0 448 512\"><path d=\"M436 480h-20V24c0-13.255-10.745-24-24-24H56C42.745 0 32 10.745 32 24v456H12c-6.627 0-12 5.373-12 12v20h448v-20c0-6.627-5.373-12-12-12zM128 76c0-6.627 5.373-12 12-12h40c6.627 0 12 5.373 12 12v40c0 6.627-5.373 12-12 12h-40c-6.627 0-12-5.373-12-12V76zm0 96c0-6.627 5.373-12 12-12h40c6.627 0 12 5.373 12 12v40c0 6.627-5.373 12-12 12h-40c-6.627 0-12-5.373-12-12v-40zm52 148h-40c-6.627 0-12-5.373-12-12v-40c0-6.627 5.373-12 12-12h40c6.627 0 12 5.373 12 12v40c0 6.627-5.373 12-12 12zm76 160h-64v-84c0-6.627 5.373-12 12-12h40c6.627 0 12 5.373 12 12v84zm64-172c0 6.627-5.373 12-12 12h-40c-6.627 0-12-5.373-12-12v-40c0-6.627 5.373-12 12-12h40c6.627 0 12 5.373 12 12v40zm0-96c0 6.627-5.373 12-12 12h-40c-6.627 0-12-5.373-12-12v-40c0-6.627 5.373-12 12-12h40c6.627 0 12 5.373 12 12v40zm0-96c0 6.627-5.373 12-12 12h-40c-6.627 0-12-5.373-12-12V76c0-6.627 5.373-12 12-12h40c6.627 0 12 5.373 12 12v40z\"/></svg>",
        "viewBox": [
          "0",
          "0",
          "448",
          "512"
        ],
        "width": 448,
        "height": 512,
        "path": "M436 480h-20V24c0-13.255-10.745-24-24-24H56C42.745 0 32 10.745 32 24v456H12c-6.627 0-12 5.373-12 12v20h448v-20c0-6.627-5.373-12-12-12zM128 76c0-6.627 5.373-12 12-12h40c6.627 0 12 5.373 12 12v40c0 6.627-5.373 12-12 12h-40c-6.627 0-12-5.373-12-12V76zm0 96c0-6.627 5.373-12 12-12h40c6.627 0 12 5.373 12 12v40c0 6.627-5.373 12-12 12h-40c-6.627 0-12-5.373-12-12v-40zm52 148h-40c-6.627 0-12-5.373-12-12v-40c0-6.627 5.373-12 12-12h40c6.627 0 12 5.373 12 12v40c0 6.627-5.373 12-12 12zm76 160h-64v-84c0-6.627 5.373-12 12-12h40c6.627 0 12 5.373 12 12v84zm64-172c0 6.627-5.373 12-12 12h-40c-6.627 0-12-5.373-12-12v-40c0-6.627 5.373-12 12-12h40c6.627 0 12 5.373 12 12v40zm0-96c0 6.627-5.373 12-12 12h-40c-6.627 0-12-5.373-12-12v-40c0-6.627 5.373-12 12-12h40c6.627 0 12 5.373 12 12v40zm0-96c0 6.627-5.373 12-12 12h-40c-6.627 0-12-5.373-12-12V76c0-6.627 5.373-12 12-12h40c6.627 0 12 5.373 12 12v40z"
      },
      "regular": {
        "last_modified": 1546440861233,
        "raw": "<svg xmlns=\"http://www.w3.org/2000/svg\" viewBox=\"0 0 448 512\"><path d=\"M128 148v-40c0-6.6 5.4-12 12-12h40c6.6 0 12 5.4 12 12v40c0 6.6-5.4 12-12 12h-40c-6.6 0-12-5.4-12-12zm140 12h40c6.6 0 12-5.4 12-12v-40c0-6.6-5.4-12-12-12h-40c-6.6 0-12 5.4-12 12v40c0 6.6 5.4 12 12 12zm-128 96h40c6.6 0 12-5.4 12-12v-40c0-6.6-5.4-12-12-12h-40c-6.6 0-12 5.4-12 12v40c0 6.6 5.4 12 12 12zm128 0h40c6.6 0 12-5.4 12-12v-40c0-6.6-5.4-12-12-12h-40c-6.6 0-12 5.4-12 12v40c0 6.6 5.4 12 12 12zm-76 84v-40c0-6.6-5.4-12-12-12h-40c-6.6 0-12 5.4-12 12v40c0 6.6 5.4 12 12 12h40c6.6 0 12-5.4 12-12zm76 12h40c6.6 0 12-5.4 12-12v-40c0-6.6-5.4-12-12-12h-40c-6.6 0-12 5.4-12 12v40c0 6.6 5.4 12 12 12zm180 124v36H0v-36c0-6.6 5.4-12 12-12h19.5V24c0-13.3 10.7-24 24-24h337c13.3 0 24 10.7 24 24v440H436c6.6 0 12 5.4 12 12zM79.5 463H192v-67c0-6.6 5.4-12 12-12h40c6.6 0 12 5.4 12 12v67h112.5V49L80 48l-.5 415z\"/></svg>",
        "viewBox": [
          "0",
          "0",
          "448",
          "512"
        ],
        "width": 448,
        "height": 512,
        "path": "M128 148v-40c0-6.6 5.4-12 12-12h40c6.6 0 12 5.4 12 12v40c0 6.6-5.4 12-12 12h-40c-6.6 0-12-5.4-12-12zm140 12h40c6.6 0 12-5.4 12-12v-40c0-6.6-5.4-12-12-12h-40c-6.6 0-12 5.4-12 12v40c0 6.6 5.4 12 12 12zm-128 96h40c6.6 0 12-5.4 12-12v-40c0-6.6-5.4-12-12-12h-40c-6.6 0-12 5.4-12 12v40c0 6.6 5.4 12 12 12zm128 0h40c6.6 0 12-5.4 12-12v-40c0-6.6-5.4-12-12-12h-40c-6.6 0-12 5.4-12 12v40c0 6.6 5.4 12 12 12zm-76 84v-40c0-6.6-5.4-12-12-12h-40c-6.6 0-12 5.4-12 12v40c0 6.6 5.4 12 12 12h40c6.6 0 12-5.4 12-12zm76 12h40c6.6 0 12-5.4 12-12v-40c0-6.6-5.4-12-12-12h-40c-6.6 0-12 5.4-12 12v40c0 6.6 5.4 12 12 12zm180 124v36H0v-36c0-6.6 5.4-12 12-12h19.5V24c0-13.3 10.7-24 24-24h337c13.3 0 24 10.7 24 24v440H436c6.6 0 12 5.4 12 12zM79.5 463H192v-67c0-6.6 5.4-12 12-12h40c6.6 0 12 5.4 12 12v67h112.5V49L80 48l-.5 415z"
      }
    },
    "free": [
      "solid",
      "regular"
    ]
  },
  "bullhorn": {
    "changes": [
      "2",
      "5.0.0",
      "5.3.0"
    ],
    "ligatures": [],
    "search": {
      "terms": [
        "announcement",
        "broadcast",
        "louder",
        "megaphone",
        "share"
      ]
    },
    "styles": [
      "solid"
    ],
    "unicode": "f0a1",
    "label": "bullhorn",
    "voted": false,
    "svg": {
      "solid": {
        "last_modified": 1546440861368,
        "raw": "<svg xmlns=\"http://www.w3.org/2000/svg\" viewBox=\"0 0 576 512\"><path d=\"M576 240c0-23.63-12.95-44.04-32-55.12V32.01C544 23.26 537.02 0 512 0c-7.12 0-14.19 2.38-19.98 7.02l-85.03 68.03C364.28 109.19 310.66 128 256 128H64c-35.35 0-64 28.65-64 64v96c0 35.35 28.65 64 64 64h33.7c-1.39 10.48-2.18 21.14-2.18 32 0 39.77 9.26 77.35 25.56 110.94 5.19 10.69 16.52 17.06 28.4 17.06h74.28c26.05 0 41.69-29.84 25.9-50.56-16.4-21.52-26.15-48.36-26.15-77.44 0-11.11 1.62-21.79 4.41-32H256c54.66 0 108.28 18.81 150.98 52.95l85.03 68.03a32.023 32.023 0 0 0 19.98 7.02c24.92 0 32-22.78 32-32V295.13C563.05 284.04 576 263.63 576 240zm-96 141.42l-33.05-26.44C392.95 311.78 325.12 288 256 288v-96c69.12 0 136.95-23.78 190.95-66.98L480 98.58v282.84z\"/></svg>",
        "viewBox": [
          "0",
          "0",
          "576",
          "512"
        ],
        "width": 576,
        "height": 512,
        "path": "M576 240c0-23.63-12.95-44.04-32-55.12V32.01C544 23.26 537.02 0 512 0c-7.12 0-14.19 2.38-19.98 7.02l-85.03 68.03C364.28 109.19 310.66 128 256 128H64c-35.35 0-64 28.65-64 64v96c0 35.35 28.65 64 64 64h33.7c-1.39 10.48-2.18 21.14-2.18 32 0 39.77 9.26 77.35 25.56 110.94 5.19 10.69 16.52 17.06 28.4 17.06h74.28c26.05 0 41.69-29.84 25.9-50.56-16.4-21.52-26.15-48.36-26.15-77.44 0-11.11 1.62-21.79 4.41-32H256c54.66 0 108.28 18.81 150.98 52.95l85.03 68.03a32.023 32.023 0 0 0 19.98 7.02c24.92 0 32-22.78 32-32V295.13C563.05 284.04 576 263.63 576 240zm-96 141.42l-33.05-26.44C392.95 311.78 325.12 288 256 288v-96c69.12 0 136.95-23.78 190.95-66.98L480 98.58v282.84z"
      }
    },
    "free": [
      "solid"
    ]
  },
  "bullseye": {
    "changes": [
      "3.1",
      "5.0.0",
      "5.3.0",
      "5.10.1"
    ],
    "ligatures": [],
    "search": {
      "terms": [
        "archery",
        "goal",
        "objective",
        "target"
      ]
    },
    "styles": [
      "solid"
    ],
    "unicode": "f140",
    "label": "Bullseye",
    "voted": false,
    "svg": {
      "solid": {
        "last_modified": 1546440861369,
        "raw": "<svg xmlns=\"http://www.w3.org/2000/svg\" viewBox=\"0 0 496 512\"><path d=\"M248 8C111.03 8 0 119.03 0 256s111.03 248 248 248 248-111.03 248-248S384.97 8 248 8zm0 432c-101.69 0-184-82.29-184-184 0-101.69 82.29-184 184-184 101.69 0 184 82.29 184 184 0 101.69-82.29 184-184 184zm0-312c-70.69 0-128 57.31-128 128s57.31 128 128 128 128-57.31 128-128-57.31-128-128-128zm0 192c-35.29 0-64-28.71-64-64s28.71-64 64-64 64 28.71 64 64-28.71 64-64 64z\"/></svg>",
        "viewBox": [
          "0",
          "0",
          "496",
          "512"
        ],
        "width": 496,
        "height": 512,
        "path": "M248 8C111.03 8 0 119.03 0 256s111.03 248 248 248 248-111.03 248-248S384.97 8 248 8zm0 432c-101.69 0-184-82.29-184-184 0-101.69 82.29-184 184-184 101.69 0 184 82.29 184 184 0 101.69-82.29 184-184 184zm0-312c-70.69 0-128 57.31-128 128s57.31 128 128 128 128-57.31 128-128-57.31-128-128-128zm0 192c-35.29 0-64-28.71-64-64s28.71-64 64-64 64 28.71 64 64-28.71 64-64 64z"
      }
    },
    "free": [
      "solid"
    ]
  },
  "burn": {
    "changes": [
      "5.0.7"
    ],
    "ligatures": [],
    "search": {
      "terms": [
        "caliente",
        "energy",
        "fire",
        "flame",
        "gas",
        "heat",
        "hot"
      ]
    },
    "styles": [
      "solid"
    ],
    "unicode": "f46a",
    "label": "Burn",
    "voted": false,
    "svg": {
      "solid": {
        "last_modified": 1546440861369,
        "raw": "<svg xmlns=\"http://www.w3.org/2000/svg\" viewBox=\"0 0 384 512\"><path d=\"M192 0C79.7 101.3 0 220.9 0 300.5 0 425 79 512 192 512s192-87 192-211.5c0-79.9-80.2-199.6-192-300.5zm0 448c-56.5 0-96-39-96-94.8 0-13.5 4.6-61.5 96-161.2 91.4 99.7 96 147.7 96 161.2 0 55.8-39.5 94.8-96 94.8z\"/></svg>",
        "viewBox": [
          "0",
          "0",
          "384",
          "512"
        ],
        "width": 384,
        "height": 512,
        "path": "M192 0C79.7 101.3 0 220.9 0 300.5 0 425 79 512 192 512s192-87 192-211.5c0-79.9-80.2-199.6-192-300.5zm0 448c-56.5 0-96-39-96-94.8 0-13.5 4.6-61.5 96-161.2 91.4 99.7 96 147.7 96 161.2 0 55.8-39.5 94.8-96 94.8z"
      }
    },
    "free": [
      "solid"
    ]
  },
  "buromobelexperte": {
    "changes": [
      "5.0.0"
    ],
    "ligatures": [],
    "search": {
      "terms": []
    },
    "styles": [
      "brands"
    ],
    "unicode": "f37f",
    "label": "Büromöbel-Experte GmbH & Co. KG.",
    "voted": false,
    "svg": {
      "brands": {
        "last_modified": 1546440860970,
        "raw": "<svg xmlns=\"http://www.w3.org/2000/svg\" viewBox=\"0 0 448 512\"><path d=\"M0 32v128h128V32H0zm120 120H8V40h112v112zm40-120v128h128V32H160zm120 120H168V40h112v112zm40-120v128h128V32H320zm120 120H328V40h112v112zM0 192v128h128V192H0zm120 120H8V200h112v112zm40-120v128h128V192H160zm120 120H168V200h112v112zm40-120v128h128V192H320zm120 120H328V200h112v112zM0 352v128h128V352H0zm120 120H8V360h112v112zm40-120v128h128V352H160zm120 120H168V360h112v112zm40-120v128h128V352H320z\"/></svg>",
        "viewBox": [
          "0",
          "0",
          "448",
          "512"
        ],
        "width": 448,
        "height": 512,
        "path": "M0 32v128h128V32H0zm120 120H8V40h112v112zm40-120v128h128V32H160zm120 120H168V40h112v112zm40-120v128h128V32H320zm120 120H328V40h112v112zM0 192v128h128V192H0zm120 120H8V200h112v112zm40-120v128h128V192H160zm120 120H168V200h112v112zm40-120v128h128V192H320zm120 120H328V200h112v112zM0 352v128h128V352H0zm120 120H8V360h112v112zm40-120v128h128V352H160zm120 120H168V360h112v112zm40-120v128h128V352H320z"
      }
    },
    "free": [
      "brands"
    ]
  },
  "bus": {
    "changes": [
      "4.2",
      "5.0.0",
      "5.1.0"
    ],
    "ligatures": [],
    "search": {
      "terms": [
        "public transportation",
        "transportation",
        "travel",
        "vehicle"
      ]
    },
    "styles": [
      "solid"
    ],
    "unicode": "f207",
    "label": "Bus",
    "voted": false,
    "svg": {
      "solid": {
        "last_modified": 1546440861369,
        "raw": "<svg xmlns=\"http://www.w3.org/2000/svg\" viewBox=\"0 0 512 512\"><path d=\"M488 128h-8V80c0-44.8-99.2-80-224-80S32 35.2 32 80v48h-8c-13.25 0-24 10.74-24 24v80c0 13.25 10.75 24 24 24h8v160c0 17.67 14.33 32 32 32v32c0 17.67 14.33 32 32 32h32c17.67 0 32-14.33 32-32v-32h192v32c0 17.67 14.33 32 32 32h32c17.67 0 32-14.33 32-32v-32h6.4c16 0 25.6-12.8 25.6-25.6V256h8c13.25 0 24-10.75 24-24v-80c0-13.26-10.75-24-24-24zM112 400c-17.67 0-32-14.33-32-32s14.33-32 32-32 32 14.33 32 32-14.33 32-32 32zm16-112c-17.67 0-32-14.33-32-32V128c0-17.67 14.33-32 32-32h256c17.67 0 32 14.33 32 32v128c0 17.67-14.33 32-32 32H128zm272 112c-17.67 0-32-14.33-32-32s14.33-32 32-32 32 14.33 32 32-14.33 32-32 32z\"/></svg>",
        "viewBox": [
          "0",
          "0",
          "512",
          "512"
        ],
        "width": 512,
        "height": 512,
        "path": "M488 128h-8V80c0-44.8-99.2-80-224-80S32 35.2 32 80v48h-8c-13.25 0-24 10.74-24 24v80c0 13.25 10.75 24 24 24h8v160c0 17.67 14.33 32 32 32v32c0 17.67 14.33 32 32 32h32c17.67 0 32-14.33 32-32v-32h192v32c0 17.67 14.33 32 32 32h32c17.67 0 32-14.33 32-32v-32h6.4c16 0 25.6-12.8 25.6-25.6V256h8c13.25 0 24-10.75 24-24v-80c0-13.26-10.75-24-24-24zM112 400c-17.67 0-32-14.33-32-32s14.33-32 32-32 32 14.33 32 32-14.33 32-32 32zm16-112c-17.67 0-32-14.33-32-32V128c0-17.67 14.33-32 32-32h256c17.67 0 32 14.33 32 32v128c0 17.67-14.33 32-32 32H128zm272 112c-17.67 0-32-14.33-32-32s14.33-32 32-32 32 14.33 32 32-14.33 32-32 32z"
      }
    },
    "free": [
      "solid"
    ]
  },
  "bus-alt": {
    "changes": [
      "5.1.0"
    ],
    "ligatures": [],
    "search": {
      "terms": [
        "mta",
        "public transportation",
        "transportation",
        "travel",
        "vehicle"
      ]
    },
    "styles": [
      "solid"
    ],
    "unicode": "f55e",
    "label": "Bus Alt",
    "voted": false,
    "svg": {
      "solid": {
        "last_modified": 1546440861369,
        "raw": "<svg xmlns=\"http://www.w3.org/2000/svg\" viewBox=\"0 0 512 512\"><path d=\"M488 128h-8V80c0-44.8-99.2-80-224-80S32 35.2 32 80v48h-8c-13.25 0-24 10.74-24 24v80c0 13.25 10.75 24 24 24h8v160c0 17.67 14.33 32 32 32v32c0 17.67 14.33 32 32 32h32c17.67 0 32-14.33 32-32v-32h192v32c0 17.67 14.33 32 32 32h32c17.67 0 32-14.33 32-32v-32h6.4c16 0 25.6-12.8 25.6-25.6V256h8c13.25 0 24-10.75 24-24v-80c0-13.26-10.75-24-24-24zM160 72c0-4.42 3.58-8 8-8h176c4.42 0 8 3.58 8 8v16c0 4.42-3.58 8-8 8H168c-4.42 0-8-3.58-8-8V72zm-48 328c-17.67 0-32-14.33-32-32s14.33-32 32-32 32 14.33 32 32-14.33 32-32 32zm128-112H128c-17.67 0-32-14.33-32-32v-96c0-17.67 14.33-32 32-32h112v160zm32 0V128h112c17.67 0 32 14.33 32 32v96c0 17.67-14.33 32-32 32H272zm128 112c-17.67 0-32-14.33-32-32s14.33-32 32-32 32 14.33 32 32-14.33 32-32 32z\"/></svg>",
        "viewBox": [
          "0",
          "0",
          "512",
          "512"
        ],
        "width": 512,
        "height": 512,
        "path": "M488 128h-8V80c0-44.8-99.2-80-224-80S32 35.2 32 80v48h-8c-13.25 0-24 10.74-24 24v80c0 13.25 10.75 24 24 24h8v160c0 17.67 14.33 32 32 32v32c0 17.67 14.33 32 32 32h32c17.67 0 32-14.33 32-32v-32h192v32c0 17.67 14.33 32 32 32h32c17.67 0 32-14.33 32-32v-32h6.4c16 0 25.6-12.8 25.6-25.6V256h8c13.25 0 24-10.75 24-24v-80c0-13.26-10.75-24-24-24zM160 72c0-4.42 3.58-8 8-8h176c4.42 0 8 3.58 8 8v16c0 4.42-3.58 8-8 8H168c-4.42 0-8-3.58-8-8V72zm-48 328c-17.67 0-32-14.33-32-32s14.33-32 32-32 32 14.33 32 32-14.33 32-32 32zm128-112H128c-17.67 0-32-14.33-32-32v-96c0-17.67 14.33-32 32-32h112v160zm32 0V128h112c17.67 0 32 14.33 32 32v96c0 17.67-14.33 32-32 32H272zm128 112c-17.67 0-32-14.33-32-32s14.33-32 32-32 32 14.33 32 32-14.33 32-32 32z"
      }
    },
    "free": [
      "solid"
    ]
  },
  "business-time": {
    "changes": [
      "5.3.0"
    ],
    "ligatures": [],
    "search": {
      "terms": [
        "alarm",
        "briefcase",
        "business socks",
        "clock",
        "flight of the conchords",
        "reminder",
        "wednesday"
      ]
    },
    "styles": [
      "solid"
    ],
    "unicode": "f64a",
    "label": "Business Time",
    "voted": false,
    "svg": {
      "solid": {
        "last_modified": 1546440861369,
        "raw": "<svg xmlns=\"http://www.w3.org/2000/svg\" viewBox=\"0 0 640 512\"><path d=\"M496 224c-79.59 0-144 64.41-144 144s64.41 144 144 144 144-64.41 144-144-64.41-144-144-144zm64 150.29c0 5.34-4.37 9.71-9.71 9.71h-60.57c-5.34 0-9.71-4.37-9.71-9.71v-76.57c0-5.34 4.37-9.71 9.71-9.71h12.57c5.34 0 9.71 4.37 9.71 9.71V352h38.29c5.34 0 9.71 4.37 9.71 9.71v12.58zM496 192c5.4 0 10.72.33 16 .81V144c0-25.6-22.4-48-48-48h-80V48c0-25.6-22.4-48-48-48H176c-25.6 0-48 22.4-48 48v48H48c-25.6 0-48 22.4-48 48v80h395.12c28.6-20.09 63.35-32 100.88-32zM320 96H192V64h128v32zm6.82 224H208c-8.84 0-16-7.16-16-16v-48H0v144c0 25.6 22.4 48 48 48h291.43C327.1 423.96 320 396.82 320 368c0-16.66 2.48-32.72 6.82-48z\"/></svg>",
        "viewBox": [
          "0",
          "0",
          "640",
          "512"
        ],
        "width": 640,
        "height": 512,
        "path": "M496 224c-79.59 0-144 64.41-144 144s64.41 144 144 144 144-64.41 144-144-64.41-144-144-144zm64 150.29c0 5.34-4.37 9.71-9.71 9.71h-60.57c-5.34 0-9.71-4.37-9.71-9.71v-76.57c0-5.34 4.37-9.71 9.71-9.71h12.57c5.34 0 9.71 4.37 9.71 9.71V352h38.29c5.34 0 9.71 4.37 9.71 9.71v12.58zM496 192c5.4 0 10.72.33 16 .81V144c0-25.6-22.4-48-48-48h-80V48c0-25.6-22.4-48-48-48H176c-25.6 0-48 22.4-48 48v48H48c-25.6 0-48 22.4-48 48v80h395.12c28.6-20.09 63.35-32 100.88-32zM320 96H192V64h128v32zm6.82 224H208c-8.84 0-16-7.16-16-16v-48H0v144c0 25.6 22.4 48 48 48h291.43C327.1 423.96 320 396.82 320 368c0-16.66 2.48-32.72 6.82-48z"
      }
    },
    "free": [
      "solid"
    ]
  },
  "buy-n-large": {
    "changes": [
      "5.11.0"
    ],
    "ligatures": [],
    "search": {
      "terms": []
    },
    "styles": [
      "brands"
    ],
    "unicode": "f8a6",
    "label": "Buy n Large",
    "svg": {
      "brands": {
        "last_modified": 1568817883851,
        "raw": "<svg xmlns=\"http://www.w3.org/2000/svg\" viewBox=\"0 0 576 512\"><path d=\"M288 32C133.27 32 7.79 132.32 7.79 256S133.27 480 288 480s280.21-100.32 280.21-224S442.73 32 288 32zm-85.39 357.19L64.1 390.55l77.25-290.74h133.44c63.15 0 84.93 28.65 78 72.84a60.24 60.24 0 0 1-1.5 6.85 77.39 77.39 0 0 0-17.21-1.93c-42.35 0-76.69 33.88-76.69 75.65 0 37.14 27.14 68 62.93 74.45-18.24 37.16-56.16 60.92-117.71 61.52zM358 207.11h32l-22.16 90.31h-35.41l-11.19-35.63-7.83 35.63h-37.83l26.63-90.31h31.34l15 36.75zm145.86 182.08H306.79L322.63 328a78.8 78.8 0 0 0 11.47.83c42.34 0 76.69-33.87 76.69-75.65 0-32.65-21-60.46-50.38-71.06l21.33-82.35h92.5l-53.05 205.36h103.87zM211.7 269.39H187l-13.8 56.47h24.7c16.14 0 32.11-3.18 37.94-26.65 5.56-22.31-7.99-29.82-24.14-29.82zM233 170h-21.34L200 217.71h21.37c18 0 35.38-14.64 39.21-30.14C265.23 168.71 251.07 170 233 170z\"/></svg>",
        "viewBox": [
          "0",
          "0",
          "576",
          "512"
        ],
        "width": 576,
        "height": 512,
        "path": "M288 32C133.27 32 7.79 132.32 7.79 256S133.27 480 288 480s280.21-100.32 280.21-224S442.73 32 288 32zm-85.39 357.19L64.1 390.55l77.25-290.74h133.44c63.15 0 84.93 28.65 78 72.84a60.24 60.24 0 0 1-1.5 6.85 77.39 77.39 0 0 0-17.21-1.93c-42.35 0-76.69 33.88-76.69 75.65 0 37.14 27.14 68 62.93 74.45-18.24 37.16-56.16 60.92-117.71 61.52zM358 207.11h32l-22.16 90.31h-35.41l-11.19-35.63-7.83 35.63h-37.83l26.63-90.31h31.34l15 36.75zm145.86 182.08H306.79L322.63 328a78.8 78.8 0 0 0 11.47.83c42.34 0 76.69-33.87 76.69-75.65 0-32.65-21-60.46-50.38-71.06l21.33-82.35h92.5l-53.05 205.36h103.87zM211.7 269.39H187l-13.8 56.47h24.7c16.14 0 32.11-3.18 37.94-26.65 5.56-22.31-7.99-29.82-24.14-29.82zM233 170h-21.34L200 217.71h21.37c18 0 35.38-14.64 39.21-30.14C265.23 168.71 251.07 170 233 170z"
      }
    },
    "free": [
      "brands"
    ]
  },
  "buysellads": {
    "changes": [
      "4.3",
      "5.0.0"
    ],
    "ligatures": [],
    "search": {
      "terms": []
    },
    "styles": [
      "brands"
    ],
    "unicode": "f20d",
    "label": "BuySellAds",
    "voted": false,
    "svg": {
      "brands": {
        "last_modified": 1546440860970,
        "raw": "<svg xmlns=\"http://www.w3.org/2000/svg\" viewBox=\"0 0 448 512\"><path d=\"M224 150.7l42.9 160.7h-85.8L224 150.7zM448 80v352c0 26.5-21.5 48-48 48H48c-26.5 0-48-21.5-48-48V80c0-26.5 21.5-48 48-48h352c26.5 0 48 21.5 48 48zm-65.3 325.3l-94.5-298.7H159.8L65.3 405.3H156l111.7-91.6 24.2 91.6h90.8z\"/></svg>",
        "viewBox": [
          "0",
          "0",
          "448",
          "512"
        ],
        "width": 448,
        "height": 512,
        "path": "M224 150.7l42.9 160.7h-85.8L224 150.7zM448 80v352c0 26.5-21.5 48-48 48H48c-26.5 0-48-21.5-48-48V80c0-26.5 21.5-48 48-48h352c26.5 0 48 21.5 48 48zm-65.3 325.3l-94.5-298.7H159.8L65.3 405.3H156l111.7-91.6 24.2 91.6h90.8z"
      }
    },
    "free": [
      "brands"
    ]
  },
  "calculator": {
    "changes": [
      "4.2",
      "5.0.0",
      "5.3.0",
      "5.11.0"
    ],
    "ligatures": [],
    "search": {
      "terms": [
        "abacus",
        "addition",
        "arithmetic",
        "counting",
        "math",
        "multiplication",
        "subtraction"
      ]
    },
    "styles": [
      "solid"
    ],
    "unicode": "f1ec",
    "label": "Calculator",
    "voted": false,
    "svg": {
      "solid": {
        "last_modified": 1546440861369,
        "raw": "<svg xmlns=\"http://www.w3.org/2000/svg\" viewBox=\"0 0 448 512\"><path d=\"M400 0H48C22.4 0 0 22.4 0 48v416c0 25.6 22.4 48 48 48h352c25.6 0 48-22.4 48-48V48c0-25.6-22.4-48-48-48zM128 435.2c0 6.4-6.4 12.8-12.8 12.8H76.8c-6.4 0-12.8-6.4-12.8-12.8v-38.4c0-6.4 6.4-12.8 12.8-12.8h38.4c6.4 0 12.8 6.4 12.8 12.8v38.4zm0-128c0 6.4-6.4 12.8-12.8 12.8H76.8c-6.4 0-12.8-6.4-12.8-12.8v-38.4c0-6.4 6.4-12.8 12.8-12.8h38.4c6.4 0 12.8 6.4 12.8 12.8v38.4zm128 128c0 6.4-6.4 12.8-12.8 12.8h-38.4c-6.4 0-12.8-6.4-12.8-12.8v-38.4c0-6.4 6.4-12.8 12.8-12.8h38.4c6.4 0 12.8 6.4 12.8 12.8v38.4zm0-128c0 6.4-6.4 12.8-12.8 12.8h-38.4c-6.4 0-12.8-6.4-12.8-12.8v-38.4c0-6.4 6.4-12.8 12.8-12.8h38.4c6.4 0 12.8 6.4 12.8 12.8v38.4zm128 128c0 6.4-6.4 12.8-12.8 12.8h-38.4c-6.4 0-12.8-6.4-12.8-12.8V268.8c0-6.4 6.4-12.8 12.8-12.8h38.4c6.4 0 12.8 6.4 12.8 12.8v166.4zm0-256c0 6.4-6.4 12.8-12.8 12.8H76.8c-6.4 0-12.8-6.4-12.8-12.8V76.8C64 70.4 70.4 64 76.8 64h294.4c6.4 0 12.8 6.4 12.8 12.8v102.4z\"/></svg>",
        "viewBox": [
          "0",
          "0",
          "448",
          "512"
        ],
        "width": 448,
        "height": 512,
        "path": "M400 0H48C22.4 0 0 22.4 0 48v416c0 25.6 22.4 48 48 48h352c25.6 0 48-22.4 48-48V48c0-25.6-22.4-48-48-48zM128 435.2c0 6.4-6.4 12.8-12.8 12.8H76.8c-6.4 0-12.8-6.4-12.8-12.8v-38.4c0-6.4 6.4-12.8 12.8-12.8h38.4c6.4 0 12.8 6.4 12.8 12.8v38.4zm0-128c0 6.4-6.4 12.8-12.8 12.8H76.8c-6.4 0-12.8-6.4-12.8-12.8v-38.4c0-6.4 6.4-12.8 12.8-12.8h38.4c6.4 0 12.8 6.4 12.8 12.8v38.4zm128 128c0 6.4-6.4 12.8-12.8 12.8h-38.4c-6.4 0-12.8-6.4-12.8-12.8v-38.4c0-6.4 6.4-12.8 12.8-12.8h38.4c6.4 0 12.8 6.4 12.8 12.8v38.4zm0-128c0 6.4-6.4 12.8-12.8 12.8h-38.4c-6.4 0-12.8-6.4-12.8-12.8v-38.4c0-6.4 6.4-12.8 12.8-12.8h38.4c6.4 0 12.8 6.4 12.8 12.8v38.4zm128 128c0 6.4-6.4 12.8-12.8 12.8h-38.4c-6.4 0-12.8-6.4-12.8-12.8V268.8c0-6.4 6.4-12.8 12.8-12.8h38.4c6.4 0 12.8 6.4 12.8 12.8v166.4zm0-256c0 6.4-6.4 12.8-12.8 12.8H76.8c-6.4 0-12.8-6.4-12.8-12.8V76.8C64 70.4 70.4 64 76.8 64h294.4c6.4 0 12.8 6.4 12.8 12.8v102.4z"
      }
    },
    "free": [
      "solid"
    ]
  },
  "calendar": {
    "changes": [
      "3.1",
      "5.0.0",
      "5.10.2"
    ],
    "ligatures": [],
    "search": {
      "terms": [
        "calendar-o",
        "date",
        "event",
        "schedule",
        "time",
        "when"
      ]
    },
    "styles": [
      "solid",
      "regular"
    ],
    "unicode": "f133",
    "label": "Calendar",
    "voted": false,
    "svg": {
      "solid": {
        "last_modified": 1546440861370,
        "raw": "<svg xmlns=\"http://www.w3.org/2000/svg\" viewBox=\"0 0 448 512\"><path d=\"M12 192h424c6.6 0 12 5.4 12 12v260c0 26.5-21.5 48-48 48H48c-26.5 0-48-21.5-48-48V204c0-6.6 5.4-12 12-12zm436-44v-36c0-26.5-21.5-48-48-48h-48V12c0-6.6-5.4-12-12-12h-40c-6.6 0-12 5.4-12 12v52H160V12c0-6.6-5.4-12-12-12h-40c-6.6 0-12 5.4-12 12v52H48C21.5 64 0 85.5 0 112v36c0 6.6 5.4 12 12 12h424c6.6 0 12-5.4 12-12z\"/></svg>",
        "viewBox": [
          "0",
          "0",
          "448",
          "512"
        ],
        "width": 448,
        "height": 512,
        "path": "M12 192h424c6.6 0 12 5.4 12 12v260c0 26.5-21.5 48-48 48H48c-26.5 0-48-21.5-48-48V204c0-6.6 5.4-12 12-12zm436-44v-36c0-26.5-21.5-48-48-48h-48V12c0-6.6-5.4-12-12-12h-40c-6.6 0-12 5.4-12 12v52H160V12c0-6.6-5.4-12-12-12h-40c-6.6 0-12 5.4-12 12v52H48C21.5 64 0 85.5 0 112v36c0 6.6 5.4 12 12 12h424c6.6 0 12-5.4 12-12z"
      },
      "regular": {
        "last_modified": 1546440861235,
        "raw": "<svg xmlns=\"http://www.w3.org/2000/svg\" viewBox=\"0 0 448 512\"><path d=\"M400 64h-48V12c0-6.6-5.4-12-12-12h-40c-6.6 0-12 5.4-12 12v52H160V12c0-6.6-5.4-12-12-12h-40c-6.6 0-12 5.4-12 12v52H48C21.5 64 0 85.5 0 112v352c0 26.5 21.5 48 48 48h352c26.5 0 48-21.5 48-48V112c0-26.5-21.5-48-48-48zm-6 400H54c-3.3 0-6-2.7-6-6V160h352v298c0 3.3-2.7 6-6 6z\"/></svg>",
        "viewBox": [
          "0",
          "0",
          "448",
          "512"
        ],
        "width": 448,
        "height": 512,
        "path": "M400 64h-48V12c0-6.6-5.4-12-12-12h-40c-6.6 0-12 5.4-12 12v52H160V12c0-6.6-5.4-12-12-12h-40c-6.6 0-12 5.4-12 12v52H48C21.5 64 0 85.5 0 112v352c0 26.5 21.5 48 48 48h352c26.5 0 48-21.5 48-48V112c0-26.5-21.5-48-48-48zm-6 400H54c-3.3 0-6-2.7-6-6V160h352v298c0 3.3-2.7 6-6 6z"
      }
    },
    "free": [
      "solid",
      "regular"
    ]
  },
  "calendar-alt": {
    "changes": [
      "1",
      "5.0.0",
      "5.6.0",
      "5.7.0",
      "5.10.2"
    ],
    "ligatures": [],
    "search": {
      "terms": [
        "calendar",
        "date",
        "event",
        "schedule",
        "time",
        "when"
      ]
    },
    "styles": [
      "solid",
      "regular"
    ],
    "unicode": "f073",
    "label": "Alternate Calendar",
    "voted": false,
    "svg": {
      "solid": {
        "last_modified": 1546440861369,
        "raw": "<svg xmlns=\"http://www.w3.org/2000/svg\" viewBox=\"0 0 448 512\"><path d=\"M0 464c0 26.5 21.5 48 48 48h352c26.5 0 48-21.5 48-48V192H0v272zm320-196c0-6.6 5.4-12 12-12h40c6.6 0 12 5.4 12 12v40c0 6.6-5.4 12-12 12h-40c-6.6 0-12-5.4-12-12v-40zm0 128c0-6.6 5.4-12 12-12h40c6.6 0 12 5.4 12 12v40c0 6.6-5.4 12-12 12h-40c-6.6 0-12-5.4-12-12v-40zM192 268c0-6.6 5.4-12 12-12h40c6.6 0 12 5.4 12 12v40c0 6.6-5.4 12-12 12h-40c-6.6 0-12-5.4-12-12v-40zm0 128c0-6.6 5.4-12 12-12h40c6.6 0 12 5.4 12 12v40c0 6.6-5.4 12-12 12h-40c-6.6 0-12-5.4-12-12v-40zM64 268c0-6.6 5.4-12 12-12h40c6.6 0 12 5.4 12 12v40c0 6.6-5.4 12-12 12H76c-6.6 0-12-5.4-12-12v-40zm0 128c0-6.6 5.4-12 12-12h40c6.6 0 12 5.4 12 12v40c0 6.6-5.4 12-12 12H76c-6.6 0-12-5.4-12-12v-40zM400 64h-48V16c0-8.8-7.2-16-16-16h-32c-8.8 0-16 7.2-16 16v48H160V16c0-8.8-7.2-16-16-16h-32c-8.8 0-16 7.2-16 16v48H48C21.5 64 0 85.5 0 112v48h448v-48c0-26.5-21.5-48-48-48z\"/></svg>",
        "viewBox": [
          "0",
          "0",
          "448",
          "512"
        ],
        "width": 448,
        "height": 512,
        "path": "M0 464c0 26.5 21.5 48 48 48h352c26.5 0 48-21.5 48-48V192H0v272zm320-196c0-6.6 5.4-12 12-12h40c6.6 0 12 5.4 12 12v40c0 6.6-5.4 12-12 12h-40c-6.6 0-12-5.4-12-12v-40zm0 128c0-6.6 5.4-12 12-12h40c6.6 0 12 5.4 12 12v40c0 6.6-5.4 12-12 12h-40c-6.6 0-12-5.4-12-12v-40zM192 268c0-6.6 5.4-12 12-12h40c6.6 0 12 5.4 12 12v40c0 6.6-5.4 12-12 12h-40c-6.6 0-12-5.4-12-12v-40zm0 128c0-6.6 5.4-12 12-12h40c6.6 0 12 5.4 12 12v40c0 6.6-5.4 12-12 12h-40c-6.6 0-12-5.4-12-12v-40zM64 268c0-6.6 5.4-12 12-12h40c6.6 0 12 5.4 12 12v40c0 6.6-5.4 12-12 12H76c-6.6 0-12-5.4-12-12v-40zm0 128c0-6.6 5.4-12 12-12h40c6.6 0 12 5.4 12 12v40c0 6.6-5.4 12-12 12H76c-6.6 0-12-5.4-12-12v-40zM400 64h-48V16c0-8.8-7.2-16-16-16h-32c-8.8 0-16 7.2-16 16v48H160V16c0-8.8-7.2-16-16-16h-32c-8.8 0-16 7.2-16 16v48H48C21.5 64 0 85.5 0 112v48h448v-48c0-26.5-21.5-48-48-48z"
      },
      "regular": {
        "last_modified": 1548450777897,
        "raw": "<svg xmlns=\"http://www.w3.org/2000/svg\" viewBox=\"0 0 448 512\"><path d=\"M148 288h-40c-6.6 0-12-5.4-12-12v-40c0-6.6 5.4-12 12-12h40c6.6 0 12 5.4 12 12v40c0 6.6-5.4 12-12 12zm108-12v-40c0-6.6-5.4-12-12-12h-40c-6.6 0-12 5.4-12 12v40c0 6.6 5.4 12 12 12h40c6.6 0 12-5.4 12-12zm96 0v-40c0-6.6-5.4-12-12-12h-40c-6.6 0-12 5.4-12 12v40c0 6.6 5.4 12 12 12h40c6.6 0 12-5.4 12-12zm-96 96v-40c0-6.6-5.4-12-12-12h-40c-6.6 0-12 5.4-12 12v40c0 6.6 5.4 12 12 12h40c6.6 0 12-5.4 12-12zm-96 0v-40c0-6.6-5.4-12-12-12h-40c-6.6 0-12 5.4-12 12v40c0 6.6 5.4 12 12 12h40c6.6 0 12-5.4 12-12zm192 0v-40c0-6.6-5.4-12-12-12h-40c-6.6 0-12 5.4-12 12v40c0 6.6 5.4 12 12 12h40c6.6 0 12-5.4 12-12zm96-260v352c0 26.5-21.5 48-48 48H48c-26.5 0-48-21.5-48-48V112c0-26.5 21.5-48 48-48h48V12c0-6.6 5.4-12 12-12h40c6.6 0 12 5.4 12 12v52h128V12c0-6.6 5.4-12 12-12h40c6.6 0 12 5.4 12 12v52h48c26.5 0 48 21.5 48 48zm-48 346V160H48v298c0 3.3 2.7 6 6 6h340c3.3 0 6-2.7 6-6z\"/></svg>",
        "viewBox": [
          "0",
          "0",
          "448",
          "512"
        ],
        "width": 448,
        "height": 512,
        "path": "M148 288h-40c-6.6 0-12-5.4-12-12v-40c0-6.6 5.4-12 12-12h40c6.6 0 12 5.4 12 12v40c0 6.6-5.4 12-12 12zm108-12v-40c0-6.6-5.4-12-12-12h-40c-6.6 0-12 5.4-12 12v40c0 6.6 5.4 12 12 12h40c6.6 0 12-5.4 12-12zm96 0v-40c0-6.6-5.4-12-12-12h-40c-6.6 0-12 5.4-12 12v40c0 6.6 5.4 12 12 12h40c6.6 0 12-5.4 12-12zm-96 96v-40c0-6.6-5.4-12-12-12h-40c-6.6 0-12 5.4-12 12v40c0 6.6 5.4 12 12 12h40c6.6 0 12-5.4 12-12zm-96 0v-40c0-6.6-5.4-12-12-12h-40c-6.6 0-12 5.4-12 12v40c0 6.6 5.4 12 12 12h40c6.6 0 12-5.4 12-12zm192 0v-40c0-6.6-5.4-12-12-12h-40c-6.6 0-12 5.4-12 12v40c0 6.6 5.4 12 12 12h40c6.6 0 12-5.4 12-12zm96-260v352c0 26.5-21.5 48-48 48H48c-26.5 0-48-21.5-48-48V112c0-26.5 21.5-48 48-48h48V12c0-6.6 5.4-12 12-12h40c6.6 0 12 5.4 12 12v52h128V12c0-6.6 5.4-12 12-12h40c6.6 0 12 5.4 12 12v52h48c26.5 0 48 21.5 48 48zm-48 346V160H48v298c0 3.3 2.7 6 6 6h340c3.3 0 6-2.7 6-6z"
      }
    },
    "free": [
      "solid",
      "regular"
    ]
  },
  "calendar-check": {
    "changes": [
      "4.4",
      "5.0.0",
      "5.10.2"
    ],
    "ligatures": [],
    "search": {
      "terms": [
        "accept",
        "agree",
        "appointment",
        "confirm",
        "correct",
        "date",
        "done",
        "event",
        "ok",
        "schedule",
        "select",
        "success",
        "tick",
        "time",
        "todo",
        "when"
      ]
    },
    "styles": [
      "solid",
      "regular"
    ],
    "unicode": "f274",
    "label": "Calendar Check",
    "voted": false,
    "svg": {
      "solid": {
        "last_modified": 1546440861369,
        "raw": "<svg xmlns=\"http://www.w3.org/2000/svg\" viewBox=\"0 0 448 512\"><path d=\"M436 160H12c-6.627 0-12-5.373-12-12v-36c0-26.51 21.49-48 48-48h48V12c0-6.627 5.373-12 12-12h40c6.627 0 12 5.373 12 12v52h128V12c0-6.627 5.373-12 12-12h40c6.627 0 12 5.373 12 12v52h48c26.51 0 48 21.49 48 48v36c0 6.627-5.373 12-12 12zM12 192h424c6.627 0 12 5.373 12 12v260c0 26.51-21.49 48-48 48H48c-26.51 0-48-21.49-48-48V204c0-6.627 5.373-12 12-12zm333.296 95.947l-28.169-28.398c-4.667-4.705-12.265-4.736-16.97-.068L194.12 364.665l-45.98-46.352c-4.667-4.705-12.266-4.736-16.971-.068l-28.397 28.17c-4.705 4.667-4.736 12.265-.068 16.97l82.601 83.269c4.667 4.705 12.265 4.736 16.97.068l142.953-141.805c4.705-4.667 4.736-12.265.068-16.97z\"/></svg>",
        "viewBox": [
          "0",
          "0",
          "448",
          "512"
        ],
        "width": 448,
        "height": 512,
        "path": "M436 160H12c-6.627 0-12-5.373-12-12v-36c0-26.51 21.49-48 48-48h48V12c0-6.627 5.373-12 12-12h40c6.627 0 12 5.373 12 12v52h128V12c0-6.627 5.373-12 12-12h40c6.627 0 12 5.373 12 12v52h48c26.51 0 48 21.49 48 48v36c0 6.627-5.373 12-12 12zM12 192h424c6.627 0 12 5.373 12 12v260c0 26.51-21.49 48-48 48H48c-26.51 0-48-21.49-48-48V204c0-6.627 5.373-12 12-12zm333.296 95.947l-28.169-28.398c-4.667-4.705-12.265-4.736-16.97-.068L194.12 364.665l-45.98-46.352c-4.667-4.705-12.266-4.736-16.971-.068l-28.397 28.17c-4.705 4.667-4.736 12.265-.068 16.97l82.601 83.269c4.667 4.705 12.265 4.736 16.97.068l142.953-141.805c4.705-4.667 4.736-12.265.068-16.97z"
      },
      "regular": {
        "last_modified": 1546440861234,
        "raw": "<svg xmlns=\"http://www.w3.org/2000/svg\" viewBox=\"0 0 448 512\"><path d=\"M400 64h-48V12c0-6.627-5.373-12-12-12h-40c-6.627 0-12 5.373-12 12v52H160V12c0-6.627-5.373-12-12-12h-40c-6.627 0-12 5.373-12 12v52H48C21.49 64 0 85.49 0 112v352c0 26.51 21.49 48 48 48h352c26.51 0 48-21.49 48-48V112c0-26.51-21.49-48-48-48zm-6 400H54a6 6 0 0 1-6-6V160h352v298a6 6 0 0 1-6 6zm-52.849-200.65L198.842 404.519c-4.705 4.667-12.303 4.637-16.971-.068l-75.091-75.699c-4.667-4.705-4.637-12.303.068-16.971l22.719-22.536c4.705-4.667 12.303-4.637 16.97.069l44.104 44.461 111.072-110.181c4.705-4.667 12.303-4.637 16.971.068l22.536 22.718c4.667 4.705 4.636 12.303-.069 16.97z\"/></svg>",
        "viewBox": [
          "0",
          "0",
          "448",
          "512"
        ],
        "width": 448,
        "height": 512,
        "path": "M400 64h-48V12c0-6.627-5.373-12-12-12h-40c-6.627 0-12 5.373-12 12v52H160V12c0-6.627-5.373-12-12-12h-40c-6.627 0-12 5.373-12 12v52H48C21.49 64 0 85.49 0 112v352c0 26.51 21.49 48 48 48h352c26.51 0 48-21.49 48-48V112c0-26.51-21.49-48-48-48zm-6 400H54a6 6 0 0 1-6-6V160h352v298a6 6 0 0 1-6 6zm-52.849-200.65L198.842 404.519c-4.705 4.667-12.303 4.637-16.971-.068l-75.091-75.699c-4.667-4.705-4.637-12.303.068-16.971l22.719-22.536c4.705-4.667 12.303-4.637 16.97.069l44.104 44.461 111.072-110.181c4.705-4.667 12.303-4.637 16.971.068l22.536 22.718c4.667 4.705 4.636 12.303-.069 16.97z"
      }
    },
    "free": [
      "solid",
      "regular"
    ]
  },
  "calendar-day": {
    "changes": [
      "5.6.0",
      "5.10.2"
    ],
    "ligatures": [],
    "search": {
      "terms": [
        "date",
        "detail",
        "event",
        "focus",
        "schedule",
        "single day",
        "time",
        "today",
        "when"
      ]
    },
    "styles": [
      "solid"
    ],
    "unicode": "f783",
    "label": "Calendar with Day Focus",
    "voted": true,
    "svg": {
      "solid": {
        "last_modified": 1546440861370,
        "raw": "<svg xmlns=\"http://www.w3.org/2000/svg\" viewBox=\"0 0 448 512\"><path d=\"M0 464c0 26.5 21.5 48 48 48h352c26.5 0 48-21.5 48-48V192H0v272zm64-192c0-8.8 7.2-16 16-16h96c8.8 0 16 7.2 16 16v96c0 8.8-7.2 16-16 16H80c-8.8 0-16-7.2-16-16v-96zM400 64h-48V16c0-8.8-7.2-16-16-16h-32c-8.8 0-16 7.2-16 16v48H160V16c0-8.8-7.2-16-16-16h-32c-8.8 0-16 7.2-16 16v48H48C21.5 64 0 85.5 0 112v48h448v-48c0-26.5-21.5-48-48-48z\"/></svg>",
        "viewBox": [
          "0",
          "0",
          "448",
          "512"
        ],
        "width": 448,
        "height": 512,
        "path": "M0 464c0 26.5 21.5 48 48 48h352c26.5 0 48-21.5 48-48V192H0v272zm64-192c0-8.8 7.2-16 16-16h96c8.8 0 16 7.2 16 16v96c0 8.8-7.2 16-16 16H80c-8.8 0-16-7.2-16-16v-96zM400 64h-48V16c0-8.8-7.2-16-16-16h-32c-8.8 0-16 7.2-16 16v48H160V16c0-8.8-7.2-16-16-16h-32c-8.8 0-16 7.2-16 16v48H48C21.5 64 0 85.5 0 112v48h448v-48c0-26.5-21.5-48-48-48z"
      }
    },
    "free": [
      "solid"
    ]
  },
  "calendar-minus": {
    "changes": [
      "4.4",
      "5.0.0",
      "5.10.2"
    ],
    "ligatures": [],
    "search": {
      "terms": [
        "calendar",
        "date",
        "delete",
        "event",
        "negative",
        "remove",
        "schedule",
        "time",
        "when"
      ]
    },
    "styles": [
      "solid",
      "regular"
    ],
    "unicode": "f272",
    "label": "Calendar Minus",
    "voted": false,
    "svg": {
      "solid": {
        "last_modified": 1546440861370,
        "raw": "<svg xmlns=\"http://www.w3.org/2000/svg\" viewBox=\"0 0 448 512\"><path d=\"M436 160H12c-6.6 0-12-5.4-12-12v-36c0-26.5 21.5-48 48-48h48V12c0-6.6 5.4-12 12-12h40c6.6 0 12 5.4 12 12v52h128V12c0-6.6 5.4-12 12-12h40c6.6 0 12 5.4 12 12v52h48c26.5 0 48 21.5 48 48v36c0 6.6-5.4 12-12 12zM12 192h424c6.6 0 12 5.4 12 12v260c0 26.5-21.5 48-48 48H48c-26.5 0-48-21.5-48-48V204c0-6.6 5.4-12 12-12zm304 192c6.6 0 12-5.4 12-12v-40c0-6.6-5.4-12-12-12H132c-6.6 0-12 5.4-12 12v40c0 6.6 5.4 12 12 12h184z\"/></svg>",
        "viewBox": [
          "0",
          "0",
          "448",
          "512"
        ],
        "width": 448,
        "height": 512,
        "path": "M436 160H12c-6.6 0-12-5.4-12-12v-36c0-26.5 21.5-48 48-48h48V12c0-6.6 5.4-12 12-12h40c6.6 0 12 5.4 12 12v52h128V12c0-6.6 5.4-12 12-12h40c6.6 0 12 5.4 12 12v52h48c26.5 0 48 21.5 48 48v36c0 6.6-5.4 12-12 12zM12 192h424c6.6 0 12 5.4 12 12v260c0 26.5-21.5 48-48 48H48c-26.5 0-48-21.5-48-48V204c0-6.6 5.4-12 12-12zm304 192c6.6 0 12-5.4 12-12v-40c0-6.6-5.4-12-12-12H132c-6.6 0-12 5.4-12 12v40c0 6.6 5.4 12 12 12h184z"
      },
      "regular": {
        "last_modified": 1546440861235,
        "raw": "<svg xmlns=\"http://www.w3.org/2000/svg\" viewBox=\"0 0 448 512\"><path d=\"M124 328c-6.6 0-12-5.4-12-12v-24c0-6.6 5.4-12 12-12h200c6.6 0 12 5.4 12 12v24c0 6.6-5.4 12-12 12H124zm324-216v352c0 26.5-21.5 48-48 48H48c-26.5 0-48-21.5-48-48V112c0-26.5 21.5-48 48-48h48V12c0-6.6 5.4-12 12-12h40c6.6 0 12 5.4 12 12v52h128V12c0-6.6 5.4-12 12-12h40c6.6 0 12 5.4 12 12v52h48c26.5 0 48 21.5 48 48zm-48 346V160H48v298c0 3.3 2.7 6 6 6h340c3.3 0 6-2.7 6-6z\"/></svg>",
        "viewBox": [
          "0",
          "0",
          "448",
          "512"
        ],
        "width": 448,
        "height": 512,
        "path": "M124 328c-6.6 0-12-5.4-12-12v-24c0-6.6 5.4-12 12-12h200c6.6 0 12 5.4 12 12v24c0 6.6-5.4 12-12 12H124zm324-216v352c0 26.5-21.5 48-48 48H48c-26.5 0-48-21.5-48-48V112c0-26.5 21.5-48 48-48h48V12c0-6.6 5.4-12 12-12h40c6.6 0 12 5.4 12 12v52h128V12c0-6.6 5.4-12 12-12h40c6.6 0 12 5.4 12 12v52h48c26.5 0 48 21.5 48 48zm-48 346V160H48v298c0 3.3 2.7 6 6 6h340c3.3 0 6-2.7 6-6z"
      }
    },
    "free": [
      "solid",
      "regular"
    ]
  },
  "calendar-plus": {
    "changes": [
      "4.4",
      "5.0.0",
      "5.10.2"
    ],
    "ligatures": [],
    "search": {
      "terms": [
        "add",
        "calendar",
        "create",
        "date",
        "event",
        "new",
        "positive",
        "schedule",
        "time",
        "when"
      ]
    },
    "styles": [
      "solid",
      "regular"
    ],
    "unicode": "f271",
    "label": "Calendar Plus",
    "voted": false,
    "svg": {
      "solid": {
        "last_modified": 1546440861370,
        "raw": "<svg xmlns=\"http://www.w3.org/2000/svg\" viewBox=\"0 0 448 512\"><path d=\"M436 160H12c-6.6 0-12-5.4-12-12v-36c0-26.5 21.5-48 48-48h48V12c0-6.6 5.4-12 12-12h40c6.6 0 12 5.4 12 12v52h128V12c0-6.6 5.4-12 12-12h40c6.6 0 12 5.4 12 12v52h48c26.5 0 48 21.5 48 48v36c0 6.6-5.4 12-12 12zM12 192h424c6.6 0 12 5.4 12 12v260c0 26.5-21.5 48-48 48H48c-26.5 0-48-21.5-48-48V204c0-6.6 5.4-12 12-12zm316 140c0-6.6-5.4-12-12-12h-60v-60c0-6.6-5.4-12-12-12h-40c-6.6 0-12 5.4-12 12v60h-60c-6.6 0-12 5.4-12 12v40c0 6.6 5.4 12 12 12h60v60c0 6.6 5.4 12 12 12h40c6.6 0 12-5.4 12-12v-60h60c6.6 0 12-5.4 12-12v-40z\"/></svg>",
        "viewBox": [
          "0",
          "0",
          "448",
          "512"
        ],
        "width": 448,
        "height": 512,
        "path": "M436 160H12c-6.6 0-12-5.4-12-12v-36c0-26.5 21.5-48 48-48h48V12c0-6.6 5.4-12 12-12h40c6.6 0 12 5.4 12 12v52h128V12c0-6.6 5.4-12 12-12h40c6.6 0 12 5.4 12 12v52h48c26.5 0 48 21.5 48 48v36c0 6.6-5.4 12-12 12zM12 192h424c6.6 0 12 5.4 12 12v260c0 26.5-21.5 48-48 48H48c-26.5 0-48-21.5-48-48V204c0-6.6 5.4-12 12-12zm316 140c0-6.6-5.4-12-12-12h-60v-60c0-6.6-5.4-12-12-12h-40c-6.6 0-12 5.4-12 12v60h-60c-6.6 0-12 5.4-12 12v40c0 6.6 5.4 12 12 12h60v60c0 6.6 5.4 12 12 12h40c6.6 0 12-5.4 12-12v-60h60c6.6 0 12-5.4 12-12v-40z"
      },
      "regular": {
        "last_modified": 1546440861235,
        "raw": "<svg xmlns=\"http://www.w3.org/2000/svg\" viewBox=\"0 0 448 512\"><path d=\"M336 292v24c0 6.6-5.4 12-12 12h-76v76c0 6.6-5.4 12-12 12h-24c-6.6 0-12-5.4-12-12v-76h-76c-6.6 0-12-5.4-12-12v-24c0-6.6 5.4-12 12-12h76v-76c0-6.6 5.4-12 12-12h24c6.6 0 12 5.4 12 12v76h76c6.6 0 12 5.4 12 12zm112-180v352c0 26.5-21.5 48-48 48H48c-26.5 0-48-21.5-48-48V112c0-26.5 21.5-48 48-48h48V12c0-6.6 5.4-12 12-12h40c6.6 0 12 5.4 12 12v52h128V12c0-6.6 5.4-12 12-12h40c6.6 0 12 5.4 12 12v52h48c26.5 0 48 21.5 48 48zm-48 346V160H48v298c0 3.3 2.7 6 6 6h340c3.3 0 6-2.7 6-6z\"/></svg>",
        "viewBox": [
          "0",
          "0",
          "448",
          "512"
        ],
        "width": 448,
        "height": 512,
        "path": "M336 292v24c0 6.6-5.4 12-12 12h-76v76c0 6.6-5.4 12-12 12h-24c-6.6 0-12-5.4-12-12v-76h-76c-6.6 0-12-5.4-12-12v-24c0-6.6 5.4-12 12-12h76v-76c0-6.6 5.4-12 12-12h24c6.6 0 12 5.4 12 12v76h76c6.6 0 12 5.4 12 12zm112-180v352c0 26.5-21.5 48-48 48H48c-26.5 0-48-21.5-48-48V112c0-26.5 21.5-48 48-48h48V12c0-6.6 5.4-12 12-12h40c6.6 0 12 5.4 12 12v52h128V12c0-6.6 5.4-12 12-12h40c6.6 0 12 5.4 12 12v52h48c26.5 0 48 21.5 48 48zm-48 346V160H48v298c0 3.3 2.7 6 6 6h340c3.3 0 6-2.7 6-6z"
      }
    },
    "free": [
      "solid",
      "regular"
    ]
  },
  "calendar-times": {
    "changes": [
      "4.4",
      "5.0.0",
      "5.10.2"
    ],
    "ligatures": [],
    "search": {
      "terms": [
        "archive",
        "calendar",
        "date",
        "delete",
        "event",
        "remove",
        "schedule",
        "time",
        "when",
        "x"
      ]
    },
    "styles": [
      "solid",
      "regular"
    ],
    "unicode": "f273",
    "label": "Calendar Times",
    "voted": false,
    "svg": {
      "solid": {
        "last_modified": 1546440861370,
        "raw": "<svg xmlns=\"http://www.w3.org/2000/svg\" viewBox=\"0 0 448 512\"><path d=\"M436 160H12c-6.6 0-12-5.4-12-12v-36c0-26.5 21.5-48 48-48h48V12c0-6.6 5.4-12 12-12h40c6.6 0 12 5.4 12 12v52h128V12c0-6.6 5.4-12 12-12h40c6.6 0 12 5.4 12 12v52h48c26.5 0 48 21.5 48 48v36c0 6.6-5.4 12-12 12zM12 192h424c6.6 0 12 5.4 12 12v260c0 26.5-21.5 48-48 48H48c-26.5 0-48-21.5-48-48V204c0-6.6 5.4-12 12-12zm257.3 160l48.1-48.1c4.7-4.7 4.7-12.3 0-17l-28.3-28.3c-4.7-4.7-12.3-4.7-17 0L224 306.7l-48.1-48.1c-4.7-4.7-12.3-4.7-17 0l-28.3 28.3c-4.7 4.7-4.7 12.3 0 17l48.1 48.1-48.1 48.1c-4.7 4.7-4.7 12.3 0 17l28.3 28.3c4.7 4.7 12.3 4.7 17 0l48.1-48.1 48.1 48.1c4.7 4.7 12.3 4.7 17 0l28.3-28.3c4.7-4.7 4.7-12.3 0-17L269.3 352z\"/></svg>",
        "viewBox": [
          "0",
          "0",
          "448",
          "512"
        ],
        "width": 448,
        "height": 512,
        "path": "M436 160H12c-6.6 0-12-5.4-12-12v-36c0-26.5 21.5-48 48-48h48V12c0-6.6 5.4-12 12-12h40c6.6 0 12 5.4 12 12v52h128V12c0-6.6 5.4-12 12-12h40c6.6 0 12 5.4 12 12v52h48c26.5 0 48 21.5 48 48v36c0 6.6-5.4 12-12 12zM12 192h424c6.6 0 12 5.4 12 12v260c0 26.5-21.5 48-48 48H48c-26.5 0-48-21.5-48-48V204c0-6.6 5.4-12 12-12zm257.3 160l48.1-48.1c4.7-4.7 4.7-12.3 0-17l-28.3-28.3c-4.7-4.7-12.3-4.7-17 0L224 306.7l-48.1-48.1c-4.7-4.7-12.3-4.7-17 0l-28.3 28.3c-4.7 4.7-4.7 12.3 0 17l48.1 48.1-48.1 48.1c-4.7 4.7-4.7 12.3 0 17l28.3 28.3c4.7 4.7 12.3 4.7 17 0l48.1-48.1 48.1 48.1c4.7 4.7 12.3 4.7 17 0l28.3-28.3c4.7-4.7 4.7-12.3 0-17L269.3 352z"
      },
      "regular": {
        "last_modified": 1546440861235,
        "raw": "<svg xmlns=\"http://www.w3.org/2000/svg\" viewBox=\"0 0 448 512\"><path d=\"M311.7 374.7l-17 17c-4.7 4.7-12.3 4.7-17 0L224 337.9l-53.7 53.7c-4.7 4.7-12.3 4.7-17 0l-17-17c-4.7-4.7-4.7-12.3 0-17l53.7-53.7-53.7-53.7c-4.7-4.7-4.7-12.3 0-17l17-17c4.7-4.7 12.3-4.7 17 0l53.7 53.7 53.7-53.7c4.7-4.7 12.3-4.7 17 0l17 17c4.7 4.7 4.7 12.3 0 17L257.9 304l53.7 53.7c4.8 4.7 4.8 12.3.1 17zM448 112v352c0 26.5-21.5 48-48 48H48c-26.5 0-48-21.5-48-48V112c0-26.5 21.5-48 48-48h48V12c0-6.6 5.4-12 12-12h40c6.6 0 12 5.4 12 12v52h128V12c0-6.6 5.4-12 12-12h40c6.6 0 12 5.4 12 12v52h48c26.5 0 48 21.5 48 48zm-48 346V160H48v298c0 3.3 2.7 6 6 6h340c3.3 0 6-2.7 6-6z\"/></svg>",
        "viewBox": [
          "0",
          "0",
          "448",
          "512"
        ],
        "width": 448,
        "height": 512,
        "path": "M311.7 374.7l-17 17c-4.7 4.7-12.3 4.7-17 0L224 337.9l-53.7 53.7c-4.7 4.7-12.3 4.7-17 0l-17-17c-4.7-4.7-4.7-12.3 0-17l53.7-53.7-53.7-53.7c-4.7-4.7-4.7-12.3 0-17l17-17c4.7-4.7 12.3-4.7 17 0l53.7 53.7 53.7-53.7c4.7-4.7 12.3-4.7 17 0l17 17c4.7 4.7 4.7 12.3 0 17L257.9 304l53.7 53.7c4.8 4.7 4.8 12.3.1 17zM448 112v352c0 26.5-21.5 48-48 48H48c-26.5 0-48-21.5-48-48V112c0-26.5 21.5-48 48-48h48V12c0-6.6 5.4-12 12-12h40c6.6 0 12 5.4 12 12v52h128V12c0-6.6 5.4-12 12-12h40c6.6 0 12 5.4 12 12v52h48c26.5 0 48 21.5 48 48zm-48 346V160H48v298c0 3.3 2.7 6 6 6h340c3.3 0 6-2.7 6-6z"
      }
    },
    "free": [
      "solid",
      "regular"
    ]
  },
  "calendar-week": {
    "changes": [
      "5.6.0",
      "5.10.2"
    ],
    "ligatures": [],
    "search": {
      "terms": [
        "date",
        "detail",
        "event",
        "focus",
        "schedule",
        "single week",
        "time",
        "today",
        "when"
      ]
    },
    "styles": [
      "solid"
    ],
    "unicode": "f784",
    "label": "Calendar with Week Focus",
    "voted": true,
    "svg": {
      "solid": {
        "last_modified": 1546440861370,
        "raw": "<svg xmlns=\"http://www.w3.org/2000/svg\" viewBox=\"0 0 448 512\"><path d=\"M0 464c0 26.5 21.5 48 48 48h352c26.5 0 48-21.5 48-48V192H0v272zm64-192c0-8.8 7.2-16 16-16h288c8.8 0 16 7.2 16 16v64c0 8.8-7.2 16-16 16H80c-8.8 0-16-7.2-16-16v-64zM400 64h-48V16c0-8.8-7.2-16-16-16h-32c-8.8 0-16 7.2-16 16v48H160V16c0-8.8-7.2-16-16-16h-32c-8.8 0-16 7.2-16 16v48H48C21.5 64 0 85.5 0 112v48h448v-48c0-26.5-21.5-48-48-48z\"/></svg>",
        "viewBox": [
          "0",
          "0",
          "448",
          "512"
        ],
        "width": 448,
        "height": 512,
        "path": "M0 464c0 26.5 21.5 48 48 48h352c26.5 0 48-21.5 48-48V192H0v272zm64-192c0-8.8 7.2-16 16-16h288c8.8 0 16 7.2 16 16v64c0 8.8-7.2 16-16 16H80c-8.8 0-16-7.2-16-16v-64zM400 64h-48V16c0-8.8-7.2-16-16-16h-32c-8.8 0-16 7.2-16 16v48H160V16c0-8.8-7.2-16-16-16h-32c-8.8 0-16 7.2-16 16v48H48C21.5 64 0 85.5 0 112v48h448v-48c0-26.5-21.5-48-48-48z"
      }
    },
    "free": [
      "solid"
    ]
  },
  "camera": {
    "changes": [
      "1",
      "5.0.0"
    ],
    "ligatures": [],
    "search": {
      "terms": [
        "image",
        "lens",
        "photo",
        "picture",
        "record",
        "shutter",
        "video"
      ]
    },
    "styles": [
      "solid"
    ],
    "unicode": "f030",
    "label": "camera",
    "voted": false,
    "svg": {
      "solid": {
        "last_modified": 1546440861371,
        "raw": "<svg xmlns=\"http://www.w3.org/2000/svg\" viewBox=\"0 0 512 512\"><path d=\"M512 144v288c0 26.5-21.5 48-48 48H48c-26.5 0-48-21.5-48-48V144c0-26.5 21.5-48 48-48h88l12.3-32.9c7-18.7 24.9-31.1 44.9-31.1h125.5c20 0 37.9 12.4 44.9 31.1L376 96h88c26.5 0 48 21.5 48 48zM376 288c0-66.2-53.8-120-120-120s-120 53.8-120 120 53.8 120 120 120 120-53.8 120-120zm-32 0c0 48.5-39.5 88-88 88s-88-39.5-88-88 39.5-88 88-88 88 39.5 88 88z\"/></svg>",
        "viewBox": [
          "0",
          "0",
          "512",
          "512"
        ],
        "width": 512,
        "height": 512,
        "path": "M512 144v288c0 26.5-21.5 48-48 48H48c-26.5 0-48-21.5-48-48V144c0-26.5 21.5-48 48-48h88l12.3-32.9c7-18.7 24.9-31.1 44.9-31.1h125.5c20 0 37.9 12.4 44.9 31.1L376 96h88c26.5 0 48 21.5 48 48zM376 288c0-66.2-53.8-120-120-120s-120 53.8-120 120 53.8 120 120 120 120-53.8 120-120zm-32 0c0 48.5-39.5 88-88 88s-88-39.5-88-88 39.5-88 88-88 88 39.5 88 88z"
      }
    },
    "free": [
      "solid"
    ]
  },
  "camera-retro": {
    "changes": [
      "1",
      "5.0.0",
      "5.10.1"
    ],
    "ligatures": [],
    "search": {
      "terms": [
        "image",
        "lens",
        "photo",
        "picture",
        "record",
        "shutter",
        "video"
      ]
    },
    "styles": [
      "solid"
    ],
    "unicode": "f083",
    "label": "Retro Camera",
    "voted": false,
    "svg": {
      "solid": {
        "last_modified": 1546440861370,
        "raw": "<svg xmlns=\"http://www.w3.org/2000/svg\" viewBox=\"0 0 512 512\"><path d=\"M48 32C21.5 32 0 53.5 0 80v352c0 26.5 21.5 48 48 48h416c26.5 0 48-21.5 48-48V80c0-26.5-21.5-48-48-48H48zm0 32h106c3.3 0 6 2.7 6 6v20c0 3.3-2.7 6-6 6H38c-3.3 0-6-2.7-6-6V80c0-8.8 7.2-16 16-16zm426 96H38c-3.3 0-6-2.7-6-6v-36c0-3.3 2.7-6 6-6h138l30.2-45.3c1.1-1.7 3-2.7 5-2.7H464c8.8 0 16 7.2 16 16v74c0 3.3-2.7 6-6 6zM256 424c-66.2 0-120-53.8-120-120s53.8-120 120-120 120 53.8 120 120-53.8 120-120 120zm0-208c-48.5 0-88 39.5-88 88s39.5 88 88 88 88-39.5 88-88-39.5-88-88-88zm-48 104c-8.8 0-16-7.2-16-16 0-35.3 28.7-64 64-64 8.8 0 16 7.2 16 16s-7.2 16-16 16c-17.6 0-32 14.4-32 32 0 8.8-7.2 16-16 16z\"/></svg>",
        "viewBox": [
          "0",
          "0",
          "512",
          "512"
        ],
        "width": 512,
        "height": 512,
        "path": "M48 32C21.5 32 0 53.5 0 80v352c0 26.5 21.5 48 48 48h416c26.5 0 48-21.5 48-48V80c0-26.5-21.5-48-48-48H48zm0 32h106c3.3 0 6 2.7 6 6v20c0 3.3-2.7 6-6 6H38c-3.3 0-6-2.7-6-6V80c0-8.8 7.2-16 16-16zm426 96H38c-3.3 0-6-2.7-6-6v-36c0-3.3 2.7-6 6-6h138l30.2-45.3c1.1-1.7 3-2.7 5-2.7H464c8.8 0 16 7.2 16 16v74c0 3.3-2.7 6-6 6zM256 424c-66.2 0-120-53.8-120-120s53.8-120 120-120 120 53.8 120 120-53.8 120-120 120zm0-208c-48.5 0-88 39.5-88 88s39.5 88 88 88 88-39.5 88-88-39.5-88-88-88zm-48 104c-8.8 0-16-7.2-16-16 0-35.3 28.7-64 64-64 8.8 0 16 7.2 16 16s-7.2 16-16 16c-17.6 0-32 14.4-32 32 0 8.8-7.2 16-16 16z"
      }
    },
    "free": [
      "solid"
    ]
  },
  "campground": {
    "changes": [
      "5.4.0"
    ],
    "ligatures": [],
    "search": {
      "terms": [
        "camping",
        "fall",
        "outdoors",
        "teepee",
        "tent",
        "tipi"
      ]
    },
    "styles": [
      "solid"
    ],
    "unicode": "f6bb",
    "label": "Campground",
    "voted": false,
    "svg": {
      "solid": {
        "last_modified": 1546440861371,
        "raw": "<svg xmlns=\"http://www.w3.org/2000/svg\" viewBox=\"0 0 640 512\"><path d=\"M624 448h-24.68L359.54 117.75l53.41-73.55c5.19-7.15 3.61-17.16-3.54-22.35l-25.9-18.79c-7.15-5.19-17.15-3.61-22.35 3.55L320 63.3 278.83 6.6c-5.19-7.15-15.2-8.74-22.35-3.55l-25.88 18.8c-7.15 5.19-8.74 15.2-3.54 22.35l53.41 73.55L40.68 448H16c-8.84 0-16 7.16-16 16v32c0 8.84 7.16 16 16 16h608c8.84 0 16-7.16 16-16v-32c0-8.84-7.16-16-16-16zM320 288l116.36 160H203.64L320 288z\"/></svg>",
        "viewBox": [
          "0",
          "0",
          "640",
          "512"
        ],
        "width": 640,
        "height": 512,
        "path": "M624 448h-24.68L359.54 117.75l53.41-73.55c5.19-7.15 3.61-17.16-3.54-22.35l-25.9-18.79c-7.15-5.19-17.15-3.61-22.35 3.55L320 63.3 278.83 6.6c-5.19-7.15-15.2-8.74-22.35-3.55l-25.88 18.8c-7.15 5.19-8.74 15.2-3.54 22.35l53.41 73.55L40.68 448H16c-8.84 0-16 7.16-16 16v32c0 8.84 7.16 16 16 16h608c8.84 0 16-7.16 16-16v-32c0-8.84-7.16-16-16-16zM320 288l116.36 160H203.64L320 288z"
      }
    },
    "free": [
      "solid"
    ]
  },
  "canadian-maple-leaf": {
    "changes": [
      "5.6.0",
      "5.8.0"
    ],
    "ligatures": [],
    "search": {
      "terms": [
        "canada",
        "flag",
        "flora",
        "nature",
        "plant"
      ]
    },
    "styles": [
      "brands"
    ],
    "unicode": "f785",
    "label": "Canadian Maple Leaf",
    "svg": {
      "brands": {
        "last_modified": 1558987775894,
        "raw": "<svg xmlns=\"http://www.w3.org/2000/svg\" viewBox=\"0 0 512 512\"><path d=\"M383.8 351.7c2.5-2.5 105.2-92.4 105.2-92.4l-17.5-7.5c-10-4.9-7.4-11.5-5-17.4 2.4-7.6 20.1-67.3 20.1-67.3s-47.7 10-57.7 12.5c-7.5 2.4-10-2.5-12.5-7.5s-15-32.4-15-32.4-52.6 59.9-55.1 62.3c-10 7.5-20.1 0-17.6-10 0-10 27.6-129.6 27.6-129.6s-30.1 17.4-40.1 22.4c-7.5 5-12.6 5-17.6-5C293.5 72.3 255.9 0 255.9 0s-37.5 72.3-42.5 79.8c-5 10-10 10-17.6 5-10-5-40.1-22.4-40.1-22.4S183.3 182 183.3 192c2.5 10-7.5 17.5-17.6 10-2.5-2.5-55.1-62.3-55.1-62.3S98.1 167 95.6 172s-5 9.9-12.5 7.5C73 177 25.4 167 25.4 167s17.6 59.7 20.1 67.3c2.4 6 5 12.5-5 17.4L23 259.3s102.6 89.9 105.2 92.4c5.1 5 10 7.5 5.1 22.5-5.1 15-10.1 35.1-10.1 35.1s95.2-20.1 105.3-22.6c8.7-.9 18.3 2.5 18.3 12.5S241 512 241 512h30s-5.8-102.7-5.8-112.8 9.5-13.4 18.4-12.5c10 2.5 105.2 22.6 105.2 22.6s-5-20.1-10-35.1 0-17.5 5-22.5z\"/></svg>",
        "viewBox": [
          "0",
          "0",
          "512",
          "512"
        ],
        "width": 512,
        "height": 512,
        "path": "M383.8 351.7c2.5-2.5 105.2-92.4 105.2-92.4l-17.5-7.5c-10-4.9-7.4-11.5-5-17.4 2.4-7.6 20.1-67.3 20.1-67.3s-47.7 10-57.7 12.5c-7.5 2.4-10-2.5-12.5-7.5s-15-32.4-15-32.4-52.6 59.9-55.1 62.3c-10 7.5-20.1 0-17.6-10 0-10 27.6-129.6 27.6-129.6s-30.1 17.4-40.1 22.4c-7.5 5-12.6 5-17.6-5C293.5 72.3 255.9 0 255.9 0s-37.5 72.3-42.5 79.8c-5 10-10 10-17.6 5-10-5-40.1-22.4-40.1-22.4S183.3 182 183.3 192c2.5 10-7.5 17.5-17.6 10-2.5-2.5-55.1-62.3-55.1-62.3S98.1 167 95.6 172s-5 9.9-12.5 7.5C73 177 25.4 167 25.4 167s17.6 59.7 20.1 67.3c2.4 6 5 12.5-5 17.4L23 259.3s102.6 89.9 105.2 92.4c5.1 5 10 7.5 5.1 22.5-5.1 15-10.1 35.1-10.1 35.1s95.2-20.1 105.3-22.6c8.7-.9 18.3 2.5 18.3 12.5S241 512 241 512h30s-5.8-102.7-5.8-112.8 9.5-13.4 18.4-12.5c10 2.5 105.2 22.6 105.2 22.6s-5-20.1-10-35.1 0-17.5 5-22.5z"
      }
    },
    "free": [
      "brands"
    ]
  },
  "candy-cane": {
    "changes": [
      "5.6.0",
      "5.10.1"
    ],
    "ligatures": [],
    "search": {
      "terms": [
        "candy",
        "christmas",
        "holiday",
        "mint",
        "peppermint",
        "striped",
        "xmas"
      ]
    },
    "styles": [
      "solid"
    ],
    "unicode": "f786",
    "label": "Candy Cane",
    "svg": {
      "solid": {
        "last_modified": 1546440861371,
        "raw": "<svg xmlns=\"http://www.w3.org/2000/svg\" viewBox=\"0 0 512 512\"><path d=\"M497.5 92C469.6 33.1 411.8 0 352.4 0c-27.9 0-56.2 7.3-81.8 22.6L243.1 39c-15.2 9.1-20.1 28.7-11 43.9l32.8 54.9c6 10 16.6 15.6 27.5 15.6 5.6 0 11.2-1.5 16.4-4.5l27.5-16.4c5.1-3.1 10.8-4.5 16.4-4.5 10.9 0 21.5 5.6 27.5 15.6 9.1 15.1 4.1 34.8-11 43.9L15.6 397.6c-15.2 9.1-20.1 28.7-11 43.9l32.8 54.9c6 10 16.6 15.6 27.5 15.6 5.6 0 11.2-1.5 16.4-4.5L428.6 301c71.7-42.9 104.6-133.5 68.9-209zm-177.7 13l-2.5 1.5L296.8 45c9.7-4.7 19.8-8.1 30.3-10.2l20.6 61.8c-9.8.8-19.4 3.3-27.9 8.4zM145.9 431.8l-60.5-38.5 30.8-18.3 60.5 38.5-30.8 18.3zm107.5-63.9l-60.5-38.5 30.8-18.3 60.5 38.5-30.8 18.3zM364.3 302l-60.5-38.5 30.8-18.3 60.5 38.5-30.8 18.3zm20.4-197.3l46-46c8.4 6.5 16 14.1 22.6 22.6L407.6 127c-5.7-9.3-13.7-16.9-22.9-22.3zm82.1 107.8l-59.5-19.8c3.2-5.3 5.8-10.9 7.4-17.1 1.1-4.5 1.7-9.1 1.8-13.6l60.4 20.1c-2.1 10.4-5.5 20.6-10.1 30.4z\"/></svg>",
        "viewBox": [
          "0",
          "0",
          "512",
          "512"
        ],
        "width": 512,
        "height": 512,
        "path": "M497.5 92C469.6 33.1 411.8 0 352.4 0c-27.9 0-56.2 7.3-81.8 22.6L243.1 39c-15.2 9.1-20.1 28.7-11 43.9l32.8 54.9c6 10 16.6 15.6 27.5 15.6 5.6 0 11.2-1.5 16.4-4.5l27.5-16.4c5.1-3.1 10.8-4.5 16.4-4.5 10.9 0 21.5 5.6 27.5 15.6 9.1 15.1 4.1 34.8-11 43.9L15.6 397.6c-15.2 9.1-20.1 28.7-11 43.9l32.8 54.9c6 10 16.6 15.6 27.5 15.6 5.6 0 11.2-1.5 16.4-4.5L428.6 301c71.7-42.9 104.6-133.5 68.9-209zm-177.7 13l-2.5 1.5L296.8 45c9.7-4.7 19.8-8.1 30.3-10.2l20.6 61.8c-9.8.8-19.4 3.3-27.9 8.4zM145.9 431.8l-60.5-38.5 30.8-18.3 60.5 38.5-30.8 18.3zm107.5-63.9l-60.5-38.5 30.8-18.3 60.5 38.5-30.8 18.3zM364.3 302l-60.5-38.5 30.8-18.3 60.5 38.5-30.8 18.3zm20.4-197.3l46-46c8.4 6.5 16 14.1 22.6 22.6L407.6 127c-5.7-9.3-13.7-16.9-22.9-22.3zm82.1 107.8l-59.5-19.8c3.2-5.3 5.8-10.9 7.4-17.1 1.1-4.5 1.7-9.1 1.8-13.6l60.4 20.1c-2.1 10.4-5.5 20.6-10.1 30.4z"
      }
    },
    "free": [
      "solid"
    ]
  },
  "cannabis": {
    "changes": [
      "5.1.0"
    ],
    "ligatures": [],
    "search": {
      "terms": [
        "bud",
        "chronic",
        "drugs",
        "endica",
        "endo",
        "ganja",
        "marijuana",
        "mary jane",
        "pot",
        "reefer",
        "sativa",
        "spliff",
        "weed",
        "whacky-tabacky"
      ]
    },
    "styles": [
      "solid"
    ],
    "unicode": "f55f",
    "label": "Cannabis",
    "voted": false,
    "svg": {
      "solid": {
        "last_modified": 1546440861371,
        "raw": "<svg xmlns=\"http://www.w3.org/2000/svg\" viewBox=\"0 0 512 512\"><path d=\"M503.47 360.25c-1.56-.82-32.39-16.89-76.78-25.81 64.25-75.12 84.05-161.67 84.93-165.64 1.18-5.33-.44-10.9-4.3-14.77-3.03-3.04-7.12-4.7-11.32-4.7-1.14 0-2.29.12-3.44.38-3.88.85-86.54 19.59-160.58 79.76.01-1.46.01-2.93.01-4.4 0-118.79-59.98-213.72-62.53-217.7A15.973 15.973 0 0 0 256 0c-5.45 0-10.53 2.78-13.47 7.37-2.55 3.98-62.53 98.91-62.53 217.7 0 1.47.01 2.94.01 4.4-74.03-60.16-156.69-78.9-160.58-79.76-1.14-.25-2.29-.38-3.44-.38-4.2 0-8.29 1.66-11.32 4.7A15.986 15.986 0 0 0 .38 168.8c.88 3.97 20.68 90.52 84.93 165.64-44.39 8.92-75.21 24.99-76.78 25.81a16.003 16.003 0 0 0-.02 28.29c2.45 1.29 60.76 31.72 133.49 31.72 6.14 0 11.96-.1 17.5-.31-11.37 22.23-16.52 38.31-16.81 39.22-1.8 5.68-.29 11.89 3.91 16.11a16.019 16.019 0 0 0 16.1 3.99c1.83-.57 37.72-11.99 77.3-39.29V504c0 4.42 3.58 8 8 8h16c4.42 0 8-3.58 8-8v-64.01c39.58 27.3 75.47 38.71 77.3 39.29a16.019 16.019 0 0 0 16.1-3.99c4.2-4.22 5.71-10.43 3.91-16.11-.29-.91-5.45-16.99-16.81-39.22 5.54.21 11.37.31 17.5.31 72.72 0 131.04-30.43 133.49-31.72 5.24-2.78 8.52-8.22 8.51-14.15-.01-5.94-3.29-11.39-8.53-14.15z\"/></svg>",
        "viewBox": [
          "0",
          "0",
          "512",
          "512"
        ],
        "width": 512,
        "height": 512,
        "path": "M503.47 360.25c-1.56-.82-32.39-16.89-76.78-25.81 64.25-75.12 84.05-161.67 84.93-165.64 1.18-5.33-.44-10.9-4.3-14.77-3.03-3.04-7.12-4.7-11.32-4.7-1.14 0-2.29.12-3.44.38-3.88.85-86.54 19.59-160.58 79.76.01-1.46.01-2.93.01-4.4 0-118.79-59.98-213.72-62.53-217.7A15.973 15.973 0 0 0 256 0c-5.45 0-10.53 2.78-13.47 7.37-2.55 3.98-62.53 98.91-62.53 217.7 0 1.47.01 2.94.01 4.4-74.03-60.16-156.69-78.9-160.58-79.76-1.14-.25-2.29-.38-3.44-.38-4.2 0-8.29 1.66-11.32 4.7A15.986 15.986 0 0 0 .38 168.8c.88 3.97 20.68 90.52 84.93 165.64-44.39 8.92-75.21 24.99-76.78 25.81a16.003 16.003 0 0 0-.02 28.29c2.45 1.29 60.76 31.72 133.49 31.72 6.14 0 11.96-.1 17.5-.31-11.37 22.23-16.52 38.31-16.81 39.22-1.8 5.68-.29 11.89 3.91 16.11a16.019 16.019 0 0 0 16.1 3.99c1.83-.57 37.72-11.99 77.3-39.29V504c0 4.42 3.58 8 8 8h16c4.42 0 8-3.58 8-8v-64.01c39.58 27.3 75.47 38.71 77.3 39.29a16.019 16.019 0 0 0 16.1-3.99c4.2-4.22 5.71-10.43 3.91-16.11-.29-.91-5.45-16.99-16.81-39.22 5.54.21 11.37.31 17.5.31 72.72 0 131.04-30.43 133.49-31.72 5.24-2.78 8.52-8.22 8.51-14.15-.01-5.94-3.29-11.39-8.53-14.15z"
      }
    },
    "free": [
      "solid"
    ]
  },
  "capsules": {
    "changes": [
      "5.0.7"
    ],
    "ligatures": [],
    "search": {
      "terms": [
        "drugs",
        "medicine",
        "pills",
        "prescription"
      ]
    },
    "styles": [
      "solid"
    ],
    "unicode": "f46b",
    "label": "Capsules",
    "voted": false,
    "svg": {
      "solid": {
        "last_modified": 1546440861371,
        "raw": "<svg xmlns=\"http://www.w3.org/2000/svg\" viewBox=\"0 0 576 512\"><path d=\"M555.3 300.1L424.2 112.8C401.9 81 366.4 64 330.4 64c-22.6 0-45.5 6.7-65.5 20.7-19.7 13.8-33.7 32.8-41.5 53.8C220.5 79.2 172 32 112 32 50.1 32 0 82.1 0 144v224c0 61.9 50.1 112 112 112s112-50.1 112-112V218.9c3.3 8.6 7.3 17.1 12.8 25L368 431.2c22.2 31.8 57.7 48.8 93.8 48.8 22.7 0 45.5-6.7 65.5-20.7 51.7-36.2 64.2-107.5 28-159.2zM160 256H64V144c0-26.5 21.5-48 48-48s48 21.5 48 48v112zm194.8 44.9l-65.6-93.7c-7.7-11-10.7-24.4-8.3-37.6 2.3-13.2 9.7-24.8 20.7-32.5 8.5-6 18.5-9.1 28.8-9.1 16.5 0 31.9 8 41.3 21.5l65.6 93.7-82.5 57.7z\"/></svg>",
        "viewBox": [
          "0",
          "0",
          "576",
          "512"
        ],
        "width": 576,
        "height": 512,
        "path": "M555.3 300.1L424.2 112.8C401.9 81 366.4 64 330.4 64c-22.6 0-45.5 6.7-65.5 20.7-19.7 13.8-33.7 32.8-41.5 53.8C220.5 79.2 172 32 112 32 50.1 32 0 82.1 0 144v224c0 61.9 50.1 112 112 112s112-50.1 112-112V218.9c3.3 8.6 7.3 17.1 12.8 25L368 431.2c22.2 31.8 57.7 48.8 93.8 48.8 22.7 0 45.5-6.7 65.5-20.7 51.7-36.2 64.2-107.5 28-159.2zM160 256H64V144c0-26.5 21.5-48 48-48s48 21.5 48 48v112zm194.8 44.9l-65.6-93.7c-7.7-11-10.7-24.4-8.3-37.6 2.3-13.2 9.7-24.8 20.7-32.5 8.5-6 18.5-9.1 28.8-9.1 16.5 0 31.9 8 41.3 21.5l65.6 93.7-82.5 57.7z"
      }
    },
    "free": [
      "solid"
    ]
  },
  "car": {
    "changes": [
      "4.1",
      "5.0.0",
      "5.2.0"
    ],
    "ligatures": [],
    "search": {
      "terms": [
        "auto",
        "automobile",
        "sedan",
        "transportation",
        "travel",
        "vehicle"
      ]
    },
    "styles": [
      "solid"
    ],
    "unicode": "f1b9",
    "label": "Car",
    "voted": false,
    "svg": {
      "solid": {
        "last_modified": 1546440861372,
        "raw": "<svg xmlns=\"http://www.w3.org/2000/svg\" viewBox=\"0 0 512 512\"><path d=\"M499.99 176h-59.87l-16.64-41.6C406.38 91.63 365.57 64 319.5 64h-127c-46.06 0-86.88 27.63-103.99 70.4L71.87 176H12.01C4.2 176-1.53 183.34.37 190.91l6 24C7.7 220.25 12.5 224 18.01 224h20.07C24.65 235.73 16 252.78 16 272v48c0 16.12 6.16 30.67 16 41.93V416c0 17.67 14.33 32 32 32h32c17.67 0 32-14.33 32-32v-32h256v32c0 17.67 14.33 32 32 32h32c17.67 0 32-14.33 32-32v-54.07c9.84-11.25 16-25.8 16-41.93v-48c0-19.22-8.65-36.27-22.07-48H494c5.51 0 10.31-3.75 11.64-9.09l6-24c1.89-7.57-3.84-14.91-11.65-14.91zm-352.06-17.83c7.29-18.22 24.94-30.17 44.57-30.17h127c19.63 0 37.28 11.95 44.57 30.17L384 208H128l19.93-49.83zM96 319.8c-19.2 0-32-12.76-32-31.9S76.8 256 96 256s48 28.71 48 47.85-28.8 15.95-48 15.95zm320 0c-19.2 0-48 3.19-48-15.95S396.8 256 416 256s32 12.76 32 31.9-12.8 31.9-32 31.9z\"/></svg>",
        "viewBox": [
          "0",
          "0",
          "512",
          "512"
        ],
        "width": 512,
        "height": 512,
        "path": "M499.99 176h-59.87l-16.64-41.6C406.38 91.63 365.57 64 319.5 64h-127c-46.06 0-86.88 27.63-103.99 70.4L71.87 176H12.01C4.2 176-1.53 183.34.37 190.91l6 24C7.7 220.25 12.5 224 18.01 224h20.07C24.65 235.73 16 252.78 16 272v48c0 16.12 6.16 30.67 16 41.93V416c0 17.67 14.33 32 32 32h32c17.67 0 32-14.33 32-32v-32h256v32c0 17.67 14.33 32 32 32h32c17.67 0 32-14.33 32-32v-54.07c9.84-11.25 16-25.8 16-41.93v-48c0-19.22-8.65-36.27-22.07-48H494c5.51 0 10.31-3.75 11.64-9.09l6-24c1.89-7.57-3.84-14.91-11.65-14.91zm-352.06-17.83c7.29-18.22 24.94-30.17 44.57-30.17h127c19.63 0 37.28 11.95 44.57 30.17L384 208H128l19.93-49.83zM96 319.8c-19.2 0-32-12.76-32-31.9S76.8 256 96 256s48 28.71 48 47.85-28.8 15.95-48 15.95zm320 0c-19.2 0-48 3.19-48-15.95S396.8 256 416 256s32 12.76 32 31.9-12.8 31.9-32 31.9z"
      }
    },
    "free": [
      "solid"
    ]
  },
  "car-alt": {
    "changes": [
      "5.2.0",
      "5.11.0",
      "5.11.1"
    ],
    "ligatures": [],
    "search": {
      "terms": [
        "auto",
        "automobile",
        "sedan",
        "transportation",
        "travel",
        "vehicle"
      ]
    },
    "styles": [
      "solid"
    ],
    "unicode": "f5de",
    "label": "Alternate Car",
    "voted": false,
    "svg": {
      "solid": {
        "last_modified": 1546440861371,
        "raw": "<svg xmlns=\"http://www.w3.org/2000/svg\" viewBox=\"0 0 480 512\"><path d=\"M438.66 212.33l-11.24-28.1-19.93-49.83C390.38 91.63 349.57 64 303.5 64h-127c-46.06 0-86.88 27.63-103.99 70.4l-19.93 49.83-11.24 28.1C17.22 221.5 0 244.66 0 272v48c0 16.12 6.16 30.67 16 41.93V416c0 17.67 14.33 32 32 32h32c17.67 0 32-14.33 32-32v-32h256v32c0 17.67 14.33 32 32 32h32c17.67 0 32-14.33 32-32v-54.07c9.84-11.25 16-25.8 16-41.93v-48c0-27.34-17.22-50.5-41.34-59.67zm-306.73-54.16c7.29-18.22 24.94-30.17 44.57-30.17h127c19.63 0 37.28 11.95 44.57 30.17L368 208H112l19.93-49.83zM80 319.8c-19.2 0-32-12.76-32-31.9S60.8 256 80 256s48 28.71 48 47.85-28.8 15.95-48 15.95zm320 0c-19.2 0-48 3.19-48-15.95S380.8 256 400 256s32 12.76 32 31.9-12.8 31.9-32 31.9z\"/></svg>",
        "viewBox": [
          "0",
          "0",
          "480",
          "512"
        ],
        "width": 480,
        "height": 512,
        "path": "M438.66 212.33l-11.24-28.1-19.93-49.83C390.38 91.63 349.57 64 303.5 64h-127c-46.06 0-86.88 27.63-103.99 70.4l-19.93 49.83-11.24 28.1C17.22 221.5 0 244.66 0 272v48c0 16.12 6.16 30.67 16 41.93V416c0 17.67 14.33 32 32 32h32c17.67 0 32-14.33 32-32v-32h256v32c0 17.67 14.33 32 32 32h32c17.67 0 32-14.33 32-32v-54.07c9.84-11.25 16-25.8 16-41.93v-48c0-27.34-17.22-50.5-41.34-59.67zm-306.73-54.16c7.29-18.22 24.94-30.17 44.57-30.17h127c19.63 0 37.28 11.95 44.57 30.17L368 208H112l19.93-49.83zM80 319.8c-19.2 0-32-12.76-32-31.9S60.8 256 80 256s48 28.71 48 47.85-28.8 15.95-48 15.95zm320 0c-19.2 0-48 3.19-48-15.95S380.8 256 400 256s32 12.76 32 31.9-12.8 31.9-32 31.9z"
      }
    },
    "free": [
      "solid"
    ]
  },
  "car-battery": {
    "changes": [
      "5.2.0"
    ],
    "ligatures": [],
    "search": {
      "terms": [
        "auto",
        "electric",
        "mechanic",
        "power"
      ]
    },
    "styles": [
      "solid"
    ],
    "unicode": "f5df",
    "label": "Car Battery",
    "voted": false,
    "svg": {
      "solid": {
        "last_modified": 1546440861371,
        "raw": "<svg xmlns=\"http://www.w3.org/2000/svg\" viewBox=\"0 0 512 512\"><path d=\"M480 128h-32V80c0-8.84-7.16-16-16-16h-96c-8.84 0-16 7.16-16 16v48H192V80c0-8.84-7.16-16-16-16H80c-8.84 0-16 7.16-16 16v48H32c-17.67 0-32 14.33-32 32v256c0 17.67 14.33 32 32 32h448c17.67 0 32-14.33 32-32V160c0-17.67-14.33-32-32-32zM192 264c0 4.42-3.58 8-8 8H72c-4.42 0-8-3.58-8-8v-16c0-4.42 3.58-8 8-8h112c4.42 0 8 3.58 8 8v16zm256 0c0 4.42-3.58 8-8 8h-40v40c0 4.42-3.58 8-8 8h-16c-4.42 0-8-3.58-8-8v-40h-40c-4.42 0-8-3.58-8-8v-16c0-4.42 3.58-8 8-8h40v-40c0-4.42 3.58-8 8-8h16c4.42 0 8 3.58 8 8v40h40c4.42 0 8 3.58 8 8v16z\"/></svg>",
        "viewBox": [
          "0",
          "0",
          "512",
          "512"
        ],
        "width": 512,
        "height": 512,
        "path": "M480 128h-32V80c0-8.84-7.16-16-16-16h-96c-8.84 0-16 7.16-16 16v48H192V80c0-8.84-7.16-16-16-16H80c-8.84 0-16 7.16-16 16v48H32c-17.67 0-32 14.33-32 32v256c0 17.67 14.33 32 32 32h448c17.67 0 32-14.33 32-32V160c0-17.67-14.33-32-32-32zM192 264c0 4.42-3.58 8-8 8H72c-4.42 0-8-3.58-8-8v-16c0-4.42 3.58-8 8-8h112c4.42 0 8 3.58 8 8v16zm256 0c0 4.42-3.58 8-8 8h-40v40c0 4.42-3.58 8-8 8h-16c-4.42 0-8-3.58-8-8v-40h-40c-4.42 0-8-3.58-8-8v-16c0-4.42 3.58-8 8-8h40v-40c0-4.42 3.58-8 8-8h16c4.42 0 8 3.58 8 8v40h40c4.42 0 8 3.58 8 8v16z"
      }
    },
    "free": [
      "solid"
    ]
  },
  "car-crash": {
    "changes": [
      "5.2.0"
    ],
    "ligatures": [],
    "search": {
      "terms": [
        "accident",
        "auto",
        "automobile",
        "insurance",
        "sedan",
        "transportation",
        "vehicle",
        "wreck"
      ]
    },
    "styles": [
      "solid"
    ],
    "unicode": "f5e1",
    "label": "Car Crash",
    "voted": false,
    "svg": {
      "solid": {
        "last_modified": 1546440861371,
        "raw": "<svg xmlns=\"http://www.w3.org/2000/svg\" viewBox=\"0 0 640 512\"><path d=\"M143.25 220.81l-12.42 46.37c-3.01 11.25-3.63 22.89-2.41 34.39l-35.2 28.98c-6.57 5.41-16.31-.43-14.62-8.77l15.44-76.68c1.06-5.26-2.66-10.28-8-10.79l-77.86-7.55c-8.47-.82-11.23-11.83-4.14-16.54l65.15-43.3c4.46-2.97 5.38-9.15 1.98-13.29L21.46 93.22c-5.41-6.57.43-16.3 8.78-14.62l76.68 15.44c5.26 1.06 10.28-2.66 10.8-8l7.55-77.86c.82-8.48 11.83-11.23 16.55-4.14l43.3 65.14c2.97 4.46 9.15 5.38 13.29 1.98l60.4-49.71c6.57-5.41 16.3.43 14.62 8.77L262.1 86.38c-2.71 3.05-5.43 6.09-7.91 9.4l-32.15 42.97-10.71 14.32c-32.73 8.76-59.18 34.53-68.08 67.74zm494.57 132.51l-12.42 46.36c-3.13 11.68-9.38 21.61-17.55 29.36a66.876 66.876 0 0 1-8.76 7l-13.99 52.23c-1.14 4.27-3.1 8.1-5.65 11.38-7.67 9.84-20.74 14.68-33.54 11.25L515 502.62c-17.07-4.57-27.2-22.12-22.63-39.19l8.28-30.91-247.28-66.26-8.28 30.91c-4.57 17.07-22.12 27.2-39.19 22.63l-30.91-8.28c-12.8-3.43-21.7-14.16-23.42-26.51-.57-4.12-.35-8.42.79-12.68l13.99-52.23a66.62 66.62 0 0 1-4.09-10.45c-3.2-10.79-3.65-22.52-.52-34.2l12.42-46.37c5.31-19.8 19.36-34.83 36.89-42.21a64.336 64.336 0 0 1 18.49-4.72l18.13-24.23 32.15-42.97c3.45-4.61 7.19-8.9 11.2-12.84 8-7.89 17.03-14.44 26.74-19.51 4.86-2.54 9.89-4.71 15.05-6.49 10.33-3.58 21.19-5.63 32.24-6.04 11.05-.41 22.31.82 33.43 3.8l122.68 32.87c11.12 2.98 21.48 7.54 30.85 13.43a111.11 111.11 0 0 1 34.69 34.5c8.82 13.88 14.64 29.84 16.68 46.99l6.36 53.29 3.59 30.05a64.49 64.49 0 0 1 22.74 29.93c4.39 11.88 5.29 25.19 1.75 38.39zM255.58 234.34c-18.55-4.97-34.21 4.04-39.17 22.53-4.96 18.49 4.11 34.12 22.65 39.09 18.55 4.97 45.54 15.51 50.49-2.98 4.96-18.49-15.43-53.67-33.97-58.64zm290.61 28.17l-6.36-53.29c-.58-4.87-1.89-9.53-3.82-13.86-5.8-12.99-17.2-23.01-31.42-26.82l-122.68-32.87a48.008 48.008 0 0 0-50.86 17.61l-32.15 42.97 172 46.08 75.29 20.18zm18.49 54.65c-18.55-4.97-53.8 15.31-58.75 33.79-4.95 18.49 23.69 22.86 42.24 27.83 18.55 4.97 34.21-4.04 39.17-22.53 4.95-18.48-4.11-34.12-22.66-39.09z\"/></svg>",
        "viewBox": [
          "0",
          "0",
          "640",
          "512"
        ],
        "width": 640,
        "height": 512,
        "path": "M143.25 220.81l-12.42 46.37c-3.01 11.25-3.63 22.89-2.41 34.39l-35.2 28.98c-6.57 5.41-16.31-.43-14.62-8.77l15.44-76.68c1.06-5.26-2.66-10.28-8-10.79l-77.86-7.55c-8.47-.82-11.23-11.83-4.14-16.54l65.15-43.3c4.46-2.97 5.38-9.15 1.98-13.29L21.46 93.22c-5.41-6.57.43-16.3 8.78-14.62l76.68 15.44c5.26 1.06 10.28-2.66 10.8-8l7.55-77.86c.82-8.48 11.83-11.23 16.55-4.14l43.3 65.14c2.97 4.46 9.15 5.38 13.29 1.98l60.4-49.71c6.57-5.41 16.3.43 14.62 8.77L262.1 86.38c-2.71 3.05-5.43 6.09-7.91 9.4l-32.15 42.97-10.71 14.32c-32.73 8.76-59.18 34.53-68.08 67.74zm494.57 132.51l-12.42 46.36c-3.13 11.68-9.38 21.61-17.55 29.36a66.876 66.876 0 0 1-8.76 7l-13.99 52.23c-1.14 4.27-3.1 8.1-5.65 11.38-7.67 9.84-20.74 14.68-33.54 11.25L515 502.62c-17.07-4.57-27.2-22.12-22.63-39.19l8.28-30.91-247.28-66.26-8.28 30.91c-4.57 17.07-22.12 27.2-39.19 22.63l-30.91-8.28c-12.8-3.43-21.7-14.16-23.42-26.51-.57-4.12-.35-8.42.79-12.68l13.99-52.23a66.62 66.62 0 0 1-4.09-10.45c-3.2-10.79-3.65-22.52-.52-34.2l12.42-46.37c5.31-19.8 19.36-34.83 36.89-42.21a64.336 64.336 0 0 1 18.49-4.72l18.13-24.23 32.15-42.97c3.45-4.61 7.19-8.9 11.2-12.84 8-7.89 17.03-14.44 26.74-19.51 4.86-2.54 9.89-4.71 15.05-6.49 10.33-3.58 21.19-5.63 32.24-6.04 11.05-.41 22.31.82 33.43 3.8l122.68 32.87c11.12 2.98 21.48 7.54 30.85 13.43a111.11 111.11 0 0 1 34.69 34.5c8.82 13.88 14.64 29.84 16.68 46.99l6.36 53.29 3.59 30.05a64.49 64.49 0 0 1 22.74 29.93c4.39 11.88 5.29 25.19 1.75 38.39zM255.58 234.34c-18.55-4.97-34.21 4.04-39.17 22.53-4.96 18.49 4.11 34.12 22.65 39.09 18.55 4.97 45.54 15.51 50.49-2.98 4.96-18.49-15.43-53.67-33.97-58.64zm290.61 28.17l-6.36-53.29c-.58-4.87-1.89-9.53-3.82-13.86-5.8-12.99-17.2-23.01-31.42-26.82l-122.68-32.87a48.008 48.008 0 0 0-50.86 17.61l-32.15 42.97 172 46.08 75.29 20.18zm18.49 54.65c-18.55-4.97-53.8 15.31-58.75 33.79-4.95 18.49 23.69 22.86 42.24 27.83 18.55 4.97 34.21-4.04 39.17-22.53 4.95-18.48-4.11-34.12-22.66-39.09z"
      }
    },
    "free": [
      "solid"
    ]
  },
  "car-side": {
    "changes": [
      "5.2.0"
    ],
    "ligatures": [],
    "search": {
      "terms": [
        "auto",
        "automobile",
        "sedan",
        "transportation",
        "travel",
        "vehicle"
      ]
    },
    "styles": [
      "solid"
    ],
    "unicode": "f5e4",
    "label": "Car Side",
    "voted": false,
    "svg": {
      "solid": {
        "last_modified": 1546440861372,
        "raw": "<svg xmlns=\"http://www.w3.org/2000/svg\" viewBox=\"0 0 640 512\"><path d=\"M544 192h-16L419.22 56.02A64.025 64.025 0 0 0 369.24 32H155.33c-26.17 0-49.7 15.93-59.42 40.23L48 194.26C20.44 201.4 0 226.21 0 256v112c0 8.84 7.16 16 16 16h48c0 53.02 42.98 96 96 96s96-42.98 96-96h128c0 53.02 42.98 96 96 96s96-42.98 96-96h48c8.84 0 16-7.16 16-16v-80c0-53.02-42.98-96-96-96zM160 432c-26.47 0-48-21.53-48-48s21.53-48 48-48 48 21.53 48 48-21.53 48-48 48zm72-240H116.93l38.4-96H232v96zm48 0V96h89.24l76.8 96H280zm200 240c-26.47 0-48-21.53-48-48s21.53-48 48-48 48 21.53 48 48-21.53 48-48 48z\"/></svg>",
        "viewBox": [
          "0",
          "0",
          "640",
          "512"
        ],
        "width": 640,
        "height": 512,
        "path": "M544 192h-16L419.22 56.02A64.025 64.025 0 0 0 369.24 32H155.33c-26.17 0-49.7 15.93-59.42 40.23L48 194.26C20.44 201.4 0 226.21 0 256v112c0 8.84 7.16 16 16 16h48c0 53.02 42.98 96 96 96s96-42.98 96-96h128c0 53.02 42.98 96 96 96s96-42.98 96-96h48c8.84 0 16-7.16 16-16v-80c0-53.02-42.98-96-96-96zM160 432c-26.47 0-48-21.53-48-48s21.53-48 48-48 48 21.53 48 48-21.53 48-48 48zm72-240H116.93l38.4-96H232v96zm48 0V96h89.24l76.8 96H280zm200 240c-26.47 0-48-21.53-48-48s21.53-48 48-48 48 21.53 48 48-21.53 48-48 48z"
      }
    },
    "free": [
      "solid"
    ]
  },
  "caravan": {
    "changes": [
      "5.12.0"
    ],
    "ligatures": [],
    "search": {
      "terms": [
        "camper",
        "motor home",
        "rv",
        "trailer",
        "travel"
      ]
    },
    "styles": [
      "solid"
    ],
    "unicode": "f8ff",
    "label": "Caravan",
    "voted": true,
    "svg": {
      "solid": {
        "last_modified": 1573074807844,
        "raw": "<svg xmlns=\"http://www.w3.org/2000/svg\" viewBox=\"0 0 640 512\"><path d=\"M416,208a16,16,0,1,0,16,16A16,16,0,0,0,416,208ZM624,320H576V160A160,160,0,0,0,416,0H64A64,64,0,0,0,0,64V320a64,64,0,0,0,64,64H96a96,96,0,0,0,192,0H624a16,16,0,0,0,16-16V336A16,16,0,0,0,624,320ZM192,432a48,48,0,1,1,48-48A48.05,48.05,0,0,1,192,432Zm64-240a32,32,0,0,1-32,32H96a32,32,0,0,1-32-32V128A32,32,0,0,1,96,96H224a32,32,0,0,1,32,32ZM448,320H320V128a32,32,0,0,1,32-32h64a32,32,0,0,1,32,32Z\"/></svg>",
        "viewBox": [
          "0",
          "0",
          "640",
          "512"
        ],
        "width": 640,
        "height": 512,
        "path": "M416,208a16,16,0,1,0,16,16A16,16,0,0,0,416,208ZM624,320H576V160A160,160,0,0,0,416,0H64A64,64,0,0,0,0,64V320a64,64,0,0,0,64,64H96a96,96,0,0,0,192,0H624a16,16,0,0,0,16-16V336A16,16,0,0,0,624,320ZM192,432a48,48,0,1,1,48-48A48.05,48.05,0,0,1,192,432Zm64-240a32,32,0,0,1-32,32H96a32,32,0,0,1-32-32V128A32,32,0,0,1,96,96H224a32,32,0,0,1,32,32ZM448,320H320V128a32,32,0,0,1,32-32h64a32,32,0,0,1,32,32Z"
      }
    },
    "free": [
      "solid"
    ]
  },
  "caret-down": {
    "changes": [
      "2",
      "5.0.0"
    ],
    "ligatures": [],
    "search": {
      "terms": [
        "arrow",
        "dropdown",
        "expand",
        "menu",
        "more",
        "triangle"
      ]
    },
    "styles": [
      "solid"
    ],
    "unicode": "f0d7",
    "label": "Caret Down",
    "voted": false,
    "svg": {
      "solid": {
        "last_modified": 1546440861372,
        "raw": "<svg xmlns=\"http://www.w3.org/2000/svg\" viewBox=\"0 0 320 512\"><path d=\"M31.3 192h257.3c17.8 0 26.7 21.5 14.1 34.1L174.1 354.8c-7.8 7.8-20.5 7.8-28.3 0L17.2 226.1C4.6 213.5 13.5 192 31.3 192z\"/></svg>",
        "viewBox": [
          "0",
          "0",
          "320",
          "512"
        ],
        "width": 320,
        "height": 512,
        "path": "M31.3 192h257.3c17.8 0 26.7 21.5 14.1 34.1L174.1 354.8c-7.8 7.8-20.5 7.8-28.3 0L17.2 226.1C4.6 213.5 13.5 192 31.3 192z"
      }
    },
    "free": [
      "solid"
    ]
  },
  "caret-left": {
    "changes": [
      "2",
      "5.0.0"
    ],
[truncated: 2,741,683 more chars]
