# Supplementary material for: Exploring the effect of automation failure on the human’s trustworthiness in human-agent teamwork
Source: Front Robot AI. 2023 Aug 23;10:1143723. doi: 10.3389/frobt.2023.1143723 (PMC10482046; doi:10.3389/frobt.2023.1143723)
Supplement: Supplementary file 1 [file DataSheet1.ZIP › moving out game/msc.-project-nikki-bouman-7-tutorial/moving_out/case/gui/static/lib/fontawesome-free-5.12.0-web/metadata/icons.yml]

500px:
  changes:
    - '4.4'
    - 5.0.0
  label: 500px
  search:
    terms: []
  styles:
    - brands
  unicode: f26e
  voted: false
accessible-icon:
  changes:
    - 5.0.0
  label: Accessible Icon
  search:
    terms:
      - accessibility
      - handicap
      - person
      - wheelchair
      - wheelchair-alt
  styles:
    - brands
  unicode: f368
  voted: false
accusoft:
  changes:
    - 5.0.0
  label: Accusoft
  search:
    terms: []
  styles:
    - brands
  unicode: f369
  voted: false
acquisitions-incorporated:
  changes:
    - 5.4.0
    - 5.8.0
  label: Acquisitions Incorporated
  search:
    terms:
      - Dungeons & Dragons
      - d&d
      - dnd
      - fantasy
      - game
      - gaming
      - tabletop
  styles:
    - brands
  unicode: f6af
  voted: false
ad:
  changes:
    - 5.3.0
    - 5.10.2
  label: Ad
  search:
    terms:
      - advertisement
      - media
      - newspaper
      - promotion
      - publicity
  styles:
    - solid
  unicode: f641
  voted: false
address-book:
  changes:
    - '4.7'
    - 5.0.0
    - 5.0.3
  label: Address Book
  search:
    terms:
      - contact
      - directory
      - index
      - little black book
      - rolodex
  styles:
    - solid
    - regular
  unicode: f2b9
  voted: false
address-card:
  changes:
    - '4.7'
    - 5.0.0
    - 5.0.3
  label: Address Card
  search:
    terms:
      - about
      - contact
      - id
      - identification
      - postcard
      - profile
  styles:
    - solid
    - regular
  unicode: f2bb
  voted: false
adjust:
  changes:
    - '1'
    - 5.0.0
    - 5.10.2
    - 5.11.0
  label: adjust
  search:
    terms:
      - contrast
      - dark
      - light
      - saturation
  styles:
    - solid
  unicode: f042
  voted: false
adn:
  changes:
    - '3.2'
    - 5.0.0
  label: App.net
  search:
    terms: []
  styles:
    - brands
  unicode: f170
  voted: false
adobe:
  changes:
    - 5.6.0
    - 5.8.0
  label: Adobe
  search:
    terms:
      - acrobat
      - app
      - design
      - illustrator
      - indesign
      - photoshop
  styles:
    - brands
  unicode: f778
  voted: false
adversal:
  changes:
    - 5.0.0
  label: Adversal
  search:
    terms: []
  styles:
    - brands
  unicode: f36a
  voted: false
affiliatetheme:
  changes:
    - 5.0.0
  label: affiliatetheme
  search:
    terms: []
  styles:
    - brands
  unicode: f36b
  voted: false
air-freshener:
  changes:
    - 5.2.0
  label: Air Freshener
  search:
    terms:
      - car
      - deodorize
      - fresh
      - pine
      - scent
  styles:
    - solid
  unicode: f5d0
  voted: false
airbnb:
  changes:
    - 5.8.0
  label: Airbnb
  search:
    terms: []
  styles:
    - brands
  unicode: f834
algolia:
  changes:
    - 5.0.0
  label: Algolia
  search:
    terms: []
  styles:
    - brands
  unicode: f36c
  voted: false
align-center:
  changes:
    - '1'
    - 5.0.0
    - 5.9.0
  label: align-center
  search:
    terms:
      - format
      - middle
      - paragraph
      - text
  styles:
    - solid
  unicode: f037
  voted: false
align-justify:
  changes:
    - '1'
    - 5.0.0
    - 5.9.0
  label: align-justify
  search:
    terms:
      - format
      - paragraph
      - text
  styles:
    - solid
  unicode: f039
  voted: false
align-left:
  changes:
    - '1'
    - 5.0.0
    - 5.9.0
  label: align-left
  search:
    terms:
      - format
      - paragraph
      - text
  styles:
    - solid
  unicode: f036
  voted: false
align-right:
  changes:
    - '1'
    - 5.0.0
    - 5.9.0
  label: align-right
  search:
    terms:
      - format
      - paragraph
      - text
  styles:
    - solid
  unicode: f038
  voted: false
alipay:
  changes:
    - 5.3.0
  label: Alipay
  search:
    terms: []
  styles:
    - brands
  unicode: f642
  voted: false
allergies:
  changes:
    - 5.0.7
  label: Allergies
  search:
    terms:
      - allergy
      - freckles
      - hand
      - hives
      - pox
      - skin
      - spots
  styles:
    - solid
  unicode: f461
  voted: false
amazon:
  changes:
    - '4.4'
    - 5.0.0
  label: Amazon
  search:
    terms: []
  styles:
    - brands
  unicode: f270
  voted: false
amazon-pay:
  changes:
    - 5.0.2
    - 5.8.0
  label: Amazon Pay
  search:
    terms: []
  styles:
    - brands
  unicode: f42c
  voted: false
ambulance:
  changes:
    - '3'
    - 5.0.0
    - 5.0.7
  label: ambulance
  search:
    terms:
      - emergency
      - emt
      - er
      - help
      - hospital
      - support
      - vehicle
  styles:
    - solid
  unicode: f0f9
  voted: false
american-sign-language-interpreting:
  changes:
    - '4.6'
    - 5.0.0
  label: American Sign Language Interpreting
  search:
    terms:
      - asl
      - deaf
      - finger
      - hand
      - interpret
      - speak
  styles:
    - solid
  unicode: f2a3
  voted: false
amilia:
  changes:
    - 5.0.0
  label: Amilia
  search:
    terms: []
  styles:
    - brands
  unicode: f36d
  voted: false
anchor:
  changes:
    - '3.1'
    - 5.0.0
    - 5.11.0
  label: Anchor
  search:
    terms:
      - berth
      - boat
      - dock
      - embed
      - link
      - maritime
      - moor
      - secure
  styles:
    - solid
  unicode: f13d
  voted: false
android:
  changes:
    - '3.2'
    - 5.0.0
    - 5.12.0
  label: Android
  search:
    terms:
      - robot
  styles:
    - brands
  unicode: f17b
  voted: false
angellist:
  changes:
    - '4.2'
    - 5.0.0
  label: AngelList
  search:
    terms: []
  styles:
    - brands
  unicode: f209
  voted: false
angle-double-down:
  changes:
    - '3'
    - 5.0.0
  label: Angle Double Down
  search:
    terms:
      - arrows
      - caret
      - download
      - expand
  styles:
    - solid
  unicode: f103
  voted: false
angle-double-left:
  changes:
    - '3'
    - 5.0.0
  label: Angle Double Left
  search:
    terms:
      - arrows
      - back
      - caret
      - laquo
      - previous
      - quote
  styles:
    - solid
  unicode: f100
  voted: false
angle-double-right:
  changes:
    - '3'
    - 5.0.0
  label: Angle Double Right
  search:
    terms:
      - arrows
      - caret
      - forward
      - more
      - next
      - quote
      - raquo
  styles:
    - solid
  unicode: f101
  voted: false
angle-double-up:
  changes:
    - '3'
    - 5.0.0
  label: Angle Double Up
  search:
    terms:
      - arrows
      - caret
      - collapse
      - upload
  styles:
    - solid
  unicode: f102
  voted: false
angle-down:
  changes:
    - '3'
    - 5.0.0
  label: angle-down
  search:
    terms:
      - arrow
      - caret
      - download
      - expand
  styles:
    - solid
  unicode: f107
  voted: false
angle-left:
  changes:
    - '3'
    - 5.0.0
    - 5.11.0
  label: angle-left
  search:
    terms:
      - arrow
      - back
      - caret
      - less
      - previous
  styles:
    - solid
  unicode: f104
  voted: false
angle-right:
  changes:
    - '3'
    - 5.0.0
    - 5.11.0
  label: angle-right
  search:
    terms:
      - arrow
      - care
      - forward
      - more
      - next
  styles:
    - solid
  unicode: f105
  voted: false
angle-up:
  changes:
    - '3'
    - 5.0.0
  label: angle-up
  search:
    terms:
      - arrow
      - caret
      - collapse
      - upload
  styles:
    - solid
  unicode: f106
  voted: false
angry:
  changes:
    - 5.1.0
    - 5.11.0
    - 5.11.1
  label: Angry Face
  search:
    terms:
      - disapprove
      - emoticon
      - face
      - mad
      - upset
  styles:
    - solid
    - regular
  unicode: f556
  voted: false
angrycreative:
  changes:
    - 5.0.0
  label: Angry Creative
  search:
    terms: []
  styles:
    - brands
  unicode: f36e
  voted: false
angular:
  changes:
    - 5.0.0
    - 5.8.0
  label: Angular
  search:
    terms: []
  styles:
    - brands
  unicode: f420
  voted: false
ankh:
  changes:
    - 5.3.0
  label: Ankh
  search:
    terms:
      - amulet
      - copper
      - coptic christianity
      - copts
      - crux ansata
      - egypt
      - venus
  styles:
    - solid
  unicode: f644
  voted: false
app-store:
  changes:
    - 5.0.0
  label: App Store
  search:
    terms: []
  styles:
    - brands
  unicode: f36f
  voted: false
app-store-ios:
  changes:
    - 5.0.0
  label: iOS App Store
  search:
    terms: []
  styles:
    - brands
  unicode: f370
  voted: false
apper:
  changes:
    - 5.0.0
  label: Apper Systems AB
  search:
    terms: []
  styles:
    - brands
  unicode: f371
  voted: false
apple:
  changes:
    - '3.2'
    - 5.0.0
    - 5.0.7
    - 5.8.0
  label: Apple
  search:
    terms:
      - fruit
      - ios
      - mac
      - operating system
      - os
      - osx
  styles:
    - brands
  unicode: f179
  voted: false
apple-alt:
  changes:
    - 5.2.0
  label: Fruit Apple
  search:
    terms:
      - fall
      - fruit
      - fuji
      - macintosh
      - orchard
      - seasonal
      - vegan
  styles:
    - solid
  unicode: f5d1
  voted: false
apple-pay:
  changes:
    - 5.0.0
  label: Apple Pay
  search:
    terms: []
  styles:
    - brands
  unicode: f415
  voted: true
archive:
  changes:
    - '3.2'
    - 5.0.0
    - 5.0.9
  label: Archive
  search:
    terms:
      - box
      - package
      - save
      - storage
  styles:
    - solid
  unicode: f187
  voted: false
archway:
  changes:
    - 5.1.0
  label: Archway
  search:
    terms:
      - arc
      - monument
      - road
      - street
      - tunnel
  styles:
    - solid
  unicode: f557
  voted: false
arrow-alt-circle-down:
  changes:
    - 5.0.0
  label: Alternate Arrow Circle Down
  search:
    terms:
      - arrow-circle-o-down
      - download
  styles:
    - solid
    - regular
  unicode: f358
  voted: false
arrow-alt-circle-left:
  changes:
    - 5.0.0
  label: Alternate Arrow Circle Left
  search:
    terms:
      - arrow-circle-o-left
      - back
      - previous
  styles:
    - solid
    - regular
  unicode: f359
  voted: false
arrow-alt-circle-right:
  changes:
    - 5.0.0
  label: Alternate Arrow Circle Right
  search:
    terms:
      - arrow-circle-o-right
      - forward
      - next
  styles:
    - solid
    - regular
  unicode: f35a
  voted: false
arrow-alt-circle-up:
  changes:
    - 5.0.0
  label: Alternate Arrow Circle Up
  search:
    terms:
      - arrow-circle-o-up
  styles:
    - solid
    - regular
  unicode: f35b
  voted: false
arrow-circle-down:
  changes:
    - '2'
    - 5.0.0
  label: Arrow Circle Down
  search:
    terms:
      - download
  styles:
    - solid
  unicode: f0ab
  voted: false
arrow-circle-left:
  changes:
    - '2'
    - 5.0.0
  label: Arrow Circle Left
  search:
    terms:
      - back
      - previous
  styles:
    - solid
  unicode: f0a8
  voted: false
arrow-circle-right:
  changes:
    - '2'
    - 5.0.0
  label: Arrow Circle Right
  search:
    terms:
      - forward
      - next
  styles:
    - solid
  unicode: f0a9
  voted: false
arrow-circle-up:
  changes:
    - '2'
    - 5.0.0
  label: Arrow Circle Up
  search:
    terms:
      - upload
  styles:
    - solid
  unicode: f0aa
  voted: false
arrow-down:
  changes:
    - '1'
    - 5.0.0
  label: arrow-down
  search:
    terms:
      - download
  styles:
    - solid
  unicode: f063
  voted: false
arrow-left:
  changes:
    - '1'
    - 5.0.0
  label: arrow-left
  search:
    terms:
      - back
      - previous
  styles:
    - solid
  unicode: f060
  voted: false
arrow-right:
  changes:
    - '1'
    - 5.0.0
  label: arrow-right
  search:
    terms:
      - forward
      - next
  styles:
    - solid
  unicode: f061
  voted: false
arrow-up:
  changes:
    - '1'
    - 5.0.0
  label: arrow-up
  search:
    terms:
      - forward
      - upload
  styles:
    - solid
  unicode: f062
  voted: false
arrows-alt:
  changes:
    - '2'
    - 5.0.0
  label: Alternate Arrows
  search:
    terms:
      - arrow
      - arrows
      - bigger
      - enlarge
      - expand
      - fullscreen
      - move
      - position
      - reorder
      - resize
  styles:
    - solid
  unicode: f0b2
  voted: false
arrows-alt-h:
  changes:
    - 5.0.0
  label: Alternate Arrows Horizontal
  search:
    terms:
      - arrows-h
      - expand
      - horizontal
      - landscape
      - resize
      - wide
  styles:
    - solid
  unicode: f337
  voted: false
arrows-alt-v:
  changes:
    - 5.0.0
    - 5.11.0
  label: Alternate Arrows Vertical
  search:
    terms:
      - arrows-v
      - expand
      - portrait
      - resize
      - tall
      - vertical
  styles:
    - solid
  unicode: f338
  voted: false
artstation:
  changes:
    - 5.6.0
    - 5.8.0
  label: Artstation
  search:
    terms: []
  styles:
    - brands
  unicode: f77a
  voted: true
assistive-listening-systems:
  changes:
    - '4.6'
    - 5.0.0
  label: Assistive Listening Systems
  search:
    terms:
      - amplify
      - audio
      - deaf
      - ear
      - headset
      - hearing
      - sound
  styles:
    - solid
  unicode: f2a2
  voted: false
asterisk:
  changes:
    - '1'
    - 5.0.0
  label: asterisk
  search:
    terms:
      - annotation
      - details
      - reference
      - star
  styles:
    - solid
  unicode: f069
  voted: false
asymmetrik:
  changes:
    - 5.0.0
  label: 'Asymmetrik, Ltd.'
  search:
    terms: []
  styles:
    - brands
  unicode: f372
  voted: false
at:
  changes:
    - '4.2'
    - 5.0.0
  label: At
  search:
    terms:
      - address
      - author
      - e-mail
      - email
      - handle
  styles:
    - solid
  unicode: f1fa
  voted: false
atlas:
  changes:
    - 5.1.0
  label: Atlas
  search:
    terms:
      - book
      - directions
      - geography
      - globe
      - map
      - travel
      - wayfinding
  styles:
    - solid
  unicode: f558
  voted: false
atlassian:
  changes:
    - 5.6.0
  label: Atlassian
  search:
    terms: []
  styles:
    - brands
  unicode: f77b
  voted: true
atom:
  changes:
    - 5.2.0
    - 5.12.0
  label: Atom
  search:
    terms:
      - atheism
      - chemistry
      - electron
      - ion
      - isotope
      - neutron
      - nuclear
      - proton
      - science
  styles:
    - solid
  unicode: f5d2
  voted: false
audible:
  changes:
    - 5.0.0
  label: Audible
  search:
    terms: []
  styles:
    - brands
  unicode: f373
  voted: false
audio-description:
  changes:
    - '4.6'
    - 5.0.0
    - 5.10.2
  label: Audio Description
  search:
    terms:
      - blind
      - narration
      - video
      - visual
  styles:
    - solid
  unicode: f29e
  voted: false
autoprefixer:
  changes:
    - 5.0.0
  label: Autoprefixer
  search:
    terms: []
  styles:
    - brands
  unicode: f41c
  voted: false
avianex:
  changes:
    - 5.0.0
  label: avianex
  search:
    terms: []
  styles:
    - brands
  unicode: f374
  voted: false
aviato:
  changes:
    - 5.0.0
  label: Aviato
  search:
    terms: []
  styles:
    - brands
  unicode: f421
  voted: false
award:
  changes:
    - 5.1.0
    - 5.2.0
    - 5.10.2
  label: Award
  search:
    terms:
      - honor
      - praise
      - prize
      - recognition
      - ribbon
      - trophy
  styles:
    - solid
  unicode: f559
  voted: true
aws:
  changes:
    - 5.0.0
    - 5.1.0
  label: Amazon Web Services (AWS)
  search:
    terms: []
  styles:
    - brands
  unicode: f375
  voted: false
baby:
  changes:
    - 5.6.0
    - 5.10.1
  label: Baby
  search:
    terms:
      - child
      - diaper
      - doll
      - human
      - infant
      - kid
      - offspring
      - person
      - sprout
  styles:
    - solid
  unicode: f77c
  voted: true
baby-carriage:
  changes:
    - 5.6.0
  label: Baby Carriage
  search:
    terms:
      - buggy
      - carrier
      - infant
      - push
      - stroller
      - transportation
      - walk
      - wheels
  styles:
    - solid
  unicode: f77d
  voted: true
backspace:
  changes:
    - 5.1.0
  label: Backspace
  search:
    terms:
      - command
      - delete
      - erase
      - keyboard
      - undo
  styles:
    - solid
  unicode: f55a
  voted: true
backward:
  changes:
    - '1'
    - 5.0.0
  label: backward
  search:
    terms:
      - previous
      - rewind
  styles:
    - solid
  unicode: f04a
  voted: false
bacon:
  changes:
    - 5.7.0
  label: Bacon
  search:
    terms:
      - blt
      - breakfast
      - ham
      - lard
      - meat
      - pancetta
      - pork
      - rasher
  styles:
    - solid
  unicode: f7e5
  voted: false
bahai:
  changes:
    - 5.3.0
    - 5.12.0
  label: Bahá'í
  search:
    terms:
      - bahai
      - bahá'í
      - star
  styles:
    - solid
  unicode: f666
  voted: false
balance-scale:
  changes:
    - '4.4'
    - 5.0.0
    - 5.0.13
  label: Balance Scale
  search:
    terms:
      - balanced
      - justice
      - legal
      - measure
      - weight
  styles:
    - solid
  unicode: f24e
  voted: false
balance-scale-left:
  changes:
    - 5.0.13
    - 5.9.0
    - 5.12.0
  label: Balance Scale (Left-Weighted)
  search:
    terms:
      - justice
      - legal
      - measure
      - unbalanced
      - weight
  styles:
    - solid
  unicode: f515
  voted: true
balance-scale-right:
  changes:
    - 5.0.13
    - 5.9.0
    - 5.12.0
  label: Balance Scale (Right-Weighted)
  search:
    terms:
      - justice
      - legal
      - measure
      - unbalanced
      - weight
  styles:
    - solid
  unicode: f516
  voted: true
ban:
  changes:
    - '1'
    - 5.0.0
  label: ban
  search:
    terms:
      - abort
      - ban
      - block
      - cancel
      - delete
      - hide
      - prohibit
      - remove
      - stop
      - trash
  styles:
    - solid
  unicode: f05e
  voted: false
band-aid:
  changes:
    - 5.0.7
    - 5.10.2
  label: Band-Aid
  search:
    terms:
      - bandage
      - boo boo
      - first aid
      - ouch
  styles:
    - solid
  unicode: f462
  voted: false
bandcamp:
  changes:
    - '4.7'
    - 5.0.0
  label: Bandcamp
  search:
    terms: []
  styles:
    - brands
  unicode: f2d5
  voted: false
barcode:
  changes:
    - '1'
    - 5.0.0
  label: barcode
  search:
    terms:
      - info
      - laser
      - price
      - scan
      - upc
  styles:
    - solid
  unicode: f02a
  voted: false
bars:
  changes:
    - '2'
    - 5.0.0
  label: Bars
  search:
    terms:
      - checklist
      - drag
      - hamburger
      - list
      - menu
      - nav
      - navigation
      - ol
      - reorder
      - settings
      - todo
      - ul
  styles:
    - solid
  unicode: f0c9
  voted: false
baseball-ball:
  changes:
    - 5.0.5
    - 5.11.0
    - 5.11.1
  label: Baseball Ball
  search:
    terms:
      - foul
      - hardball
      - league
      - leather
      - mlb
      - softball
      - sport
  styles:
    - solid
  unicode: f433
  voted: false
basketball-ball:
  changes:
    - 5.0.5
    - 5.11.0
    - 5.11.1
  label: Basketball Ball
  search:
    terms:
      - dribble
      - dunk
      - hoop
      - nba
  styles:
    - solid
  unicode: f434
  voted: false
bath:
  changes:
    - '4.7'
    - 5.0.0
    - 5.12.0
  label: Bath
  search:
    terms:
      - clean
      - shower
      - tub
      - wash
  styles:
    - solid
  unicode: f2cd
  voted: false
battery-empty:
  changes:
    - '4.4'
    - 5.0.0
  label: Battery Empty
  search:
    terms:
      - charge
      - dead
      - power
      - status
  styles:
    - solid
  unicode: f244
  voted: false
battery-full:
  changes:
    - '4.4'
    - 5.0.0
  label: Battery Full
  search:
    terms:
      - charge
      - power
      - status
  styles:
    - solid
  unicode: f240
  voted: false
battery-half:
  changes:
    - '4.4'
    - 5.0.0
  label: Battery 1/2 Full
  search:
    terms:
      - charge
      - power
      - status
  styles:
    - solid
  unicode: f242
  voted: false
battery-quarter:
  changes:
    - '4.4'
    - 5.0.0
  label: Battery 1/4 Full
  search:
    terms:
      - charge
      - low
      - power
      - status
  styles:
    - solid
  unicode: f243
  voted: false
battery-three-quarters:
  changes:
    - '4.4'
    - 5.0.0
  label: Battery 3/4 Full
  search:
    terms:
      - charge
      - power
      - status
  styles:
    - solid
  unicode: f241
  voted: false
battle-net:
  changes:
    - 5.8.0
  label: Battle.net
  search:
    terms: []
  styles:
    - brands
  unicode: f835
bed:
  changes:
    - '4.3'
    - 5.0.0
    - 5.1.0
  label: Bed
  search:
    terms:
      - lodging
      - mattress
      - rest
      - sleep
      - travel
  styles:
    - solid
  unicode: f236
  voted: false
beer:
  changes:
    - '3'
    - 5.0.0
  label: beer
  search:
    terms:
      - alcohol
      - ale
      - bar
      - beverage
      - brewery
      - drink
      - lager
      - liquor
      - mug
      - stein
  styles:
    - solid
  unicode: f0fc
  voted: false
behance:
  changes:
    - '4.1'
    - 5.0.0
  label: Behance
  search:
    terms: []
  styles:
    - brands
  unicode: f1b4
  voted: false
behance-square:
  changes:
    - '4.1'
    - 5.0.0
    - 5.0.3
  label: Behance Square
  search:
    terms: []
  styles:
    - brands
  unicode: f1b5
  voted: false
bell:
  changes:
    - '2'
    - 5.0.0
    - 5.2.0
    - 5.11.0
  label: bell
  search:
    terms:
      - alarm
      - alert
      - chime
      - notification
      - reminder
  styles:
    - solid
    - regular
  unicode: f0f3
  voted: false
bell-slash:
  changes:
    - '4.2'
    - 5.0.0
    - 5.2.0
  label: Bell Slash
  search:
    terms:
      - alert
      - cancel
      - disabled
      - notification
      - 'off'
      - reminder
  styles:
    - solid
    - regular
  unicode: f1f6
  voted: false
bezier-curve:
  changes:
    - 5.1.0
  label: Bezier Curve
  search:
    terms:
      - curves
      - illustrator
      - lines
      - path
      - vector
  styles:
    - solid
  unicode: f55b
  voted: false
bible:
  changes:
    - 5.3.0
  label: Bible
  search:
    terms:
      - book
      - catholicism
      - christianity
      - god
      - holy
  styles:
    - solid
  unicode: f647
  voted: false
bicycle:
  changes:
    - '4.2'
    - 5.0.0
  label: Bicycle
  search:
    terms:
      - bike
      - gears
      - pedal
      - transportation
      - vehicle
  styles:
    - solid
  unicode: f206
  voted: false
biking:
  changes:
    - 5.9.0
  label: Biking
  search:
    terms:
      - bicycle
      - bike
      - cycle
      - cycling
      - ride
      - wheel
  styles:
    - solid
  unicode: f84a
  voted: false
bimobject:
  changes:
    - 5.0.0
  label: BIMobject
  search:
    terms: []
  styles:
    - brands
  unicode: f378
  voted: false
binoculars:
  changes:
    - '4.2'
    - 5.0.0
    - 5.2.0
  label: Binoculars
  search:
    terms:
      - glasses
      - magnify
      - scenic
      - spyglass
      - view
  styles:
    - solid
  unicode: f1e5
  voted: false
biohazard:
  changes:
    - 5.6.0
    - 5.7.0
  label: Biohazard
  search:
    terms:
      - danger
      - dangerous
      - hazmat
      - medical
      - radioactive
      - toxic
      - waste
      - zombie
  styles:
    - solid
  unicode: f780
  voted: true
birthday-cake:
  changes:
    - '4.2'
    - 5.0.0
  label: Birthday Cake
  search:
    terms:
      - anniversary
      - bakery
      - candles
      - celebration
      - dessert
      - frosting
      - holiday
      - party
      - pastry
  styles:
    - solid
  unicode: f1fd
  voted: false
bitbucket:
  changes:
    - '3.2'
    - 5.0.0
    - 5.6.0
    - 5.8.0
  label: Bitbucket
  search:
    terms:
      - atlassian
      - bitbucket-square
      - git
  styles:
    - brands
  unicode: f171
  voted: false
bitcoin:
  changes:
    - 5.0.0
  label: Bitcoin
  search:
    terms: []
  styles:
    - brands
  unicode: f379
  voted: false
bity:
  changes:
    - 5.0.0
  label: Bity
  search:
    terms: []
  styles:
    - brands
  unicode: f37a
  voted: false
black-tie:
  changes:
    - '4.4'
    - 5.0.0
  label: Font Awesome Black Tie
  search:
    terms: []
  styles:
    - brands
  unicode: f27e
  voted: false
blackberry:
  changes:
    - 5.0.0
  label: BlackBerry
  search:
    terms: []
  styles:
    - brands
  unicode: f37b
  voted: false
blender:
  changes:
    - 5.0.13
  label: Blender
  search:
    terms:
      - cocktail
      - milkshake
      - mixer
      - puree
      - smoothie
  styles:
    - solid
  unicode: f517
  voted: false
blender-phone:
  changes:
    - 5.4.0
  label: Blender Phone
  search:
    terms:
      - appliance
      - cocktail
      - communication
      - fantasy
      - milkshake
      - mixer
      - puree
      - silly
      - smoothie
  styles:
    - solid
  unicode: f6b6
  voted: false
blind:
  changes:
    - '4.6'
    - 5.0.0
    - 5.11.0
  label: Blind
  search:
    terms:
      - cane
      - disability
      - person
      - sight
  styles:
    - solid
  unicode: f29d
  voted: false
blog:
  changes:
    - 5.6.0
  label: Blog
  search:
    terms:
      - journal
      - log
      - online
      - personal
      - post
      - web 2.0
      - wordpress
      - writing
  styles:
    - solid
  unicode: f781
  voted: true
blogger:
  changes:
    - 5.0.0
  label: Blogger
  search:
    terms: []
  styles:
    - brands
  unicode: f37c
  voted: false
blogger-b:
  changes:
    - 5.0.0
  label: Blogger B
  search:
    terms: []
  styles:
    - brands
  unicode: f37d
  voted: false
bluetooth:
  changes:
    - '4.5'
    - 5.0.0
  label: Bluetooth
  search:
    terms: []
  styles:
    - brands
  unicode: f293
  voted: false
bluetooth-b:
  changes:
    - '4.5'
    - 5.0.0
  label: Bluetooth
  search:
    terms: []
  styles:
    - brands
  unicode: f294
  voted: false
bold:
  changes:
    - '1'
    - 5.0.0
    - 5.9.0
    - 5.10.2
  label: bold
  search:
    terms:
      - emphasis
      - format
      - text
  styles:
    - solid
  unicode: f032
  voted: false
bolt:
  changes:
    - '2'
    - 5.0.0
    - 5.5.0
  label: Lightning Bolt
  search:
    terms:
      - electricity
      - lightning
      - weather
      - zap
  styles:
    - solid
  unicode: f0e7
  voted: false
bomb:
  changes:
    - '4.1'
    - 5.0.0
  label: Bomb
  search:
    terms:
      - error
      - explode
      - fuse
      - grenade
      - warning
  styles:
    - solid
  unicode: f1e2
  voted: false
bone:
  changes:
    - 5.2.0
  label: Bone
  search:
    terms:
      - calcium
      - dog
      - skeletal
      - skeleton
      - tibia
  styles:
    - solid
  unicode: f5d7
  voted: false
bong:
  changes:
    - 5.1.0
  label: Bong
  search:
    terms:
      - aparatus
      - cannabis
      - marijuana
      - pipe
      - smoke
      - smoking
  styles:
    - solid
  unicode: f55c
  voted: false
book:
  changes:
    - '1'
    - 5.0.0
  label: book
  search:
    terms:
      - diary
      - documentation
      - journal
      - library
      - read
  styles:
    - solid
  unicode: f02d
  voted: false
book-dead:
  changes:
    - 5.4.0
  label: Book of the Dead
  search:
    terms:
      - Dungeons & Dragons
      - crossbones
      - d&d
      - dark arts
      - death
      - dnd
      - documentation
      - evil
      - fantasy
      - halloween
      - holiday
      - necronomicon
      - read
      - skull
      - spell
  styles:
    - solid
  unicode: f6b7
  voted: false
book-medical:
  changes:
    - 5.7.0
  label: Medical Book
  search:
    terms:
      - diary
      - documentation
      - health
      - history
      - journal
      - library
      - read
      - record
  styles:
    - solid
  unicode: f7e6
  voted: false
book-open:
  changes:
    - 5.0.13
    - 5.1.0
    - 5.2.0
  label: Book Open
  search:
    terms:
      - flyer
      - library
      - notebook
      - open book
      - pamphlet
      - reading
  styles:
    - solid
  unicode: f518
  voted: true
book-reader:
  changes:
    - 5.2.0
  label: Book Reader
  search:
    terms:
      - flyer
      - library
      - notebook
      - open book
      - pamphlet
      - reading
  styles:
    - solid
  unicode: f5da
  voted: false
bookmark:
  changes:
    - '1'
    - 5.0.0
    - 5.10.2
  label: bookmark
  search:
    terms:
      - favorite
      - marker
      - read
      - remember
      - save
  styles:
    - solid
    - regular
  unicode: f02e
  voted: false
bootstrap:
  changes:
    - 5.8.0
  label: Bootstrap
  search:
    terms: []
  styles:
    - brands
  unicode: f836
border-all:
  changes:
    - 5.9.0
  label: Border All
  search:
    terms:
      - cell
      - grid
      - outline
      - stroke
      - table
  styles:
    - solid
  unicode: f84c
  voted: false
border-none:
  changes:
    - 5.9.0
  label: Border None
  search:
    terms:
      - cell
      - grid
      - outline
      - stroke
      - table
  styles:
    - solid
  unicode: f850
  voted: false
border-style:
  changes:
    - 5.9.0
  label: Border Style
  search:
    terms: []
  styles:
    - solid
  unicode: f853
  voted: false
bowling-ball:
  changes:
    - 5.0.5
    - 5.11.0
    - 5.11.1
  label: Bowling Ball
  search:
    terms:
      - alley
      - candlepin
      - gutter
      - lane
      - strike
      - tenpin
  styles:
    - solid
  unicode: f436
  voted: false
box:
  changes:
    - 5.0.7
  label: Box
  search:
    terms:
      - archive
      - container
      - package
      - storage
  styles:
    - solid
  unicode: f466
  voted: false
box-open:
  changes:
    - 5.0.9
    - 5.7.0
  label: Box Open
  search:
    terms:
      - archive
      - container
      - package
      - storage
      - unpack
  styles:
    - solid
  unicode: f49e
  voted: false
boxes:
  changes:
    - 5.0.7
  label: Boxes
  search:
    terms:
      - archives
      - inventory
      - storage
      - warehouse
  styles:
    - solid
  unicode: f468
  voted: false
braille:
  changes:
    - '4.6'
    - 5.0.0
  label: Braille
  search:
    terms:
      - alphabet
      - blind
      - dots
      - raised
      - vision
  styles:
    - solid
  unicode: f2a1
  voted: false
brain:
  changes:
    - 5.2.0
    - 5.9.0
    - 5.11.0
  label: Brain
  search:
    terms:
      - cerebellum
      - gray matter
      - intellect
      - medulla oblongata
      - mind
      - noodle
      - wit
  styles:
    - solid
  unicode: f5dc
  voted: false
bread-slice:
  changes:
    - 5.7.0
  label: Bread Slice
  search:
    terms:
      - bake
      - bakery
      - baking
      - dough
      - flour
      - gluten
      - grain
      - sandwich
      - sourdough
      - toast
      - wheat
      - yeast
  styles:
    - solid
  unicode: f7ec
  voted: false
briefcase:
  changes:
    - '2'
    - 5.0.0
    - 5.3.0
  label: Briefcase
  search:
    terms:
      - bag
      - business
      - luggage
      - office
      - work
  styles:
    - solid
  unicode: f0b1
  voted: false
briefcase-medical:
  changes:
    - 5.0.7
  label: Medical Briefcase
  search:
    terms:
      - doctor
      - emt
      - first aid
      - health
  styles:
    - solid
  unicode: f469
  voted: false
broadcast-tower:
  changes:
    - 5.0.13
  label: Broadcast Tower
  search:
    terms:
      - airwaves
      - antenna
      - radio
      - reception
      - waves
  styles:
    - solid
  unicode: f519
  voted: true
broom:
  changes:
    - 5.0.13
  label: Broom
  search:
    terms:
      - clean
      - firebolt
      - fly
      - halloween
      - nimbus 2000
      - quidditch
      - sweep
      - witch
  styles:
    - solid
  unicode: f51a
  voted: true
brush:
  changes:
    - 5.1.0
  label: Brush
  search:
    terms:
      - art
      - bristles
      - color
      - handle
      - paint
  styles:
    - solid
  unicode: f55d
  voted: false
btc:
  changes:
    - '3.2'
    - 5.0.0
  label: BTC
  search:
    terms: []
  styles:
    - brands
  unicode: f15a
  voted: false
buffer:
  changes:
    - 5.8.0
  label: Buffer
  search:
    terms: []
  styles:
    - brands
  unicode: f837
bug:
  changes:
    - '3.2'
    - 5.0.0
  label: Bug
  search:
    terms:
      - beetle
      - error
      - insect
      - report
  styles:
    - solid
  unicode: f188
  voted: false
building:
  changes:
    - '4.1'
    - 5.0.0
  label: Building
  search:
    terms:
      - apartment
      - business
      - city
      - company
      - office
      - work
  styles:
    - solid
    - regular
  unicode: f1ad
  voted: false
bullhorn:
  changes:
    - '2'
    - 5.0.0
    - 5.3.0
  label: bullhorn
  search:
    terms:
      - announcement
      - broadcast
      - louder
      - megaphone
      - share
  styles:
    - solid
  unicode: f0a1
  voted: false
bullseye:
  changes:
    - '3.1'
    - 5.0.0
    - 5.3.0
    - 5.10.1
  label: Bullseye
  search:
    terms:
      - archery
      - goal
      - objective
      - target
  styles:
    - solid
  unicode: f140
  voted: false
burn:
  changes:
    - 5.0.7
  label: Burn
  search:
    terms:
      - caliente
      - energy
      - fire
      - flame
      - gas
      - heat
      - hot
  styles:
    - solid
  unicode: f46a
  voted: false
buromobelexperte:
  changes:
    - 5.0.0
  label: Büromöbel-Experte GmbH & Co. KG.
  search:
    terms: []
  styles:
    - brands
  unicode: f37f
  voted: false
bus:
  changes:
    - '4.2'
    - 5.0.0
    - 5.1.0
  label: Bus
  search:
    terms:
      - public transportation
      - transportation
      - travel
      - vehicle
  styles:
    - solid
  unicode: f207
  voted: false
bus-alt:
  changes:
    - 5.1.0
  label: Bus Alt
  search:
    terms:
      - mta
      - public transportation
      - transportation
      - travel
      - vehicle
  styles:
    - solid
  unicode: f55e
  voted: false
business-time:
  changes:
    - 5.3.0
  label: Business Time
  search:
    terms:
      - alarm
      - briefcase
      - business socks
      - clock
      - flight of the conchords
      - reminder
      - wednesday
  styles:
    - solid
  unicode: f64a
  voted: false
buy-n-large:
  changes:
    - 5.11.0
  label: Buy n Large
  search:
    terms: []
  styles:
    - brands
  unicode: f8a6
buysellads:
  changes:
    - '4.3'
    - 5.0.0
  label: BuySellAds
  search:
    terms: []
  styles:
    - brands
  unicode: f20d
  voted: false
calculator:
  changes:
    - '4.2'
    - 5.0.0
    - 5.3.0
    - 5.11.0
  label: Calculator
  search:
    terms:
      - abacus
      - addition
      - arithmetic
      - counting
      - math
      - multiplication
      - subtraction
  styles:
    - solid
  unicode: f1ec
  voted: false
calendar:
  changes:
    - '3.1'
    - 5.0.0
    - 5.10.2
  label: Calendar
  search:
    terms:
      - calendar-o
      - date
      - event
      - schedule
      - time
      - when
  styles:
    - solid
    - regular
  unicode: f133
  voted: false
calendar-alt:
  changes:
    - '1'
    - 5.0.0
    - 5.6.0
    - 5.7.0
    - 5.10.2
  label: Alternate Calendar
  search:
    terms:
      - calendar
      - date
      - event
      - schedule
      - time
      - when
  styles:
    - solid
    - regular
  unicode: f073
  voted: false
calendar-check:
  changes:
    - '4.4'
    - 5.0.0
    - 5.10.2
  label: Calendar Check
  search:
    terms:
      - accept
      - agree
      - appointment
      - confirm
      - correct
      - date
      - done
      - event
      - ok
      - schedule
      - select
      - success
      - tick
      - time
      - todo
      - when
  styles:
    - solid
    - regular
  unicode: f274
  voted: false
calendar-day:
  changes:
    - 5.6.0
    - 5.10.2
  label: Calendar with Day Focus
  search:
    terms:
      - date
      - detail
      - event
      - focus
      - schedule
      - single day
      - time
      - today
      - when
  styles:
    - solid
  unicode: f783
  voted: true
calendar-minus:
  changes:
    - '4.4'
    - 5.0.0
    - 5.10.2
  label: Calendar Minus
  search:
    terms:
      - calendar
      - date
      - delete
      - event
      - negative
      - remove
      - schedule
      - time
      - when
  styles:
    - solid
    - regular
  unicode: f272
  voted: false
calendar-plus:
  changes:
    - '4.4'
    - 5.0.0
    - 5.10.2
  label: Calendar Plus
  search:
    terms:
      - add
      - calendar
      - create
      - date
      - event
      - new
      - positive
      - schedule
      - time
      - when
  styles:
    - solid
    - regular
  unicode: f271
  voted: false
calendar-times:
  changes:
    - '4.4'
    - 5.0.0
    - 5.10.2
  label: Calendar Times
  search:
    terms:
      - archive
      - calendar
      - date
      - delete
      - event
      - remove
      - schedule
      - time
      - when
      - x
  styles:
    - solid
    - regular
  unicode: f273
  voted: false
calendar-week:
  changes:
    - 5.6.0
    - 5.10.2
  label: Calendar with Week Focus
  search:
    terms:
      - date
      - detail
      - event
      - focus
      - schedule
      - single week
      - time
      - today
      - when
  styles:
    - solid
  unicode: f784
  voted: true
camera:
  changes:
    - '1'
    - 5.0.0
  label: camera
  search:
    terms:
      - image
      - lens
      - photo
      - picture
      - record
      - shutter
      - video
  styles:
    - solid
  unicode: f030
  voted: false
camera-retro:
  changes:
    - '1'
    - 5.0.0
    - 5.10.1
  label: Retro Camera
  search:
    terms:
      - image
      - lens
      - photo
      - picture
      - record
      - shutter
      - video
  styles:
    - solid
  unicode: f083
  voted: false
campground:
  changes:
    - 5.4.0
  label: Campground
  search:
    terms:
      - camping
      - fall
      - outdoors
      - teepee
      - tent
      - tipi
  styles:
    - solid
  unicode: f6bb
  voted: false
canadian-maple-leaf:
  changes:
    - 5.6.0
    - 5.8.0
  label: Canadian Maple Leaf
  search:
    terms:
      - canada
      - flag
      - flora
      - nature
      - plant
  styles:
    - brands
  unicode: f785
candy-cane:
  changes:
    - 5.6.0
    - 5.10.1
  label: Candy Cane
  search:
    terms:
      - candy
      - christmas
      - holiday
      - mint
      - peppermint
      - striped
      - xmas
  styles:
    - solid
  unicode: f786
cannabis:
  changes:
    - 5.1.0
  label: Cannabis
  search:
    terms:
      - bud
      - chronic
      - drugs
      - endica
      - endo
      - ganja
      - marijuana
      - mary jane
      - pot
      - reefer
      - sativa
      - spliff
      - weed
      - whacky-tabacky
  styles:
    - solid
  unicode: f55f
  voted: false
capsules:
  changes:
    - 5.0.7
  label: Capsules
  search:
    terms:
      - drugs
      - medicine
      - pills
      - prescription
  styles:
    - solid
  unicode: f46b
  voted: false
car:
  changes:
    - '4.1'
    - 5.0.0
    - 5.2.0
  label: Car
  search:
    terms:
      - auto
      - automobile
      - sedan
      - transportation
      - travel
      - vehicle
  styles:
    - solid
  unicode: f1b9
  voted: false
car-alt:
  changes:
    - 5.2.0
    - 5.11.0
    - 5.11.1
  label: Alternate Car
  search:
    terms:
      - auto
      - automobile
      - sedan
      - transportation
      - travel
      - vehicle
  styles:
    - solid
  unicode: f5de
  voted: false
car-battery:
  changes:
    - 5.2.0
  label: Car Battery
  search:
    terms:
      - auto
      - electric
      - mechanic
      - power
  styles:
    - solid
  unicode: f5df
  voted: false
car-crash:
  changes:
    - 5.2.0
  label: Car Crash
  search:
    terms:
      - accident
      - auto
      - automobile
      - insurance
      - sedan
      - transportation
      - vehicle
      - wreck
  styles:
    - solid
  unicode: f5e1
  voted: false
car-side:
  changes:
    - 5.2.0
  label: Car Side
  search:
    terms:
      - auto
      - automobile
      - sedan
      - transportation
      - travel
      - vehicle
  styles:
    - solid
  unicode: f5e4
  voted: false
caravan:
  changes:
    - 5.12.0
  label: Caravan
  search:
    terms:
      - camper
      - motor home
      - rv
      - trailer
      - travel
  styles:
    - solid
  unicode: f8ff
  voted: true
caret-down:
  changes:
    - '2'
    - 5.0.0
  label: Caret Down
  search:
    terms:
      - arrow
      - dropdown
      - expand
      - menu
      - more
      - triangle
  styles:
    - solid
  unicode: f0d7
  voted: false
caret-left:
  changes:
    - '2'
    - 5.0.0
  label: Caret Left
  search:
    terms:
      - arrow
      - back
      - previous
      - triangle
  styles:
    - solid
  unicode: f0d9
  voted: false
caret-right:
  changes:
    - '2'
    - 5.0.0
  label: Caret Right
  search:
    terms:
      - arrow
      - forward
      - next
      - triangle
  styles:
    - solid
  unicode: f0da
  voted: false
caret-square-down:
  changes:
    - '3.2'
    - 5.0.0
  label: Caret Square Down
  search:
    terms:
      - arrow
      - caret-square-o-down
      - dropdown
      - expand
      - menu
      - more
      - triangle
  styles:
    - solid
    - regular
  unicode: f150
  voted: false
caret-square-left:
  changes:
    - '4'
    - 5.0.0
  label: Caret Square Left
  search:
    terms:
      - arrow
      - back
      - caret-square-o-left
      - previous
      - triangle
  styles:
    - solid
    - regular
  unicode: f191
  voted: false
caret-square-right:
  changes:
    - '3.2'
    - 5.0.0
  label: Caret Square Right
  search:
    terms:
      - arrow
      - caret-square-o-right
      - forward
      - next
      - triangle
  styles:
    - solid
    - regular
  unicode: f152
  voted: false
caret-square-up:
  changes:
    - '3.2'
    - 5.0.0
  label: Caret Square Up
  search:
    terms:
      - arrow
      - caret-square-o-up
      - collapse
      - triangle
      - upload
  styles:
    - solid
    - regular
  unicode: f151
  voted: false
caret-up:
  changes:
    - '2'
    - 5.0.0
  label: Caret Up
  search:
    terms:
      - arrow
      - collapse
      - triangle
  styles:
    - solid
  unicode: f0d8
  voted: false
carrot:
  changes:
    - 5.6.0
    - 5.10.1
  label: Carrot
  search:
    terms:
      - bugs bunny
      - orange
      - vegan
      - vegetable
  styles:
    - solid
  unicode: f787
cart-arrow-down:
  changes:
    - '4.3'
    - 5.0.0
  label: Shopping Cart Arrow Down
  search:
    terms:
      - download
      - save
      - shopping
  styles:
    - solid
  unicode: f218
  voted: false
cart-plus:
  changes:
    - '4.3'
    - 5.0.0
  label: Add to Shopping Cart
  search:
    terms:
      - add
      - create
      - new
      - positive
      - shopping
  styles:
    - solid
  unicode: f217
  voted: false
cash-register:
  changes:
    - 5.6.0
  label: Cash Register
  search:
    terms:
      - buy
      - cha-ching
      - change
      - checkout
      - commerce
      - leaerboard
      - machine
      - pay
      - payment
      - purchase
      - store
  styles:
    - solid
  unicode: f788
  voted: true
cat:
  changes:
    - 5.4.0
    - 5.10.1
  label: Cat
  search:
    terms:
      - feline
      - halloween
      - holiday
      - kitten
      - kitty
      - meow
      - pet
  styles:
    - solid
  unicode: f6be
  voted: true
cc-amazon-pay:
  changes:
    - 5.0.2
  label: Amazon Pay Credit Card
  search:
    terms: []
  styles:
    - brands
  unicode: f42d
  voted: false
cc-amex:
  changes:
    - '4.2'
    - 5.0.0
    - 5.7.0
  label: American Express Credit Card
  search:
    terms:
      - amex
  styles:
    - brands
  unicode: f1f3
  voted: false
cc-apple-pay:
  changes:
    - 5.0.0
  label: Apple Pay Credit Card
  search:
    terms: []
  styles:
    - brands
  unicode: f416
  voted: false
cc-diners-club:
  changes:
    - '4.4'
    - 5.0.0
  label: Diner's Club Credit Card
  search:
    terms: []
  styles:
    - brands
  unicode: f24c
  voted: false
cc-discover:
  changes:
    - '4.2'
    - 5.0.0
  label: Discover Credit Card
  search:
    terms: []
  styles:
    - brands
  unicode: f1f2
  voted: false
cc-jcb:
  changes:
    - '4.4'
    - 5.0.0
  label: JCB Credit Card
  search:
    terms: []
  styles:
    - brands
  unicode: f24b
  voted: false
cc-mastercard:
  changes:
    - '4.2'
    - 5.0.0
  label: MasterCard Credit Card
  search:
    terms: []
  styles:
    - brands
  unicode: f1f1
  voted: false
cc-paypal:
  changes:
    - '4.2'
    - 5.0.0
  label: Paypal Credit Card
  search:
    terms: []
  styles:
    - brands
  unicode: f1f4
  voted: false
cc-stripe:
  changes:
    - '4.2'
    - 5.0.0
  label: Stripe Credit Card
  search:
    terms: []
  styles:
    - brands
  unicode: f1f5
  voted: false
cc-visa:
  changes:
    - '4.2'
    - 5.0.0
  label: Visa Credit Card
  search:
    terms: []
  styles:
    - brands
  unicode: f1f0
  voted: false
centercode:
  changes:
    - 5.0.0
  label: Centercode
  search:
    terms: []
  styles:
    - brands
  unicode: f380
  voted: false
centos:
  changes:
    - 5.6.0
    - 5.8.0
  label: Centos
  search:
    terms:
      - linux
      - operating system
      - os
  styles:
    - brands
  unicode: f789
  voted: true
certificate:
  changes:
    - '2'
    - 5.0.0
    - 5.10.1
    - 5.10.2
  label: certificate
  search:
    terms:
      - badge
      - star
      - verified
  styles:
    - solid
  unicode: f0a3
  voted: false
chair:
  changes:
    - 5.4.0
    - 5.11.0
  label: Chair
  search:
    terms:
      - furniture
      - seat
      - sit
  styles:
    - solid
  unicode: f6c0
  voted: true
chalkboard:
  changes:
    - 5.0.13
  label: Chalkboard
  search:
    terms:
      - blackboard
      - learning
      - school
      - teaching
      - whiteboard
      - writing
  styles:
    - solid
  unicode: f51b
  voted: false
chalkboard-teacher:
  changes:
    - 5.0.13
  label: Chalkboard Teacher
  search:
    terms:
      - blackboard
      - instructor
      - learning
      - professor
      - school
      - whiteboard
      - writing
  styles:
    - solid
  unicode: f51c
  voted: false
charging-station:
  changes:
    - 5.2.0
    - 5.10.1
  label: Charging Station
  search:
    terms:
      - electric
      - ev
      - tesla
      - vehicle
  styles:
    - solid
  unicode: f5e7
  voted: false
chart-area:
  changes:
    - '4.2'
    - 5.0.0
  label: Area Chart
  search:
    terms:
      - analytics
      - area
      - chart
      - graph
  styles:
    - solid
  unicode: f1fe
  voted: false
chart-bar:
  changes:
    - '1'
    - 5.0.0
    - 5.3.0
  label: Bar Chart
  search:
    terms:
      - analytics
      - bar
      - chart
      - graph
  styles:
    - solid
    - regular
  unicode: f080
  voted: false
chart-line:
  changes:
    - '4.2'
    - 5.0.0
    - 5.3.0
  label: Line Chart
  search:
    terms:
      - activity
      - analytics
      - chart
      - dashboard
      - gain
      - graph
      - increase
      - line
  styles:
    - solid
  unicode: f201
  voted: false
chart-pie:
  changes:
    - '4.2'
    - 5.0.0
    - 5.3.0
  label: Pie Chart
  search:
    terms:
      - analytics
      - chart
      - diagram
      - graph
      - pie
  styles:
    - solid
  unicode: f200
  voted: false
check:
  changes:
    - '1'
    - 5.0.0
  label: Check
  search:
    terms:
      - accept
      - agree
      - checkmark
      - confirm
      - correct
      - done
      - notice
      - notification
      - notify
      - ok
      - select
      - success
      - tick
      - todo
      - 'yes'
  styles:
    - solid
  unicode: f00c
  voted: false
check-circle:
  changes:
    - '1'
    - 5.0.0
  label: Check Circle
  search:
    terms:
      - accept
      - agree
      - confirm
      - correct
      - done
      - ok
      - select
      - success
      - tick
      - todo
      - 'yes'
  styles:
    - solid
    - regular
  unicode: f058
  voted: false
check-double:
  changes:
    - 5.1.0
    - 5.8.2
  label: Double Check
  search:
    terms:
      - accept
      - agree
      - checkmark
      - confirm
      - correct
      - done
      - notice
      - notification
      - notify
      - ok
      - select
      - success
      - tick
      - todo
  styles:
    - solid
  unicode: f560
  voted: true
check-square:
  changes:
    - '3.1'
    - 5.0.0
  label: Check Square
  search:
    terms:
      - accept
      - agree
      - checkmark
      - confirm
      - correct
      - done
      - ok
      - select
      - success
      - tick
      - todo
      - 'yes'
  styles:
    - solid
    - regular
  unicode: f14a
  voted: false
cheese:
  changes:
    - 5.7.0
  label: Cheese
  search:
    terms:
      - cheddar
      - curd
      - gouda
      - melt
      - parmesan
      - sandwich
      - swiss
      - wedge
  styles:
    - solid
  unicode: f7ef
  voted: false
chess:
  changes:
    - 5.0.5
    - 5.9.0
  label: Chess
  search:
    terms:
      - board
      - castle
      - checkmate
      - game
      - king
      - rook
      - strategy
      - tournament
  styles:
    - solid
  unicode: f439
  voted: false
chess-bishop:
  changes:
    - 5.0.5
    - 5.9.0
  label: Chess Bishop
  search:
    terms:
      - board
      - checkmate
      - game
      - strategy
  styles:
    - solid
  unicode: f43a
  voted: false
chess-board:
  changes:
    - 5.0.5
    - 5.7.0
    - 5.9.0
  label: Chess Board
  search:
    terms:
      - board
      - checkmate
      - game
      - strategy
  styles:
    - solid
  unicode: f43c
  voted: false
chess-king:
  changes:
    - 5.0.5
    - 5.9.0
  label: Chess King
  search:
    terms:
      - board
      - checkmate
      - game
      - strategy
  styles:
    - solid
  unicode: f43f
  voted: false
chess-knight:
  changes:
    - 5.0.5
    - 5.9.0
  label: Chess Knight
  search:
    terms:
      - board
      - checkmate
      - game
      - horse
      - strategy
  styles:
    - solid
  unicode: f441
  voted: false
chess-pawn:
  changes:
    - 5.0.5
    - 5.9.0
  label: Chess Pawn
  search:
    terms:
      - board
      - checkmate
      - game
      - strategy
  styles:
    - solid
  unicode: f443
  voted: false
chess-queen:
  changes:
    - 5.0.5
    - 5.9.0
  label: Chess Queen
  search:
    terms:
      - board
      - checkmate
      - game
      - strategy
  styles:
    - solid
  unicode: f445
  voted: false
chess-rook:
  changes:
    - 5.0.5
    - 5.9.0
  label: Chess Rook
  search:
    terms:
      - board
      - castle
      - checkmate
      - game
      - strategy
  styles:
    - solid
  unicode: f447
  voted: false
chevron-circle-down:
  changes:
    - '3.1'
    - 5.0.0
  label: Chevron Circle Down
  search:
    terms:
      - arrow
      - download
      - dropdown
      - menu
      - more
  styles:
    - solid
  unicode: f13a
  voted: false
chevron-circle-left:
  changes:
    - '3.1'
    - 5.0.0
  label: Chevron Circle Left
  search:
    terms:
      - arrow
      - back
      - previous
  styles:
    - solid
  unicode: f137
  voted: false
chevron-circle-right:
  changes:
    - '3.1'
    - 5.0.0
  label: Chevron Circle Right
  search:
    terms:
      - arrow
      - forward
      - next
  styles:
    - solid
  unicode: f138
  voted: false
chevron-circle-up:
  changes:
    - '3.1'
    - 5.0.0
  label: Chevron Circle Up
  search:
    terms:
      - arrow
      - collapse
      - upload
  styles:
    - solid
  unicode: f139
  voted: false
chevron-down:
  changes:
    - '1'
    - 5.0.0
  label: chevron-down
  search:
    terms:
      - arrow
      - download
      - expand
  styles:
    - solid
  unicode: f078
  voted: false
chevron-left:
  changes:
    - '1'
    - 5.0.0
  label: chevron-left
  search:
    terms:
      - arrow
      - back
      - bracket
      - previous
  styles:
    - solid
  unicode: f053
  voted: false
chevron-right:
  changes:
    - '1'
    - 5.0.0
  label: chevron-right
  search:
    terms:
      - arrow
      - bracket
      - forward
      - next
  styles:
    - solid
  unicode: f054
  voted: false
chevron-up:
  changes:
    - '1'
    - 5.0.0
  label: chevron-up
  search:
    terms:
      - arrow
      - collapse
      - upload
  styles:
    - solid
  unicode: f077
  voted: false
child:
  changes:
    - '4.1'
    - 5.0.0
  label: Child
  search:
    terms:
      - boy
      - girl
      - kid
      - toddler
      - young
  styles:
    - solid
  unicode: f1ae
  voted: false
chrome:
  changes:
    - '4.4'
    - 5.0.0
  label: Chrome
  search:
    terms:
      - browser
  styles:
    - brands
  unicode: f268
  voted: false
chromecast:
  changes:
    - 5.8.0
  label: Chromecast
  search:
    terms: []
  styles:
    - brands
  unicode: f838
church:
  changes:
    - 5.0.13
  label: Church
  search:
    terms:
      - building
      - cathedral
      - chapel
      - community
      - religion
  styles:
    - solid
  unicode: f51d
  voted: true
circle:
  changes:
    - '3'
    - 5.0.0
    - 5.10.1
    - 5.10.2
  label: Circle
  search:
    terms:
      - circle-thin
      - diameter
      - dot
      - ellipse
      - notification
      - round
  styles:
    - solid
    - regular
  unicode: f111
  voted: false
circle-notch:
  changes:
    - '4.1'
    - 5.0.0
    - 5.10.2
  label: Circle Notched
  search:
    terms:
      - circle-o-notch
      - diameter
      - dot
      - ellipse
      - round
      - spinner
  styles:
    - solid
  unicode: f1ce
  voted: false
city:
  changes:
    - 5.3.0
  label: City
  search:
    terms:
      - buildings
      - busy
      - skyscrapers
      - urban
      - windows
  styles:
    - solid
  unicode: f64f
  voted: false
clinic-medical:
  changes:
    - 5.7.0
  label: Medical Clinic
  search:
    terms:
      - doctor
      - general practitioner
      - hospital
      - infirmary
      - medicine
      - office
      - outpatient
  styles:
    - solid
  unicode: f7f2
  voted: false
clipboard:
  changes:
    - 5.0.0
  label: Clipboard
  search:
    terms:
      - copy
      - notes
      - paste
      - record
  styles:
    - solid
    - regular
  unicode: f328
  voted: false
clipboard-check:
  changes:
    - 5.0.7
  label: Clipboard with Check
  search:
    terms:
      - accept
      - agree
      - confirm
      - done
      - ok
      - select
      - success
      - tick
      - todo
      - 'yes'
  styles:
    - solid
  unicode: f46c
  voted: false
clipboard-list:
  changes:
    - 5.0.7
  label: Clipboard List
  search:
    terms:
      - checklist
      - completed
      - done
      - finished
      - intinerary
      - ol
      - schedule
      - tick
      - todo
      - ul
  styles:
    - solid
  unicode: f46d
  voted: false
clock:
  changes:
    - '1'
    - 5.0.0
  label: Clock
  search:
    terms:
      - date
      - late
      - schedule
      - time
      - timer
      - timestamp
      - watch
  styles:
    - solid
    - regular
  unicode: f017
  voted: false
clone:
  changes:
    - '4.4'
    - 5.0.0
    - 5.11.0
  label: Clone
  search:
    terms:
      - arrange
      - copy
      - duplicate
      - paste
  styles:
    - solid
    - regular
  unicode: f24d
  voted: false
closed-captioning:
  changes:
    - '4.2'
    - 5.0.0
    - 5.10.1
  label: Closed Captioning
  search:
    terms:
      - cc
      - deaf
      - hearing
      - subtitle
      - subtitling
      - text
      - video
  styles:
    - solid
    - regular
  unicode: f20a
  voted: false
cloud:
  changes:
    - '2'
    - 5.0.0
    - 5.0.11
  label: Cloud
  search:
    terms:
      - atmosphere
      - fog
      - overcast
      - save
      - upload
      - weather
  styles:
    - solid
  unicode: f0c2
  voted: false
cloud-download-alt:
  changes:
    - 5.0.0
    - 5.0.11
  label: Alternate Cloud Download
  search:
    terms:
      - download
      - export
      - save
  styles:
    - solid
  unicode: f381
  voted: false
cloud-meatball:
  changes:
    - 5.5.0
  label: Cloud with (a chance of) Meatball
  search:
    terms:
      - FLDSMDFR
      - food
      - spaghetti
      - storm
  styles:
    - solid
  unicode: f73b
  voted: false
cloud-moon:
  changes:
    - 5.4.0
    - 5.5.0
  label: Cloud with Moon
  search:
    terms:
      - crescent
      - evening
      - lunar
      - night
      - partly cloudy
      - sky
  styles:
    - solid
  unicode: f6c3
  voted: false
cloud-moon-rain:
  changes:
    - 5.5.0
  label: Cloud with Moon and Rain
  search:
    terms:
      - crescent
      - evening
      - lunar
      - night
      - partly cloudy
      - precipitation
      - rain
      - sky
      - storm
  styles:
    - solid
  unicode: f73c
  voted: false
cloud-rain:
  changes:
    - 5.5.0
  label: Cloud with Rain
  search:
    terms:
      - precipitation
      - rain
      - sky
      - storm
  styles:
    - solid
  unicode: f73d
  voted: false
cloud-showers-heavy:
  changes:
    - 5.5.0
  label: Cloud with Heavy Showers
  search:
    terms:
      - precipitation
      - rain
      - sky
      - storm
  styles:
    - solid
  unicode: f740
  voted: false
cloud-sun:
  changes:
    - 5.4.0
    - 5.5.0
  label: Cloud with Sun
  search:
    terms:
      - clear
      - day
      - daytime
      - fall
      - outdoors
      - overcast
      - partly cloudy
  styles:
    - solid
  unicode: f6c4
  voted: false
cloud-sun-rain:
  changes:
    - 5.5.0
  label: Cloud with Sun and Rain
  search:
    terms:
      - day
      - overcast
      - precipitation
      - storm
      - summer
      - sunshower
  styles:
    - solid
  unicode: f743
  voted: false
cloud-upload-alt:
  changes:
    - 5.0.0
    - 5.0.11
  label: Alternate Cloud Upload
  search:
    terms:
      - cloud-upload
      - import
      - save
      - upload
  styles:
    - solid
  unicode: f382
  voted: false
cloudscale:
  changes:
    - 5.0.0
  label: cloudscale.ch
  search:
    terms: []
  styles:
    - brands
  unicode: f383
  voted: false
cloudsmith:
  changes:
    - 5.0.0
  label: Cloudsmith
  search:
    terms: []
  styles:
    - brands
  unicode: f384
  voted: false
cloudversify:
  changes:
    - 5.0.0
  label: cloudversify
  search:
    terms: []
  styles:
    - brands
  unicode: f385
  voted: false
cocktail:
  changes:
    - 5.1.0
    - 5.10.1
  label: Cocktail
  search:
    terms:
      - alcohol
      - beverage
      - drink
      - gin
      - glass
      - margarita
      - martini
      - vodka
  styles:
    - solid
  unicode: f561
  voted: false
code:
  changes:
    - '3.1'
    - 5.0.0
  label: Code
  search:
    terms:
      - brackets
      - code
      - development
      - html
  styles:
    - solid
  unicode: f121
  voted: false
code-branch:
  changes:
    - 5.0.0
  label: Code Branch
  search:
    terms:
      - branch
      - code-fork
      - fork
      - git
      - github
      - rebase
      - svn
      - vcs
      - version
  styles:
    - solid
  unicode: f126
  voted: false
codepen:
  changes:
    - '4.1'
    - 5.0.0
  label: Codepen
  search:
    terms: []
  styles:
    - brands
  unicode: f1cb
  voted: false
codiepie:
  changes:
    - '4.5'
    - 5.0.0
  label: Codie Pie
  search:
    terms: []
  styles:
    - brands
  unicode: f284
  voted: false
coffee:
  changes:
    - '3'
    - 5.0.0
  label: Coffee
  search:
    terms:
      - beverage
      - breakfast
      - cafe
      - drink
      - fall
      - morning
      - mug
      - seasonal
      - tea
  styles:
    - solid
  unicode: f0f4
  voted: false
cog:
  changes:
    - '1'
    - 5.0.0
  label: cog
  search:
    terms:
      - gear
      - mechanical
      - settings
      - sprocket
      - wheel
  styles:
    - solid
  unicode: f013
  voted: false
cogs:
  changes:
    - '1'
    - 5.0.0
  label: cogs
  search:
    terms:
      - gears
      - mechanical
      - settings
      - sprocket
      - wheel
  styles:
    - solid
  unicode: f085
  voted: false
coins:
  changes:
    - 5.0.13
  label: Coins
  search:
    terms:
      - currency
      - dime
      - financial
      - gold
      - money
      - penny
  styles:
    - solid
  unicode: f51e
  voted: true
columns:
  changes:
    - '2'
    - 5.0.0
  label: Columns
  search:
    terms:
      - browser
      - dashboard
      - organize
      - panes
      - split
  styles:
    - solid
  unicode: f0db
  voted: false
comment:
  changes:
    - '1'
    - 5.0.0
    - 5.0.9
    - 5.10.1
  label: comment
  search:
    terms:
      - bubble
      - chat
      - commenting
      - conversation
      - feedback
      - message
      - note
      - notification
      - sms
      - speech
      - texting
  styles:
    - solid
    - regular
  unicode: f075
  voted: false
comment-alt:
  changes:
    - '4.4'
    - 5.0.0
    - 5.10.1
  label: Alternate Comment
  search:
    terms:
      - bubble
      - chat
      - commenting
      - conversation
      - feedback
      - message
      - note
      - notification
      - sms
      - speech
      - texting
  styles:
    - solid
    - regular
  unicode: f27a
  voted: false
comment-dollar:
  changes:
    - 5.3.0
  label: Comment Dollar
  search:
    terms:
      - bubble
      - chat
      - commenting
      - conversation
      - feedback
      - message
      - money
      - note
      - notification
      - pay
      - sms
      - speech
      - spend
      - texting
      - transfer
  styles:
    - solid
  unicode: f651
  voted: false
comment-dots:
  changes:
    - 5.0.9
  label: Comment Dots
  search:
    terms:
      - bubble
      - chat
      - commenting
      - conversation
      - feedback
      - message
      - more
      - note
      - notification
      - reply
      - sms
      - speech
      - texting
  styles:
    - solid
    - regular
  unicode: f4ad
  voted: false
comment-medical:
  changes:
    - 5.7.0
  label: Alternate Medical Chat
  search:
    terms:
      - advice
      - bubble
      - chat
      - commenting
      - conversation
      - diagnose
      - feedback
      - message
      - note
      - notification
      - prescription
      - sms
      - speech
      - texting
  styles:
    - solid
  unicode: f7f5
  voted: false
comment-slash:
  changes:
    - 5.0.9
  label: Comment Slash
  search:
    terms:
      - bubble
      - cancel
      - chat
      - commenting
      - conversation
      - feedback
      - message
      - mute
      - note
      - notification
      - quiet
      - sms
      - speech
      - texting
  styles:
    - solid
  unicode: f4b3
  voted: false
comments:
  changes:
    - '1'
    - 5.0.0
    - 5.0.9
  label: comments
  search:
    terms:
      - bubble
      - chat
      - commenting
      - conversation
      - feedback
      - message
      - note
      - notification
      - sms
      - speech
      - texting
  styles:
    - solid
    - regular
  unicode: f086
  voted: false
comments-dollar:
  changes:
    - 5.3.0
  label: Comments Dollar
  search:
    terms:
      - bubble
      - chat
      - commenting
      - conversation
      - feedback
      - message
      - money
      - note
      - notification
      - pay
      - sms
      - speech
      - spend
      - texting
      - transfer
  styles:
    - solid
  unicode: f653
  voted: false
compact-disc:
  changes:
    - 5.0.13
    - 5.10.1
    - 5.11.0
    - 5.11.1
  label: Compact Disc
  search:
    terms:
      - album
      - bluray
      - cd
      - disc
      - dvd
      - media
      - movie
      - music
      - record
      - video
      - vinyl
  styles:
    - solid
  unicode: f51f
  voted: true
compass:
  changes:
    - '3.2'
    - 5.0.0
    - 5.2.0
    - 5.11.0
    - 5.11.1
  label: Compass
  search:
    terms:
      - directions
      - directory
      - location
      - menu
      - navigation
      - safari
      - travel
  styles:
    - solid
    - regular
  unicode: f14e
  voted: false
compress:
  changes:
    - 5.0.0
  label: Compress
  search:
    terms:
      - collapse
      - fullscreen
      - minimize
      - move
      - resize
      - shrink
      - smaller
  styles:
    - solid
  unicode: f066
  voted: false
compress-alt:
  changes:
    - '1'
    - 5.0.0
    - 5.12.0
  label: Alternate Compress
  search:
    terms:
      - collapse
      - fullscreen
      - minimize
      - move
      - resize
      - shrink
      - smaller
  styles:
    - solid
  unicode: f422
  voted: false
compress-arrows-alt:
  changes:
    - 5.6.0
  label: Alternate Compress Arrows
  search:
    terms:
      - collapse
      - fullscreen
      - minimize
      - move
      - resize
      - shrink
      - smaller
  styles:
    - solid
  unicode: f78c
  voted: true
concierge-bell:
  changes:
    - 5.1.0
  label: Concierge Bell
  search:
    terms:
      - attention
      - hotel
      - receptionist
      - service
      - support
  styles:
    - solid
  unicode: f562
  voted: false
confluence:
  changes:
    - 5.6.0
  label: Confluence
  search:
    terms:
      - atlassian
  styles:
    - brands
  unicode: f78d
  voted: true
connectdevelop:
  changes:
    - '4.3'
    - 5.0.0
  label: Connect Develop
  search:
    terms: []
  styles:
    - brands
  unicode: f20e
  voted: false
contao:
  changes:
    - '4.4'
    - 5.0.0
  label: Contao
  search:
    terms: []
  styles:
    - brands
  unicode: f26d
  voted: false
cookie:
  changes:
    - 5.1.0
  label: Cookie
  search:
    terms:
      - baked good
      - chips
      - chocolate
      - eat
      - snack
      - sweet
      - treat
  styles:
    - solid
  unicode: f563
  voted: true
cookie-bite:
  changes:
    - 5.1.0
  label: Cookie Bite
  search:
    terms:
      - baked good
      - bitten
      - chips
      - chocolate
      - eat
      - snack
      - sweet
      - treat
  styles:
    - solid
  unicode: f564
  voted: true
copy:
  changes:
    - '2'
    - 5.0.0
    - 5.10.2
  label: Copy
  search:
    terms:
      - clone
      - duplicate
      - file
      - files-o
      - paper
      - paste
  styles:
    - solid
    - regular
  unicode: f0c5
  voted: false
copyright:
  changes:
    - '4.2'
    - 5.0.0
    - 5.10.1
    - 5.10.2
  label: Copyright
  search:
    terms:
      - brand
      - mark
      - register
      - trademark
  styles:
    - solid
    - regular
  unicode: f1f9
  voted: false
cotton-bureau:
  changes:
    - 5.10.0
  label: Cotton Bureau
  search:
    terms:
      - clothing
      - t-shirts
      - tshirts
  styles:
    - brands
  unicode: f89e
couch:
  changes:
    - 5.0.9
  label: Couch
  search:
    terms:
      - chair
      - cushion
      - furniture
      - relax
      - sofa
  styles:
    - solid
  unicode: f4b8
  voted: false
cpanel:
  changes:
    - 5.0.0
  label: cPanel
  search:
    terms: []
  styles:
    - brands
  unicode: f388
  voted: false
creative-commons:
  changes:
    - '4.4'
    - 5.0.0
    - 5.0.11
    - 5.1.0
  label: Creative Commons
  search:
    terms: []
  styles:
    - brands
  unicode: f25e
  voted: false
creative-commons-by:
  changes:
    - 5.0.11
  label: Creative Commons Attribution
  search:
    terms: []
  styles:
    - brands
  unicode: f4e7
  voted: false
creative-commons-nc:
  changes:
    - 5.0.11
  label: Creative Commons Noncommercial
  search:
    terms: []
  styles:
    - brands
  unicode: f4e8
  voted: false
creative-commons-nc-eu:
  changes:
    - 5.0.11
  label: Creative Commons Noncommercial (Euro Sign)
  search:
    terms: []
  styles:
    - brands
  unicode: f4e9
  voted: false
creative-commons-nc-jp:
  changes:
    - 5.0.11
  label: Creative Commons Noncommercial (Yen Sign)
  search:
    terms: []
  styles:
    - brands
  unicode: f4ea
  voted: false
creative-commons-nd:
  changes:
    - 5.0.11
  label: Creative Commons No Derivative Works
  search:
    terms: []
  styles:
    - brands
  unicode: f4eb
  voted: false
creative-commons-pd:
  changes:
    - 5.0.11
  label: Creative Commons Public Domain
  search:
    terms: []
  styles:
    - brands
  unicode: f4ec
  voted: false
creative-commons-pd-alt:
  changes:
    - 5.0.11
  label: Alternate Creative Commons Public Domain
  search:
    terms: []
  styles:
    - brands
  unicode: f4ed
  voted: false
creative-commons-remix:
  changes:
    - 5.0.11
  label: Creative Commons Remix
  search:
    terms: []
  styles:
    - brands
  unicode: f4ee
  voted: false
creative-commons-sa:
  changes:
    - 5.0.11
  label: Creative Commons Share Alike
  search:
    terms: []
  styles:
    - brands
  unicode: f4ef
  voted: false
creative-commons-sampling:
  changes:
    - 5.0.11
  label: Creative Commons Sampling
  search:
    terms: []
  styles:
    - brands
  unicode: f4f0
  voted: false
creative-commons-sampling-plus:
  changes:
    - 5.0.11
  label: Creative Commons Sampling +
  search:
    terms: []
  styles:
    - brands
  unicode: f4f1
  voted: false
creative-commons-share:
  changes:
    - 5.0.11
  label: Creative Commons Share
  search:
    terms: []
  styles:
    - brands
  unicode: f4f2
  voted: false
creative-commons-zero:
  changes:
    - 5.0.11
    - 5.4.0
  label: Creative Commons CC0
  search:
    terms: []
  styles:
    - brands
  unicode: f4f3
  voted: false
credit-card:
  changes:
    - '2'
    - 5.0.0
  label: Credit Card
  search:
    terms:
      - buy
      - checkout
      - credit-card-alt
      - debit
      - money
      - payment
      - purchase
  styles:
    - solid
    - regular
  unicode: f09d
  voted: false
critical-role:
  changes:
    - 5.4.0
    - 5.8.0
  label: Critical Role
  search:
    terms:
      - Dungeons & Dragons
      - d&d
      - dnd
      - fantasy
      - game
      - gaming
      - tabletop
  styles:
    - brands
  unicode: f6c9
  voted: false
crop:
  changes:
    - '3.1'
    - 5.0.0
    - 5.1.0
  label: crop
  search:
    terms:
      - design
      - frame
      - mask
      - resize
      - shrink
  styles:
    - solid
  unicode: f125
  voted: false
crop-alt:
  changes:
    - 5.1.0
  label: Alternate Crop
  search:
    terms:
      - design
      - frame
      - mask
      - resize
      - shrink
  styles:
    - solid
  unicode: f565
  voted: false
cross:
  changes:
    - 5.3.0
    - 5.10.1
  label: Cross
  search:
    terms:
      - catholicism
      - christianity
      - church
      - jesus
  styles:
    - solid
  unicode: f654
  voted: false
crosshairs:
  changes:
    - '1'
    - 5.0.0
  label: Crosshairs
  search:
    terms:
      - aim
      - bullseye
      - gpd
      - picker
      - position
  styles:
    - solid
  unicode: f05b
  voted: false
crow:
  changes:
    - 5.0.13
  label: Crow
  search:
    terms:
      - bird
      - bullfrog
      - fauna
      - halloween
      - holiday
      - toad
  styles:
    - solid
  unicode: f520
  voted: false
crown:
  changes:
    - 5.0.13
  label: Crown
  search:
    terms:
      - award
      - favorite
      - king
      - queen
      - royal
      - tiara
  styles:
    - solid
  unicode: f521
  voted: true
crutch:
  changes:
    - 5.7.0
  label: Crutch
  search:
    terms:
      - cane
      - injury
      - mobility
      - wheelchair
  styles:
    - solid
  unicode: f7f7
  voted: false
css3:
  changes:
    - '3.1'
    - 5.0.0
  label: CSS 3 Logo
  search:
    terms:
      - code
  styles:
    - brands
  unicode: f13c
  voted: false
css3-alt:
  changes:
    - 5.0.0
  label: Alternate CSS3 Logo
  search:
    terms: []
  styles:
    - brands
  unicode: f38b
  voted: false
cube:
  changes:
    - '4.1'
    - 5.0.0
  label: Cube
  search:
    terms:
      - 3d
      - block
      - dice
      - package
      - square
      - tesseract
  styles:
    - solid
  unicode: f1b2
  voted: false
cubes:
  changes:
    - '4.1'
    - 5.0.0
  label: Cubes
  search:
    terms:
      - 3d
      - block
      - dice
      - package
      - pyramid
      - square
      - stack
      - tesseract
  styles:
    - solid
  unicode: f1b3
  voted: false
cut:
  changes:
    - '2'
    - 5.0.0
    - 5.1.0
  label: Cut
  search:
    terms:
      - clip
      - scissors
      - snip
  styles:
    - solid
  unicode: f0c4
  voted: false
cuttlefish:
  changes:
    - 5.0.0
  label: Cuttlefish
  search:
    terms: []
  styles:
    - brands
  unicode: f38c
  voted: false
d-and-d:
  changes:
    - 5.0.0
  label: Dungeons & Dragons
  search:
    terms: []
  styles:
    - brands
  unicode: f38d
  voted: false
d-and-d-beyond:
  changes:
    - 5.4.0
  label: D&D Beyond
  search:
    terms:
      - Dungeons & Dragons
      - d&d
      - dnd
      - fantasy
      - gaming
      - tabletop
  styles:
    - brands
  unicode: f6ca
  voted: false
dashcube:
  changes:
    - '4.3'
    - 5.0.0
    - 5.0.3
  label: DashCube
  search:
    terms: []
  styles:
    - brands
  unicode: f210
  voted: false
database:
  changes:
    - '4.1'
    - 5.0.0
  label: Database
  search:
    terms:
      - computer
      - development
      - directory
      - memory
      - storage
  styles:
    - solid
  unicode: f1c0
  voted: false
deaf:
  changes:
    - '4.6'
    - 5.0.0
  label: Deaf
  search:
    terms:
      - ear
      - hearing
      - sign language
  styles:
    - solid
  unicode: f2a4
  voted: false
delicious:
  changes:
    - '4.1'
    - 5.0.0
    - 5.7.0
  label: Delicious
  search:
    terms: []
  styles:
    - brands
  unicode: f1a5
  voted: false
democrat:
  changes:
    - 5.5.0
  label: Democrat
  search:
    terms:
      - american
      - democratic party
      - donkey
      - election
      - left
      - left-wing
      - liberal
      - politics
      - usa
  styles:
    - solid
  unicode: f747
  voted: false
deploydog:
  changes:
    - 5.0.0
  label: deploy.dog
  search:
    terms: []
  styles:
    - brands
  unicode: f38e
  voted: false
deskpro:
  changes:
    - 5.0.0
  label: Deskpro
  search:
    terms: []
  styles:
    - brands
  unicode: f38f
  voted: false
desktop:
  changes:
    - '3'
    - 5.0.0
  label: Desktop
  search:
    terms:
      - computer
      - cpu
      - demo
      - desktop
      - device
      - imac
      - machine
      - monitor
      - pc
      - screen
  styles:
    - solid
  unicode: f108
  voted: false
dev:
  changes:
    - 5.4.0
  label: DEV
  search:
    terms: []
  styles:
    - brands
  unicode: f6cc
  voted: true
deviantart:
  changes:
    - '4.1'
    - 5.0.0
  label: deviantART
  search:
    terms: []
  styles:
    - brands
  unicode: f1bd
  voted: false
dharmachakra:
  changes:
    - 5.3.0
  label: Dharmachakra
  search:
    terms:
      - buddhism
      - buddhist
      - wheel of dharma
  styles:
    - solid
  unicode: f655
  voted: false
dhl:
  changes:
    - 5.6.0
  label: DHL
  search:
    terms:
      - Dalsey
      - Hillblom and Lynn
      - german
      - package
      - shipping
  styles:
    - brands
  unicode: f790
diagnoses:
  changes:
    - 5.0.7
    - 5.7.0
  label: Diagnoses
  search:
    terms:
      - analyze
      - detect
      - diagnosis
      - examine
      - medicine
  styles:
    - solid
  unicode: f470
  voted: false
diaspora:
  changes:
    - 5.6.0
    - 5.8.0
  label: Diaspora
  search:
    terms: []
  styles:
    - brands
  unicode: f791
  voted: true
dice:
  changes:
    - 5.0.13
  label: Dice
  search:
    terms:
      - chance
      - gambling
      - game
      - roll
  styles:
    - solid
  unicode: f522
  voted: true
dice-d20:
  changes:
    - 5.4.0
  label: Dice D20
  search:
    terms:
      - Dungeons & Dragons
      - chance
      - d&d
      - dnd
      - fantasy
      - gambling
      - game
      - roll
  styles:
    - solid
  unicode: f6cf
  voted: true
dice-d6:
  changes:
    - 5.4.0
  label: Dice D6
  search:
    terms:
      - Dungeons & Dragons
      - chance
      - d&d
      - dnd
      - fantasy
      - gambling
      - game
      - roll
  styles:
    - solid
  unicode: f6d1
  voted: false
dice-five:
  changes:
    - 5.0.13
  label: Dice Five
  search:
    terms:
      - chance
      - gambling
      - game
      - roll
  styles:
    - solid
  unicode: f523
  voted: true
dice-four:
  changes:
    - 5.0.13
  label: Dice Four
  search:
    terms:
      - chance
      - gambling
      - game
      - roll
  styles:
    - solid
  unicode: f524
  voted: true
dice-one:
  changes:
    - 5.0.13
  label: Dice One
  search:
    terms:
      - chance
      - gambling
      - game
      - roll
  styles:
    - solid
  unicode: f525
  voted: true
dice-six:
  changes:
    - 5.0.13
  label: Dice Six
  search:
    terms:
      - chance
      - gambling
      - game
      - roll
  styles:
    - solid
  unicode: f526
  voted: true
dice-three:
  changes:
    - 5.0.13
  label: Dice Three
  search:
    terms:
      - chance
      - gambling
      - game
      - roll
  styles:
    - solid
  unicode: f527
  voted: true
dice-two:
  changes:
    - 5.0.13
  label: Dice Two
  search:
    terms:
      - chance
      - gambling
      - game
      - roll
  styles:
    - solid
  unicode: f528
  voted: true
digg:
  changes:
    - '4.1'
    - 5.0.0
  label: Digg Logo
  search:
    terms: []
  styles:
    - brands
  unicode: f1a6
  voted: false
digital-ocean:
  changes:
    - 5.0.0
    - 5.7.0
  label: Digital Ocean
  search:
    terms: []
  styles:
    - brands
  unicode: f391
  voted: false
digital-tachograph:
  changes:
    - 5.1.0
  label: Digital Tachograph
  search:
    terms:
      - data
      - distance
      - speed
      - tachometer
  styles:
    - solid
  unicode: f566
  voted: true
directions:
  changes:
    - 5.2.0
    - 5.11.0
  label: Directions
  search:
    terms:
      - map
      - navigation
      - sign
      - turn
  styles:
    - solid
  unicode: f5eb
  voted: false
discord:
  changes:
    - 5.0.0
  label: Discord
  search:
    terms: []
  styles:
    - brands
  unicode: f392
  voted: false
discourse:
  changes:
    - 5.0.0
    - 5.0.3
  label: Discourse
  search:
    terms: []
  styles:
    - brands
  unicode: f393
  voted: false
divide:
  changes:
    - 5.0.13
  label: Divide
  search:
    terms:
      - arithmetic
      - calculus
      - division
      - math
  styles:
    - solid
  unicode: f529
  voted: false
dizzy:
  changes:
    - 5.1.0
    - 5.11.0
    - 5.11.1
  label: Dizzy Face
  search:
    terms:
      - dazed
      - dead
      - disapprove
      - emoticon
      - face
  styles:
    - solid
    - regular
  unicode: f567
  voted: false
dna:
  changes:
    - 5.0.7
    - 5.0.10
  label: DNA
  search:
    terms:
      - double helix
      - genetic
      - helix
      - molecule
      - protein
  styles:
    - solid
  unicode: f471
  voted: false
dochub:
  changes:
    - 5.0.0
  label: DocHub
  search:
    terms: []
  styles:
    - brands
  unicode: f394
  voted: false
docker:
  changes:
    - 5.0.0
  label: Docker
  search:
    terms: []
  styles:
    - brands
  unicode: f395
  voted: false
dog:
  changes:
    - 5.4.0
    - 5.12.0
  label: Dog
  search:
    terms:
      - animal
      - canine
      - fauna
      - mammal
      - pet
      - pooch
      - puppy
      - woof
  styles:
    - solid
  unicode: f6d3
  voted: false
dollar-sign:
  changes:
    - '3.2'
    - 5.0.0
    - 5.0.9
    - 5.11.0
    - 5.11.1
  label: Dollar Sign
  search:
    terms:
      - $
      - cost
      - dollar-sign
      - money
      - price
      - usd
  styles:
    - solid
  unicode: f155
  voted: false
dolly:
  changes:
    - 5.0.7
  label: Dolly
  search:
    terms:
      - carry
      - shipping
      - transport
  styles:
    - solid
  unicode: f472
  voted: false
dolly-flatbed:
  changes:
    - 5.0.7
  label: Dolly Flatbed
  search:
    terms:
      - carry
      - inventory
      - shipping
      - transport
  styles:
    - solid
  unicode: f474
  voted: false
donate:
  changes:
    - 5.0.9
  label: Donate
  search:
    terms:
      - contribute
      - generosity
      - gift
      - give
  styles:
    - solid
  unicode: f4b9
  voted: false
door-closed:
  changes:
    - 5.0.13
  label: Door Closed
  search:
    terms:
      - enter
      - exit
      - locked
  styles:
    - solid
  unicode: f52a
  voted: true
door-open:
  changes:
    - 5.0.13
  label: Door Open
  search:
    terms:
      - enter
      - exit
      - welcome
  styles:
    - solid
  unicode: f52b
  voted: true
dot-circle:
  changes:
    - '4'
    - 5.0.0
  label: Dot Circle
  search:
    terms:
      - bullseye
      - notification
      - target
  styles:
    - solid
    - regular
  unicode: f192
  voted: false
dove:
  changes:
    - 5.0.9
    - 5.10.1
    - 5.10.2
  label: Dove
  search:
    terms:
      - bird
      - fauna
      - flying
      - peace
      - war
  styles:
    - solid
  unicode: f4ba
  voted: false
download:
  changes:
    - '1'
    - 5.0.0
  label: Download
  search:
    terms:
      - export
      - hard drive
      - save
      - transfer
  styles:
    - solid
  unicode: f019
  voted: false
draft2digital:
  changes:
    - 5.0.0
  label: Draft2digital
  search:
    terms: []
  styles:
    - brands
  unicode: f396
  voted: false
drafting-compass:
  changes:
    - 5.1.0
  label: Drafting Compass
  search:
    terms:
      - design
      - map
      - mechanical drawing
      - plot
      - plotting
  styles:
    - solid
  unicode: f568
  voted: false
dragon:
  changes:
    - 5.4.0
  label: Dragon
  search:
    terms:
      - Dungeons & Dragons
      - d&d
      - dnd
      - fantasy
      - fire
      - lizard
      - serpent
  styles:
    - solid
  unicode: f6d5
  voted: false
draw-polygon:
  changes:
    - 5.2.0
  label: Draw Polygon
  search:
    terms:
      - anchors
      - lines
      - object
      - render
      - shape
  styles:
    - solid
  unicode: f5ee
  voted: false
dribbble:
  changes:
    - 5.0.0
  label: Dribbble
  search:
    terms: []
  styles:
    - brands
  unicode: f17d
  voted: false
dribbble-square:
  changes:
    - 5.0.0
  label: Dribbble Square
  search:
    terms: []
  styles:
    - brands
  unicode: f397
  voted: false
dropbox:
  changes:
    - '3.2'
    - 5.0.0
    - 5.0.1
  label: Dropbox
  search:
    terms: []
  styles:
    - brands
  unicode: f16b
  voted: false
drum:
  changes:
    - 5.1.0
    - 5.11.0
  label: Drum
  search:
    terms:
      - instrument
      - music
      - percussion
      - snare
      - sound
  styles:
    - solid
  unicode: f569
  voted: true
drum-steelpan:
  changes:
    - 5.1.0
  label: Drum Steelpan
  search:
    terms:
      - calypso
      - instrument
      - music
      - percussion
      - reggae
      - snare
      - sound
      - steel
      - tropical
  styles:
    - solid
  unicode: f56a
  voted: false
drumstick-bite:
  changes:
    - 5.4.0
    - 5.7.0
  label: Drumstick with Bite Taken Out
  search:
    terms:
      - bone
      - chicken
      - leg
      - meat
      - poultry
      - turkey
  styles:
    - solid
  unicode: f6d7
  voted: false
drupal:
  changes:
    - '4.1'
    - 5.0.0
  label: Drupal Logo
  search:
    terms: []
  styles:
    - brands
  unicode: f1a9
  voted: false
dumbbell:
  changes:
    - 5.0.5
  label: Dumbbell
  search:
    terms:
      - exercise
      - gym
      - strength
      - weight
      - weight-lifting
  styles:
    - solid
  unicode: f44b
  voted: false
dumpster:
  changes:
    - 5.6.0
  label: Dumpster
  search:
    terms:
      - alley
      - bin
      - commercial
      - trash
      - waste
  styles:
    - solid
  unicode: f793
  voted: true
dumpster-fire:
  changes:
    - 5.6.0
  label: Dumpster Fire
  search:
    terms:
      - alley
      - bin
      - commercial
      - danger
      - dangerous
      - euphemism
      - flame
      - heat
      - hot
      - trash
      - waste
  styles:
    - solid
  unicode: f794
  voted: true
dungeon:
  changes:
    - 5.4.0
  label: Dungeon
  search:
    terms:
      - Dungeons & Dragons
      - building
      - d&d
      - dnd
      - door
      - entrance
      - fantasy
      - gate
  styles:
    - solid
  unicode: f6d9
  voted: false
dyalog:
  changes:
    - 5.0.0
  label: Dyalog
  search:
    terms: []
  styles:
    - brands
  unicode: f399
  voted: false
earlybirds:
  changes:
    - 5.0.0
  label: Earlybirds
  search:
    terms: []
  styles:
    - brands
  unicode: f39a
  voted: false
ebay:
  changes:
    - 5.0.11
    - 5.7.0
  label: eBay
  search:
    terms: []
  styles:
    - brands
  unicode: f4f4
  voted: true
edge:
  changes:
    - '4.5'
    - 5.0.0
  label: Edge Browser
  search:
    terms:
      - browser
      - ie
  styles:
    - brands
  unicode: f282
  voted: false
edit:
  changes:
    - '1'
    - 5.0.0
  label: Edit
  search:
    terms:
      - edit
      - pen
      - pencil
      - update
      - write
  styles:
    - solid
    - regular
  unicode: f044
  voted: false
egg:
  changes:
    - 5.7.0
  label: Egg
  search:
    terms:
      - breakfast
      - chicken
      - easter
      - shell
      - yolk
  styles:
    - solid
  unicode: f7fb
  voted: false
eject:
  changes:
    - '1'
    - 5.0.0
  label: eject
  search:
    terms:
      - abort
      - cancel
      - cd
      - discharge
  styles:
    - solid
  unicode: f052
  voted: false
elementor:
  changes:
    - 5.0.3
  label: Elementor
  search:
    terms: []
  styles:
    - brands
  unicode: f430
  voted: true
ellipsis-h:
  changes:
    - '3.1'
    - 5.0.0
  label: Horizontal Ellipsis
  search:
    terms:
      - dots
      - drag
      - kebab
      - list
      - menu
      - nav
      - navigation
      - ol
      - reorder
      - settings
      - ul
  styles:
    - solid
  unicode: f141
  voted: false
ellipsis-v:
  changes:
    - '3.1'
    - 5.0.0
  label: Vertical Ellipsis
  search:
    terms:
      - dots
      - drag
      - kebab
      - list
      - menu
      - nav
      - navigation
      - ol
      - reorder
      - settings
      - ul
  styles:
    - solid
  unicode: f142
  voted: false
ello:
  changes:
    - 5.2.0
  label: Ello
  search:
    terms: []
  styles:
    - brands
  unicode: f5f1
  voted: true
ember:
  changes:
    - 5.0.0
    - 5.0.3
  label: Ember
  search:
    terms: []
  styles:
    - brands
  unicode: f423
  voted: false
empire:
  changes:
    - '4.1'
    - 5.0.0
  label: Galactic Empire
  search:
    terms: []
  styles:
    - brands
  unicode: f1d1
  voted: false
envelope:
  changes:
    - '2'
    - 5.0.0
    - 5.10.1
    - 5.10.2
  label: Envelope
  search:
    terms:
      - e-mail
      - email
      - letter
      - mail
      - message
      - notification
      - support
  styles:
    - solid
    - regular
  unicode: f0e0
  voted: false
envelope-open:
  changes:
    - '4.7'
    - 5.0.0
    - 5.10.1
    - 5.10.2
  label: Envelope Open
  search:
    terms:
      - e-mail
      - email
      - letter
      - mail
      - message
      - notification
      - support
  styles:
    - solid
    - regular
  unicode: f2b6
  voted: false
envelope-open-text:
  changes:
    - 5.3.0
    - 5.10.1
    - 5.12.0
  label: Envelope Open-text
  search:
    terms:
      - e-mail
      - email
      - letter
      - mail
      - message
      - notification
      - support
  styles:
    - solid
  unicode: f658
  voted: false
envelope-square:
  changes:
    - '4.1'
    - 5.0.0
  label: Envelope Square
  search:
    terms:
      - e-mail
      - email
      - letter
      - mail
      - message
      - notification
      - support
  styles:
    - solid
  unicode: f199
  voted: false
envira:
  changes:
    - '4.6'
    - 5.0.0
  label: Envira Gallery
  search:
    terms:
      - leaf
  styles:
    - brands
  unicode: f299
  voted: false
equals:
  changes:
    - 5.0.13
  label: Equals
  search:
    terms:
      - arithmetic
      - even
      - match
      - math
  styles:
    - solid
  unicode: f52c
  voted: false
eraser:
  changes:
    - '3.1'
    - 5.0.0
    - 5.8.0
  label: eraser
  search:
    terms:
      - art
      - delete
      - remove
      - rubber
  styles:
    - solid
  unicode: f12d
  voted: false
erlang:
  changes:
    - 5.0.0
    - 5.0.3
    - 5.7.0
  label: Erlang
  search:
    terms: []
  styles:
    - brands
  unicode: f39d
  voted: false
ethereum:
  changes:
    - 5.0.2
  label: Ethereum
  search:
    terms: []
  styles:
    - brands
  unicode: f42e
  voted: true
ethernet:
  changes:
    - 5.6.0
  label: Ethernet
  search:
    terms:
      - cable
      - cat 5
      - cat 6
      - connection
      - hardware
      - internet
      - network
      - wired
  styles:
    - solid
  unicode: f796
  voted: true
etsy:
  changes:
    - '4.7'
    - 5.0.0
  label: Etsy
  search:
    terms: []
  styles:
    - brands
  unicode: f2d7
  voted: false
euro-sign:
  changes:
    - '3.2'
    - 5.0.0
  label: Euro Sign
  search:
    terms:
      - currency
      - dollar
      - exchange
      - money
  styles:
    - solid
  unicode: f153
  voted: false
evernote:
  changes:
    - 5.8.0
  label: Evernote
  search:
    terms: []
  styles:
    - brands
  unicode: f839
exchange-alt:
  changes:
    - 5.0.0
  label: Alternate Exchange
  search:
    terms:
      - arrow
      - arrows
      - exchange
      - reciprocate
      - return
      - swap
      - transfer
  styles:
    - solid
  unicode: f362
  voted: false
exclamation:
  changes:
    - '3.1'
    - 5.0.0
    - 5.10.1
    - 5.10.2
  label: exclamation
  search:
    terms:
      - alert
      - danger
      - error
      - important
      - notice
      - notification
      - notify
      - problem
      - warning
  styles:
    - solid
  unicode: f12a
  voted: false
exclamation-circle:
  changes:
    - '1'
    - 5.0.0
  label: Exclamation Circle
  search:
    terms:
      - alert
      - danger
      - error
      - important
      - notice
      - notification
      - notify
      - problem
      - warning
  styles:
    - solid
  unicode: f06a
  voted: false
exclamation-triangle:
  changes:
    - '1'
    - 5.0.0
    - 5.6.1
  label: Exclamation Triangle
  search:
    terms:
      - alert
      - danger
      - error
      - important
      - notice
      - notification
      - notify
      - problem
      - warning
  styles:
    - solid
  unicode: f071
  voted: false
expand:
  changes:
    - 5.0.0
  label: Expand
  search:
    terms:
      - arrow
      - bigger
      - enlarge
      - resize
  styles:
    - solid
  unicode: f065
  voted: false
expand-alt:
  changes:
    - '1'
    - 5.0.0
    - 5.12.0
  label: Alternate Expand
  search:
    terms:
      - arrow
      - bigger
      - enlarge
      - resize
  styles:
    - solid
  unicode: f424
  voted: false
expand-arrows-alt:
  changes:
    - 5.0.0
    - 5.8.0
  label: Alternate Expand Arrows
  search:
    terms:
      - arrows-alt
      - bigger
      - enlarge
      - move
      - resize
  styles:
    - solid
  unicode: f31e
  voted: false
expeditedssl:
  changes:
    - '4.4'
    - 5.0.0
  label: ExpeditedSSL
  search:
    terms: []
  styles:
    - brands
  unicode: f23e
  voted: false
external-link-alt:
  changes:
    - 5.0.0
    - 5.11.0
  label: Alternate External Link
  search:
    terms:
      - external-link
      - new
      - open
      - share
  styles:
    - solid
  unicode: f35d
  voted: false
external-link-square-alt:
  changes:
    - 5.0.0
  label: Alternate External Link Square
  search:
    terms:
      - external-link-square
      - new
      - open
      - share
  styles:
    - solid
  unicode: f360
  voted: false
eye:
  changes:
    - '1'
    - 5.0.0
    - 5.7.0
  label: Eye
  search:
    terms:
      - look
      - optic
      - see
      - seen
      - show
      - sight
      - views
      - visible
  styles:
    - solid
    - regular
  unicode: f06e
  voted: false
eye-dropper:
  changes:
    - '4.2'
    - 5.0.0
    - 5.1.0
  label: Eye Dropper
  search:
    terms:
      - beaker
      - clone
      - color
      - copy
      - eyedropper
      - pipette
  styles:
    - solid
  unicode: f1fb
  voted: false
eye-slash:
  changes:
    - '1'
    - 5.0.0
    - 5.7.0
  label: Eye Slash
  search:
    terms:
      - blind
      - hide
      - show
      - toggle
      - unseen
      - views
      - visible
      - visiblity
  styles:
    - solid
    - regular
  unicode: f070
  voted: false
facebook:
  changes:
    - '2'
    - 5.0.0
    - 5.8.2
  label: Facebook
  search:
    terms:
      - facebook-official
      - social network
  styles:
    - brands
  unicode: f09a
  voted: false
facebook-f:
  changes:
    - 5.0.0
    - 5.8.2
  label: Facebook F
  search:
    terms:
      - facebook
  styles:
    - brands
  unicode: f39e
  voted: false
facebook-messenger:
  changes:
    - 5.0.0
    - 5.8.2
    - 5.9.0
  label: Facebook Messenger
  search:
    terms: []
  styles:
    - brands
  unicode: f39f
  voted: false
facebook-square:
  changes:
    - '1'
    - 5.0.0
    - 5.8.2
  label: Facebook Square
  search:
    terms:
      - social network
  styles:
    - brands
  unicode: f082
  voted: false
fan:
  changes:
    - 5.9.0
    - 5.10.1
  label: Fan
  search:
    terms:
      - ac
      - air conditioning
      - blade
      - blower
      - cool
      - hot
  styles:
    - solid
  unicode: f863
  voted: true
fantasy-flight-games:
  changes:
    - 5.4.0
  label: Fantasy Flight-games
  search:
    terms:
      - Dungeons & Dragons
      - d&d
      - dnd
      - fantasy
      - game
      - gaming
      - tabletop
  styles:
    - brands
  unicode: f6dc
  voted: false
fast-backward:
  changes:
    - '1'
    - 5.0.0
  label: fast-backward
  search:
    terms:
      - beginning
      - first
      - previous
      - rewind
      - start
  styles:
    - solid
  unicode: f049
  voted: false
fast-forward:
  changes:
    - '1'
    - 5.0.0
  label: fast-forward
  search:
    terms:
      - end
      - last
      - next
  styles:
    - solid
  unicode: f050
  voted: false
fax:
  changes:
    - '4.1'
    - 5.0.0
    - 5.3.0
    - 5.11.0
  label: Fax
  search:
    terms:
      - business
      - communicate
      - copy
      - facsimile
      - send
  styles:
    - solid
  unicode: f1ac
  voted: false
feather:
  changes:
    - 5.0.13
    - 5.1.0
  label: Feather
  search:
    terms:
      - bird
      - light
      - plucked
      - quill
      - write
  styles:
    - solid
  unicode: f52d
  voted: true
feather-alt:
  changes:
    - 5.1.0
  label: Alternate Feather
  search:
    terms:
      - bird
      - light
      - plucked
      - quill
      - write
  styles:
    - solid
  unicode: f56b
  voted: true
fedex:
  changes:
    - 5.6.0
  label: FedEx
  search:
    terms:
      - Federal Express
      - package
      - shipping
  styles:
    - brands
  unicode: f797
fedora:
  changes:
    - 5.6.0
    - 5.6.3
    - 5.8.0
  label: Fedora
  search:
    terms:
      - linux
      - operating system
      - os
  styles:
    - brands
  unicode: f798
  voted: true
female:
  changes:
    - '3.2'
    - 5.0.0
  label: Female
  search:
    terms:
      - human
      - person
      - profile
      - user
      - woman
  styles:
    - solid
  unicode: f182
  voted: false
fighter-jet:
  changes:
    - '3'
    - 5.0.0
  label: fighter-jet
  search:
    terms:
      - airplane
      - fast
      - fly
      - goose
      - maverick
      - plane
      - quick
      - top gun
      - transportation
      - travel
  styles:
    - solid
  unicode: f0fb
  voted: false
figma:
  changes:
    - 5.6.0
    - 5.7.0
    - 5.8.0
  label: Figma
  search:
    terms:
      - app
      - design
      - interface
  styles:
    - brands
  unicode: f799
  voted: false
file:
  changes:
    - '3.2'
    - 5.0.0
    - 5.10.1
    - 5.10.2
  label: File
  search:
    terms:
      - document
      - new
      - page
      - pdf
      - resume
  styles:
    - solid
    - regular
  unicode: f15b
  voted: false
file-alt:
  changes:
    - '3.2'
    - 5.0.0
    - 5.10.2
  label: Alternate File
  search:
    terms:
      - document
      - file-text
      - invoice
      - new
      - page
      - pdf
  styles:
    - solid
    - regular
  unicode: f15c
  voted: false
file-archive:
  changes:
    - '4.1'
    - 5.0.0
    - 5.7.0
    - 5.10.2
  label: Archive File
  search:
    terms:
      - .zip
      - bundle
      - compress
      - compression
      - download
      - zip
  styles:
    - solid
    - regular
  unicode: f1c6
  voted: false
file-audio:
  changes:
    - '4.1'
    - 5.0.0
    - 5.10.2
  label: Audio File
  search:
    terms:
      - document
      - mp3
      - music
      - page
      - play
      - sound
  styles:
    - solid
    - regular
  unicode: f1c7
  voted: false
file-code:
  changes:
    - '4.1'
    - 5.0.0
    - 5.10.2
  label: Code File
  search:
    terms:
      - css
      - development
      - document
      - html
  styles:
    - solid
    - regular
  unicode: f1c9
  voted: false
file-contract:
  changes:
    - 5.1.0
    - 5.10.2
  label: File Contract
  search:
    terms:
      - agreement
      - binding
      - document
      - legal
      - signature
  styles:
    - solid
  unicode: f56c
  voted: false
file-csv:
  changes:
    - 5.4.0
    - 5.10.2
  label: File CSV
  search:
    terms:
      - document
      - excel
      - numbers
      - spreadsheets
      - table
  styles:
    - solid
  unicode: f6dd
  voted: false
file-download:
  changes:
    - 5.1.0
    - 5.10.2
  label: File Download
  search:
    terms:
      - document
      - export
      - save
  styles:
    - solid
  unicode: f56d
  voted: true
file-excel:
  changes:
    - '4.1'
    - 5.0.0
    - 5.10.2
  label: Excel File
  search:
    terms:
      - csv
      - document
      - numbers
      - spreadsheets
      - table
  styles:
    - solid
    - regular
  unicode: f1c3
  voted: false
file-export:
  changes:
    - 5.1.0
    - 5.7.0
    - 5.10.2
  label: File Export
  search:
    terms:
      - download
      - save
  styles:
    - solid
  unicode: f56e
  voted: true
file-image:
  changes:
    - '4.1'
    - 5.0.0
    - 5.10.2
  label: Image File
  search:
    terms:
      - document
      - image
      - jpg
      - photo
      - png
  styles:
    - solid
    - regular
  unicode: f1c5
  voted: false
file-import:
  changes:
    - 5.1.0
    - 5.7.0
    - 5.10.2
  label: File Import
  search:
    terms:
      - copy
      - document
      - send
      - upload
  styles:
    - solid
  unicode: f56f
  voted: true
file-invoice:
  changes:
    - 5.1.0
    - 5.10.2
  label: File Invoice
  search:
    terms:
      - account
      - bill
      - charge
      - document
      - payment
      - receipt
  styles:
    - solid
  unicode: f570
  voted: true
file-invoice-dollar:
  changes:
    - 5.1.0
    - 5.10.2
  label: File Invoice with US Dollar
  search:
    terms:
      - $
      - account
      - bill
      - charge
      - document
      - dollar-sign
      - money
      - payment
      - receipt
      - usd
  styles:
    - solid
  unicode: f571
  voted: true
file-medical:
  changes:
    - 5.0.7
    - 5.10.2
  label: Medical File
  search:
    terms:
      - document
      - health
      - history
      - prescription
      - record
  styles:
    - solid
  unicode: f477
  voted: false
file-medical-alt:
  changes:
    - 5.0.7
    - 5.10.2
  label: Alternate Medical File
  search:
    terms:
      - document
      - health
      - history
      - prescription
      - record
  styles:
    - solid
  unicode: f478
  voted: false
file-pdf:
  changes:
    - '4.1'
    - 5.0.0
    - 5.10.2
  label: PDF File
  search:
    terms:
      - acrobat
      - document
      - preview
      - save
  styles:
    - solid
    - regular
  unicode: f1c1
  voted: false
file-powerpoint:
  changes:
    - '4.1'
    - 5.0.0
    - 5.10.2
  label: Powerpoint File
  search:
    terms:
      - display
      - document
      - keynote
      - presentation
  styles:
    - solid
    - regular
  unicode: f1c4
  voted: false
file-prescription:
  changes:
    - 5.1.0
    - 5.10.2
  label: File Prescription
  search:
    terms:
      - document
      - drugs
      - medical
      - medicine
      - rx
  styles:
    - solid
  unicode: f572
  voted: false
file-signature:
  changes:
    - 5.1.0
    - 5.10.2
  label: File Signature
  search:
    terms:
      - John Hancock
      - contract
      - document
      - name
  styles:
    - solid
  unicode: f573
  voted: true
file-upload:
  changes:
    - 5.1.0
    - 5.10.2
  label: File Upload
  search:
    terms:
      - document
      - import
      - page
      - save
  styles:
    - solid
  unicode: f574
  voted: true
file-video:
  changes:
    - '4.1'
    - 5.0.0
    - 5.10.2
  label: Video File
  search:
    terms:
      - document
      - m4v
      - movie
      - mp4
      - play
  styles:
    - solid
    - regular
  unicode: f1c8
  voted: false
file-word:
  changes:
    - '4.1'
    - 5.0.0
    - 5.10.2
  label: Word File
  search:
    terms:
      - document
      - edit
      - page
      - text
      - writing
  styles:
    - solid
    - regular
  unicode: f1c2
  voted: false
fill:
  changes:
    - 5.1.0
  label: Fill
  search:
    terms:
      - bucket
      - color
      - paint
      - paint bucket
  styles:
    - solid
  unicode: f575
  voted: false
fill-drip:
  changes:
    - 5.1.0
  label: Fill Drip
  search:
    terms:
      - bucket
      - color
      - drop
      - paint
      - paint bucket
      - spill
  styles:
    - solid
  unicode: f576
  voted: false
film:
  changes:
    - '1'
    - 5.0.0
  label: Film
  search:
    terms:
      - cinema
      - movie
      - strip
      - video
  styles:
    - solid
  unicode: f008
  voted: false
filter:
  changes:
    - '2'
    - 5.0.0
    - 5.10.1
    - 5.11.0
    - 5.11.1
  label: Filter
  search:
    terms:
      - funnel
      - options
      - separate
      - sort
  styles:
    - solid
  unicode: f0b0
  voted: false
fingerprint:
  changes:
    - 5.1.0
  label: Fingerprint
  search:
    terms:
      - human
      - id
      - identification
      - lock
      - smudge
      - touch
      - unique
      - unlock
  styles:
    - solid
  unicode: f577
  voted: true
fire:
  changes:
    - '1'
    - 5.0.0
    - 5.6.0
    - 5.6.3
    - 5.10.1
  label: fire
  search:
    terms:
      - burn
      - caliente
      - flame
      - heat
      - hot
      - popular
  styles:
    - solid
  unicode: f06d
  voted: false
fire-alt:
  changes:
    - 5.6.3
  label: Alternate Fire
  search:
    terms:
      - burn
      - caliente
      - flame
      - heat
      - hot
      - popular
  styles:
    - solid
  unicode: f7e4
fire-extinguisher:
  changes:
    - '3.1'
    - 5.0.0
  label: fire-extinguisher
  search:
    terms:
      - burn
      - caliente
      - fire fighter
      - flame
      - heat
      - hot
      - rescue
  styles:
    - solid
  unicode: f134
  voted: false
firefox:
  changes:
    - '4.4'
    - 5.0.0
    - 5.0.1
    - 5.12.0
  label: Firefox
  search:
    terms:
      - browser
  styles:
    - brands
  unicode: f269
  voted: false
firefox-browser:
  changes:
    - 5.12.0
  label: Firefox Browser
  search:
    terms:
      - browser
  styles:
    - brands
  unicode: f907
  voted: false
first-aid:
  changes:
    - 5.0.7
  label: First Aid
  search:
    terms:
      - emergency
      - emt
      - health
      - medical
      - rescue
  styles:
    - solid
  unicode: f479
  voted: false
first-order:
  changes:
    - '4.6'
    - 5.0.0
  label: First Order
  search:
    terms: []
  styles:
    - brands
  unicode: f2b0
  voted: false
first-order-alt:
  changes:
    - 5.0.12
  label: Alternate First Order
  search:
    terms: []
  styles:
    - brands
  unicode: f50a
  voted: false
firstdraft:
  changes:
    - 5.0.0
  label: firstdraft
  search:
    terms: []
  styles:
    - brands
  unicode: f3a1
  voted: false
fish:
  changes:
    - 5.1.0
    - 5.10.1
  label: Fish
  search:
    terms:
      - fauna
      - gold
      - seafood
      - swimming
  styles:
    - solid
  unicode: f578
  voted: true
fist-raised:
  changes:
    - 5.4.0
  label: Raised Fist
  search:
    terms:
      - Dungeons & Dragons
      - d&d
      - dnd
      - fantasy
      - hand
      - ki
      - monk
      - resist
      - strength
      - unarmed combat
  styles:
    - solid
  unicode: f6de
  voted: false
flag:
  changes:
    - '1'
    - 5.0.0
  label: flag
  search:
    terms:
      - country
      - notice
      - notification
      - notify
      - pole
      - report
      - symbol
  styles:
    - solid
    - regular
  unicode: f024
  voted: false
flag-checkered:
  changes:
    - '3.1'
    - 5.0.0
    - 5.7.0
    - 5.10.1
  label: flag-checkered
  search:
    terms:
      - notice
      - notification
      - notify
      - pole
      - racing
      - report
      - symbol
  styles:
    - solid
  unicode: f11e
  voted: false
flag-usa:
  changes:
    - 5.5.0
  label: United States of America Flag
  search:
    terms:
      - betsy ross
      - country
      - old glory
      - stars
      - stripes
      - symbol
  styles:
    - solid
  unicode: f74d
  voted: false
flask:
  changes:
    - '2'
    - 5.0.0
  label: Flask
  search:
    terms:
      - beaker
      - experimental
      - labs
      - science
  styles:
    - solid
  unicode: f0c3
  voted: false
flickr:
  changes:
    - '3.2'
    - 5.0.0
  label: Flickr
  search:
    terms: []
  styles:
    - brands
  unicode: f16e
  voted: false
flipboard:
  changes:
    - 5.0.5
    - 5.0.9
  label: Flipboard
  search:
    terms: []
  styles:
    - brands
  unicode: f44d
  voted: true
flushed:
  changes:
    - 5.1.0
    - 5.11.0
    - 5.11.1
  label: Flushed Face
  search:
    terms:
      - embarrassed
      - emoticon
      - face
  styles:
    - solid
    - regular
  unicode: f579
  voted: false
fly:
  changes:
    - 5.0.0
  label: Fly
  search:
    terms: []
  styles:
    - brands
  unicode: f417
  voted: false
folder:
  changes:
    - '1'
    - 5.0.0
    - 5.3.0
    - 5.10.1
  label: Folder
  search:
    terms:
      - archive
      - directory
      - document
      - file
  styles:
    - solid
    - regular
  unicode: f07b
  voted: false
folder-minus:
  changes:
    - 5.3.0
  label: Folder Minus
  search:
    terms:
      - archive
      - delete
      - directory
      - document
      - file
      - negative
      - remove
  styles:
    - solid
  unicode: f65d
  voted: false
folder-open:
  changes:
    - '1'
    - 5.0.0
  label: Folder Open
  search:
    terms:
      - archive
      - directory
      - document
      - empty
      - file
      - new
  styles:
    - solid
    - regular
  unicode: f07c
  voted: false
folder-plus:
  changes:
    - 5.3.0
    - 5.11.0
  label: Folder Plus
  search:
    terms:
      - add
      - archive
      - create
      - directory
      - document
      - file
      - new
      - positive
  styles:
    - solid
  unicode: f65e
  voted: false
font:
  changes:
    - '1'
    - 5.0.0
    - 5.9.0
    - 5.10.2
  label: font
  search:
    terms:
      - alphabet
      - glyph
      - text
      - type
      - typeface
  styles:
    - solid
  unicode: f031
  voted: false
font-awesome:
  changes:
    - '4.6'
    - 5.0.0
  label: Font Awesome
  search:
    terms:
      - meanpath
  styles:
    - brands
  unicode: f2b4
  voted: false
font-awesome-alt:
  changes:
    - 5.0.0
  label: Alternate Font Awesome
  search:
    terms: []
  styles:
    - brands
  unicode: f35c
  voted: false
font-awesome-flag:
  changes:
    - 5.0.0
    - 5.0.1
  label: Font Awesome Flag
  search:
    terms: []
  styles:
    - brands
  unicode: f425
  voted: false
font-awesome-logo-full:
  changes:
    - 5.0.11
  label: Font Awesome Full Logo
  ligatures:
    - Font Awesome
  private: true
  search:
    terms: []
  styles:
    - regular
    - solid
    - brands
  unicode: f4e6
  voted: false
fonticons:
  changes:
    - '4.4'
    - 5.0.0
  label: Fonticons
  search:
    terms: []
  styles:
    - brands
  unicode: f280
  voted: false
fonticons-fi:
  changes:
    - 5.0.0
  label: Fonticons Fi
  search:
    terms: []
  styles:
    - brands
  unicode: f3a2
  voted: false
football-ball:
  changes:
    - 5.0.5
    - 5.11.0
    - 5.11.1
  label: Football Ball
  search:
    terms:
      - ball
      - fall
      - nfl
      - pigskin
      - seasonal
  styles:
    - solid
  unicode: f44e
  voted: false
fort-awesome:
  changes:
    - '4.5'
    - 5.0.0
    - 5.0.3
  label: Fort Awesome
  search:
    terms:
      - castle
  styles:
    - brands
  unicode: f286
  voted: false
fort-awesome-alt:
  changes:
    - 5.0.0
  label: Alternate Fort Awesome
  search:
    terms:
      - castle
  styles:
    - brands
  unicode: f3a3
  voted: false
forumbee:
  changes:
    - '4.3'
    - 5.0.0
  label: Forumbee
  search:
    terms: []
  styles:
    - brands
  unicode: f211
  voted: false
forward:
  changes:
    - '1'
    - 5.0.0
  label: forward
  search:
    terms:
      - forward
      - next
      - skip
  styles:
    - solid
  unicode: f04e
  voted: false
foursquare:
  changes:
    - '3.2'
    - 5.0.0
  label: Foursquare
  search:
    terms: []
  styles:
    - brands
  unicode: f180
  voted: false
free-code-camp:
  changes:
    - '4.7'
    - 5.0.0
    - 5.12.0
  label: freeCodeCamp
  search:
    terms: []
  styles:
    - brands
  unicode: f2c5
  voted: false
freebsd:
  changes:
    - 5.0.0
  label: FreeBSD
  search:
    terms: []
  styles:
    - brands
  unicode: f3a4
  voted: false
frog:
  changes:
    - 5.0.13
  label: Frog
  search:
    terms:
      - amphibian
      - bullfrog
      - fauna
      - hop
      - kermit
      - kiss
      - prince
      - ribbit
      - toad
      - wart
  styles:
    - solid
  unicode: f52e
  voted: false
frown:
  changes:
    - '3.1'
    - 5.0.0
    - 5.0.9
    - 5.1.0
    - 5.11.0
    - 5.11.1
  label: Frowning Face
  search:
    terms:
      - disapprove
      - emoticon
      - face
      - rating
      - sad
  styles:
    - solid
    - regular
  unicode: f119
  voted: false
frown-open:
  changes:
    - 5.1.0
    - 5.11.0
    - 5.11.1
  label: Frowning Face With Open Mouth
  search:
    terms:
      - disapprove
      - emoticon
      - face
      - rating
      - sad
  styles:
    - solid
    - regular
  unicode: f57a
  voted: false
fulcrum:
  changes:
    - 5.0.12
    - 5.8.0
  label: Fulcrum
  search:
    terms: []
  styles:
    - brands
  unicode: f50b
  voted: false
funnel-dollar:
  changes:
    - 5.3.0
  label: Funnel Dollar
  search:
    terms:
      - filter
      - money
      - options
      - separate
      - sort
  styles:
    - solid
  unicode: f662
  voted: false
futbol:
  changes:
    - '4.2'
    - 5.0.0
    - 5.0.5
  label: Futbol
  search:
    terms:
      - ball
      - football
      - mls
      - soccer
  styles:
    - solid
    - regular
  unicode: f1e3
  voted: false
galactic-republic:
  changes:
    - 5.0.12
  label: Galactic Republic
  search:
    terms:
      - politics
      - star wars
  styles:
    - brands
  unicode: f50c
  voted: false
galactic-senate:
  changes:
    - 5.0.12
  label: Galactic Senate
  search:
    terms:
      - star wars
  styles:
    - brands
  unicode: f50d
  voted: false
gamepad:
  changes:
    - '3.1'
    - 5.0.0
    - 5.11.0
  label: Gamepad
  search:
    terms:
      - arcade
      - controller
      - d-pad
      - joystick
      - video
      - video game
  styles:
    - solid
  unicode: f11b
  voted: false
gas-pump:
  changes:
    - 5.0.13
    - 5.10.1
  label: Gas Pump
  search:
    terms:
      - car
      - fuel
      - gasoline
      - petrol
  styles:
    - solid
  unicode: f52f
  voted: true
gavel:
  changes:
    - '2'
    - 5.0.0
  label: Gavel
  search:
    terms:
      - hammer
      - judge
      - law
      - lawyer
      - opinion
  styles:
    - solid
  unicode: f0e3
  voted: false
gem:
  changes:
    - 5.0.0
    - 5.10.1
  label: Gem
  search:
    terms:
      - diamond
      - jewelry
      - sapphire
      - stone
      - treasure
  styles:
    - solid
    - regular
  unicode: f3a5
  voted: false
genderless:
  changes:
    - '4.4'
    - 5.0.0
    - 5.11.0
    - 5.11.1
  label: Genderless
  search:
    terms:
      - androgynous
      - asexual
      - sexless
  styles:
    - solid
  unicode: f22d
  voted: false
get-pocket:
  changes:
    - '4.4'
    - 5.0.0
  label: Get Pocket
  search:
    terms: []
  styles:
    - brands
  unicode: f265
  voted: false
gg:
  changes:
    - '4.4'
    - 5.0.0
  label: GG Currency
  search:
    terms: []
  styles:
    - brands
  unicode: f260
  voted: false
gg-circle:
  changes:
    - '4.4'
    - 5.0.0
  label: GG Currency Circle
  search:
    terms: []
  styles:
    - brands
  unicode: f261
  voted: false
ghost:
  changes:
    - 5.4.0
  label: Ghost
  search:
    terms:
      - apparition
      - blinky
      - clyde
      - floating
      - halloween
      - holiday
      - inky
      - pinky
      - spirit
  styles:
    - solid
  unicode: f6e2
  voted: false
gift:
  changes:
    - '1'
    - 5.0.0
    - 5.0.9
    - 5.6.0
  label: gift
  search:
    terms:
      - christmas
      - generosity
      - giving
      - holiday
      - party
      - present
      - wrapped
      - xmas
  styles:
    - solid
  unicode: f06b
  voted: false
gifts:
  changes:
    - 5.6.0
  label: Gifts
  search:
    terms:
      - christmas
      - generosity
      - giving
      - holiday
      - party
      - present
      - wrapped
      - xmas
  styles:
    - solid
  unicode: f79c
git:
  changes:
    - '4.1'
    - 5.0.0
    - 5.8.2
  label: Git
  search:
    terms: []
  styles:
    - brands
  unicode: f1d3
  voted: false
git-alt:
  changes:
    - 5.8.2
  label: Git Alt
  search:
    terms: []
  styles:
    - brands
  unicode: f841
git-square:
  changes:
    - '4.1'
    - 5.0.0
    - 5.8.2
  label: Git Square
  search:
    terms: []
  styles:
    - brands
  unicode: f1d2
  voted: false
github:
  changes:
    - '2'
    - 5.0.0
  label: GitHub
  search:
    terms:
      - octocat
  styles:
    - brands
  unicode: f09b
  voted: false
github-alt:
  changes:
    - '3'
    - 5.0.0
  label: Alternate GitHub
  search:
    terms:
      - octocat
  styles:
    - brands
  unicode: f113
  voted: false
github-square:
  changes:
    - '1'
    - 5.0.0
  label: GitHub Square
  search:
    terms:
      - octocat
  styles:
    - brands
  unicode: f092
  voted: false
gitkraken:
  changes:
    - 5.0.0
  label: GitKraken
  search:
    terms: []
  styles:
    - brands
  unicode: f3a6
  voted: false
gitlab:
  changes:
    - '4.6'
    - 5.0.0
    - 5.7.0
  label: GitLab
  search:
    terms:
      - Axosoft
  styles:
    - brands
  unicode: f296
  voted: false
gitter:
  changes:
    - 5.0.0
  label: Gitter
  search:
    terms: []
  styles:
    - brands
  unicode: f426
  voted: false
glass-cheers:
  changes:
    - 5.6.0
  label: Glass Cheers
  search:
    terms:
      - alcohol
      - bar
      - beverage
      - celebration
      - champagne
      - clink
      - drink
      - holiday
      - new year's eve
      - party
      - toast
  styles:
    - solid
  unicode: f79f
glass-martini:
  changes:
    - '1'
    - 5.0.0
    - 5.1.0
    - 5.10.1
  label: Martini Glass
  search:
    terms:
      - alcohol
      - bar
      - beverage
      - drink
      - liquor
  styles:
    - solid
  unicode: f000
  voted: false
glass-martini-alt:
  changes:
    - 5.1.0
  label: Alternate Glass Martini
  search:
    terms:
      - alcohol
      - bar
      - beverage
      - drink
      - liquor
  styles:
    - solid
  unicode: f57b
  voted: false
glass-whiskey:
  changes:
    - 5.6.0
  label: Glass Whiskey
  search:
    terms:
      - alcohol
      - bar
      - beverage
      - bourbon
      - drink
      - liquor
      - neat
      - rye
      - scotch
      - whisky
  styles:
    - solid
  unicode: f7a0
glasses:
  changes:
    - 5.0.13
  label: Glasses
  search:
    terms:
      - hipster
      - nerd
      - reading
      - sight
      - spectacles
      - vision
  styles:
    - solid
  unicode: f530
  voted: true
glide:
  changes:
    - '4.6'
    - 5.0.0
  label: Glide
  search:
    terms: []
  styles:
    - brands
  unicode: f2a5
  voted: false
glide-g:
  changes:
    - '4.6'
    - 5.0.0
  label: Glide G
  search:
    terms: []
  styles:
    - brands
  unicode: f2a6
  voted: false
globe:
  changes:
    - '2'
    - 5.0.0
    - 5.0.9
    - 5.11.0
    - 5.11.1
  label: Globe
  search:
    terms:
      - all
      - coordinates
      - country
      - earth
      - global
      - gps
      - language
      - localize
      - location
      - map
      - online
      - place
      - planet
      - translate
      - travel
      - world
  styles:
    - solid
  unicode: f0ac
  voted: false
globe-africa:
  changes:
    - 5.1.0
    - 5.11.0
    - 5.11.1
  label: Globe with Africa shown
  search:
    terms:
      - all
      - country
      - earth
      - global
      - gps
      - language
      - localize
      - location
      - map
      - online
      - place
      - planet
      - translate
      - travel
      - world
  styles:
    - solid
  unicode: f57c
  voted: false
globe-americas:
  changes:
    - 5.1.0
    - 5.11.0
    - 5.11.1
  label: Globe with Americas shown
  search:
    terms:
      - all
      - country
      - earth
      - global
      - gps
      - language
      - localize
      - location
      - map
      - online
      - place
      - planet
      - translate
      - travel
      - world
  styles:
    - solid
  unicode: f57d
  voted: false
globe-asia:
  changes:
    - 5.1.0
    - 5.11.0
    - 5.11.1
  label: Globe with Asia shown
  search:
    terms:
      - all
      - country
      - earth
      - global
      - gps
      - language
      - localize
      - location
      - map
      - online
      - place
      - planet
      - translate
      - travel
      - world
  styles:
    - solid
  unicode: f57e
  voted: false
globe-europe:
  changes:
    - 5.6.0
    - 5.11.0
    - 5.11.1
  label: Globe with Europe shown
  search:
    terms:
      - all
      - country
      - earth
      - global
      - gps
      - language
      - localize
      - location
      - map
      - online
      - place
      - planet
      - translate
      - travel
      - world
  styles:
    - solid
  unicode: f7a2
  voted: true
gofore:
  changes:
    - 5.0.0
  label: Gofore
  search:
    terms: []
  styles:
    - brands
  unicode: f3a7
  voted: false
golf-ball:
  changes:
    - 5.0.5
  label: Golf Ball
  search:
    terms:
      - caddy
      - eagle
      - putt
      - tee
  styles:
    - solid
  unicode: f450
  voted: false
goodreads:
  changes:
    - 5.0.0
  label: Goodreads
  search:
    terms: []
  styles:
    - brands
  unicode: f3a8
  voted: false
goodreads-g:
  changes:
    - 5.0.0
  label: Goodreads G
  search:
    terms: []
  styles:
    - brands
  unicode: f3a9
  voted: false
google:
  changes:
    - '4.1'
    - 5.0.0
  label: Google Logo
  search:
    terms: []
  styles:
    - brands
  unicode: f1a0
  voted: false
google-drive:
  changes:
    - 5.0.0
  label: Google Drive
  search:
    terms: []
  styles:
    - brands
  unicode: f3aa
  voted: false
google-play:
  changes:
    - 5.0.0
  label: Google Play
  search:
    terms: []
  styles:
    - brands
  unicode: f3ab
  voted: false
google-plus:
  changes:
    - '4.6'
    - 5.0.0
  label: Google Plus
  search:
    terms:
      - google-plus-circle
      - google-plus-official
  styles:
    - brands
  unicode: f2b3
  voted: false
google-plus-g:
  changes:
    - '2'
    - 5.0.0
  label: Google Plus G
  search:
    terms:
      - google-plus
      - social network
  styles:
    - brands
  unicode: f0d5
  voted: false
google-plus-square:
  changes:
    - '2'
    - 5.0.0
  label: Google Plus Square
  search:
    terms:
      - social network
  styles:
    - brands
  unicode: f0d4
  voted: false
google-wallet:
  changes:
    - '4.2'
    - 5.0.0
  label: Google Wallet
  search:
    terms: []
  styles:
    - brands
  unicode: f1ee
  voted: false
gopuram:
  changes:
    - 5.3.0
    - 5.7.0
    - 5.11.0
  label: Gopuram
  search:
    terms:
      - building
      - entrance
      - hinduism
      - temple
      - tower
  styles:
    - solid
  unicode: f664
  voted: false
graduation-cap:
  changes:
    - '4.1'
    - 5.0.0
    - 5.2.0
    - 5.10.1
  label: Graduation Cap
  search:
    terms:
      - ceremony
      - college
      - graduate
      - learning
      - school
      - student
  styles:
    - solid
  unicode: f19d
  voted: false
gratipay:
  changes:
    - '3.2'
    - 5.0.0
  label: Gratipay (Gittip)
  search:
    terms:
      - favorite
      - heart
      - like
      - love
  styles:
    - brands
  unicode: f184
  voted: false
grav:
  changes:
    - '4.7'
    - 5.0.0
  label: Grav
  search:
    terms: []
  styles:
    - brands
  unicode: f2d6
  voted: false
greater-than:
  changes:
    - 5.0.13
  label: Greater Than
  search:
    terms:
      - arithmetic
      - compare
      - math
  styles:
    - solid
  unicode: f531
  voted: true
greater-than-equal:
  changes:
    - 5.0.13
  label: Greater Than Equal To
  search:
    terms:
      - arithmetic
      - compare
      - math
  styles:
    - solid
  unicode: f532
  voted: true
grimace:
  changes:
    - 5.1.0
    - 5.11.0
    - 5.11.1
  label: Grimacing Face
  search:
    terms:
      - cringe
      - emoticon
      - face
      - teeth
  styles:
    - solid
    - regular
  unicode: f57f
  voted: false
grin:
  changes:
    - 5.1.0
    - 5.11.0
    - 5.11.1
  label: Grinning Face
  search:
    terms:
      - emoticon
      - face
      - laugh
      - smile
  styles:
    - solid
    - regular
  unicode: f580
  voted: false
grin-alt:
  changes:
    - 5.1.0
    - 5.11.0
    - 5.11.1
  label: Alternate Grinning Face
  search:
    terms:
      - emoticon
      - face
      - laugh
      - smile
  styles:
    - solid
    - regular
  unicode: f581
  voted: false
grin-beam:
  changes:
    - 5.1.0
    - 5.11.0
    - 5.11.1
  label: Grinning Face With Smiling Eyes
  search:
    terms:
      - emoticon
      - face
      - laugh
      - smile
  styles:
    - solid
    - regular
  unicode: f582
  voted: false
grin-beam-sweat:
  changes:
    - 5.1.0
    - 5.11.0
    - 5.11.1
  label: Grinning Face With Sweat
  search:
    terms:
      - embarass
      - emoticon
      - face
      - smile
  styles:
    - solid
    - regular
  unicode: f583
  voted: false
grin-hearts:
  changes:
    - 5.1.0
    - 5.11.0
    - 5.11.1
  label: Smiling Face With Heart-Eyes
  search:
    terms:
      - emoticon
      - face
      - love
      - smile
  styles:
    - solid
    - regular
  unicode: f584
  voted: false
grin-squint:
  changes:
    - 5.1.0
    - 5.11.0
    - 5.11.1
  label: Grinning Squinting Face
  search:
    terms:
      - emoticon
      - face
      - laugh
      - smile
  styles:
    - solid
    - regular
  unicode: f585
  voted: false
grin-squint-tears:
  changes:
    - 5.1.0
  label: Rolling on the Floor Laughing
  search:
    terms:
      - emoticon
      - face
      - happy
      - smile
  styles:
    - solid
    - regular
  unicode: f586
  voted: false
grin-stars:
  changes:
    - 5.1.0
    - 5.11.0
    - 5.11.1
  label: Star-Struck
  search:
    terms:
      - emoticon
      - face
      - star-struck
  styles:
    - solid
    - regular
  unicode: f587
  voted: false
grin-tears:
  changes:
    - 5.1.0
  label: Face With Tears of Joy
  search:
    terms:
      - LOL
      - emoticon
      - face
  styles:
    - solid
    - regular
  unicode: f588
  voted: false
grin-tongue:
  changes:
    - 5.1.0
    - 5.11.0
    - 5.11.1
  label: Face With Tongue
  search:
    terms:
      - LOL
      - emoticon
      - face
  styles:
    - solid
    - regular
  unicode: f589
  voted: false
grin-tongue-squint:
  changes:
    - 5.1.0
    - 5.11.0
    - 5.11.1
  label: Squinting Face With Tongue
  search:
    terms:
      - LOL
      - emoticon
      - face
  styles:
    - solid
    - regular
  unicode: f58a
  voted: false
grin-tongue-wink:
  changes:
    - 5.1.0
    - 5.11.0
    - 5.11.1
    - 5.12.0
  label: Winking Face With Tongue
  search:
    terms:
      - LOL
      - emoticon
      - face
  styles:
    - solid
    - regular
  unicode: f58b
  voted: false
grin-wink:
  changes:
    - 5.1.0
    - 5.1.1
    - 5.11.0
    - 5.11.1
  label: Grinning Winking Face
  search:
    terms:
      - emoticon
      - face
      - flirt
      - laugh
      - smile
  styles:
    - solid
    - regular
  unicode: f58c
  voted: false
grip-horizontal:
  changes:
    - 5.1.0
  label: Grip Horizontal
  search:
    terms:
      - affordance
      - drag
      - drop
      - grab
      - handle
  styles:
    - solid
  unicode: f58d
  voted: true
grip-lines:
  changes:
    - 5.6.0
  label: Grip Lines
  search:
    terms:
      - affordance
      - drag
      - drop
      - grab
      - handle
  styles:
    - solid
  unicode: f7a4
  voted: true
grip-lines-vertical:
  changes:
    - 5.6.0
    - 5.11.0
    - 5.11.1
  label: Grip Lines Vertical
  search:
    terms:
      - affordance
      - drag
      - drop
      - grab
      - handle
  styles:
    - solid
  unicode: f7a5
  voted: true
grip-vertical:
  changes:
    - 5.1.0
  label: Grip Vertical
  search:
    terms:
      - affordance
      - drag
      - drop
      - grab
      - handle
  styles:
    - solid
  unicode: f58e
  voted: true
gripfire:
  changes:
    - 5.0.0
  label: 'Gripfire, Inc.'
  search:
    terms: []
  styles:
    - brands
  unicode: f3ac
  voted: false
grunt:
  changes:
    - 5.0.0
  label: Grunt
  search:
    terms: []
  styles:
    - brands
  unicode: f3ad
  voted: false
guitar:
  changes:
    - 5.6.0
    - 5.11.0
  label: Guitar
  search:
    terms:
      - acoustic
      - instrument
      - music
      - rock
      - rock and roll
      - song
      - strings
  styles:
    - solid
  unicode: f7a6
  voted: true
gulp:
  changes:
    - 5.0.0
  label: Gulp
  search:
    terms: []
  styles:
    - brands
  unicode: f3ae
  voted: false
h-square:
  changes:
    - '3'
    - 5.0.0
  label: H Square
  search:
    terms:
      - directions
      - emergency
      - hospital
      - hotel
      - map
  styles:
    - solid
  unicode: f0fd
  voted: false
hacker-news:
  changes:
    - '4.1'
    - 5.0.0
  label: Hacker News
  search:
    terms: []
  styles:
    - brands
  unicode: f1d4
  voted: false
hacker-news-square:
  changes:
    - 5.0.0
  label: Hacker News Square
  search:
    terms: []
  styles:
    - brands
  unicode: f3af
  voted: false
hackerrank:
  changes:
    - 5.2.0
    - 5.8.0
  label: Hackerrank
  search:
    terms: []
  styles:
    - brands
  unicode: f5f7
  voted: true
hamburger:
  changes:
    - 5.7.0
  label: Hamburger
  search:
    terms:
      - bacon
      - beef
      - burger
      - burger king
      - cheeseburger
      - fast food
      - grill
      - ground beef
      - mcdonalds
      - sandwich
  styles:
    - solid
  unicode: f805
  voted: false
hammer:
  changes:
    - 5.4.0
  label: Hammer
  search:
    terms:
      - admin
      - fix
      - repair
      - settings
      - tool
  styles:
    - solid
  unicode: f6e3
  voted: true
hamsa:
  changes:
    - 5.3.0
  label: Hamsa
  search:
    terms:
      - amulet
      - christianity
      - islam
      - jewish
      - judaism
      - muslim
      - protection
  styles:
    - solid
  unicode: f665
  voted: false
hand-holding:
  changes:
    - 5.0.9
  label: Hand Holding
  search:
    terms:
      - carry
      - lift
  styles:
    - solid
  unicode: f4bd
  voted: false
hand-holding-heart:
  changes:
    - 5.0.9
  label: Hand Holding Heart
  search:
    terms:
      - carry
      - charity
      - gift
      - lift
      - package
  styles:
    - solid
  unicode: f4be
  voted: false
hand-holding-usd:
  changes:
    - 5.0.9
    - 5.11.0
  label: Hand Holding US Dollar
  search:
    terms:
      - $
      - carry
      - dollar sign
      - donation
      - giving
      - lift
      - money
      - price
  styles:
    - solid
  unicode: f4c0
  voted: false
hand-lizard:
  changes:
    - '4.4'
    - 5.0.0
  label: Lizard (Hand)
  search:
    terms:
      - game
      - roshambo
  styles:
    - solid
    - regular
  unicode: f258
  voted: false
hand-middle-finger:
  changes:
    - 5.7.0
    - 5.11.0
    - 5.11.1
  label: Hand with Middle Finger Raised
  search:
    terms:
      - flip the bird
      - gesture
      - hate
      - rude
  styles:
    - solid
  unicode: f806
  voted: true
hand-paper:
  changes:
    - '4.4'
    - 5.0.0
  label: Paper (Hand)
  search:
    terms:
      - game
      - halt
      - roshambo
      - stop
  styles:
    - solid
    - regular
  unicode: f256
  voted: false
hand-peace:
  changes:
    - '4.4'
    - 5.0.0
  label: Peace (Hand)
  search:
    terms:
      - rest
      - truce
  styles:
    - solid
    - regular
  unicode: f25b
  voted: false
hand-point-down:
  changes:
    - '2'
    - 5.0.0
  label: Hand Pointing Down
  search:
    terms:
      - finger
      - hand-o-down
      - point
  styles:
    - solid
    - regular
  unicode: f0a7
  voted: false
hand-point-left:
  changes:
    - '2'
    - 5.0.0
  label: Hand Pointing Left
  search:
    terms:
      - back
      - finger
      - hand-o-left
      - left
      - point
      - previous
  styles:
    - solid
    - regular
  unicode: f0a5
  voted: false
hand-point-right:
  changes:
    - '2'
    - 5.0.0
  label: Hand Pointing Right
  search:
    terms:
      - finger
      - forward
      - hand-o-right
      - next
      - point
      - right
  styles:
    - solid
    - regular
  unicode: f0a4
  voted: false
hand-point-up:
  changes:
    - '2'
    - 5.0.0
  label: Hand Pointing Up
  search:
    terms:
      - finger
      - hand-o-up
      - point
  styles:
    - solid
    - regular
  unicode: f0a6
  voted: false
hand-pointer:
  changes:
    - '4.4'
    - 5.0.0
  label: Pointer (Hand)
  search:
    terms:
      - arrow
      - cursor
      - select
  styles:
    - solid
    - regular
  unicode: f25a
  voted: false
hand-rock:
  changes:
    - '4.4'
    - 5.0.0
  label: Rock (Hand)
  search:
    terms:
      - fist
      - game
      - roshambo
  styles:
    - solid
    - regular
  unicode: f255
  voted: false
hand-scissors:
  changes:
    - '4.4'
    - 5.0.0
  label: Scissors (Hand)
  search:
    terms:
      - cut
      - game
      - roshambo
  styles:
    - solid
    - regular
  unicode: f257
  voted: false
hand-spock:
  changes:
    - '4.4'
    - 5.0.0
    - 5.12.0
  label: Spock (Hand)
  search:
    terms:
      - live long
      - prosper
      - salute
      - star trek
      - vulcan
  styles:
    - solid
    - regular
  unicode: f259
  voted: false
hands:
  changes:
    - 5.0.9
  label: Hands
  search:
    terms:
      - carry
      - hold
      - lift
  styles:
    - solid
  unicode: f4c2
  voted: false
hands-helping:
  changes:
    - 5.0.9
  label: Helping Hands
  search:
    terms:
      - aid
      - assistance
      - handshake
      - partnership
      - volunteering
  styles:
    - solid
  unicode: f4c4
  voted: false
handshake:
  changes:
    - '4.7'
    - 5.0.0
    - 5.0.9
  label: Handshake
  search:
    terms:
      - agreement
      - greeting
      - meeting
      - partnership
  styles:
    - solid
    - regular
  unicode: f2b5
  voted: false
hanukiah:
  changes:
    - 5.4.0
  label: Hanukiah
  search:
    terms:
      - candle
      - hanukkah
      - jewish
      - judaism
      - light
  styles:
    - solid
  unicode: f6e6
  voted: false
hard-hat:
  changes:
    - 5.7.0
  label: Hard Hat
  search:
    terms:
      - construction
      - hardhat
      - helmet
      - safety
  styles:
    - solid
  unicode: f807
  voted: true
hashtag:
  changes:
    - '4.5'
    - 5.0.0
  label: Hashtag
  search:
    terms:
      - Twitter
      - instagram
      - pound
      - social media
      - tag
  styles:
    - solid
  unicode: f292
  voted: false
hat-cowboy:
  changes:
    - 5.11.0
  label: Cowboy Hat
  search:
    terms:
      - buckaroo
      - horse
      - jackeroo
      - john b.
      - old west
      - pardner
      - ranch
      - rancher
      - rodeo
      - western
      - wrangler
  styles:
    - solid
  unicode: f8c0
  voted: false
hat-cowboy-side:
  changes:
    - 5.11.0
  label: Cowboy Hat Side
  search:
    terms:
      - buckaroo
      - horse
      - jackeroo
      - john b.
      - old west
      - pardner
      - ranch
      - rancher
      - rodeo
      - western
      - wrangler
  styles:
    - solid
  unicode: f8c1
  voted: false
hat-wizard:
  changes:
    - 5.4.0
    - 5.11.0
  label: Wizard's Hat
  search:
    terms:
      - Dungeons & Dragons
      - accessory
      - buckle
      - clothing
      - d&d
      - dnd
      - fantasy
      - halloween
      - head
      - holiday
      - mage
      - magic
      - pointy
      - witch
  styles:
    - solid
  unicode: f6e8
  voted: false
hdd:
  changes:
    - '2'
    - 5.0.0
    - 5.10.1
  label: HDD
  search:
    terms:
      - cpu
      - hard drive
      - harddrive
      - machine
      - save
      - storage
  styles:
    - solid
    - regular
  unicode: f0a0
  voted: false
heading:
  changes:
    - '4.1'
    - 5.0.0
    - 5.9.0
    - 5.10.1
    - 5.10.2
  label: heading
  search:
    terms:
      - format
      - header
      - text
      - title
  styles:
    - solid
  unicode: f1dc
  voted: false
headphones:
  changes:
    - '1'
    - 5.0.0
  label: headphones
  search:
    terms:
      - audio
      - listen
      - music
      - sound
      - speaker
  styles:
    - solid
  unicode: f025
  voted: false
headphones-alt:
  changes:
    - 5.1.0
  label: Alternate Headphones
  search:
    terms:
      - audio
      - listen
      - music
      - sound
      - speaker
  styles:
    - solid
  unicode: f58f
  voted: true
headset:
  changes:
    - 5.1.0
  label: Headset
  search:
    terms:
      - audio
      - gamer
      - gaming
      - listen
      - live chat
      - microphone
      - shot caller
      - sound
      - support
      - telemarketer
  styles:
    - solid
  unicode: f590
  voted: true
heart:
  changes:
    - '1'
    - 5.0.0
    - 5.0.9
    - 5.10.1
    - 5.10.2
  label: Heart
  search:
    terms:
      - favorite
      - like
      - love
      - relationship
      - valentine
  styles:
    - solid
    - regular
  unicode: f004
  voted: false
heart-broken:
  changes:
    - 5.6.0
    - 5.10.2
  label: Heart Broken
  search:
    terms:
      - breakup
      - crushed
      - dislike
      - dumped
      - grief
      - love
      - lovesick
      - relationship
      - sad
  styles:
    - solid
  unicode: f7a9
  voted: true
heartbeat:
  changes:
    - '4.3'
    - 5.0.0
    - 5.0.7
  label: Heartbeat
  search:
    terms:
      - ekg
      - electrocardiogram
      - health
      - lifeline
      - vital signs
  styles:
    - solid
  unicode: f21e
  voted: false
helicopter:
  changes:
    - 5.0.13
  label: Helicopter
  search:
    terms:
      - airwolf
      - apache
      - chopper
      - flight
      - fly
      - travel
  styles:
    - solid
  unicode: f533
  voted: true
highlighter:
  changes:
    - 5.1.0
    - 5.10.1
  label: Highlighter
  search:
    terms:
      - edit
      - marker
      - sharpie
      - update
      - write
  styles:
    - solid
  unicode: f591
  voted: true
hiking:
  changes:
    - 5.4.0
  label: Hiking
  search:
    terms:
      - activity
      - backpack
      - fall
      - fitness
      - outdoors
      - person
      - seasonal
      - walking
  styles:
    - solid
  unicode: f6ec
  voted: false
hippo:
  changes:
    - 5.4.0
    - 5.10.1
  label: Hippo
  search:
    terms:
      - animal
      - fauna
      - hippopotamus
      - hungry
      - mammal
  styles:
    - solid
  unicode: f6ed
  voted: false
hips:
  changes:
    - 5.0.5
  label: Hips
  search:
    terms: []
  styles:
    - brands
  unicode: f452
  voted: false
hire-a-helper:
  changes:
    - 5.0.0
  label: HireAHelper
  search:
    terms: []
  styles:
    - brands
  unicode: f3b0
  voted: false
history:
  changes:
    - '4.1'
    - 5.0.0
  label: History
  search:
    terms:
      - Rewind
      - clock
      - reverse
      - time
      - time machine
  styles:
    - solid
  unicode: f1da
  voted: false
hockey-puck:
  changes:
    - 5.0.5
  label: Hockey Puck
  search:
    terms:
      - ice
      - nhl
      - sport
  styles:
    - solid
  unicode: f453
  voted: false
holly-berry:
  changes:
    - 5.6.0
  label: Holly Berry
  search:
    terms:
      - catwoman
      - christmas
      - decoration
      - flora
      - halle
      - holiday
      - ororo munroe
      - plant
      - storm
      - xmas
  styles:
    - solid
  unicode: f7aa
home:
  changes:
    - '1'
    - 5.0.0
    - 5.7.0
  label: home
  search:
    terms:
      - abode
      - building
      - house
      - main
  styles:
    - solid
  unicode: f015
  voted: false
hooli:
  changes:
    - 5.0.0
    - 5.7.0
  label: Hooli
  search:
    terms: []
  styles:
    - brands
  unicode: f427
  voted: false
hornbill:
  changes:
    - 5.1.0
    - 5.8.0
  label: Hornbill
  search:
    terms: []
  styles:
    - brands
  unicode: f592
  voted: false
horse:
  changes:
    - 5.4.0
    - 5.10.1
  label: Horse
  search:
    terms:
      - equus
      - fauna
      - mammmal
      - mare
      - neigh
      - pony
  styles:
    - solid
  unicode: f6f0
  voted: false
horse-head:
  changes:
    - 5.6.0
    - 5.10.1
  label: Horse Head
  search:
    terms:
      - equus
      - fauna
      - mammmal
      - mare
      - neigh
      - pony
  styles:
    - solid
  unicode: f7ab
hospital:
  changes:
    - '3'
    - 5.0.0
  label: hospital
  search:
    terms:
      - building
      - emergency room
      - medical center
  styles:
    - solid
    - regular
  unicode: f0f8
  voted: false
hospital-alt:
  changes:
    - 5.0.7
  label: Alternate Hospital
  search:
    terms:
      - building
      - emergency room
      - medical center
  styles:
    - solid
  unicode: f47d
  voted: false
hospital-symbol:
  changes:
    - 5.0.7
  label: Hospital Symbol
  search:
    terms:
      - clinic
      - emergency
      - map
  styles:
    - solid
  unicode: f47e
  voted: false
hot-tub:
  changes:
    - 5.1.0
  label: Hot Tub
  search:
    terms:
      - bath
      - jacuzzi
      - massage
      - sauna
      - spa
  styles:
    - solid
  unicode: f593
  voted: false
hotdog:
  changes:
    - 5.7.0
  label: Hot Dog
  search:
    terms:
      - bun
      - chili
      - frankfurt
      - frankfurter
      - kosher
      - polish
      - sandwich
      - sausage
      - vienna
      - weiner
  styles:
    - solid
  unicode: f80f
  voted: false
hotel:
  changes:
    - 5.1.0
  label: Hotel
  search:
    terms:
      - building
      - inn
      - lodging
      - motel
      - resort
      - travel
  styles:
    - solid
  unicode: f594
  voted: false
hotjar:
  changes:
    - 5.0.0
  label: Hotjar
  search:
    terms: []
  styles:
    - brands
  unicode: f3b1
  voted: false
hourglass:
  changes:
    - '4.4'
    - 5.0.0
    - 5.10.1
  label: Hourglass
  search:
    terms:
      - hour
      - minute
      - sand
      - stopwatch
      - time
  styles:
    - solid
    - regular
  unicode: f254
  voted: false
hourglass-end:
  changes:
    - '4.4'
    - 5.0.0
    - 5.10.1
  label: Hourglass End
  search:
    terms:
      - hour
      - minute
      - sand
      - stopwatch
      - time
  styles:
    - solid
  unicode: f253
  voted: false
hourglass-half:
  changes:
    - '4.4'
    - 5.0.0
    - 5.10.1
  label: Hourglass Half
  search:
    terms:
      - hour
      - minute
      - sand
      - stopwatch
      - time
  styles:
    - solid
  unicode: f252
  voted: false
hourglass-start:
  changes:
    - '4.4'
    - 5.0.0
    - 5.10.1
  label: Hourglass Start
  search:
    terms:
      - hour
      - minute
      - sand
      - stopwatch
      - time
  styles:
    - solid
  unicode: f251
  voted: false
house-damage:
  changes:
    - 5.4.0
  label: Damaged House
  search:
    terms:
      - building
      - devastation
      - disaster
      - home
      - insurance
  styles:
    - solid
  unicode: f6f1
  voted: false
houzz:
  changes:
    - '4.4'
    - 5.0.0
    - 5.0.9
    - 5.8.0
  label: Houzz
  search:
    terms: []
  styles:
    - brands
  unicode: f27c
  voted: false
hryvnia:
  changes:
    - 5.4.0
  label: Hryvnia
  search:
    terms:
      - currency
      - money
      - ukraine
      - ukrainian
  styles:
    - solid
  unicode: f6f2
  voted: true
html5:
  changes:
    - '3.1'
    - 5.0.0
  label: HTML 5 Logo
  search:
    terms: []
  styles:
    - brands
  unicode: f13b
  voted: false
hubspot:
  changes:
    - 5.0.0
  label: HubSpot
  search:
    terms: []
  styles:
    - brands
  unicode: f3b2
  voted: false
i-cursor:
  changes:
    - '4.4'
    - 5.0.0
  label: I Beam Cursor
  search:
    terms:
      - editing
      - i-beam
      - type
      - writing
  styles:
    - solid
  unicode: f246
  voted: false
ice-cream:
  changes:
    - 5.7.0
    - 5.11.0
    - 5.11.1
  label: Ice Cream
  search:
    terms:
      - chocolate
      - cone
      - dessert
      - frozen
      - scoop
      - sorbet
      - vanilla
      - yogurt
  styles:
    - solid
  unicode: f810
  voted: false
icicles:
  changes:
    - 5.6.0
  label: Icicles
  search:
    terms:
      - cold
      - frozen
      - hanging
      - ice
      - seasonal
      - sharp
  styles:
    - solid
  unicode: f7ad
icons:
  changes:
    - 5.9.0
  label: Icons
  search:
    terms:
      - bolt
      - emoji
      - heart
      - image
      - music
      - photo
      - symbols
  styles:
    - solid
  unicode: f86d
  voted: false
id-badge:
  changes:
    - '4.7'
    - 5.0.0
    - 5.0.3
  label: Identification Badge
  search:
    terms:
      - address
      - contact
      - identification
      - license
      - profile
  styles:
    - solid
    - regular
  unicode: f2c1
  voted: false
id-card:
  changes:
    - '4.7'
    - 5.0.0
    - 5.0.3
    - 5.8.0
    - 5.10.1
  label: Identification Card
  search:
    terms:
      - contact
      - demographics
      - document
      - identification
      - issued
      - profile
  styles:
    - solid
    - regular
  unicode: f2c2
  voted: false
id-card-alt:
  changes:
    - 5.0.7
    - 5.10.1
  label: Alternate Identification Card
  search:
    terms:
      - contact
      - demographics
      - document
      - identification
      - issued
      - profile
  styles:
    - solid
  unicode: f47f
  voted: false
ideal:
  changes:
    - 5.12.0
  label: iDeal
  search:
    terms: []
  styles:
    - brands
  unicode: f913
  voted: true
igloo:
  changes:
    - 5.6.0
  label: Igloo
  search:
    terms:
      - dome
      - dwelling
      - eskimo
      - home
      - house
      - ice
      - snow
  styles:
    - solid
  unicode: f7ae
image:
  changes:
    - '1'
    - 5.0.0
    - 5.10.1
  label: Image
  search:
    terms:
      - album
      - landscape
      - photo
      - picture
  styles:
    - solid
    - regular
  unicode: f03e
  voted: false
images:
  changes:
    - '1'
    - 5.0.0
    - 5.10.1
  label: Images
  search:
    terms:
      - album
      - landscape
      - photo
      - picture
  styles:
    - solid
    - regular
  unicode: f302
  voted: false
imdb:
  changes:
    - '4.7'
    - 5.0.0
  label: IMDB
  search:
    terms: []
  styles:
    - brands
  unicode: f2d8
  voted: false
inbox:
  changes:
    - '1'
    - 5.0.0
  label: inbox
  search:
    terms:
      - archive
      - desk
      - email
      - mail
      - message
  styles:
    - solid
  unicode: f01c
  voted: false
indent:
  changes:
    - '1'
    - 5.0.0
    - 5.9.0
  label: Indent
  search:
    terms:
      - align
      - justify
      - paragraph
      - tab
  styles:
    - solid
  unicode: f03c
  voted: false
industry:
  changes:
    - '4.4'
    - 5.0.0
    - 5.10.1
  label: Industry
  search:
    terms:
      - building
      - factory
      - industrial
      - manufacturing
      - mill
      - warehouse
  styles:
    - solid
  unicode: f275
  voted: false
infinity:
  changes:
    - 5.0.13
    - 5.3.0
    - 5.10.1
  label: Infinity
  search:
    terms:
      - eternity
      - forever
      - math
  styles:
    - solid
  unicode: f534
  voted: true
info:
  changes:
    - '3.1'
    - 5.0.0
    - 5.10.1
    - 5.10.2
  label: Info
  search:
    terms:
      - details
      - help
      - information
      - more
      - support
  styles:
    - solid
  unicode: f129
  voted: false
info-circle:
  changes:
    - '1'
    - 5.0.0
  label: Info Circle
  search:
    terms:
      - details
      - help
      - information
      - more
      - support
  styles:
    - solid
  unicode: f05a
  voted: false
instagram:
  changes:
    - '4.6'
    - 5.0.0
  label: Instagram
  search:
    terms: []
  styles:
    - brands
  unicode: f16d
  voted: false
intercom:
  changes:
    - 5.6.0
  label: Intercom
  search:
    terms:
      - app
      - customer
      - messenger
  styles:
    - brands
  unicode: f7af
  voted: false
internet-explorer:
  changes:
    - '4.4'
    - 5.0.0
  label: Internet-explorer
  search:
    terms:
      - browser
      - ie
  styles:
    - brands
  unicode: f26b
  voted: false
invision:
  changes:
    - 5.6.0
  label: InVision
  search:
    terms:
      - app
      - design
      - interface
  styles:
    - brands
  unicode: f7b0
  voted: false
ioxhost:
  changes:
    - '4.2'
    - 5.0.0
  label: ioxhost
  search:
    terms: []
  styles:
    - brands
  unicode: f208
  voted: false
italic:
  changes:
    - '1'
    - 5.0.0
    - 5.9.0
    - 5.10.1
    - 5.10.2
  label: italic
  search:
    terms:
      - edit
      - emphasis
      - font
      - format
      - text
      - type
  styles:
    - solid
  unicode: f033
  voted: false
itch-io:
  changes:
    - 5.8.0
  label: itch.io
  search:
    terms: []
  styles:
    - brands
  unicode: f83a
itunes:
  changes:
    - 5.0.0
  label: iTunes
  search:
    terms: []
  styles:
    - brands
  unicode: f3b4
  voted: false
itunes-note:
  changes:
    - 5.0.0
  label: Itunes Note
  search:
    terms: []
  styles:
    - brands
  unicode: f3b5
  voted: false
java:
  changes:
    - 5.0.10
    - 5.7.0
    - 5.8.0
  label: Java
  search:
    terms: []
  styles:
    - brands
  unicode: f4e4
  voted: false
jedi:
  changes:
    - 5.3.0
  label: Jedi
  search:
    terms:
      - crest
      - force
      - sith
      - skywalker
      - star wars
      - yoda
  styles:
    - solid
  unicode: f669
  voted: false
jedi-order:
  changes:
    - 5.0.12
    - 5.7.0
  label: Jedi Order
  search:
    terms:
      - star wars
  styles:
    - brands
  unicode: f50e
  voted: false
jenkins:
  changes:
    - 5.0.0
  label: Jenkis
  search:
    terms: []
  styles:
    - brands
  unicode: f3b6
  voted: false
jira:
  changes:
    - 5.6.0
  label: Jira
  search:
    terms:
      - atlassian
  styles:
    - brands
  unicode: f7b1
  voted: true
joget:
  changes:
    - 5.0.0
  label: Joget
  search:
    terms: []
  styles:
    - brands
  unicode: f3b7
  voted: false
joint:
  changes:
    - 5.1.0
  label: Joint
  search:
    terms:
      - blunt
      - cannabis
      - doobie
      - drugs
      - marijuana
      - roach
      - smoke
      - smoking
      - spliff
  styles:
    - solid
  unicode: f595
  voted: false
joomla:
  changes:
    - '4.1'
    - 5.0.0
  label: Joomla Logo
  search:
    terms: []
  styles:
    - brands
  unicode: f1aa
  voted: false
journal-whills:
  changes:
    - 5.3.0
    - 5.11.0
  label: Journal of the Whills
  search:
    terms:
      - book
      - force
      - jedi
      - sith
      - star wars
      - yoda
  styles:
    - solid
  unicode: f66a
  voted: false
js:
  changes:
    - 5.0.0
  label: JavaScript (JS)
  search:
    terms: []
  styles:
    - brands
  unicode: f3b8
  voted: false
js-square:
  changes:
    - 5.0.0
    - 5.0.3
  label: JavaScript (JS) Square
  search:
    terms: []
  styles:
    - brands
  unicode: f3b9
  voted: false
jsfiddle:
  changes:
    - '4.1'
    - 5.0.0
  label: jsFiddle
  search:
    terms: []
  styles:
    - brands
  unicode: f1cc
  voted: false
kaaba:
  changes:
    - 5.3.0
  label: Kaaba
  search:
    terms:
      - building
      - cube
      - islam
      - muslim
  styles:
    - solid
  unicode: f66b
  voted: false
kaggle:
  changes:
    - 5.2.0
    - 5.8.0
  label: Kaggle
  search:
    terms: []
  styles:
    - brands
  unicode: f5fa
  voted: true
key:
  changes:
    - '1'
    - 5.0.0
    - 5.10.1
  label: key
  search:
    terms:
      - lock
      - password
      - private
      - secret
      - unlock
  styles:
    - solid
  unicode: f084
  voted: false
keybase:
  changes:
    - 5.0.11
    - 5.8.0
    - 5.10.2
    - 5.11.0
  label: Keybase
  search:
    terms: []
  styles:
    - brands
  unicode: f4f5
  voted: true
keyboard:
  changes:
    - '3.1'
    - 5.0.0
  label: Keyboard
  search:
    terms:
      - accessory
      - edit
      - input
      - text
      - type
      - write
  styles:
    - solid
    - regular
  unicode: f11c
  voted: false
keycdn:
  changes:
    - 5.0.0
  label: KeyCDN
  search:
    terms: []
  styles:
    - brands
  unicode: f3ba
  voted: false
khanda:
  changes:
    - 5.3.0
  label: Khanda
  search:
    terms:
      - chakkar
      - sikh
      - sikhism
      - sword
  styles:
    - solid
  unicode: f66d
  voted: false
kickstarter:
  changes:
    - 5.0.0
  label: Kickstarter
  search:
    terms: []
  styles:
    - brands
  unicode: f3bb
  voted: false
kickstarter-k:
  changes:
    - 5.0.0
  label: Kickstarter K
  search:
    terms: []
  styles:
    - brands
  unicode: f3bc
  voted: false
kiss:
  changes:
    - 5.1.0
    - 5.1.1
    - 5.11.0
    - 5.11.1
  label: Kissing Face
  search:
    terms:
      - beso
      - emoticon
      - face
      - love
      - smooch
  styles:
    - solid
    - regular
  unicode: f596
  voted: false
kiss-beam:
  changes:
    - 5.1.0
    - 5.11.0
    - 5.11.1
  label: Kissing Face With Smiling Eyes
  search:
    terms:
      - beso
      - emoticon
      - face
      - love
      - smooch
  styles:
    - solid
    - regular
  unicode: f597
  voted: false
kiss-wink-heart:
  changes:
    - 5.1.0
    - 5.11.0
    - 5.11.1
  label: Face Blowing a Kiss
  search:
    terms:
      - beso
      - emoticon
      - face
      - love
      - smooch
  styles:
    - solid
    - regular
  unicode: f598
  voted: false
kiwi-bird:
  changes:
    - 5.0.13
  label: Kiwi Bird
  search:
    terms:
      - bird
      - fauna
      - new zealand
  styles:
    - solid
  unicode: f535
  voted: false
korvue:
  changes:
    - 5.0.2
  label: KORVUE
  search:
    terms: []
  styles:
    - brands
  unicode: f42f
  voted: false
landmark:
  changes:
    - 5.3.0
  label: Landmark
  search:
    terms:
      - building
      - historic
      - memorable
      - monument
      - politics
  styles:
    - solid
  unicode: f66f
  voted: false
language:
  changes:
    - '4.1'
    - 5.0.0
    - 5.10.2
  label: Language
  search:
    terms:
      - dialect
      - idiom
      - localize
      - speech
      - translate
      - vernacular
  styles:
    - solid
  unicode: f1ab
  voted: false
laptop:
  changes:
    - '3'
    - 5.0.0
    - 5.2.0
  label: Laptop
  search:
    terms:
      - computer
      - cpu
      - dell
      - demo
      - device
      - mac
      - macbook
      - machine
      - pc
  styles:
    - solid
  unicode: f109
  voted: false
laptop-code:
  changes:
    - 5.2.0
  label: Laptop Code
  search:
    terms:
      - computer
      - cpu
      - dell
      - demo
      - develop
      - device
      - mac
      - macbook
      - machine
      - pc
  styles:
    - solid
  unicode: f5fc
  voted: false
laptop-medical:
  changes:
    - 5.7.0
  label: Laptop Medical
  search:
    terms:
      - computer
      - device
      - ehr
      - electronic health records
      - history
  styles:
    - solid
  unicode: f812
  voted: false
laravel:
  changes:
    - 5.0.0
    - 5.0.3
    - 5.11.2
  label: Laravel
  search:
    terms: []
  styles:
    - brands
  unicode: f3bd
  voted: false
lastfm:
  changes:
    - '4.2'
    - 5.0.0
  label: last.fm
  search:
    terms: []
  styles:
    - brands
  unicode: f202
  voted: false
lastfm-square:
  changes:
    - '4.2'
    - 5.0.0
    - 5.0.11
  label: last.fm Square
  search:
    terms: []
  styles:
    - brands
  unicode: f203
  voted: false
laugh:
  changes:
    - 5.1.0
    - 5.11.0
    - 5.11.1
  label: Grinning Face With Big Eyes
  search:
    terms:
      - LOL
      - emoticon
      - face
      - laugh
      - smile
  styles:
    - solid
    - regular
  unicode: f599
  voted: false
laugh-beam:
  changes:
    - 5.1.0
    - 5.11.0
    - 5.11.1
  label: Laugh Face with Beaming Eyes
  search:
    terms:
      - LOL
      - emoticon
      - face
      - happy
      - smile
  styles:
    - solid
    - regular
  unicode: f59a
  voted: false
laugh-squint:
  changes:
    - 5.1.0
    - 5.11.0
    - 5.11.1
  label: Laughing Squinting Face
  search:
    terms:
      - LOL
      - emoticon
      - face
      - happy
      - smile
  styles:
    - solid
    - regular
  unicode: f59b
  voted: false
laugh-wink:
  changes:
    - 5.1.0
    - 5.11.0
    - 5.11.1
  label: Laughing Winking Face
  search:
    terms:
      - LOL
      - emoticon
      - face
      - happy
      - smile
  styles:
    - solid
    - regular
  unicode: f59c
  voted: false
layer-group:
  changes:
    - 5.2.0
  label: Layer Group
  search:
    terms:
      - arrange
      - develop
      - layers
      - map
      - stack
  styles:
    - solid
  unicode: f5fd
  voted: false
leaf:
  changes:
    - '1'
    - 5.0.0
    - 5.0.9
  label: leaf
  search:
    terms:
      - eco
      - flora
      - nature
      - plant
      - vegan
  styles:
    - solid
  unicode: f06c
  voted: false
leanpub:
  changes:
    - '4.3'
    - 5.0.0
  label: Leanpub
  search:
    terms: []
  styles:
    - brands
  unicode: f212
  voted: false
lemon:
  changes:
    - '1'
    - 5.0.0
  label: Lemon
  search:
    terms:
      - citrus
      - lemonade
      - lime
      - tart
  styles:
    - solid
    - regular
  unicode: f094
  voted: false
less:
  changes:
    - 5.0.0
  label: Less
  search:
    terms: []
  styles:
    - brands
  unicode: f41d
  voted: false
less-than:
  changes:
    - 5.0.13
  label: Less Than
  search:
    terms:
      - arithmetic
      - compare
      - math
  styles:
    - solid
  unicode: f536
  voted: true
less-than-equal:
  changes:
    - 5.0.13
  label: Less Than Equal To
  search:
    terms:
      - arithmetic
      - compare
      - math
  styles:
    - solid
  unicode: f537
  voted: true
level-down-alt:
  changes:
    - 5.0.0
  label: Alternate Level Down
  search:
    terms:
      - arrow
      - level-down
  styles:
    - solid
  unicode: f3be
  voted: false
level-up-alt:
  changes:
    - 5.0.0
  label: Alternate Level Up
  search:
    terms:
      - arrow
      - level-up
  styles:
    - solid
  unicode: f3bf
  voted: false
life-ring:
  changes:
    - '4.1'
    - 5.0.0
  label: Life Ring
  search:
    terms:
      - coast guard
      - help
      - overboard
      - save
      - support
  styles:
    - solid
    - regular
  unicode: f1cd
  voted: false
lightbulb:
  changes:
    - '3'
    - 5.0.0
    - 5.3.0
  label: Lightbulb
  search:
    terms:
      - energy
      - idea
      - inspiration
      - light
  styles:
    - solid
    - regular
  unicode: f0eb
  voted: false
line:
  changes:
    - 5.0.0
  label: Line
  search:
    terms: []
  styles:
    - brands
  unicode: f3c0
  voted: false
link:
  changes:
    - '2'
    - 5.0.0
  label: Link
  search:
    terms:
      - attach
      - attachment
      - chain
      - connect
  styles:
    - solid
  unicode: f0c1
  voted: false
linkedin:
  changes:
    - '1'
    - 5.0.0
  label: LinkedIn
  search:
    terms:
      - linkedin-square
  styles:
    - brands
  unicode: f08c
  voted: false
linkedin-in:
  changes:
    - '2'
    - 5.0.0
    - 5.4.1
    - 5.8.0
    - 5.8.1
  label: LinkedIn In
  search:
    terms:
      - linkedin
  styles:
    - brands
  unicode: f0e1
  voted: false
linode:
  changes:
    - '4.7'
    - 5.0.0
  label: Linode
  search:
    terms: []
  styles:
    - brands
  unicode: f2b8
  voted: false
linux:
  changes:
    - '3.2'
    - 5.0.0
  label: Linux
  search:
    terms:
      - tux
  styles:
    - brands
  unicode: f17c
  voted: false
lira-sign:
  changes:
    - '4'
    - 5.0.0
  label: Turkish Lira Sign
  search:
    terms:
      - currency
      - money
      - try
      - turkish
  styles:
    - solid
  unicode: f195
  voted: false
list:
  changes:
    - '1'
    - 5.0.0
    - 5.9.0
  label: List
  search:
    terms:
      - checklist
      - completed
      - done
      - finished
      - ol
      - todo
      - ul
  styles:
    - solid
  unicode: f03a
  voted: false
list-alt:
  changes:
    - '1'
    - 5.0.0
  label: Alternate List
  search:
    terms:
      - checklist
      - completed
      - done
      - finished
      - ol
      - todo
      - ul
  styles:
    - solid
    - regular
  unicode: f022
  voted: false
list-ol:
  changes:
    - '2'
    - 5.0.0
    - 5.9.0
  label: list-ol
  search:
    terms:
      - checklist
      - completed
      - done
      - finished
      - numbers
      - ol
      - todo
      - ul
  styles:
    - solid
  unicode: f0cb
  voted: false
list-ul:
  changes:
    - '2'
    - 5.0.0
    - 5.9.0
  label: list-ul
  search:
    terms:
      - checklist
      - completed
      - done
      - finished
      - ol
      - todo
      - ul
  styles:
    - solid
  unicode: f0ca
  voted: false
location-arrow:
  changes:
    - '3.1'
    - 5.0.0
  label: location-arrow
  search:
    terms:
      - address
      - compass
      - coordinate
      - direction
      - gps
      - map
      - navigation
      - place
  styles:
    - solid
  unicode: f124
  voted: false
lock:
  changes:
    - '1'
    - 5.0.0
  label: lock
  search:
    terms:
      - admin
      - lock
      - open
      - password
      - private
      - protect
      - security
  styles:
    - solid
  unicode: f023
  voted: false
lock-open:
  changes:
    - '3.1'
    - 5.0.0
    - 5.0.1
  label: Lock Open
  search:
    terms:
      - admin
      - lock
      - open
      - password
      - private
      - protect
      - security
  styles:
    - solid
  unicode: f3c1
  voted: false
long-arrow-alt-down:
  changes:
    - 5.0.0
  label: Alternate Long Arrow Down
  search:
    terms:
      - download
      - long-arrow-down
  styles:
    - solid
  unicode: f309
  voted: false
long-arrow-alt-left:
  changes:
    - 5.0.0
  label: Alternate Long Arrow Left
  search:
    terms:
      - back
      - long-arrow-left
      - previous
  styles:
    - solid
  unicode: f30a
  voted: false
long-arrow-alt-right:
  changes:
    - 5.0.0
  label: Alternate Long Arrow Right
  search:
    terms:
      - forward
      - long-arrow-right
      - next
  styles:
    - solid
  unicode: f30b
  voted: false
long-arrow-alt-up:
  changes:
    - 5.0.0
  label: Alternate Long Arrow Up
  search:
    terms:
      - long-arrow-up
      - upload
  styles:
    - solid
  unicode: f30c
  voted: false
low-vision:
  changes:
    - '4.6'
    - 5.0.0
  label: Low Vision
  search:
    terms:
      - blind
      - eye
      - sight
  styles:
    - solid
  unicode: f2a8
  voted: false
luggage-cart:
  changes:
    - 5.1.0
  label: Luggage Cart
  search:
    terms:
      - bag
      - baggage
      - suitcase
      - travel
  styles:
    - solid
  unicode: f59d
  voted: false
lyft:
  changes:
    - 5.0.0
  label: lyft
  search:
    terms: []
  styles:
    - brands
  unicode: f3c3
  voted: false
magento:
  changes:
    - 5.0.0
  label: Magento
  search:
    terms: []
  styles:
    - brands
  unicode: f3c4
  voted: false
magic:
  changes:
    - '2'
    - 5.0.0
    - 5.1.0
  label: magic
  search:
    terms:
      - autocomplete
      - automatic
      - mage
      - magic
      - spell
      - wand
      - witch
      - wizard
  styles:
    - solid
  unicode: f0d0
  voted: false
magnet:
  changes:
    - '1'
    - 5.0.0
    - 5.8.0
  label: magnet
  search:
    terms:
      - Attract
      - lodestone
      - tool
  styles:
    - solid
  unicode: f076
  voted: false
mail-bulk:
  changes:
    - 5.3.0
  label: Mail Bulk
  search:
    terms:
      - archive
      - envelope
      - letter
      - post office
      - postal
      - postcard
      - send
      - stamp
      - usps
  styles:
    - solid
  unicode: f674
  voted: false
mailchimp:
  changes:
    - 5.1.0
    - 5.7.0
    - 5.8.0
    - 5.8.2
  label: Mailchimp
  search:
    terms: []
  styles:
    - brands
  unicode: f59e
  voted: true
male:
  changes:
    - '3.2'
    - 5.0.0
  label: Male
  search:
    terms:
      - human
      - man
      - person
      - profile
      - user
  styles:
    - solid
  unicode: f183
  voted: false
mandalorian:
  changes:
    - 5.0.12
    - 5.8.0
  label: Mandalorian
  search:
    terms: []
  styles:
    - brands
  unicode: f50f
  voted: false
map:
  changes:
    - '4.4'
    - 5.0.0
    - 5.1.0
  label: Map
  search:
    terms:
      - address
      - coordinates
      - destination
      - gps
      - localize
      - location
      - map
      - navigation
      - paper
      - pin
      - place
      - point of interest
      - position
      - route
      - travel
  styles:
    - solid
    - regular
  unicode: f279
  voted: false
map-marked:
  changes:
    - 5.1.0
  label: Map Marked
  search:
    terms:
      - address
      - coordinates
      - destination
      - gps
      - localize
      - location
      - map
      - navigation
      - paper
      - pin
      - place
      - point of interest
      - position
      - route
      - travel
  styles:
    - solid
  unicode: f59f
  voted: false
map-marked-alt:
  changes:
    - 5.1.0
  label: Alternate Map Marked
  search:
    terms:
      - address
      - coordinates
      - destination
      - gps
      - localize
      - location
      - map
      - navigation
      - paper
      - pin
      - place
      - point of interest
      - position
      - route
      - travel
  styles:
    - solid
  unicode: f5a0
  voted: false
map-marker:
  changes:
    - '1'
    - 5.0.0
  label: map-marker
  search:
    terms:
      - address
      - coordinates
      - destination
      - gps
      - localize
      - location
      - map
      - navigation
      - paper
      - pin
      - place
      - point of interest
      - position
      - route
      - travel
  styles:
    - solid
  unicode: f041
  voted: false
map-marker-alt:
  changes:
    - 5.0.0
  label: Alternate Map Marker
  search:
    terms:
      - address
      - coordinates
      - destination
      - gps
      - localize
      - location
      - map
      - navigation
      - paper
      - pin
      - place
      - point of interest
      - position
      - route
      - travel
  styles:
    - solid
  unicode: f3c5
  voted: false
map-pin:
  changes:
    - '4.4'
    - 5.0.0
    - 5.2.0
  label: Map Pin
  search:
    terms:
      - address
      - agree
      - coordinates
      - destination
      - gps
      - localize
      - location
      - map
      - marker
      - navigation
      - pin
      - place
      - position
      - travel
  styles:
    - solid
  unicode: f276
  voted: false
map-signs:
  changes:
    - '4.4'
    - 5.0.0
    - 5.2.0
  label: Map Signs
  search:
    terms:
      - directions
      - directory
      - map
      - signage
      - wayfinding
  styles:
    - solid
  unicode: f277
  voted: false
markdown:
  changes:
    - 5.2.0
    - 5.7.0
  label: Markdown
  search:
    terms: []
  styles:
    - brands
  unicode: f60f
  voted: true
marker:
  changes:
    - 5.1.0
  label: Marker
  search:
    terms:
      - design
      - edit
      - sharpie
      - update
      - write
  styles:
    - solid
  unicode: f5a1
  voted: true
mars:
  changes:
    - '4.3'
    - 5.0.0
  label: Mars
  search:
    terms:
      - male
  styles:
    - solid
  unicode: f222
  voted: false
mars-double:
  changes:
    - '4.3'
    - 5.0.0
  label: Mars Double
  search:
    terms: []
  styles:
    - solid
  unicode: f227
  voted: false
mars-stroke:
  changes:
    - '4.3'
    - 5.0.0
  label: Mars Stroke
  search:
    terms: []
  styles:
    - solid
  unicode: f229
  voted: false
mars-stroke-h:
  changes:
    - '4.3'
    - 5.0.0
    - 5.11.0
  label: Mars Stroke Horizontal
  search:
    terms: []
  styles:
    - solid
  unicode: f22b
  voted: false
mars-stroke-v:
  changes:
    - '4.3'
    - 5.0.0
    - 5.11.0
  label: Mars Stroke Vertical
  search:
    terms: []
  styles:
    - solid
  unicode: f22a
  voted: false
mask:
  changes:
    - 5.4.0
    - 5.10.1
  label: Mask
  search:
    terms:
      - carnivale
      - costume
      - disguise
      - halloween
      - secret
      - super hero
  styles:
    - solid
  unicode: f6fa
  voted: false
mastodon:
  changes:
    - 5.0.11
    - 5.8.0
  label: Mastodon
  search:
    terms: []
  styles:
    - brands
  unicode: f4f6
  voted: true
maxcdn:
  changes:
    - '3.1'
    - 5.0.0
  label: MaxCDN
  search:
    terms: []
  styles:
    - brands
  unicode: f136
  voted: false
mdb:
  changes:
    - 5.11.0
  label: Material Design for Bootstrap
  search:
    terms: []
  styles:
    - brands
  unicode: f8ca
medal:
  changes:
    - 5.1.0
  label: Medal
  search:
    terms:
      - award
      - ribbon
      - star
      - trophy
  styles:
    - solid
  unicode: f5a2
  voted: true
medapps:
  changes:
    - 5.0.0
  label: MedApps
  search:
    terms: []
  styles:
    - brands
  unicode: f3c6
  voted: false
medium:
  changes:
    - '4.3'
    - 5.0.0
  label: Medium
  search:
    terms: []
  styles:
    - brands
  unicode: f23a
  voted: false
medium-m:
  changes:
    - 5.0.0
  label: Medium M
  search:
    terms: []
  styles:
    - brands
  unicode: f3c7
  voted: false
medkit:
  changes:
    - '3'
    - 5.0.0
  label: medkit
  search:
    terms:
      - first aid
      - firstaid
      - health
      - help
      - support
  styles:
    - solid
  unicode: f0fa
  voted: false
medrt:
  changes:
    - 5.0.0
  label: MRT
  search:
    terms: []
  styles:
    - brands
  unicode: f3c8
  voted: false
meetup:
  changes:
    - '4.7'
    - 5.0.0
  label: Meetup
  search:
    terms: []
  styles:
    - brands
  unicode: f2e0
  voted: false
megaport:
  changes:
    - 5.1.0
  label: Megaport
  search:
    terms: []
  styles:
    - brands
  unicode: f5a3
  voted: false
meh:
  changes:
    - '3.1'
    - 5.0.0
    - 5.0.9
    - 5.1.0
    - 5.11.0
    - 5.11.1
  label: Neutral Face
  search:
    terms:
      - emoticon
      - face
      - neutral
      - rating
  styles:
    - solid
    - regular
  unicode: f11a
  voted: false
meh-blank:
  changes:
    - 5.1.0
    - 5.11.0
    - 5.11.1
  label: Face Without Mouth
  search:
    terms:
      - emoticon
      - face
      - neutral
      - rating
  styles:
    - solid
    - regular
  unicode: f5a4
  voted: false
meh-rolling-eyes:
  changes:
    - 5.1.0
    - 5.11.0
    - 5.11.1
  label: Face With Rolling Eyes
  search:
    terms:
      - emoticon
      - face
      - neutral
      - rating
  styles:
    - solid
    - regular
  unicode: f5a5
  voted: false
memory:
  changes:
    - 5.0.13
  label: Memory
  search:
    terms:
      - DIMM
      - RAM
      - hardware
      - storage
      - technology
  styles:
    - solid
  unicode: f538
  voted: true
mendeley:
  changes:
    - 5.6.0
  label: Mendeley
  search:
    terms: []
  styles:
    - brands
  unicode: f7b3
  voted: true
menorah:
  changes:
    - 5.3.0
    - 5.4.0
  label: Menorah
  search:
    terms:
      - candle
      - hanukkah
      - jewish
      - judaism
      - light
  styles:
    - solid
  unicode: f676
  voted: false
mercury:
  changes:
    - '4.3'
    - 5.0.0
    - 5.11.0
  label: Mercury
  search:
    terms:
      - transgender
  styles:
    - solid
  unicode: f223
  voted: false
meteor:
  changes:
    - 5.5.0
    - 5.12.0
  label: Meteor
  search:
    terms:
      - armageddon
      - asteroid
      - comet
      - shooting star
      - space
  styles:
    - solid
  unicode: f753
  voted: false
microblog:
  changes:
    - 5.12.0
  label: Micro.blog
  search:
    terms: []
  styles:
    - brands
  unicode: f91a
  voted: true
microchip:
  changes:
    - '4.7'
    - 5.0.0
  label: Microchip
  search:
    terms:
      - cpu
      - hardware
      - processor
      - technology
  styles:
    - solid
  unicode: f2db
  voted: false
microphone:
  changes:
    - '3.1'
    - 5.0.0
    - 5.0.13
  label: microphone
  search:
    terms:
      - audio
      - podcast
      - record
      - sing
      - sound
      - voice
  styles:
    - solid
  unicode: f130
  voted: false
microphone-alt:
  changes:
    - 5.0.0
    - 5.0.13
  label: Alternate Microphone
  search:
    terms:
      - audio
      - podcast
      - record
      - sing
      - sound
      - voice
  styles:
    - solid
  unicode: f3c9
  voted: false
microphone-alt-slash:
  changes:
    - 5.0.13
  label: Alternate Microphone Slash
  search:
    terms:
      - audio
      - disable
      - mute
      - podcast
      - record
      - sing
      - sound
      - voice
  styles:
    - solid
  unicode: f539
  voted: false
microphone-slash:
  changes:
    - '3.1'
    - 5.0.0
    - 5.0.13
  label: Microphone Slash
  search:
    terms:
      - audio
      - disable
      - mute
      - podcast
      - record
      - sing
      - sound
      - voice
  styles:
    - solid
  unicode: f131
  voted: false
microscope:
  changes:
    - 5.2.0
  label: Microscope
  search:
    terms:
      - electron
      - lens
      - optics
      - science
      - shrink
  styles:
    - solid
  unicode: f610
  voted: false
microsoft:
  changes:
    - 5.0.0
  label: Microsoft
  search:
    terms: []
  styles:
    - brands
  unicode: f3ca
  voted: true
minus:
  changes:
    - '1'
    - 5.0.0
  label: minus
  search:
    terms:
      - collapse
      - delete
      - hide
      - minify
      - negative
      - remove
      - trash
  styles:
    - solid
  unicode: f068
  voted: false
minus-circle:
  changes:
    - '1'
    - 5.0.0
    - 5.10.2
  label: Minus Circle
  search:
    terms:
      - delete
      - hide
      - negative
      - remove
      - shape
      - trash
  styles:
    - solid
  unicode: f056
  voted: false
minus-square:
  changes:
    - '3.1'
    - 5.0.0
  label: Minus Square
  search:
    terms:
      - collapse
      - delete
      - hide
      - minify
      - negative
      - remove
      - shape
      - trash
  styles:
    - solid
    - regular
  unicode: f146
  voted: false
mitten:
  changes:
    - 5.6.0
  label: Mitten
  search:
    terms:
      - clothing
      - cold
      - glove
      - hands
      - knitted
      - seasonal
      - warmth
  styles:
    - solid
  unicode: f7b5
mix:
  changes:
    - 5.0.0
    - 5.0.3
  label: Mix
  search:
    terms: []
  styles:
    - brands
  unicode: f3cb
  voted: false
mixcloud:
  changes:
    - '4.5'
    - 5.0.0
  label: Mixcloud
  search:
    terms: []
  styles:
    - brands
  unicode: f289
  voted: false
mizuni:
  changes:
    - 5.0.0
  label: Mizuni
  search:
    terms: []
  styles:
    - brands
  unicode: f3cc
  voted: false
mobile:
  changes:
    - '3'
    - 5.0.0
  label: Mobile Phone
  search:
    terms:
      - apple
      - call
      - cell phone
      - cellphone
      - device
      - iphone
      - number
      - screen
      - telephone
  styles:
    - solid
  unicode: f10b
  voted: false
mobile-alt:
  changes:
    - 5.0.0
  label: Alternate Mobile
  search:
    terms:
      - apple
      - call
      - cell phone
      - cellphone
      - device
      - iphone
      - number
      - screen
      - telephone
  styles:
    - solid
  unicode: f3cd
  voted: false
modx:
  changes:
    - '4.5'
    - 5.0.0
  label: MODX
  search:
    terms: []
  styles:
    - brands
  unicode: f285
  voted: false
monero:
  changes:
    - 5.0.0
  label: Monero
  search:
    terms: []
  styles:
    - brands
  unicode: f3d0
  voted: false
money-bill:
  changes:
    - '2'
    - 5.0.0
    - 5.0.13
  label: Money Bill
  search:
    terms:
      - buy
      - cash
      - checkout
      - money
      - payment
      - price
      - purchase
  styles:
    - solid
  unicode: f0d6
  voted: false
money-bill-alt:
  changes:
    - 5.0.0
    - 5.0.13
  label: Alternate Money Bill
  search:
    terms:
      - buy
      - cash
      - checkout
      - money
      - payment
      - price
      - purchase
  styles:
    - solid
    - regular
  unicode: f3d1
  voted: false
money-bill-wave:
  changes:
    - 5.0.13
  label: Wavy Money Bill
  search:
    terms:
      - buy
      - cash
      - checkout
      - money
      - payment
      - price
      - purchase
  styles:
    - solid
  unicode: f53a
  voted: true
money-bill-wave-alt:
  changes:
    - 5.0.13
  label: Alternate Wavy Money Bill
  search:
    terms:
      - buy
      - cash
      - checkout
      - money
      - payment
      - price
      - purchase
  styles:
    - solid
  unicode: f53b
  voted: true
money-check:
  changes:
    - 5.0.13
  label: Money Check
  search:
    terms:
      - bank check
      - buy
      - checkout
      - cheque
      - money
      - payment
      - price
      - purchase
  styles:
    - solid
  unicode: f53c
  voted: true
money-check-alt:
  changes:
    - 5.0.13
  label: Alternate Money Check
  search:
    terms:
      - bank check
      - buy
      - checkout
      - cheque
      - money
      - payment
      - price
      - purchase
  styles:
    - solid
  unicode: f53d
  voted: true
monument:
  changes:
    - 5.1.0
  label: Monument
  search:
    terms:
      - building
      - historic
      - landmark
      - memorable
  styles:
    - solid
  unicode: f5a6
  voted: false
moon:
  changes:
    - '3.2'
    - 5.0.0
    - 5.11.0
    - 5.11.1
  label: Moon
  search:
    terms:
      - contrast
      - crescent
      - dark
      - lunar
      - night
  styles:
    - solid
    - regular
  unicode: f186
  voted: false
mortar-pestle:
  changes:
    - 5.1.0
  label: Mortar Pestle
  search:
    terms:
      - crush
      - culinary
      - grind
      - medical
      - mix
      - pharmacy
      - prescription
      - spices
  styles:
    - solid
  unicode: f5a7
  voted: false
mosque:
  changes:
    - 5.3.0
  label: Mosque
  search:
    terms:
      - building
      - islam
      - landmark
      - muslim
  styles:
    - solid
  unicode: f678
  voted: false
motorcycle:
  changes:
    - '4.3'
    - 5.0.0
  label: Motorcycle
  search:
    terms:
      - bike
      - machine
      - transportation
      - vehicle
  styles:
    - solid
  unicode: f21c
  voted: false
mountain:
  changes:
    - 5.4.0
  label: Mountain
  search:
    terms:
      - glacier
      - hiking
      - hill
      - landscape
      - travel
      - view
  styles:
    - solid
  unicode: f6fc
  voted: false
mouse:
  changes:
    - 5.11.0
  label: Mouse
  search:
    terms:
      - click
      - computer
      - cursor
      - input
      - peripheral
  styles:
    - solid
  unicode: f8cc
  voted: true
mouse-pointer:
  changes:
    - '4.4'
    - 5.0.0
    - 5.0.3
  label: Mouse Pointer
  search:
    terms:
      - arrow
      - cursor
      - select
  styles:
    - solid
  unicode: f245
  voted: false
mug-hot:
  changes:
    - 5.6.0
  label: Mug Hot
  search:
    terms:
      - caliente
      - cocoa
      - coffee
      - cup
      - drink
      - holiday
      - hot chocolate
      - steam
      - tea
      - warmth
  styles:
    - solid
  unicode: f7b6
music:
  changes:
    - '1'
    - 5.0.0
    - 5.2.0
    - 5.11.0
  label: Music
  search:
    terms:
      - lyrics
      - melody
      - note
      - sing
      - sound
  styles:
    - solid
  unicode: f001
  voted: false
napster:
  changes:
    - 5.0.0
  label: Napster
  search:
    terms: []
  styles:
    - brands
  unicode: f3d2
  voted: false
neos:
  changes:
    - 5.2.0
    - 5.8.0
  label: Neos
  search:
    terms: []
  styles:
    - brands
  unicode: f612
  voted: true
network-wired:
  changes:
    - 5.4.0
  label: Wired Network
  search:
    terms:
      - computer
      - connect
      - ethernet
      - internet
      - intranet
  styles:
    - solid
  unicode: f6ff
  voted: true
neuter:
  changes:
    - '4.3'
    - 5.0.0
    - 5.11.0
  label: Neuter
  search:
    terms: []
  styles:
    - solid
  unicode: f22c
  voted: false
newspaper:
  changes:
    - '4.2'
    - 5.0.0
  label: Newspaper
  search:
    terms:
      - article
      - editorial
      - headline
      - journal
      - journalism
      - news
      - press
  styles:
    - solid
    - regular
  unicode: f1ea
  voted: false
nimblr:
  changes:
    - 5.1.0
    - 5.8.0
  label: Nimblr
  search:
    terms: []
  styles:
    - brands
  unicode: f5a8
  voted: false
node:
  changes:
    - 5.0.0
  label: Node.js
  search:
    terms: []
  styles:
    - brands
  unicode: f419
  voted: true
node-js:
  changes:
    - 5.0.0
    - 5.0.3
  label: Node.js JS
  search:
    terms: []
  styles:
    - brands
  unicode: f3d3
  voted: false
not-equal:
  changes:
    - 5.0.13
  label: Not Equal
  search:
    terms:
      - arithmetic
      - compare
      - math
  styles:
    - solid
  unicode: f53e
  voted: true
notes-medical:
  changes:
    - 5.0.7
  label: Medical Notes
  search:
    terms:
      - clipboard
      - doctor
      - ehr
      - health
      - history
      - records
  styles:
    - solid
  unicode: f481
  voted: false
npm:
  changes:
    - 5.0.0
  label: npm
  search:
    terms: []
  styles:
    - brands
  unicode: f3d4
  voted: false
ns8:
  changes:
    - 5.0.0
  label: NS8
  search:
    terms: []
  styles:
    - brands
  unicode: f3d5
  voted: false
nutritionix:
  changes:
    - 5.0.0
  label: Nutritionix
  search:
    terms: []
  styles:
    - brands
  unicode: f3d6
  voted: false
object-group:
  changes:
    - '4.4'
    - 5.0.0
    - 5.10.1
  label: Object Group
  search:
    terms:
      - combine
      - copy
      - design
      - merge
      - select
  styles:
    - solid
    - regular
  unicode: f247
  voted: false
object-ungroup:
  changes:
    - '4.4'
    - 5.0.0
    - 5.10.1
  label: Object Ungroup
  search:
    terms:
      - copy
      - design
      - merge
      - select
      - separate
  styles:
    - solid
    - regular
  unicode: f248
  voted: false
odnoklassniki:
  changes:
    - '4.4'
    - 5.0.0
  label: Odnoklassniki
  search:
    terms: []
  styles:
    - brands
  unicode: f263
  voted: false
odnoklassniki-square:
  changes:
    - '4.4'
    - 5.0.0
  label: Odnoklassniki Square
  search:
    terms: []
  styles:
    - brands
  unicode: f264
  voted: false
oil-can:
  changes:
    - 5.2.0
    - 5.10.1
  label: Oil Can
  search:
    terms:
      - auto
      - crude
      - gasoline
      - grease
      - lubricate
      - petroleum
  styles:
    - solid
  unicode: f613
  voted: false
old-republic:
  changes:
    - 5.0.12
  label: Old Republic
  search:
    terms:
      - politics
      - star wars
  styles:
    - brands
  unicode: f510
  voted: false
om:
  changes:
    - 5.3.0
  label: Om
  search:
    terms:
      - buddhism
      - hinduism
      - jainism
      - mantra
  styles:
    - solid
  unicode: f679
  voted: false
opencart:
  changes:
    - '4.4'
    - 5.0.0
  label: OpenCart
  search:
    terms: []
  styles:
    - brands
  unicode: f23d
  voted: false
openid:
  changes:
    - '4.1'
    - 5.0.0
  label: OpenID
  search:
    terms: []
  styles:
    - brands
  unicode: f19b
  voted: false
opera:
  changes:
    - '4.4'
    - 5.0.0
  label: Opera
  search:
    terms: []
  styles:
    - brands
  unicode: f26a
  voted: false
optin-monster:
  changes:
    - '4.4'
    - 5.0.0
    - 5.7.0
  label: Optin Monster
  search:
    terms: []
  styles:
    - brands
  unicode: f23c
  voted: false
orcid:
  changes:
    - 5.11.0
  label: ORCID
  search:
    terms: []
  styles:
    - brands
  unicode: f8d2
osi:
  changes:
    - 5.0.0
    - 5.8.0
  label: Open Source Initiative
  search:
    terms: []
  styles:
    - brands
  unicode: f41a
  voted: false
otter:
  changes:
    - 5.4.0
  label: Otter
  search:
    terms:
      - animal
      - badger
      - fauna
      - fur
      - mammal
      - marten
  styles:
    - solid
  unicode: f700
  voted: false
outdent:
  changes:
    - '1'
    - 5.0.0
    - 5.9.0
  label: Outdent
  search:
    terms:
      - align
      - justify
      - paragraph
      - tab
  styles:
    - solid
  unicode: f03b
  voted: false
page4:
  changes:
    - 5.0.0
  label: page4 Corporation
  search:
    terms: []
  styles:
    - brands
  unicode: f3d7
  voted: false
pagelines:
  changes:
    - '4'
    - 5.0.0
  label: Pagelines
  search:
    terms:
      - eco
      - flora
      - leaf
      - leaves
      - nature
      - plant
      - tree
  styles:
    - brands
  unicode: f18c
  voted: false
pager:
  changes:
    - 5.7.0
  label: Pager
  search:
    terms:
      - beeper
      - cellphone
      - communication
  styles:
    - solid
  unicode: f815
  voted: false
paint-brush:
  changes:
    - '4.2'
    - 5.0.0
    - 5.1.0
  label: Paint Brush
  search:
    terms:
      - acrylic
      - art
      - brush
      - color
      - fill
      - paint
      - pigment
      - watercolor
  styles:
    - solid
  unicode: f1fc
  voted: false
paint-roller:
  changes:
    - 5.1.0
  label: Paint Roller
  search:
    terms:
      - acrylic
      - art
      - brush
      - color
      - fill
      - paint
      - pigment
      - watercolor
  styles:
    - solid
  unicode: f5aa
  voted: false
palette:
  changes:
    - 5.0.13
  label: Palette
  search:
    terms:
      - acrylic
      - art
      - brush
      - color
      - fill
      - paint
      - pigment
      - watercolor
  styles:
    - solid
  unicode: f53f
  voted: true
palfed:
  changes:
    - 5.0.0
    - 5.0.3
  label: Palfed
  search:
    terms: []
  styles:
    - brands
  unicode: f3d8
  voted: false
pallet:
  changes:
    - 5.0.7
  label: Pallet
  search:
    terms:
      - archive
      - box
      - inventory
      - shipping
      - warehouse
  styles:
    - solid
  unicode: f482
  voted: false
paper-plane:
  changes:
    - '4.1'
    - 5.0.0
  label: Paper Plane
  search:
    terms:
      - air
      - float
      - fold
      - mail
      - paper
      - send
  styles:
    - solid
    - regular
  unicode: f1d8
  voted: false
paperclip:
  changes:
    - '2'
    - 5.0.0
  label: Paperclip
  search:
    terms:
      - attach
      - attachment
      - connect
      - link
  styles:
    - solid
  unicode: f0c6
  voted: false
parachute-box:
  changes:
    - 5.0.9
  label: Parachute Box
  search:
    terms:
      - aid
      - assistance
      - rescue
      - supplies
  styles:
    - solid
  unicode: f4cd
  voted: false
paragraph:
  changes:
    - '4.1'
    - 5.0.0
    - 5.9.0
  label: paragraph
  search:
    terms:
      - edit
      - format
      - text
      - writing
  styles:
    - solid
  unicode: f1dd
  voted: false
parking:
  changes:
    - 5.0.13
  label: Parking
  search:
    terms:
      - auto
      - car
      - garage
      - meter
  styles:
    - solid
  unicode: f540
  voted: true
passport:
  changes:
    - 5.1.0
  label: Passport
  search:
    terms:
      - document
      - id
      - identification
      - issued
      - travel
  styles:
    - solid
  unicode: f5ab
  voted: false
pastafarianism:
  changes:
    - 5.3.0
  label: Pastafarianism
  search:
    terms:
      - agnosticism
      - atheism
      - flying spaghetti monster
      - fsm
  styles:
    - solid
  unicode: f67b
  voted: false
paste:
  changes:
    - '2'
    - 5.0.0
  label: Paste
  search:
    terms:
      - clipboard
      - copy
      - document
      - paper
  styles:
    - solid
  unicode: f0ea
  voted: false
patreon:
  changes:
    - 5.0.0
    - 5.0.3
  label: Patreon
  search:
    terms: []
  styles:
    - brands
  unicode: f3d9
  voted: false
pause:
  changes:
    - '1'
    - 5.0.0
    - 5.10.2
  label: pause
  search:
    terms:
      - hold
      - wait
  styles:
    - solid
  unicode: f04c
  voted: false
pause-circle:
  changes:
    - '4.5'
    - 5.0.0
  label: Pause Circle
  search:
    terms:
      - hold
      - wait
  styles:
    - solid
    - regular
  unicode: f28b
  voted: false
paw:
  changes:
    - '4.1'
    - 5.0.0
  label: Paw
  search:
    terms:
      - animal
      - cat
      - dog
      - pet
      - print
  styles:
    - solid
  unicode: f1b0
  voted: false
paypal:
  changes:
    - '4.2'
    - 5.0.0
  label: Paypal
  search:
    terms: []
  styles:
    - brands
  unicode: f1ed
  voted: false
peace:
  changes:
    - 5.3.0
    - 5.11.0
    - 5.11.1
  label: Peace
  search:
    terms:
      - serenity
      - tranquility
      - truce
      - war
  styles:
    - solid
  unicode: f67c
  voted: false
pen:
  changes:
    - 5.0.0
    - 5.1.0
  label: Pen
  search:
    terms:
      - design
      - edit
      - update
      - write
  styles:
    - solid
  unicode: f304
  voted: false
pen-alt:
  changes:
    - 5.0.0
    - 5.1.0
  label: Alternate Pen
  search:
    terms:
      - design
      - edit
      - update
      - write
  styles:
    - solid
  unicode: f305
  voted: false
pen-fancy:
  changes:
    - 5.1.0
  label: Pen Fancy
  search:
    terms:
      - design
      - edit
      - fountain pen
      - update
      - write
  styles:
    - solid
  unicode: f5ac
  voted: false
pen-nib:
  changes:
    - 5.1.0
  label: Pen Nib
  search:
    terms:
      - design
      - edit
      - fountain pen
      - update
      - write
  styles:
    - solid
  unicode: f5ad
  voted: true
pen-square:
  changes:
    - '3.1'
    - 5.0.0
  label: Pen Square
  search:
    terms:
      - edit
      - pencil-square
      - update
      - write
  styles:
    - solid
  unicode: f14b
  voted: false
pencil-alt:
  changes:
    - 5.0.0
  label: Alternate Pencil
  search:
    terms:
      - design
      - edit
      - pencil
      - update
      - write
  styles:
    - solid
  unicode: f303
  voted: false
pencil-ruler:
  changes:
    - 5.1.0
  label: Pencil Ruler
  search:
    terms:
      - design
      - draft
      - draw
      - pencil
  styles:
    - solid
  unicode: f5ae
  voted: false
penny-arcade:
  changes:
    - 5.4.0
  label: Penny Arcade
  search:
    terms:
      - Dungeons & Dragons
      - d&d
      - dnd
      - fantasy
      - game
      - gaming
      - pax
      - tabletop
  styles:
    - brands
  unicode: f704
  voted: false
people-carry:
  changes:
    - 5.0.9
  label: People Carry
  search:
    terms:
      - box
      - carry
      - fragile
      - help
      - movers
      - package
  styles:
    - solid
  unicode: f4ce
  voted: false
pepper-hot:
  changes:
    - 5.7.0
  label: Hot Pepper
  search:
    terms:
      - buffalo wings
      - capsicum
      - chili
      - chilli
      - habanero
      - jalapeno
      - mexican
      - spicy
      - tabasco
      - vegetable
  styles:
    - solid
  unicode: f816
  voted: true
percent:
  changes:
    - '4.5'
    - 5.0.0
  label: Percent
  search:
    terms:
      - discount
      - fraction
      - proportion
      - rate
      - ratio
  styles:
    - solid
  unicode: f295
  voted: false
percentage:
  changes:
    - 5.0.13
  label: Percentage
  search:
    terms:
      - discount
      - fraction
      - proportion
      - rate
      - ratio
  styles:
    - solid
  unicode: f541
  voted: true
periscope:
  changes:
    - 5.0.0
  label: Periscope
  search:
    terms: []
  styles:
    - brands
  unicode: f3da
  voted: false
person-booth:
  changes:
    - 5.5.0
  label: Person Entering Booth
  search:
    terms:
      - changing
      - changing room
      - election
      - human
      - person
      - vote
      - voting
  styles:
    - solid
  unicode: f756
  voted: false
phabricator:
  changes:
    - 5.0.0
  label: Phabricator
  search:
    terms: []
  styles:
    - brands
  unicode: f3db
  voted: false
phoenix-framework:
  changes:
    - 5.0.0
    - 5.0.3
  label: Phoenix Framework
  search:
    terms: []
  styles:
    - brands
  unicode: f3dc
  voted: false
phoenix-squadron:
  changes:
    - 5.0.12
    - 5.8.0
  label: Phoenix Squadron
  search:
    terms: []
  styles:
    - brands
  unicode: f511
  voted: false
phone:
  changes:
    - '2'
    - 5.0.0
    - 5.10.1
    - 5.10.2
  label: Phone
  search:
    terms:
      - call
      - earphone
      - number
      - support
      - telephone
      - voice
  styles:
    - solid
  unicode: f095
  voted: false
phone-alt:
  changes:
    - 5.9.0
    - 5.10.1
    - 5.10.2
  label: Alternate Phone
  search:
    terms:
      - call
      - earphone
      - number
      - support
      - telephone
      - voice
  styles:
    - solid
  unicode: f879
  voted: false
phone-slash:
  changes:
    - 5.0.0
    - 5.0.9
  label: Phone Slash
  search:
    terms:
      - call
      - cancel
      - earphone
      - mute
      - number
      - support
      - telephone
      - voice
  styles:
    - solid
  unicode: f3dd
  voted: false
phone-square:
  changes:
    - '2'
    - 5.0.0
  label: Phone Square
  search:
    terms:
      - call
      - earphone
      - number
      - support
      - telephone
      - voice
  styles:
    - solid
  unicode: f098
  voted: false
phone-square-alt:
  changes:
    - 5.9.0
    - 5.10.1
  label: Alternate Phone Square
  search:
    terms:
      - call
      - earphone
      - number
      - support
      - telephone
      - voice
  styles:
    - solid
  unicode: f87b
  voted: false
phone-volume:
  changes:
    - '4.6'
    - 5.0.0
    - 5.0.3
    - 5.7.0
  label: Phone Volume
  search:
    terms:
      - call
      - earphone
      - number
      - sound
      - support
      - telephone
      - voice
      - volume-control-phone
  styles:
    - solid
  unicode: f2a0
  voted: false
photo-video:
  changes:
    - 5.9.0
  label: Photo Video
  search:
    terms:
      - av
      - film
      - image
      - library
      - media
  styles:
    - solid
  unicode: f87c
  voted: false
php:
  changes:
    - 5.0.5
  label: PHP
  search:
    terms: []
  styles:
    - brands
  unicode: f457
  voted: true
pied-piper:
  changes:
    - '4.6'
    - 5.0.0
    - 5.0.10
    - 5.12.0
  label: Pied Piper Logo
  search:
    terms: []
  styles:
    - brands
  unicode: f2ae
  voted: false
pied-piper-alt:
  changes:
    - '4.1'
    - 5.0.0
    - 5.7.0
  label: Alternate Pied Piper Logo (Old)
  search:
    terms: []
  styles:
    - brands
  unicode: f1a8
  voted: false
pied-piper-hat:
  changes:
    - 5.0.10
  label: Pied Piper Hat (Old)
  search:
    terms:
      - clothing
  styles:
    - brands
  unicode: f4e5
  voted: false
pied-piper-pp:
  changes:
    - '4.1'
    - 5.0.0
  label: Pied Piper PP Logo (Old)
  search:
    terms: []
  styles:
    - brands
  unicode: f1a7
  voted: false
pied-piper-square:
  changes:
    - 5.12.0
  label: Pied Piper Square Logo (Old)
  search:
    terms: []
  styles:
    - brands
  unicode: f91e
  voted: false
piggy-bank:
  changes:
    - 5.0.9
    - 5.10.2
  label: Piggy Bank
  search:
    terms:
      - bank
      - save
      - savings
  styles:
    - solid
  unicode: f4d3
  voted: false
pills:
  changes:
    - 5.0.7
  label: Pills
  search:
    terms:
      - drugs
      - medicine
      - prescription
      - tablets
  styles:
    - solid
  unicode: f484
  voted: false
pinterest:
  changes:
    - '2'
    - 5.0.0
  label: Pinterest
  search:
    terms: []
  styles:
    - brands
  unicode: f0d2
  voted: false
pinterest-p:
  changes:
    - '4.3'
    - 5.0.0
  label: Pinterest P
  search:
    terms: []
  styles:
    - brands
  unicode: f231
  voted: false
pinterest-square:
  changes:
    - '2'
    - 5.0.0
  label: Pinterest Square
  search:
    terms: []
  styles:
    - brands
  unicode: f0d3
  voted: false
pizza-slice:
  changes:
    - 5.7.0
  label: Pizza Slice
  search:
    terms:
      - cheese
      - chicago
      - italian
      - mozzarella
      - new york
      - pepperoni
      - pie
      - slice
      - teenage mutant ninja turtles
      - tomato
  styles:
    - solid
  unicode: f818
  voted: true
place-of-worship:
  changes:
    - 5.3.0
  label: Place of Worship
  search:
    terms:
      - building
      - church
      - holy
      - mosque
      - synagogue
  styles:
    - solid
  unicode: f67f
  voted: false
plane:
  changes:
    - '1'
    - 5.0.0
    - 5.0.13
  label: plane
  search:
    terms:
      - airplane
      - destination
      - fly
      - location
      - mode
      - travel
      - trip
  styles:
    - solid
  unicode: f072
  voted: false
plane-arrival:
  changes:
    - 5.1.0
  label: Plane Arrival
  search:
    terms:
      - airplane
      - arriving
      - destination
      - fly
      - land
      - landing
      - location
      - mode
      - travel
      - trip
  styles:
    - solid
  unicode: f5af
  voted: false
plane-departure:
  changes:
    - 5.1.0
    - 5.8.0
  label: Plane Departure
  search:
    terms:
      - airplane
      - departing
      - destination
      - fly
      - location
      - mode
      - take off
      - taking off
      - travel
      - trip
  styles:
    - solid
  unicode: f5b0
  voted: false
play:
  changes:
    - '1'
    - 5.0.0
    - 5.10.2
  label: play
  search:
    terms:
      - audio
      - music
      - playing
      - sound
      - start
      - video
  styles:
    - solid
  unicode: f04b
  voted: false
play-circle:
  changes:
    - '3.1'
    - 5.0.0
    - 5.10.2
  label: Play Circle
  search:
    terms:
      - audio
      - music
      - playing
      - sound
      - start
      - video
  styles:
    - solid
    - regular
  unicode: f144
  voted: false
playstation:
  changes:
    - 5.0.0
  label: PlayStation
  search:
    terms: []
  styles:
    - brands
  unicode: f3df
  voted: false
plug:
  changes:
    - '4.2'
    - 5.0.0
    - 5.12.0
  label: Plug
  search:
    terms:
      - connect
      - electric
      - online
      - power
  styles:
    - solid
  unicode: f1e6
  voted: false
plus:
  changes:
    - '1'
    - 5.0.0
    - 5.0.13
  label: plus
  search:
    terms:
      - add
      - create
      - expand
      - new
      - positive
      - shape
  styles:
    - solid
  unicode: f067
  voted: false
plus-circle:
  changes:
    - '1'
    - 5.0.0
  label: Plus Circle
  search:
    terms:
      - add
      - create
      - expand
      - new
      - positive
      - shape
  styles:
    - solid
  unicode: f055
  voted: false
plus-square:
  changes:
    - '3'
    - 5.0.0
  label: Plus Square
  search:
    terms:
      - add
      - create
      - expand
      - new
      - positive
      - shape
  styles:
    - solid
    - regular
  unicode: f0fe
  voted: false
podcast:
  changes:
    - '4.7'
    - 5.0.0
  label: Podcast
  search:
    terms:
      - audio
      - broadcast
      - music
      - sound
  styles:
    - solid
  unicode: f2ce
  voted: false
poll:
  changes:
    - 5.3.0
    - 5.10.1
  label: Poll
  search:
    terms:
      - results
      - survey
      - trend
      - vote
      - voting
  styles:
    - solid
  unicode: f681
  voted: false
poll-h:
  changes:
    - 5.3.0
    - 5.10.1
  label: Poll H
  search:
    terms:
      - results
      - survey
      - trend
      - vote
      - voting
  styles:
    - solid
  unicode: f682
  voted: false
poo:
  changes:
    - 5.0.0
    - 5.0.9
  label: Poo
  search:
    terms:
      - crap
      - poop
      - shit
      - smile
      - turd
  styles:
    - solid
  unicode: f2fe
  voted: false
poo-storm:
  changes:
    - 5.5.0
  label: Poo Storm
  search:
    terms:
      - bolt
      - cloud
      - euphemism
      - lightning
      - mess
      - poop
      - shit
      - turd
  styles:
    - solid
  unicode: f75a
  voted: false
poop:
  changes:
    - 5.2.0
  label: Poop
  search:
    terms:
      - crap
      - poop
      - shit
      - smile
      - turd
  styles:
    - solid
  unicode: f619
  voted: false
portrait:
  changes:
    - 5.0.0
    - 5.0.3
  label: Portrait
  search:
    terms:
      - id
      - image
      - photo
      - picture
      - selfie
  styles:
    - solid
  unicode: f3e0
  voted: false
pound-sign:
  changes:
    - '3.2'
    - 5.0.0
  label: Pound Sign
  search:
    terms:
      - currency
      - gbp
      - money
  styles:
    - solid
  unicode: f154
  voted: false
power-off:
  changes:
    - '1'
    - 5.0.0
  label: Power Off
  search:
    terms:
      - cancel
      - computer
      - 'on'
      - reboot
      - restart
  styles:
    - solid
  unicode: f011
  voted: false
pray:
  changes:
    - 5.3.0
  label: Pray
  search:
    terms:
      - kneel
      - preach
      - religion
      - worship
  styles:
    - solid
  unicode: f683
  voted: false
praying-hands:
  changes:
    - 5.3.0
  label: Praying Hands
  search:
    terms:
      - kneel
      - preach
      - religion
      - worship
  styles:
    - solid
  unicode: f684
  voted: false
prescription:
  changes:
    - 5.1.0
  label: Prescription
  search:
    terms:
      - drugs
      - medical
      - medicine
      - pharmacy
      - rx
  styles:
    - solid
  unicode: f5b1
  voted: false
prescription-bottle:
  changes:
    - 5.0.7
  label: Prescription Bottle
  search:
    terms:
      - drugs
      - medical
      - medicine
      - pharmacy
      - rx
  styles:
    - solid
  unicode: f485
  voted: false
prescription-bottle-alt:
  changes:
    - 5.0.7
  label: Alternate Prescription Bottle
  search:
    terms:
      - drugs
      - medical
      - medicine
      - pharmacy
      - rx
  styles:
    - solid
  unicode: f486
  voted: false
print:
  changes:
    - '1'
    - 5.0.0
    - 5.3.0
    - 5.11.0
  label: print
  search:
    terms:
      - business
      - copy
      - document
      - office
      - paper
  styles:
    - solid
  unicode: f02f
  voted: false
procedures:
  changes:
    - 5.0.7
  label: Procedures
  search:
    terms:
      - EKG
      - bed
      - electrocardiogram
      - health
      - hospital
      - life
      - patient
      - vital
  styles:
    - solid
  unicode: f487
  voted: false
product-hunt:
  changes:
    - '4.5'
    - 5.0.0
  label: Product Hunt
  search:
    terms: []
  styles:
    - brands
  unicode: f288
  voted: false
project-diagram:
  changes:
    - 5.0.13
  label: Project Diagram
  search:
    terms:
      - chart
      - graph
      - network
      - pert
  styles:
    - solid
  unicode: f542
  voted: false
pushed:
  changes:
    - 5.0.0
  label: Pushed
  search:
    terms: []
  styles:
    - brands
  unicode: f3e1
  voted: false
puzzle-piece:
  changes:
    - '3.1'
    - 5.0.0
  label: Puzzle Piece
  search:
    terms:
      - add-on
      - addon
      - game
      - section
  styles:
    - solid
  unicode: f12e
  voted: false
python:
  changes:
    - 5.0.0
  label: Python
  search:
    terms: []
  styles:
    - brands
  unicode: f3e2
  voted: false
qq:
  changes:
    - '4.1'
    - 5.0.0
  label: QQ
  search:
    terms: []
  styles:
    - brands
  unicode: f1d6
  voted: false
qrcode:
  changes:
    - '1'
    - 5.0.0
    - 5.10.1
  label: qrcode
  search:
    terms:
      - barcode
      - info
      - information
      - scan
  styles:
    - solid
  unicode: f029
  voted: false
question:
  changes:
    - '3.1'
    - 5.0.0
  label: Question
  search:
    terms:
      - help
      - information
      - support
      - unknown
  styles:
    - solid
  unicode: f128
  voted: false
question-circle:
  changes:
    - '1'
    - 5.0.0
  label: Question Circle
  search:
    terms:
      - help
      - information
      - support
      - unknown
  styles:
    - solid
    - regular
  unicode: f059
  voted: false
quidditch:
  changes:
    - 5.0.5
  label: Quidditch
  search:
    terms:
      - ball
      - bludger
      - broom
      - golden snitch
      - harry potter
      - hogwarts
      - quaffle
      - sport
      - wizard
  styles:
    - solid
  unicode: f458
  voted: false
quinscape:
  changes:
    - 5.0.5
    - 5.7.0
    - 5.8.0
  label: QuinScape
  search:
    terms: []
  styles:
    - brands
  unicode: f459
  voted: false
quora:
  changes:
    - '4.7'
    - 5.0.0
  label: Quora
  search:
    terms: []
  styles:
    - brands
  unicode: f2c4
  voted: false
quote-left:
  changes:
    - '3'
    - 5.0.0
    - 5.0.9
  label: quote-left
  search:
    terms:
      - mention
      - note
      - phrase
      - text
      - type
  styles:
    - solid
  unicode: f10d
  voted: false
quote-right:
  changes:
    - '3'
    - 5.0.0
    - 5.0.9
  label: quote-right
  search:
    terms:
      - mention
      - note
      - phrase
      - text
      - type
  styles:
    - solid
  unicode: f10e
  voted: false
quran:
  changes:
    - 5.3.0
  label: Quran
  search:
    terms:
      - book
      - islam
      - muslim
      - religion
  styles:
    - solid
  unicode: f687
  voted: false
r-project:
  changes:
    - 5.0.11
    - 5.0.12
  label: R Project
  search:
    terms: []
  styles:
    - brands
  unicode: f4f7
  voted: true
radiation:
  changes:
    - 5.6.0
    - 5.8.2
    - 5.11.0
    - 5.11.1
  label: Radiation
  search:
    terms:
      - danger
      - dangerous
      - deadly
      - hazard
      - nuclear
      - radioactive
      - warning
  styles:
    - solid
  unicode: f7b9
  voted: true
radiation-alt:
  changes:
    - 5.6.0
    - 5.8.2
    - 5.11.0
    - 5.11.1
  label: Alternate Radiation
  search:
    terms:
      - danger
      - dangerous
      - deadly
      - hazard
      - nuclear
      - radioactive
      - warning
  styles:
    - solid
  unicode: f7ba
  voted: true
rainbow:
  changes:
    - 5.5.0
    - 5.10.1
  label: Rainbow
  search:
    terms:
      - gold
      - leprechaun
      - prism
      - rain
      - sky
  styles:
    - solid
  unicode: f75b
  voted: false
random:
  changes:
    - '1'
    - 5.0.0
  label: random
  search:
    terms:
      - arrows
      - shuffle
      - sort
      - swap
      - switch
      - transfer
  styles:
    - solid
  unicode: f074
  voted: false
raspberry-pi:
  changes:
    - 5.6.0
  label: Raspberry Pi
  search:
    terms: []
  styles:
    - brands
  unicode: f7bb
  voted: true
ravelry:
  changes:
    - '4.7'
    - 5.0.0
  label: Ravelry
  search:
    terms: []
  styles:
    - brands
  unicode: f2d9
  voted: false
react:
  changes:
    - 5.0.0
  label: React
  search:
    terms: []
  styles:
    - brands
  unicode: f41b
  voted: false
reacteurope:
  changes:
    - 5.5.0
    - 5.8.0
  label: ReactEurope
  search:
    terms: []
  styles:
    - brands
  unicode: f75d
  voted: false
readme:
  changes:
    - 5.0.9
    - 5.0.10
  label: ReadMe
  search:
    terms: []
  styles:
    - brands
  unicode: f4d5
  voted: false
rebel:
  changes:
    - '4.1'
    - 5.0.0
  label: Rebel Alliance
  search:
    terms: []
  styles:
    - brands
  unicode: f1d0
  voted: false
receipt:
  changes:
    - 5.0.13
  label: Receipt
  search:
    terms:
      - check
      - invoice
      - money
      - pay
      - table
  styles:
    - solid
  unicode: f543
  voted: true
record-vinyl:
  changes:
    - 5.11.0
  label: Record Vinyl
  search:
    terms:
      - LP
      - album
      - analog
      - music
      - phonograph
      - sound
  styles:
    - solid
  unicode: f8d9
  voted: false
recycle:
  changes:
    - '4.1'
    - 5.0.0
  label: Recycle
  search:
    terms:
      - Waste
      - compost
      - garbage
      - reuse
      - trash
  styles:
    - solid
  unicode: f1b8
  voted: false
red-river:
  changes:
    - 5.0.0
  label: red river
  search:
    terms: []
  styles:
    - brands
  unicode: f3e3
  voted: false
reddit:
  changes:
    - '4.1'
    - 5.0.0
  label: reddit Logo
  search:
    terms: []
  styles:
    - brands
  unicode: f1a1
  voted: false
reddit-alien:
  changes:
    - '4.5'
    - 5.0.0
  label: reddit Alien
  search:
    terms: []
  styles:
    - brands
  unicode: f281
  voted: false
reddit-square:
  changes:
    - '4.1'
    - 5.0.0
  label: reddit Square
  search:
    terms: []
  styles:
    - brands
  unicode: f1a2
  voted: false
redhat:
  changes:
    - 5.6.0
    - 5.8.2
  label: Redhat
  search:
    terms:
      - linux
      - operating system
      - os
  styles:
    - brands
  unicode: f7bc
  voted: true
redo:
  changes:
    - '1'
    - 5.0.0
    - 5.8.0
  label: Redo
  search:
    terms:
      - forward
      - refresh
      - reload
      - repeat
  styles:
    - solid
  unicode: f01e
  voted: false
redo-alt:
  changes:
    - 5.0.0
  label: Alternate Redo
  search:
    terms:
      - forward
      - refresh
      - reload
      - repeat
  styles:
    - solid
  unicode: f2f9
  voted: false
registered:
  changes:
    - '4.4'
    - 5.0.0
    - 5.10.1
  label: Registered Trademark
  search:
    terms:
      - copyright
      - mark
      - trademark
  styles:
    - solid
    - regular
  unicode: f25d
  voted: false
remove-format:
  changes:
    - 5.9.0
  label: Remove Format
  search:
    terms:
      - cancel
      - font
      - format
      - remove
      - style
      - text
  styles:
    - solid
  unicode: f87d
  voted: false
renren:
  changes:
    - '3.2'
    - 5.0.0
  label: Renren
  search:
    terms: []
  styles:
    - brands
  unicode: f18b
  voted: false
reply:
  changes:
    - '3'
    - 5.0.0
  label: Reply
  search:
    terms:
      - mail
      - message
      - respond
  styles:
    - solid
  unicode: f3e5
  voted: false
reply-all:
  changes:
    - '3.1'
    - 5.0.0
  label: reply-all
  search:
    terms:
      - mail
      - message
      - respond
  styles:
    - solid
  unicode: f122
  voted: false
replyd:
  changes:
    - 5.0.0
  label: replyd
  search:
    terms: []
  styles:
    - brands
  unicode: f3e6
  voted: false
republican:
  changes:
    - 5.5.0
  label: Republican
  search:
    terms:
      - american
      - conservative
      - election
      - elephant
      - politics
      - republican party
      - right
      - right-wing
      - usa
  styles:
    - solid
  unicode: f75e
  voted: false
researchgate:
  changes:
    - 5.0.11
  label: Researchgate
  search:
    terms: []
  styles:
    - brands
  unicode: f4f8
  voted: true
resolving:
  changes:
    - 5.0.0
  label: Resolving
  search:
    terms: []
  styles:
    - brands
  unicode: f3e7
  voted: false
restroom:
  changes:
    - 5.6.0
  label: Restroom
  search:
    terms:
      - bathroom
      - john
      - loo
      - potty
      - washroom
      - waste
      - wc
  styles:
    - solid
  unicode: f7bd
  voted: true
retweet:
  changes:
    - '1'
    - 5.0.0
  label: Retweet
  search:
    terms:
      - refresh
      - reload
      - share
      - swap
  styles:
    - solid
  unicode: f079
  voted: false
rev:
  changes:
    - 5.1.0
    - 5.1.1
    - 5.8.0
  label: Rev.io
  search:
    terms: []
  styles:
    - brands
  unicode: f5b2
  voted: false
ribbon:
  changes:
    - 5.0.9
  label: Ribbon
  search:
    terms:
      - badge
      - cause
      - lapel
      - pin
  styles:
    - solid
  unicode: f4d6
  voted: false
ring:
  changes:
    - 5.4.0
  label: Ring
  search:
    terms:
      - Dungeons & Dragons
      - Gollum
      - band
      - binding
      - d&d
      - dnd
      - engagement
      - fantasy
      - gold
      - jewelry
      - marriage
      - precious
  styles:
    - solid
  unicode: f70b
  voted: false
road:
  changes:
    - '1'
    - 5.0.0
    - 5.2.0
  label: road
  search:
    terms:
      - highway
      - map
      - pavement
      - route
      - street
      - travel
  styles:
    - solid
  unicode: f018
  voted: false
robot:
  changes:
    - 5.0.13
    - 5.12.0
  label: Robot
  search:
    terms:
      - android
      - automate
      - computer
      - cyborg
  styles:
    - solid
  unicode: f544
  voted: true
rocket:
  changes:
    - '3.1'
    - 5.0.0
    - 5.7.0
    - 5.12.0
  label: rocket
  search:
    terms:
      - aircraft
      - app
      - jet
      - launch
      - nasa
      - space
  styles:
    - solid
  unicode: f135
  voted: false
rocketchat:
  changes:
    - 5.0.0
    - 5.4.2
    - 5.8.0
  label: Rocket.Chat
  search:
    terms: []
  styles:
    - brands
  unicode: f3e8
  voted: false
rockrms:
  changes:
    - 5.0.0
  label: Rockrms
  search:
    terms: []
  styles:
    - brands
  unicode: f3e9
  voted: false
route:
  changes:
    - 5.0.9
    - 5.2.0
  label: Route
  search:
    terms:
      - directions
      - navigation
      - travel
  styles:
    - solid
  unicode: f4d7
  voted: false
rss:
  changes:
    - '2'
    - 5.0.0
  label: rss
  search:
    terms:
      - blog
      - feed
      - journal
      - news
      - writing
  styles:
    - solid
  unicode: f09e
  voted: false
rss-square:
  changes:
    - '3.1'
    - 5.0.0
  label: RSS Square
  search:
    terms:
      - blog
      - feed
      - journal
      - news
      - writing
  styles:
    - solid
  unicode: f143
  voted: false
ruble-sign:
  changes:
    - '4'
    - 5.0.0
  label: Ruble Sign
  search:
    terms:
      - currency
      - money
      - rub
  styles:
    - solid
  unicode: f158
  voted: false
ruler:
  changes:
    - 5.0.13
  label: Ruler
  search:
    terms:
      - design
      - draft
      - length
      - measure
      - planning
  styles:
    - solid
  unicode: f545
  voted: true
ruler-combined:
  changes:
    - 5.0.13
  label: Ruler Combined
  search:
    terms:
      - design
      - draft
      - length
      - measure
      - planning
  styles:
    - solid
  unicode: f546
  voted: true
ruler-horizontal:
  changes:
    - 5.0.13
  label: Ruler Horizontal
  search:
    terms:
      - design
      - draft
      - length
      - measure
      - planning
  styles:
    - solid
  unicode: f547
  voted: true
ruler-vertical:
  changes:
    - 5.0.13
  label: Ruler Vertical
  search:
    terms:
      - design
      - draft
      - length
      - measure
      - planning
  styles:
    - solid
  unicode: f548
  voted: true
running:
  changes:
    - 5.4.0
    - 5.11.0
  label: Running
  search:
    terms:
      - exercise
      - health
      - jog
      - person
      - run
      - sport
      - sprint
  styles:
    - solid
  unicode: f70c
  voted: true
rupee-sign:
  changes:
    - '3.2'
    - 5.0.0
  label: Indian Rupee Sign
  search:
    terms:
      - currency
      - indian
      - inr
      - money
  styles:
    - solid
  unicode: f156
  voted: false
sad-cry:
  changes:
    - 5.1.0
    - 5.11.0
    - 5.11.1
  label: Crying Face
  search:
    terms:
      - emoticon
      - face
      - tear
      - tears
  styles:
    - solid
    - regular
  unicode: f5b3
  voted: false
sad-tear:
  changes:
    - 5.1.0
    - 5.11.0
    - 5.11.1
  label: Loudly Crying Face
  search:
    terms:
      - emoticon
      - face
      - tear
      - tears
  styles:
    - solid
    - regular
  unicode: f5b4
  voted: false
safari:
  changes:
    - '4.4'
    - 5.0.0
    - 5.12.0
  label: Safari
  search:
    terms:
      - browser
  styles:
    - brands
  unicode: f267
  voted: false
salesforce:
  changes:
    - 5.8.0
  label: Salesforce
  search:
    terms: []
  styles:
    - brands
  unicode: f83b
sass:
  changes:
    - 5.0.0
    - 5.8.0
  label: Sass
  search:
    terms: []
  styles:
    - brands
  unicode: f41e
  voted: false
satellite:
  changes:
    - 5.6.0
    - 5.10.1
    - 5.12.0
  label: Satellite
  search:
    terms:
      - communications
      - hardware
      - orbit
      - space
  styles:
    - solid
  unicode: f7bf
  voted: true
satellite-dish:
  changes:
    - 5.6.0
    - 5.12.0
  label: Satellite Dish
  search:
    terms:
      - SETI
      - communications
      - hardware
      - receiver
      - saucer
      - signal
      - space
  styles:
    - solid
  unicode: f7c0
  voted: true
save:
  changes:
    - '2'
    - 5.0.0
    - 5.10.2
  label: Save
  search:
    terms:
      - disk
      - download
      - floppy
      - floppy-o
  styles:
    - solid
    - regular
  unicode: f0c7
  voted: false
schlix:
  changes:
    - 5.0.0
  label: SCHLIX
  search:
    terms: []
  styles:
    - brands
  unicode: f3ea
  voted: false
school:
  changes:
    - 5.0.13
  label: School
  search:
    terms:
      - building
      - education
      - learn
      - student
      - teacher
  styles:
    - solid
  unicode: f549
  voted: true
screwdriver:
  changes:
    - 5.0.13
  label: Screwdriver
  search:
    terms:
      - admin
      - fix
      - mechanic
      - repair
      - settings
      - tool
  styles:
    - solid
  unicode: f54a
  voted: true
scribd:
  changes:
    - '4.5'
    - 5.0.0
  label: Scribd
  search:
    terms: []
  styles:
    - brands
  unicode: f28a
  voted: false
scroll:
  changes:
    - 5.4.0
    - 5.10.2
  label: Scroll
  search:
    terms:
      - Dungeons & Dragons
      - announcement
      - d&d
      - dnd
      - fantasy
      - paper
      - script
  styles:
    - solid
  unicode: f70e
  voted: false
sd-card:
  changes:
    - 5.6.0
  label: Sd Card
  search:
    terms:
      - image
      - memory
      - photo
      - save
  styles:
    - solid
  unicode: f7c2
  voted: true
search:
  changes:
    - '1'
    - 5.0.0
  label: Search
  search:
    terms:
      - bigger
      - enlarge
      - find
      - magnify
      - preview
      - zoom
  styles:
    - solid
  unicode: f002
  voted: false
search-dollar:
  changes:
    - 5.3.0
  label: Search Dollar
  search:
    terms:
      - bigger
      - enlarge
      - find
      - magnify
      - money
      - preview
      - zoom
  styles:
    - solid
  unicode: f688
  voted: false
search-location:
  changes:
    - 5.3.0
  label: Search Location
  search:
    terms:
      - bigger
      - enlarge
      - find
      - magnify
      - preview
      - zoom
  styles:
    - solid
  unicode: f689
  voted: false
search-minus:
  changes:
    - '1'
    - 5.0.0
    - 5.0.13
  label: Search Minus
  search:
    terms:
      - minify
      - negative
      - smaller
      - zoom
      - zoom out
  styles:
    - solid
  unicode: f010
  voted: false
search-plus:
  changes:
    - '1'
    - 5.0.0
  label: Search Plus
  search:
    terms:
      - bigger
      - enlarge
      - magnify
      - positive
      - zoom
      - zoom in
  styles:
    - solid
  unicode: f00e
  voted: false
searchengin:
  changes:
    - 5.0.0
  label: Searchengin
  search:
    terms: []
  styles:
    - brands
  unicode: f3eb
  voted: false
seedling:
  changes:
    - 5.0.9
  label: Seedling
  search:
    terms:
      - flora
      - grow
      - plant
      - vegan
  styles:
    - solid
  unicode: f4d8
  voted: false
sellcast:
  changes:
    - 5.0.0
  label: Sellcast
  search:
    terms:
      - eercast
  styles:
    - brands
  unicode: f2da
  voted: false
sellsy:
  changes:
    - '4.3'
    - 5.0.0
  label: Sellsy
  search:
    terms: []
  styles:
    - brands
  unicode: f213
  voted: false
server:
  changes:
    - '4.3'
    - 5.0.0
  label: Server
  search:
    terms:
      - computer
      - cpu
      - database
      - hardware
      - network
  styles:
    - solid
  unicode: f233
  voted: false
servicestack:
  changes:
    - 5.0.0
  label: Servicestack
  search:
    terms: []
  styles:
    - brands
  unicode: f3ec
  voted: false
shapes:
  changes:
    - 5.2.0
    - 5.12.0
  label: Shapes
  search:
    terms:
      - blocks
      - build
      - circle
      - square
      - triangle
  styles:
    - solid
  unicode: f61f
  voted: false
share:
  changes:
    - '1'
    - 5.0.0
  label: Share
  search:
    terms:
      - forward
      - save
      - send
      - social
  styles:
    - solid
  unicode: f064
  voted: false
share-alt:
  changes:
    - '4.1'
    - 5.0.0
  label: Alternate Share
  search:
    terms:
      - forward
      - save
      - send
      - social
  styles:
    - solid
  unicode: f1e0
  voted: false
share-alt-square:
  changes:
    - '4.1'
    - 5.0.0
  label: Alternate Share Square
  search:
    terms:
      - forward
      - save
      - send
      - social
  styles:
    - solid
  unicode: f1e1
  voted: false
share-square:
  changes:
    - '3.1'
    - 5.0.0
  label: Share Square
  search:
    terms:
      - forward
      - save
      - send
      - social
  styles:
    - solid
    - regular
  unicode: f14d
  voted: false
shekel-sign:
  changes:
    - '4.2'
    - 5.0.0
  label: Shekel Sign
  search:
    terms:
      - currency
      - ils
      - money
  styles:
    - solid
  unicode: f20b
  voted: true
shield-alt:
  changes:
    - 5.0.0
  label: Alternate Shield
  search:
    terms:
      - achievement
      - award
      - block
      - defend
      - security
      - winner
  styles:
    - solid
  unicode: f3ed
  voted: false
ship:
  changes:
    - '4.3'
    - 5.0.0
    - 5.10.2
    - 5.11.0
    - 5.11.1
  label: Ship
  search:
    terms:
      - boat
      - sea
      - water
  styles:
    - solid
  unicode: f21a
  voted: false
shipping-fast:
  changes:
    - 5.0.7
  label: Shipping Fast
  search:
    terms:
      - express
      - fedex
      - mail
      - overnight
      - package
      - ups
  styles:
    - solid
  unicode: f48b
  voted: false
shirtsinbulk:
  changes:
    - '4.3'
    - 5.0.0
    - 5.7.0
  label: Shirts in Bulk
  search:
    terms: []
  styles:
    - brands
  unicode: f214
  voted: false
shoe-prints:
  changes:
    - 5.0.13
  label: Shoe Prints
  search:
    terms:
      - feet
      - footprints
      - steps
      - walk
  styles:
    - solid
  unicode: f54b
  voted: true
shopping-bag:
  changes:
    - '4.5'
    - 5.0.0
  label: Shopping Bag
  search:
    terms:
      - buy
      - checkout
      - grocery
      - payment
      - purchase
  styles:
    - solid
  unicode: f290
  voted: false
shopping-basket:
  changes:
    - '4.5'
    - 5.0.0
  label: Shopping Basket
  search:
    terms:
      - buy
      - checkout
      - grocery
      - payment
      - purchase
  styles:
    - solid
  unicode: f291
  voted: false
shopping-cart:
  changes:
    - '1'
    - 5.0.0
  label: shopping-cart
  search:
    terms:
      - buy
      - checkout
      - grocery
      - payment
      - purchase
  styles:
    - solid
  unicode: f07a
  voted: false
shopware:
  changes:
    - 5.1.0
    - 5.8.0
  label: Shopware
  search:
    terms: []
  styles:
    - brands
  unicode: f5b5
  voted: false
shower:
  changes:
    - '4.7'
    - 5.0.0
    - 5.12.0
  label: Shower
  search:
    terms:
      - bath
      - clean
      - faucet
      - water
  styles:
    - solid
  unicode: f2cc
  voted: false
shuttle-van:
  changes:
    - 5.1.0
  label: Shuttle Van
  search:
    terms:
      - airport
      - machine
      - public-transportation
      - transportation
      - travel
      - vehicle
  styles:
    - solid
  unicode: f5b6
  voted: false
sign:
  changes:
    - 5.0.9
  label: Sign
  search:
    terms:
      - directions
      - real estate
      - signage
      - wayfinding
  styles:
    - solid
  unicode: f4d9
  voted: false
sign-in-alt:
  changes:
    - 5.0.0
  label: Alternate Sign In
  search:
    terms:
      - arrow
      - enter
      - join
      - log in
      - login
      - sign in
      - sign up
      - sign-in
      - signin
      - signup
  styles:
    - solid
  unicode: f2f6
  voted: false
sign-language:
  changes:
    - '4.6'
    - 5.0.0
    - 5.10.2
  label: Sign Language
  search:
    terms:
      - Translate
      - asl
      - deaf
      - hands
  styles:
    - solid
  unicode: f2a7
  voted: false
sign-out-alt:
  changes:
    - 5.0.0
  label: Alternate Sign Out
  search:
    terms:
      - arrow
      - exit
      - leave
      - log out
      - logout
      - sign-out
  styles:
    - solid
  unicode: f2f5
  voted: false
signal:
  changes:
    - '1'
    - 5.0.0
    - 5.3.0
    - 5.10.1
  label: signal
  search:
    terms:
      - bars
      - graph
      - online
      - reception
      - status
  styles:
    - solid
  unicode: f012
  voted: false
signature:
  changes:
    - 5.1.0
    - 5.6.0
  label: Signature
  search:
    terms:
      - John Hancock
      - cursive
      - name
      - writing
  styles:
    - solid
  unicode: f5b7
  voted: true
sim-card:
  changes:
    - 5.6.0
    - 5.8.2
    - 5.10.2
  label: SIM Card
  search:
    terms:
      - hard drive
      - hardware
      - portable
      - storage
      - technology
      - tiny
  styles:
    - solid
  unicode: f7c4
  voted: true
simplybuilt:
  changes:
    - '4.3'
    - 5.0.0
  label: SimplyBuilt
  search:
    terms: []
  styles:
    - brands
  unicode: f215
  voted: false
sistrix:
  changes:
    - 5.0.0
  label: SISTRIX
  search:
    terms: []
  styles:
    - brands
  unicode: f3ee
  voted: false
sitemap:
  changes:
    - '2'
    - 5.0.0
    - 5.0.13
  label: Sitemap
  search:
    terms:
      - directory
      - hierarchy
      - ia
      - information architecture
      - organization
  styles:
    - solid
  unicode: f0e8
  voted: false
sith:
  changes:
    - 5.0.12
  label: Sith
  search:
    terms: []
  styles:
    - brands
  unicode: f512
  voted: false
skating:
  changes:
    - 5.6.0
  label: Skating
  search:
    terms:
      - activity
      - figure skating
      - fitness
      - ice
      - person
      - winter
  styles:
    - solid
  unicode: f7c5
sketch:
  changes:
    - 5.6.0
    - 5.8.0
  label: Sketch
  search:
    terms:
      - app
      - design
      - interface
  styles:
    - brands
  unicode: f7c6
  voted: false
skiing:
  changes:
    - 5.6.0
  label: Skiing
  search:
    terms:
      - activity
      - downhill
      - fast
      - fitness
      - olympics
      - outdoors
      - person
      - seasonal
      - slalom
  styles:
    - solid
  unicode: f7c9
skiing-nordic:
  changes:
    - 5.6.0
  label: Skiing Nordic
  search:
    terms:
      - activity
      - cross country
      - fitness
      - outdoors
      - person
      - seasonal
  styles:
    - solid
  unicode: f7ca
skull:
  changes:
    - 5.0.13
    - 5.10.2
  label: Skull
  search:
    terms:
      - bones
      - skeleton
      - x-ray
      - yorick
  styles:
    - solid
  unicode: f54c
  voted: true
skull-crossbones:
  changes:
    - 5.4.0
    - 5.10.2
  label: Skull & Crossbones
  search:
    terms:
      - Dungeons & Dragons
      - alert
      - bones
      - d&d
      - danger
      - dead
      - deadly
      - death
      - dnd
      - fantasy
      - halloween
      - holiday
      - jolly-roger
      - pirate
      - poison
      - skeleton
      - warning
  styles:
    - solid
  unicode: f714
  voted: false
skyatlas:
  changes:
    - '4.3'
    - 5.0.0
    - 5.0.3
  label: skyatlas
  search:
    terms: []
  styles:
    - brands
  unicode: f216
  voted: false
skype:
  changes:
    - '3.2'
    - 5.0.0
  label: Skype
  search:
    terms: []
  styles:
    - brands
  unicode: f17e
  voted: false
slack:
  changes:
    - '4.1'
    - 5.0.0
    - 5.7.0
  label: Slack Logo
  search:
    terms:
      - anchor
      - hash
      - hashtag
  styles:
    - brands
  unicode: f198
  voted: false
slack-hash:
  changes:
    - 5.0.0
  label: Slack Hashtag
  search:
    terms:
      - anchor
      - hash
      - hashtag
  styles:
    - brands
  unicode: f3ef
  voted: false
slash:
  changes:
    - 5.4.0
  label: Slash
  search:
    terms:
      - cancel
      - close
      - mute
      - 'off'
      - stop
      - x
  styles:
    - solid
  unicode: f715
  voted: true
sleigh:
  changes:
    - 5.6.0
  label: Sleigh
  search:
    terms:
      - christmas
      - claus
      - fly
      - holiday
      - santa
      - sled
      - snow
      - xmas
  styles:
    - solid
  unicode: f7cc
sliders-h:
  changes:
    - '4.1'
    - 5.0.0
    - 5.0.11
  label: Horizontal Sliders
  search:
    terms:
      - adjust
      - settings
      - sliders
      - toggle
  styles:
    - solid
  unicode: f1de
  voted: false
slideshare:
  changes:
    - '4.2'
    - 5.0.0
  label: Slideshare
  search:
    terms: []
  styles:
    - brands
  unicode: f1e7
  voted: false
smile:
  changes:
    - '3.1'
    - 5.0.0
    - 5.0.9
    - 5.1.0
    - 5.11.0
    - 5.11.1
  label: Smiling Face
  search:
    terms:
      - approve
      - emoticon
      - face
      - happy
      - rating
      - satisfied
  styles:
    - solid
    - regular
  unicode: f118
  voted: false
smile-beam:
  changes:
    - 5.1.0
    - 5.11.0
    - 5.11.1
  label: Beaming Face With Smiling Eyes
  search:
    terms:
      - emoticon
      - face
      - happy
      - positive
  styles:
    - solid
    - regular
  unicode: f5b8
  voted: false
smile-wink:
  changes:
    - 5.1.0
    - 5.11.0
    - 5.11.1
  label: Winking Face
  search:
    terms:
      - emoticon
      - face
      - happy
      - hint
      - joke
  styles:
    - solid
    - regular
  unicode: f4da
  voted: false
smog:
  changes:
    - 5.5.0
  label: Smog
  search:
    terms:
      - dragon
      - fog
      - haze
      - pollution
      - smoke
      - weather
  styles:
    - solid
  unicode: f75f
  voted: false
smoking:
  changes:
    - 5.0.7
  label: Smoking
  search:
    terms:
      - cancer
      - cigarette
      - nicotine
      - smoking status
      - tobacco
  styles:
    - solid
  unicode: f48d
  voted: true
smoking-ban:
  changes:
    - 5.0.13
  label: Smoking Ban
  search:
    terms:
      - ban
      - cancel
      - no smoking
      - non-smoking
  styles:
    - solid
  unicode: f54d
  voted: true
sms:
  changes:
    - 5.6.0
  label: SMS
  search:
    terms:
      - chat
      - conversation
      - message
      - mobile
      - notification
      - phone
      - sms
      - texting
  styles:
    - solid
  unicode: f7cd
  voted: true
snapchat:
  changes:
    - '4.6'
    - 5.0.0
  label: Snapchat
  search:
    terms: []
  styles:
    - brands
  unicode: f2ab
  voted: false
snapchat-ghost:
  changes:
    - '4.6'
    - 5.0.0
  label: Snapchat Ghost
  search:
    terms: []
  styles:
    - brands
  unicode: f2ac
  voted: false
snapchat-square:
  changes:
    - '4.6'
    - 5.0.0
  label: Snapchat Square
  search:
    terms: []
  styles:
    - brands
  unicode: f2ad
  voted: false
snowboarding:
  changes:
    - 5.6.0
  label: Snowboarding
  search:
    terms:
      - activity
      - fitness
      - olympics
      - outdoors
      - person
  styles:
    - solid
  unicode: f7ce
snowflake:
  changes:
    - '4.7'
    - 5.0.0
    - 5.5.0
  label: Snowflake
  search:
    terms:
      - precipitation
      - rain
      - winter
  styles:
    - solid
    - regular
  unicode: f2dc
  voted: false
snowman:
  changes:
    - 5.6.0
  label: Snowman
  search:
    terms:
      - decoration
      - frost
      - frosty
      - holiday
  styles:
    - solid
  unicode: f7d0
snowplow:
  changes:
    - 5.6.0
  label: Snowplow
  search:
    terms:
      - clean up
      - cold
      - road
      - storm
      - winter
  styles:
    - solid
  unicode: f7d2
socks:
  changes:
    - 5.3.0
    - 5.10.2
  label: Socks
  search:
    terms:
      - business socks
      - business time
      - clothing
      - feet
      - flight of the conchords
      - wednesday
  styles:
    - solid
  unicode: f696
  voted: false
solar-panel:
  changes:
    - 5.1.0
  label: Solar Panel
  search:
    terms:
      - clean
      - eco-friendly
      - energy
      - green
      - sun
  styles:
    - solid
  unicode: f5ba
  voted: false
sort:
  changes:
    - '2'
    - 5.0.0
    - 5.10.2
  label: Sort
  search:
    terms:
      - filter
      - order
  styles:
    - solid
  unicode: f0dc
  voted: false
sort-alpha-down:
  changes:
    - '3.2'
    - 5.0.0
    - 5.9.0
  label: Sort Alphabetical Down
  search:
    terms:
      - alphabetical
      - arrange
      - filter
      - order
      - sort-alpha-asc
  styles:
    - solid
  unicode: f15d
  voted: false
sort-alpha-down-alt:
  changes:
    - 5.9.0
  label: Alternate Sort Alphabetical Down
  search:
    terms:
      - alphabetical
      - arrange
      - filter
      - order
      - sort-alpha-asc
  styles:
    - solid
  unicode: f881
  voted: false
sort-alpha-up:
  changes:
    - '3.2'
    - 5.0.0
    - 5.9.0
  label: Sort Alphabetical Up
  search:
    terms:
      - alphabetical
      - arrange
      - filter
      - order
      - sort-alpha-desc
  styles:
    - solid
  unicode: f15e
  voted: false
sort-alpha-up-alt:
  changes:
    - 5.9.0
  label: Alternate Sort Alphabetical Up
  search:
    terms:
      - alphabetical
      - arrange
      - filter
      - order
      - sort-alpha-desc
  styles:
    - solid
  unicode: f882
  voted: false
sort-amount-down:
  changes:
    - '3.2'
    - 5.0.0
    - 5.9.0
  label: Sort Amount Down
  search:
    terms:
      - arrange
      - filter
      - number
      - order
      - sort-amount-asc
  styles:
    - solid
  unicode: f160
  voted: false
sort-amount-down-alt:
  changes:
    - 5.9.0
  label: Alternate Sort Amount Down
  search:
    terms:
      - arrange
      - filter
      - order
      - sort-amount-asc
  styles:
    - solid
  unicode: f884
  voted: false
sort-amount-up:
  changes:
    - '3.2'
    - 5.0.0
    - 5.9.0
  label: Sort Amount Up
  search:
    terms:
      - arrange
      - filter
      - order
      - sort-amount-desc
  styles:
    - solid
  unicode: f161
  voted: false
sort-amount-up-alt:
  changes:
    - 5.9.0
  label: Alternate Sort Amount Up
  search:
    terms:
      - arrange
      - filter
      - order
      - sort-amount-desc
  styles:
    - solid
  unicode: f885
  voted: false
sort-down:
  changes:
    - '2'
    - 5.0.0
    - 5.10.1
    - 5.10.2
  label: Sort Down (Descending)
  search:
    terms:
      - arrow
      - descending
      - filter
      - order
      - sort-desc
  styles:
    - solid
  unicode: f0dd
  voted: false
sort-numeric-down:
  changes:
    - '3.2'
    - 5.0.0
    - 5.9.0
  label: Sort Numeric Down
  search:
    terms:
      - arrange
      - filter
      - numbers
      - order
      - sort-numeric-asc
  styles:
    - solid
  unicode: f162
  voted: false
sort-numeric-down-alt:
  changes:
    - 5.9.0
  label: Alternate Sort Numeric Down
  search:
    terms:
      - arrange
      - filter
      - numbers
      - order
      - sort-numeric-asc
  styles:
    - solid
  unicode: f886
  voted: false
sort-numeric-up:
  changes:
    - '3.2'
    - 5.0.0
    - 5.9.0
  label: Sort Numeric Up
  search:
    terms:
      - arrange
      - filter
      - numbers
      - order
      - sort-numeric-desc
  styles:
    - solid
  unicode: f163
  voted: false
sort-numeric-up-alt:
  changes:
    - 5.9.0
  label: Alternate Sort Numeric Up
  search:
    terms:
      - arrange
      - filter
      - numbers
      - order
      - sort-numeric-desc
  styles:
    - solid
  unicode: f887
  voted: false
sort-up:
  changes:
    - '2'
    - 5.0.0
    - 5.10.1
    - 5.10.2
  label: Sort Up (Ascending)
  search:
    terms:
      - arrow
      - ascending
      - filter
      - order
      - sort-asc
  styles:
    - solid
  unicode: f0de
  voted: false
soundcloud:
  changes:
    - '4.1'
    - 5.0.0
  label: SoundCloud
  search:
    terms: []
  styles:
    - brands
  unicode: f1be
  voted: false
sourcetree:
  changes:
    - 5.6.0
    - 5.8.0
  label: Sourcetree
  search:
    terms: []
  styles:
    - brands
  unicode: f7d3
  voted: true
spa:
  changes:
    - 5.1.0
  label: Spa
  search:
    terms:
      - flora
      - massage
      - mindfulness
      - plant
      - wellness
  styles:
    - solid
  unicode: f5bb
  voted: false
space-shuttle:
  changes:
    - '4.1'
    - 5.0.0
    - 5.10.2
  label: Space Shuttle
  search:
    terms:
      - astronaut
      - machine
      - nasa
      - rocket
      - space
      - transportation
  styles:
    - solid
  unicode: f197
  voted: false
speakap:
  changes:
    - 5.0.0
    - 5.4.0
    - 5.8.0
  label: Speakap
  search:
    terms: []
  styles:
    - brands
  unicode: f3f3
  voted: false
speaker-deck:
  changes:
    - 5.8.0
  label: Speaker Deck
  search:
    terms: []
  styles:
    - brands
  unicode: f83c
spell-check:
  changes:
    - 5.9.0
  label: Spell Check
  search:
    terms:
      - dictionary
      - edit
      - editor
      - grammar
      - text
  styles:
    - solid
  unicode: f891
  voted: false
spider:
  changes:
    - 5.4.0
  label: Spider
  search:
    terms:
      - arachnid
      - bug
      - charlotte
      - crawl
      - eight
      - halloween
  styles:
    - solid
  unicode: f717
  voted: true
spinner:
  changes:
    - '3'
    - 5.0.0
    - 5.10.2
  label: Spinner
  search:
    terms:
      - circle
      - loading
      - progress
  styles:
    - solid
  unicode: f110
  voted: false
splotch:
  changes:
    - 5.1.0
  label: Splotch
  search:
    terms:
      - Ink
      - blob
      - blotch
      - glob
      - stain
  styles:
    - solid
  unicode: f5bc
  voted: false
spotify:
  changes:
    - '4.1'
    - 5.0.0
  label: Spotify
  search:
    terms: []
  styles:
    - brands
  unicode: f1bc
  voted: false
spray-can:
  changes:
    - 5.1.0
  label: Spray Can
  search:
    terms:
      - Paint
      - aerosol
      - design
      - graffiti
      - tag
  styles:
    - solid
  unicode: f5bd
  voted: false
square:
  changes:
    - '2'
    - 5.0.0
    - 5.10.1
    - 5.10.2
  label: Square
  search:
    terms:
      - block
      - box
      - shape
  styles:
    - solid
    - regular
  unicode: f0c8
  voted: false
square-full:
  changes:
    - 5.0.5
    - 5.10.2
  label: Square Full
  search:
    terms:
      - block
      - box
      - shape
  styles:
    - solid
  unicode: f45c
  voted: false
square-root-alt:
  changes:
    - 5.3.0
  label: Alternate Square Root
  search:
    terms:
      - arithmetic
      - calculus
      - division
      - math
  styles:
    - solid
  unicode: f698
  voted: false
squarespace:
  changes:
    - 5.1.0
  label: Squarespace
  search:
    terms: []
  styles:
    - brands
  unicode: f5be
  voted: true
stack-exchange:
  changes:
    - '4'
    - 5.0.0
    - 5.0.3
  label: Stack Exchange
  search:
    terms: []
  styles:
    - brands
  unicode: f18d
  voted: false
stack-overflow:
  changes:
    - '3.2'
    - 5.0.0
  label: Stack Overflow
  search:
    terms: []
  styles:
    - brands
  unicode: f16c
  voted: false
stackpath:
  changes:
    - 5.8.2
  label: Stackpath
  search:
    terms: []
  styles:
    - brands
  unicode: f842
stamp:
  changes:
    - 5.1.0
    - 5.10.2
  label: Stamp
  search:
    terms:
      - art
      - certificate
      - imprint
      - rubber
      - seal
  styles:
    - solid
  unicode: f5bf
  voted: false
star:
  changes:
    - '1'
    - 5.0.0
    - 5.10.2
  label: Star
  search:
    terms:
      - achievement
      - award
      - favorite
      - important
      - night
      - rating
      - score
  styles:
    - solid
    - regular
  unicode: f005
  voted: false
star-and-crescent:
  changes:
    - 5.3.0
  label: Star and Crescent
  search:
    terms:
      - islam
      - muslim
      - religion
  styles:
    - solid
  unicode: f699
  voted: false
star-half:
  changes:
    - '1'
    - 5.0.0
  label: star-half
  search:
    terms:
      - achievement
      - award
      - rating
      - score
      - star-half-empty
      - star-half-full
  styles:
    - solid
    - regular
  unicode: f089
  voted: false
star-half-alt:
  changes:
    - 5.1.0
    - 5.11.0
    - 5.11.1
  label: Alternate Star Half
  search:
    terms:
      - achievement
      - award
      - rating
      - score
      - star-half-empty
      - star-half-full
  styles:
    - solid
  unicode: f5c0
  voted: true
star-of-david:
  changes:
    - 5.3.0
    - 5.11.0
    - 5.11.1
  label: Star of David
  search:
    terms:
      - jewish
      - judaism
      - religion
  styles:
    - solid
  unicode: f69a
  voted: false
star-of-life:
  changes:
    - 5.2.0
  label: Star of Life
  search:
    terms:
      - doctor
      - emt
      - first aid
      - health
      - medical
  styles:
    - solid
  unicode: f621
  voted: false
staylinked:
  changes:
    - 5.0.0
  label: StayLinked
  search:
    terms: []
  styles:
    - brands
  unicode: f3f5
  voted: false
steam:
  changes:
    - '4.1'
    - 5.0.0
  label: Steam
  search:
    terms: []
  styles:
    - brands
  unicode: f1b6
  voted: false
steam-square:
  changes:
    - '4.1'
    - 5.0.0
  label: Steam Square
  search:
    terms: []
  styles:
    - brands
  unicode: f1b7
  voted: false
steam-symbol:
  changes:
    - 5.0.0
  label: Steam Symbol
  search:
    terms: []
  styles:
    - brands
  unicode: f3f6
  voted: false
step-backward:
  changes:
    - '1'
    - 5.0.0
    - 5.10.2
    - 5.11.0
    - 5.11.1
  label: step-backward
  search:
    terms:
      - beginning
      - first
      - previous
      - rewind
      - start
  styles:
    - solid
  unicode: f048
  voted: false
step-forward:
  changes:
    - '1'
    - 5.0.0
    - 5.10.2
    - 5.11.0
    - 5.11.1
  label: step-forward
  search:
    terms:
      - end
      - last
      - next
  styles:
    - solid
  unicode: f051
  voted: false
stethoscope:
  changes:
    - '3'
    - 5.0.0
    - 5.0.7
  label: Stethoscope
  search:
    terms:
      - diagnosis
      - doctor
      - general practitioner
      - hospital
      - infirmary
      - medicine
      - office
      - outpatient
  styles:
    - solid
  unicode: f0f1
  voted: false
sticker-mule:
  changes:
    - 5.0.0
    - 5.7.0
  label: Sticker Mule
  search:
    terms: []
  styles:
    - brands
  unicode: f3f7
  voted: false
sticky-note:
  changes:
    - '4.4'
    - 5.0.0
    - 5.10.2
  label: Sticky Note
  search:
    terms:
      - message
      - note
      - paper
      - reminder
      - sticker
  styles:
    - solid
    - regular
  unicode: f249
  voted: false
stop:
  changes:
    - '1'
    - 5.0.0
    - 5.10.2
  label: stop
  search:
    terms:
      - block
      - box
      - square
  styles:
    - solid
  unicode: f04d
  voted: false
stop-circle:
  changes:
    - '4.5'
    - 5.0.0
  label: Stop Circle
  search:
    terms:
      - block
      - box
      - circle
      - square
  styles:
    - solid
    - regular
  unicode: f28d
  voted: false
stopwatch:
  changes:
    - 5.0.0
    - 5.10.2
  label: Stopwatch
  search:
    terms:
      - clock
      - reminder
      - time
  styles:
    - solid
  unicode: f2f2
  voted: false
store:
  changes:
    - 5.0.13
    - 5.11.0
    - 5.11.1
  label: Store
  search:
    terms:
      - building
      - buy
      - purchase
      - shopping
  styles:
    - solid
  unicode: f54e
  voted: true
store-alt:
  changes:
    - 5.0.13
  label: Alternate Store
  search:
    terms:
      - building
      - buy
      - purchase
      - shopping
  styles:
    - solid
  unicode: f54f
  voted: true
strava:
  changes:
    - 5.0.0
    - 5.0.1
    - 5.7.0
    - 5.8.0
  label: Strava
  search:
    terms: []
  styles:
    - brands
  unicode: f428
  voted: false
stream:
  changes:
    - 5.0.13
  label: Stream
  search:
    terms:
      - flow
      - list
      - timeline
  styles:
    - solid
  unicode: f550
  voted: false
street-view:
  changes:
    - '4.3'
    - 5.0.0
    - 5.2.0
  label: Street View
  search:
    terms:
      - directions
      - location
      - map
      - navigation
  styles:
    - solid
  unicode: f21d
  voted: false
strikethrough:
  changes:
    - '2'
    - 5.0.0
    - 5.9.0
  label: Strikethrough
  search:
    terms:
      - cancel
      - edit
      - font
      - format
      - text
      - type
  styles:
    - solid
  unicode: f0cc
  voted: false
stripe:
  changes:
    - 5.0.0
    - 5.0.3
  label: Stripe
  search:
    terms: []
  styles:
    - brands
  unicode: f429
  voted: false
stripe-s:
  changes:
    - 5.0.1
    - 5.8.0
  label: Stripe S
  search:
    terms: []
  styles:
    - brands
  unicode: f42a
  voted: false
stroopwafel:
  changes:
    - 5.0.13
  label: Stroopwafel
  search:
    terms:
      - caramel
      - cookie
      - dessert
      - sweets
      - waffle
  styles:
    - solid
  unicode: f551
  voted: false
studiovinari:
  changes:
    - 5.0.0
  label: Studio Vinari
  search:
    terms: []
  styles:
    - brands
  unicode: f3f8
  voted: false
stumbleupon:
  changes:
    - '4.1'
    - 5.0.0
  label: StumbleUpon Logo
  search:
    terms: []
  styles:
    - brands
  unicode: f1a4
  voted: false
stumbleupon-circle:
  changes:
    - '4.1'
    - 5.0.0
  label: StumbleUpon Circle
  search:
    terms: []
  styles:
    - brands
  unicode: f1a3
  voted: false
subscript:
  changes:
    - '3.1'
    - 5.0.0
    - 5.9.0
    - 5.10.2
  label: subscript
  search:
    terms:
      - edit
      - font
      - format
      - text
      - type
  styles:
    - solid
  unicode: f12c
  voted: false
subway:
  changes:
    - '4.3'
    - 5.0.0
  label: Subway
  search:
    terms:
      - machine
      - railway
      - train
      - transportation
      - vehicle
  styles:
    - solid
  unicode: f239
  voted: false
suitcase:
  changes:
    - '3'
    - 5.0.0
    - 5.0.9
  label: Suitcase
  search:
    terms:
      - baggage
      - luggage
      - move
      - suitcase
      - travel
      - trip
  styles:
    - solid
  unicode: f0f2
  voted: false
suitcase-rolling:
  changes:
    - 5.1.0
    - 5.10.2
  label: Suitcase Rolling
  search:
    terms:
      - baggage
      - luggage
      - move
      - suitcase
      - travel
      - trip
  styles:
    - solid
  unicode: f5c1
  voted: false
sun:
  changes:
    - '3.2'
    - 5.0.0
    - 5.5.0
  label: Sun
  search:
    terms:
      - brighten
      - contrast
      - day
      - lighter
      - sol
      - solar
      - star
      - weather
  styles:
    - solid
    - regular
  unicode: f185
  voted: false
superpowers:
  changes:
    - '4.7'
    - 5.0.0
  label: Superpowers
  search:
    terms: []
  styles:
    - brands
  unicode: f2dd
  voted: false
superscript:
  changes:
    - '3.1'
    - 5.0.0
    - 5.9.0
    - 5.10.2
  label: superscript
  search:
    terms:
      - edit
      - exponential
      - font
      - format
      - text
      - type
  styles:
    - solid
  unicode: f12b
  voted: false
supple:
  changes:
    - 5.0.0
  label: Supple
  search:
    terms: []
  styles:
    - brands
  unicode: f3f9
  voted: false
surprise:
  changes:
    - 5.1.0
    - 5.11.0
    - 5.11.1
  label: Hushed Face
  search:
    terms:
      - emoticon
      - face
      - shocked
  styles:
    - solid
    - regular
  unicode: f5c2
  voted: false
suse:
  changes:
    - 5.6.0
    - 5.8.0
  label: Suse
  search:
    terms:
      - linux
      - operating system
      - os
  styles:
    - brands
  unicode: f7d6
  voted: true
swatchbook:
  changes:
    - 5.1.0
    - 5.11.0
    - 5.11.1
  label: Swatchbook
  search:
    terms:
      - Pantone
      - color
      - design
      - hue
      - palette
  styles:
    - solid
  unicode: f5c3
  voted: false
swift:
  changes:
    - 5.11.0
  label: Swift
  search:
    terms: []
  styles:
    - brands
  unicode: f8e1
swimmer:
  changes:
    - 5.1.0
  label: Swimmer
  search:
    terms:
      - athlete
      - head
      - man
      - olympics
      - person
      - pool
      - water
  styles:
    - solid
  unicode: f5c4
  voted: false
swimming-pool:
  changes:
    - 5.1.0
  label: Swimming Pool
  search:
    terms:
      - ladder
      - recreation
      - swim
      - water
  styles:
    - solid
  unicode: f5c5
  voted: false
symfony:
  changes:
    - 5.8.0
  label: Symfony
  search:
    terms: []
  styles:
    - brands
  unicode: f83d
synagogue:
  changes:
    - 5.3.0
  label: Synagogue
  search:
    terms:
      - building
      - jewish
      - judaism
      - religion
      - star of david
      - temple
  styles:
    - solid
  unicode: f69b
  voted: false
sync:
  changes:
    - '1'
    - 5.0.0
    - 5.8.0
  label: Sync
  search:
    terms:
      - exchange
      - refresh
      - reload
      - rotate
      - swap
  styles:
    - solid
  unicode: f021
  voted: false
sync-alt:
  changes:
    - 5.0.0
  label: Alternate Sync
  search:
    terms:
      - exchange
      - refresh
      - reload
      - rotate
      - swap
  styles:
    - solid
  unicode: f2f1
  voted: false
syringe:
  changes:
    - 5.0.7
  label: Syringe
  search:
    terms:
      - doctor
      - immunizations
      - medical
      - needle
  styles:
    - solid
  unicode: f48e
  voted: false
table:
  changes:
    - '2'
    - 5.0.0
  label: table
  search:
    terms:
      - data
      - excel
      - spreadsheet
  styles:
    - solid
  unicode: f0ce
  voted: false
table-tennis:
  changes:
    - 5.0.5
  label: Table Tennis
  search:
    terms:
      - ball
      - paddle
      - ping pong
  styles:
    - solid
  unicode: f45d
  voted: false
tablet:
  changes:
    - '3'
    - 5.0.0
  label: tablet
  search:
    terms:
      - apple
      - device
      - ipad
      - kindle
      - screen
  styles:
    - solid
  unicode: f10a
  voted: false
tablet-alt:
  changes:
    - 5.0.0
  label: Alternate Tablet
  search:
    terms:
      - apple
      - device
      - ipad
      - kindle
      - screen
  styles:
    - solid
  unicode: f3fa
  voted: false
tablets:
  changes:
    - 5.0.7
  label: Tablets
  search:
    terms:
      - drugs
      - medicine
      - pills
      - prescription
  styles:
    - solid
  unicode: f490
  voted: false
tachometer-alt:
  changes:
    - 5.0.0
    - 5.2.0
  label: Alternate Tachometer
  search:
    terms:
      - dashboard
      - fast
      - odometer
      - speed
      - speedometer
  styles:
    - solid
  unicode: f3fd
  voted: false
tag:
  changes:
    - '1'
    - 5.0.0
  label: tag
  search:
    terms:
      - discount
      - label
      - price
      - shopping
  styles:
    - solid
  unicode: f02b
  voted: false
tags:
  changes:
    - '1'
    - 5.0.0
    - 5.10.2
  label: tags
  search:
    terms:
      - discount
      - label
      - price
      - shopping
  styles:
    - solid
  unicode: f02c
  voted: false
tape:
  changes:
    - 5.0.9
  label: Tape
  search:
    terms:
      - design
      - package
      - sticky
  styles:
    - solid
  unicode: f4db
  voted: false
tasks:
  changes:
    - '2'
    - 5.0.0
    - 5.9.0
  label: Tasks
  search:
    terms:
      - checklist
      - downloading
      - downloads
      - loading
      - progress
      - project management
      - settings
      - to do
  styles:
    - solid
  unicode: f0ae
  voted: false
taxi:
  changes:
    - '4.1'
    - 5.0.0
    - 5.1.0
  label: Taxi
  search:
    terms:
      - cab
      - cabbie
      - car
      - car service
      - lyft
      - machine
      - transportation
      - travel
      - uber
      - vehicle
  styles:
    - solid
  unicode: f1ba
  voted: false
teamspeak:
  changes:
    - 5.0.11
    - 5.1.0
    - 5.8.0
  label: TeamSpeak
  search:
    terms: []
  styles:
    - brands
  unicode: f4f9
  voted: true
teeth:
  changes:
    - 5.2.0
  label: Teeth
  search:
    terms:
      - bite
      - dental
      - dentist
      - gums
      - mouth
      - smile
      - tooth
  styles:
    - solid
  unicode: f62e
  voted: false
teeth-open:
  changes:
    - 5.2.0
  label: Teeth Open
  search:
    terms:
      - dental
      - dentist
      - gums bite
      - mouth
      - smile
      - tooth
  styles:
    - solid
  unicode: f62f
  voted: false
telegram:
  changes:
    - '4.7'
    - 5.0.0
  label: Telegram
  search:
    terms: []
  styles:
    - brands
  unicode: f2c6
  voted: false
telegram-plane:
  changes:
    - 5.0.0
  label: Telegram Plane
  search:
    terms: []
  styles:
    - brands
  unicode: f3fe
  voted: false
temperature-high:
  changes:
    - 5.5.0
  label: High Temperature
  search:
    terms:
      - cook
      - mercury
      - summer
      - thermometer
      - warm
  styles:
    - solid
  unicode: f769
  voted: false
temperature-low:
  changes:
    - 5.5.0
  label: Low Temperature
  search:
    terms:
      - cold
      - cool
      - mercury
      - thermometer
      - winter
  styles:
    - solid
  unicode: f76b
  voted: false
tencent-weibo:
  changes:
    - '4.1'
    - 5.0.0
  label: Tencent Weibo
  search:
    terms: []
  styles:
    - brands
  unicode: f1d5
  voted: false
tenge:
  changes:
    - 5.6.0
  label: Tenge
  search:
    terms:
      - currency
      - kazakhstan
      - money
      - price
  styles:
    - solid
  unicode: f7d7
  voted: true
terminal:
  changes:
    - '3.1'
    - 5.0.0
  label: Terminal
  search:
    terms:
      - code
      - command
      - console
      - development
      - prompt
  styles:
    - solid
  unicode: f120
  voted: false
text-height:
  changes:
    - '1'
    - 5.0.0
    - 5.9.0
    - 5.10.2
  label: text-height
  search:
    terms:
      - edit
      - font
      - format
      - text
      - type
  styles:
    - solid
  unicode: f034
  voted: false
text-width:
  changes:
    - '1'
    - 5.0.0
    - 5.9.0
    - 5.10.2
  label: Text Width
  search:
    terms:
      - edit
      - font
      - format
      - text
      - type
  styles:
    - solid
  unicode: f035
  voted: false
th:
  changes:
    - '1'
    - 5.0.0
    - 5.7.0
  label: th
  search:
    terms:
      - blocks
      - boxes
      - grid
      - squares
  styles:
    - solid
  unicode: f00a
  voted: false
th-large:
  changes:
    - '1'
    - 5.0.0
  label: th-large
  search:
    terms:
      - blocks
      - boxes
      - grid
      - squares
  styles:
    - solid
  unicode: f009
  voted: false
th-list:
  changes:
    - '1'
    - 5.0.0
  label: th-list
  search:
    terms:
      - checklist
      - completed
      - done
      - finished
      - ol
      - todo
      - ul
  styles:
    - solid
  unicode: f00b
  voted: false
the-red-yeti:
  changes:
    - 5.3.0
    - 5.7.0
    - 5.8.0
  label: The Red Yeti
  search:
    terms: []
  styles:
    - brands
  unicode: f69d
  voted: false
theater-masks:
  changes:
    - 5.2.0
    - 5.10.2
  label: Theater Masks
  search:
    terms:
      - comedy
      - perform
      - theatre
      - tragedy
  styles:
    - solid
  unicode: f630
  voted: false
themeco:
  changes:
    - 5.1.0
    - 5.8.0
  label: Themeco
  search:
    terms: []
  styles:
    - brands
  unicode: f5c6
  voted: false
themeisle:
  changes:
    - '4.6'
    - 5.0.0
  label: ThemeIsle
  search:
    terms: []
  styles:
    - brands
  unicode: f2b2
  voted: false
thermometer:
  changes:
    - 5.0.7
  label: Thermometer
  search:
    terms:
      - mercury
      - status
      - temperature
  styles:
    - solid
  unicode: f491
  voted: false
thermometer-empty:
  changes:
    - '4.7'
    - 5.0.0
  label: Thermometer Empty
  search:
    terms:
      - cold
      - mercury
      - status
      - temperature
  styles:
    - solid
  unicode: f2cb
  voted: false
thermometer-full:
  changes:
    - '4.7'
    - 5.0.0
  label: Thermometer Full
  search:
    terms:
      - fever
      - hot
      - mercury
      - status
      - temperature
  styles:
    - solid
  unicode: f2c7
  voted: false
thermometer-half:
  changes:
    - '4.7'
    - 5.0.0
  label: Thermometer 1/2 Full
  search:
    terms:
      - mercury
      - status
      - temperature
  styles:
    - solid
  unicode: f2c9
  voted: false
thermometer-quarter:
  changes:
    - '4.7'
    - 5.0.0
  label: Thermometer 1/4 Full
  search:
    terms:
      - mercury
      - status
      - temperature
  styles:
    - solid
  unicode: f2ca
  voted: false
thermometer-three-quarters:
  changes:
    - '4.7'
    - 5.0.0
  label: Thermometer 3/4 Full
  search:
    terms:
      - mercury
      - status
      - temperature
  styles:
    - solid
  unicode: f2c8
  voted: false
think-peaks:
  changes:
    - 5.4.2
    - 5.8.0
  label: Think Peaks
  search:
    terms: []
  styles:
    - brands
  unicode: f731
  voted: false
thumbs-down:
  changes:
    - '3.2'
    - 5.0.0
    - 5.10.2
  label: thumbs-down
  search:
    terms:
      - disagree
      - disapprove
      - dislike
      - hand
      - social
      - thumbs-o-down
  styles:
    - solid
    - regular
  unicode: f165
  voted: false
thumbs-up:
  changes:
    - '3.2'
    - 5.0.0
    - 5.10.2
  label: thumbs-up
  search:
    terms:
      - agree
      - approve
      - favorite
      - hand
      - like
      - ok
      - okay
      - social
      - success
      - thumbs-o-up
      - 'yes'
      - you got it dude
  styles:
    - solid
    - regular
  unicode: f164
  voted: false
thumbtack:
  changes:
    - '1'
    - 5.0.0
    - 5.10.2
  label: Thumbtack
  search:
    terms:
      - coordinates
      - location
      - marker
      - pin
      - thumb-tack
  styles:
    - solid
  unicode: f08d
  voted: false
ticket-alt:
  changes:
    - 5.0.0
    - 5.10.2
  label: Alternate Ticket
  search:
    terms:
      - movie
      - pass
      - support
      - ticket
  styles:
    - solid
  unicode: f3ff
  voted: false
times:
  changes:
    - '1'
    - 5.0.0
    - 5.0.13
    - 5.11.0
    - 5.11.1
  label: Times
  search:
    terms:
      - close
      - cross
      - error
      - exit
      - incorrect
      - notice
      - notification
      - notify
      - problem
      - wrong
      - x
  styles:
    - solid
  unicode: f00d
  voted: false
times-circle:
  changes:
    - '1'
    - 5.0.0
  label: Times Circle
  search:
    terms:
      - close
      - cross
      - exit
      - incorrect
      - notice
      - notification
      - notify
      - problem
      - wrong
      - x
  styles:
    - solid
    - regular
  unicode: f057
  voted: false
tint:
  changes:
    - '1'
    - 5.0.0
    - 5.1.0
  label: tint
  search:
    terms:
      - color
      - drop
      - droplet
      - raindrop
      - waterdrop
  styles:
    - solid
  unicode: f043
  voted: false
tint-slash:
  changes:
    - 5.1.0
  label: Tint Slash
  search:
    terms:
      - color
      - drop
      - droplet
      - raindrop
      - waterdrop
  styles:
    - solid
  unicode: f5c7
  voted: false
tired:
  changes:
    - 5.1.0
    - 5.11.0
    - 5.11.1
  label: Tired Face
  search:
    terms:
      - angry
      - emoticon
      - face
      - grumpy
      - upset
  styles:
    - solid
    - regular
  unicode: f5c8
  voted: false
toggle-off:
  changes:
    - '4.2'
    - 5.0.0
  label: Toggle Off
  search:
    terms:
      - switch
  styles:
    - solid
  unicode: f204
  voted: false
toggle-on:
  changes:
    - '4.2'
    - 5.0.0
  label: Toggle On
  search:
    terms:
      - switch
  styles:
    - solid
  unicode: f205
  voted: false
toilet:
  changes:
    - 5.6.0
  label: Toilet
  search:
    terms:
      - bathroom
      - flush
      - john
      - loo
      - pee
      - plumbing
      - poop
      - porcelain
      - potty
      - restroom
      - throne
      - washroom
      - waste
      - wc
  styles:
    - solid
  unicode: f7d8
  voted: true
toilet-paper:
  changes:
    - 5.4.0
    - 5.10.2
  label: Toilet Paper
  search:
    terms:
      - bathroom
      - halloween
      - holiday
      - lavatory
      - prank
      - restroom
      - roll
  styles:
    - solid
  unicode: f71e
  voted: false
toolbox:
  changes:
    - 5.0.13
  label: Toolbox
  search:
    terms:
      - admin
      - container
      - fix
      - repair
      - settings
      - tools
  styles:
    - solid
  unicode: f552
  voted: true
tools:
  changes:
    - 5.6.0
    - 5.10.2
  label: Tools
  search:
    terms:
      - admin
      - fix
      - repair
      - screwdriver
      - settings
      - tools
      - wrench
  styles:
    - solid
  unicode: f7d9
  voted: true
tooth:
  changes:
    - 5.1.0
  label: Tooth
  search:
    terms:
      - bicuspid
      - dental
      - dentist
      - molar
      - mouth
      - teeth
  styles:
    - solid
  unicode: f5c9
  voted: true
torah:
  changes:
    - 5.3.0
    - 5.7.0
    - 5.9.0
    - 5.10.2
  label: Torah
  search:
    terms:
      - book
      - jewish
      - judaism
      - religion
      - scroll
  styles:
    - solid
  unicode: f6a0
  voted: false
torii-gate:
  changes:
    - 5.3.0
  label: Torii Gate
  search:
    terms:
      - building
      - shintoism
  styles:
    - solid
  unicode: f6a1
  voted: false
tractor:
  changes:
    - 5.4.0
  label: Tractor
  search:
    terms:
      - agriculture
      - farm
      - vehicle
  styles:
    - solid
  unicode: f722
  voted: false
trade-federation:
  changes:
    - 5.0.12
  label: Trade Federation
  search:
    terms: []
  styles:
    - brands
  unicode: f513
  voted: false
trademark:
  changes:
    - '4.4'
    - 5.0.0
  label: Trademark
  search:
    terms:
      - copyright
      - register
      - symbol
  styles:
    - solid
  unicode: f25c
  voted: false
traffic-light:
  changes:
    - 5.2.0
  label: Traffic Light
  search:
    terms:
      - direction
      - road
      - signal
      - travel
  styles:
    - solid
  unicode: f637
  voted: false
trailer:
  changes:
    - 5.12.0
  label: Trailer
  search:
    terms:
      - carry
      - haul
      - moving
      - travel
  styles:
    - solid
  unicode: f941
  voted: true
train:
  changes:
    - '4.3'
    - 5.0.0
  label: Train
  search:
    terms:
      - bullet
      - commute
      - locomotive
      - railway
      - subway
  styles:
    - solid
  unicode: f238
  voted: false
tram:
  changes:
    - 5.6.0
  label: Tram
  search:
    terms:
      - crossing
      - machine
      - mountains
      - seasonal
      - transportation
  styles:
    - solid
  unicode: f7da
transgender:
  changes:
    - '4.3'
    - 5.0.0
  label: Transgender
  search:
    terms:
      - intersex
  styles:
    - solid
  unicode: f224
  voted: false
transgender-alt:
  changes:
    - '4.3'
    - 5.0.0
    - 5.11.0
  label: Alternate Transgender
  search:
    terms:
      - intersex
  styles:
    - solid
  unicode: f225
  voted: false
trash:
  changes:
    - '4.2'
    - 5.0.0
    - 5.7.0
    - 5.10.2
  label: Trash
  search:
    terms:
      - delete
      - garbage
      - hide
      - remove
  styles:
    - solid
  unicode: f1f8
  voted: false
trash-alt:
  changes:
    - 5.0.0
    - 5.7.0
    - 5.10.2
  label: Alternate Trash
  search:
    terms:
      - delete
      - garbage
      - hide
      - remove
      - trash-o
  styles:
    - solid
    - regular
  unicode: f2ed
  voted: false
trash-restore:
  changes:
    - 5.7.0
    - 5.10.2
  label: Trash Restore
  search:
    terms:
      - back
      - control z
      - oops
      - undo
  styles:
    - solid
  unicode: f829
  voted: true
trash-restore-alt:
  changes:
    - 5.7.0
    - 5.10.2
  label: Alternative Trash Restore
  search:
    terms:
      - back
      - control z
      - oops
      - undo
  styles:
    - solid
  unicode: f82a
  voted: true
tree:
  changes:
    - '4.1'
    - 5.0.0
  label: Tree
  search:
    terms:
      - bark
      - fall
      - flora
      - forest
      - nature
      - plant
      - seasonal
  styles:
    - solid
  unicode: f1bb
  voted: false
trello:
  changes:
    - '3.2'
    - 5.0.0
    - 5.6.0
  label: Trello
  search:
    terms:
      - atlassian
  styles:
    - brands
  unicode: f181
  voted: false
tripadvisor:
  changes:
    - '4.4'
    - 5.0.0
  label: TripAdvisor
  search:
    terms: []
  styles:
    - brands
  unicode: f262
  voted: false
trophy:
  changes:
    - '1'
    - 5.0.0
    - 5.11.0
  label: trophy
  search:
    terms:
      - achievement
      - award
      - cup
      - game
      - winner
  styles:
    - solid
  unicode: f091
  voted: false
truck:
  changes:
    - '2'
    - 5.0.0
    - 5.0.7
  label: truck
  search:
    terms:
      - cargo
      - delivery
      - shipping
      - vehicle
  styles:
    - solid
  unicode: f0d1
  voted: false
truck-loading:
  changes:
    - 5.0.9
  label: Truck Loading
  search:
    terms:
      - box
      - cargo
      - delivery
      - inventory
      - moving
      - rental
      - vehicle
  styles:
    - solid
  unicode: f4de
  voted: false
truck-monster:
  changes:
    - 5.2.0
  label: Truck Monster
  search:
    terms:
      - offroad
      - vehicle
      - wheel
  styles:
    - solid
  unicode: f63b
  voted: false
truck-moving:
  changes:
    - 5.0.9
  label: Truck Moving
  search:
    terms:
      - cargo
      - inventory
      - rental
      - vehicle
  styles:
    - solid
  unicode: f4df
  voted: false
truck-pickup:
  changes:
    - 5.2.0
  label: Truck Side
  search:
    terms:
      - cargo
      - vehicle
  styles:
    - solid
  unicode: f63c
  voted: false
tshirt:
  changes:
    - 5.0.13
    - 5.10.2
  label: T-Shirt
  search:
    terms:
      - clothing
      - fashion
      - garment
      - shirt
  styles:
    - solid
  unicode: f553
  voted: true
tty:
  changes:
    - '4.2'
    - 5.0.0
    - 5.7.0
  label: TTY
  search:
    terms:
      - communication
      - deaf
      - telephone
      - teletypewriter
      - text
  styles:
    - solid
  unicode: f1e4
  voted: false
tumblr:
  changes:
    - '3.2'
    - 5.0.0
  label: Tumblr
  search:
    terms: []
  styles:
    - brands
  unicode: f173
  voted: false
tumblr-square:
  changes:
    - '3.2'
    - 5.0.0
  label: Tumblr Square
  search:
    terms: []
  styles:
    - brands
  unicode: f174
  voted: false
tv:
  changes:
    - '4.4'
    - 5.0.0
    - 5.11.0
  label: Television
  search:
    terms:
      - computer
      - display
      - monitor
      - television
  styles:
    - solid
  unicode: f26c
  voted: false
twitch:
  changes:
    - '4.2'
    - 5.0.0
    - 5.12.0
  label: Twitch
  search:
    terms: []
  styles:
    - brands
  unicode: f1e8
  voted: false
twitter:
  changes:
    - '2'
    - 5.0.0
  label: Twitter
  search:
    terms:
      - social network
      - tweet
  styles:
    - brands
  unicode: f099
  voted: false
twitter-square:
  changes:
    - '1'
    - 5.0.0
  label: Twitter Square
  search:
    terms:
      - social network
      - tweet
  styles:
    - brands
  unicode: f081
  voted: false
typo3:
  changes:
    - 5.0.1
    - 5.8.0
  label: Typo3
  search:
    terms: []
  styles:
    - brands
  unicode: f42b
  voted: false
uber:
  changes:
    - 5.0.0
  label: Uber
  search:
    terms: []
  styles:
    - brands
  unicode: f402
  voted: false
ubuntu:
  changes:
    - 5.6.0
  label: Ubuntu
  search:
    terms:
      - linux
      - operating system
      - os
  styles:
    - brands
  unicode: f7df
  voted: true
uikit:
  changes:
    - 5.0.0
  label: UIkit
  search:
    terms: []
  styles:
    - brands
  unicode: f403
  voted: false
umbraco:
  changes:
    - 5.11.0
  label: Umbraco
  search:
    terms: []
  styles:
    - brands
  unicode: f8e8
umbrella:
  changes:
    - '2'
    - 5.0.0
  label: Umbrella
  search:
    terms:
      - protection
      - rain
      - storm
      - wet
  styles:
    - solid
  unicode: f0e9
  voted: false
umbrella-beach:
  changes:
    - 5.1.0
  label: Umbrella Beach
  search:
    terms:
      - protection
      - recreation
      - sand
      - shade
      - summer
      - sun
  styles:
    - solid
  unicode: f5ca
  voted: false
underline:
  changes:
    - '2'
    - 5.0.0
    - 5.9.0
  label: Underline
  search:
    terms:
      - edit
      - emphasis
      - format
      - text
      - writing
  styles:
    - solid
  unicode: f0cd
  voted: false
undo:
  changes:
    - '2'
    - 5.0.0
  label: Undo
  search:
    terms:
      - back
      - control z
      - exchange
      - oops
      - return
      - rotate
      - swap
  styles:
    - solid
  unicode: f0e2
  voted: false
undo-alt:
  changes:
    - 5.0.0
  label: Alternate Undo
  search:
    terms:
      - back
      - control z
      - exchange
      - oops
      - return
      - swap
  styles:
    - solid
  unicode: f2ea
  voted: false
uniregistry:
  changes:
    - 5.0.0
  label: Uniregistry
  search:
    terms: []
  styles:
    - brands
  unicode: f404
  voted: false
unity:
  changes:
    - 5.12.0
  label: Unity 3D
  search:
    terms: []
  styles:
    - brands
  unicode: f949
  voted: true
universal-access:
  changes:
    - '4.6'
    - 5.0.0
    - 5.10.2
  label: Universal Access
  search:
    terms:
      - accessibility
      - hearing
      - person
      - seeing
      - visual impairment
  styles:
    - solid
  unicode: f29a
  voted: false
university:
  changes:
    - '4.1'
    - 5.0.0
    - 5.0.3
    - 5.11.0
    - 5.11.1
  label: University
  search:
    terms:
      - bank
      - building
      - college
      - higher education - students
      - institution
  styles:
    - solid
  unicode: f19c
  voted: false
unlink:
  changes:
    - '3.1'
    - 5.0.0
  label: unlink
  search:
    terms:
      - attachment
      - chain
      - chain-broken
      - remove
  styles:
    - solid
  unicode: f127
  voted: false
unlock:
  changes:
    - '2'
    - 5.0.0
  label: unlock
  search:
    terms:
      - admin
      - lock
      - password
      - private
      - protect
  styles:
    - solid
  unicode: f09c
  voted: false
unlock-alt:
  changes:
    - '3.1'
    - 5.0.0
  label: Alternate Unlock
  search:
    terms:
      - admin
      - lock
      - password
      - private
      - protect
  styles:
    - solid
  unicode: f13e
  voted: false
untappd:
  changes:
    - 5.0.0
  label: Untappd
  search:
    terms: []
  styles:
    - brands
  unicode: f405
  voted: false
upload:
  changes:
    - '1'
    - 5.0.0
  label: Upload
  search:
    terms:
      - hard drive
      - import
      - publish
  styles:
    - solid
  unicode: f093
  voted: false
ups:
  changes:
    - 5.6.0
    - 5.8.0
  label: UPS
  search:
    terms:
      - United Parcel Service
      - package
      - shipping
  styles:
    - brands
  unicode: f7e0
usb:
  changes:
    - '4.5'
    - 5.0.0
  label: USB
  search:
    terms: []
  styles:
    - brands
  unicode: f287
  voted: false
user:
  changes:
    - '1'
    - 5.0.0
    - 5.0.3
    - 5.0.11
  label: User
  search:
    terms:
      - account
      - avatar
      - head
      - human
      - man
      - person
      - profile
  styles:
    - solid
    - regular
  unicode: f007
  voted: false
user-alt:
  changes:
    - 5.0.0
    - 5.0.3
    - 5.0.11
  label: Alternate User
  search:
    terms:
      - account
      - avatar
      - head
      - human
      - man
      - person
      - profile
  styles:
    - solid
  unicode: f406
  voted: false
user-alt-slash:
  changes:
    - 5.0.11
  label: Alternate User Slash
  search:
    terms:
      - account
      - avatar
      - head
      - human
      - man
      - person
      - profile
  styles:
    - solid
  unicode: f4fa
  voted: false
user-astronaut:
  changes:
    - 5.0.11
  label: User Astronaut
  search:
    terms:
      - avatar
      - clothing
      - cosmonaut
      - nasa
      - space
      - suit
  styles:
    - solid
  unicode: f4fb
  voted: false
user-check:
  changes:
    - 5.0.11
  label: User Check
  search:
    terms:
      - accept
      - check
      - person
      - verified
  styles:
    - solid
  unicode: f4fc
  voted: false
user-circle:
  changes:
    - '4.7'
    - 5.0.0
    - 5.0.3
    - 5.0.11
    - 5.11.0
    - 5.11.1
  label: User Circle
  search:
    terms:
      - account
      - avatar
      - head
      - human
      - man
      - person
      - profile
  styles:
    - solid
    - regular
  unicode: f2bd
  voted: false
user-clock:
  changes:
    - 5.0.11
  label: User Clock
  search:
    terms:
      - alert
      - person
      - remind
      - time
  styles:
    - solid
  unicode: f4fd
  voted: false
user-cog:
  changes:
    - 5.0.11
  label: User Cog
  search:
    terms:
      - admin
      - cog
      - person
      - settings
  styles:
    - solid
  unicode: f4fe
  voted: false
user-edit:
  changes:
    - 5.0.11
  label: User Edit
  search:
    terms:
      - edit
      - pen
      - pencil
      - person
      - update
      - write
  styles:
    - solid
  unicode: f4ff
  voted: false
user-friends:
  changes:
    - 5.0.11
  label: User Friends
  search:
    terms:
      - group
      - people
      - person
      - team
      - users
  styles:
    - solid
  unicode: f500
  voted: false
user-graduate:
  changes:
    - 5.0.11
  label: User Graduate
  search:
    terms:
      - cap
      - clothing
      - commencement
      - gown
      - graduation
      - person
      - student
  styles:
    - solid
  unicode: f501
  voted: false
user-injured:
  changes:
    - 5.4.0
  label: User Injured
  search:
    terms:
      - cast
      - injury
      - ouch
      - patient
      - person
      - sling
  styles:
    - solid
  unicode: f728
  voted: false
user-lock:
  changes:
    - 5.0.11
    - 5.9.0
  label: User Lock
  search:
    terms:
      - admin
      - lock
      - person
      - private
      - unlock
  styles:
    - solid
  unicode: f502
  voted: false
user-md:
  changes:
    - '2'
    - 5.0.0
    - 5.0.3
    - 5.0.7
    - 5.0.11
  label: Doctor
  search:
    terms:
      - job
      - medical
      - nurse
      - occupation
      - physician
      - profile
      - surgeon
  styles:
    - solid
  unicode: f0f0
  voted: false
user-minus:
  changes:
    - 5.0.11
  label: User Minus
  search:
    terms:
      - delete
      - negative
      - remove
  styles:
    - solid
  unicode: f503
  voted: false
user-ninja:
  changes:
    - 5.0.11
  label: User Ninja
  search:
    terms:
      - assassin
      - avatar
      - dangerous
      - deadly
      - sneaky
  styles:
    - solid
  unicode: f504
  voted: false
user-nurse:
  changes:
    - 5.7.0
    - 5.12.0
  label: Nurse
  search:
    terms:
      - doctor
      - midwife
      - practitioner
      - surgeon
  styles:
    - solid
  unicode: f82f
  voted: false
user-plus:
  changes:
    - '4.3'
    - 5.0.0
    - 5.0.3
    - 5.0.11
  label: User Plus
  search:
    terms:
      - add
      - avatar
      - positive
      - sign up
      - signup
      - team
  styles:
    - solid
  unicode: f234
  voted: false
user-secret:
  changes:
    - '4.3'
    - 5.0.0
    - 5.0.3
    - 5.0.11
  label: User Secret
  search:
    terms:
      - clothing
      - coat
      - hat
      - incognito
      - person
      - privacy
      - spy
      - whisper
  styles:
    - solid
  unicode: f21b
  voted: false
user-shield:
  changes:
    - 5.0.11
  label: User Shield
  search:
    terms:
      - admin
      - person
      - private
      - protect
      - safe
  styles:
    - solid
  unicode: f505
  voted: false
user-slash:
  changes:
    - 5.0.11
  label: User Slash
  search:
    terms:
      - ban
      - delete
      - remove
  styles:
    - solid
  unicode: f506
  voted: false
user-tag:
  changes:
    - 5.0.11
  label: User Tag
  search:
    terms:
      - avatar
      - discount
      - label
      - person
      - role
      - special
  styles:
    - solid
  unicode: f507
  voted: false
user-tie:
  changes:
    - 5.0.11
  label: User Tie
  search:
    terms:
      - avatar
      - business
      - clothing
      - formal
      - professional
      - suit
  styles:
    - solid
  unicode: f508
  voted: false
user-times:
  changes:
    - '4.3'
    - 5.0.0
    - 5.0.3
    - 5.0.11
  label: Remove User
  search:
    terms:
      - archive
      - delete
      - remove
      - x
  styles:
    - solid
  unicode: f235
  voted: false
users:
  changes:
    - '2'
    - 5.0.0
    - 5.0.3
    - 5.0.11
  label: Users
  search:
    terms:
      - friends
      - group
      - people
      - persons
      - profiles
      - team
  styles:
    - solid
  unicode: f0c0
  voted: false
users-cog:
  changes:
    - 5.0.11
  label: Users Cog
  search:
    terms:
      - admin
      - cog
      - group
      - person
      - settings
      - team
  styles:
    - solid
  unicode: f509
  voted: false
usps:
  changes:
    - 5.6.0
    - 5.8.0
  label: United States Postal Service
  search:
    terms:
      - american
      - package
      - shipping
      - usa
  styles:
    - brands
  unicode: f7e1
ussunnah:
  changes:
    - 5.0.0
  label: us-Sunnah Foundation
  search:
    terms: []
  styles:
    - brands
  unicode: f407
  voted: false
utensil-spoon:
  changes:
    - 5.0.0
    - 5.10.2
  label: Utensil Spoon
  search:
    terms:
      - cutlery
      - dining
      - scoop
      - silverware
      - spoon
  styles:
    - solid
  unicode: f2e5
  voted: false
utensils:
  changes:
    - 5.0.0
  label: Utensils
  search:
    terms:
      - cutlery
      - dining
      - dinner
      - eat
      - food
      - fork
      - knife
      - restaurant
  styles:
    - solid
  unicode: f2e7
  voted: false
vaadin:
  changes:
    - 5.0.0
  label: Vaadin
  search:
    terms: []
  styles:
    - brands
  unicode: f408
  voted: false
vector-square:
  changes:
    - 5.1.0
  label: Vector Square
  search:
    terms:
      - anchors
      - lines
      - object
      - render
      - shape
  styles:
    - solid
  unicode: f5cb
  voted: false
venus:
  changes:
    - '4.3'
    - 5.0.0
    - 5.11.0
    - 5.11.1
  label: Venus
  search:
    terms:
      - female
  styles:
    - solid
  unicode: f221
  voted: false
venus-double:
  changes:
    - '4.3'
    - 5.0.0
  label: Venus Double
  search:
    terms:
      - female
  styles:
    - solid
  unicode: f226
  voted: false
venus-mars:
  changes:
    - '4.3'
    - 5.0.0
  label: Venus Mars
  search:
    terms:
      - Gender
  styles:
    - solid
  unicode: f228
  voted: false
viacoin:
  changes:
    - '4.3'
    - 5.0.0
  label: Viacoin
  search:
    terms: []
  styles:
    - brands
  unicode: f237
  voted: false
viadeo:
  changes:
    - '4.6'
    - 5.0.0
  label: Video
  search:
    terms: []
  styles:
    - brands
  unicode: f2a9
  voted: false
viadeo-square:
  changes:
    - '4.6'
    - 5.0.0
    - 5.7.0
  label: Video Square
  search:
    terms: []
  styles:
    - brands
  unicode: f2aa
  voted: false
vial:
  changes:
    - 5.0.7
  label: Vial
  search:
    terms:
      - experiment
      - lab
      - sample
      - science
      - test
      - test tube
  styles:
    - solid
  unicode: f492
  voted: false
vials:
  changes:
    - 5.0.7
  label: Vials
  search:
    terms:
      - experiment
      - lab
      - sample
      - science
      - test
      - test tube
  styles:
    - solid
  unicode: f493
  voted: false
viber:
  changes:
    - 5.0.0
    - 5.0.3
  label: Viber
  search:
    terms: []
  styles:
    - brands
  unicode: f409
  voted: false
video:
  changes:
    - '1'
    - 5.0.0
    - 5.0.9
  label: Video
  search:
    terms:
      - camera
      - film
      - movie
      - record
      - video-camera
  styles:
    - solid
  unicode: f03d
  voted: false
video-slash:
  changes:
    - 5.0.9
  label: Video Slash
  search:
    terms:
      - add
      - create
      - film
      - new
      - positive
      - record
      - video
  styles:
    - solid
  unicode: f4e2
  voted: false
vihara:
  changes:
    - 5.3.0
  label: Vihara
  search:
    terms:
      - buddhism
      - buddhist
      - building
      - monastery
  styles:
    - solid
  unicode: f6a7
  voted: false
vimeo:
  changes:
    - 5.0.0
  label: Vimeo
  search:
    terms: []
  styles:
    - brands
  unicode: f40a
  voted: false
vimeo-square:
  changes:
    - '4'
    - 5.0.0
  label: Vimeo Square
  search:
    terms: []
  styles:
    - brands
  unicode: f194
  voted: false
vimeo-v:
  changes:
    - '4.4'
    - 5.0.0
  label: Vimeo
  search:
    terms:
      - vimeo
  styles:
    - brands
  unicode: f27d
  voted: false
vine:
  changes:
    - '4.1'
    - 5.0.0
  label: Vine
  search:
    terms: []
  styles:
    - brands
  unicode: f1ca
  voted: false
vk:
  changes:
    - '3.2'
    - 5.0.0
  label: VK
  search:
    terms: []
  styles:
    - brands
  unicode: f189
  voted: false
vnv:
  changes:
    - 5.0.0
  label: VNV
  search:
    terms: []
  styles:
    - brands
  unicode: f40b
  voted: false
voicemail:
  changes:
    - 5.9.0
  label: Voicemail
  search:
    terms:
      - answer
      - inbox
      - message
      - phone
  styles:
    - solid
  unicode: f897
  voted: true
volleyball-ball:
  changes:
    - 5.0.5
    - 5.8.0
  label: Volleyball Ball
  search:
    terms:
      - beach
      - olympics
      - sport
  styles:
    - solid
  unicode: f45f
  voted: false
volume-down:
  changes:
    - '1'
    - 5.0.0
    - 5.3.0
  label: Volume Down
  search:
    terms:
      - audio
      - lower
      - music
      - quieter
      - sound
      - speaker
  styles:
    - solid
  unicode: f027
  voted: false
volume-mute:
  changes:
    - 5.3.0
  label: Volume Mute
  search:
    terms:
      - audio
      - music
      - quiet
      - sound
      - speaker
  styles:
    - solid
  unicode: f6a9
  voted: true
volume-off:
  changes:
    - '1'
    - 5.0.0
    - 5.3.0
    - 5.8.0
  label: Volume Off
  search:
    terms:
      - audio
      - ban
      - music
      - mute
      - quiet
      - silent
      - sound
  styles:
    - solid
  unicode: f026
  voted: false
volume-up:
  changes:
    - '1'
    - 5.0.0
    - 5.3.0
  label: Volume Up
  search:
    terms:
      - audio
      - higher
      - louder
      - music
      - sound
      - speaker
  styles:
    - solid
  unicode: f028
  voted: false
vote-yea:
  changes:
    - 5.5.0
  label: Vote Yea
  search:
    terms:
      - accept
      - cast
      - election
      - politics
      - positive
      - 'yes'
  styles:
    - solid
  unicode: f772
  voted: false
vr-cardboard:
  changes:
    - 5.4.0
  label: Cardboard VR
  search:
    terms:
      - 3d
      - augment
      - google
      - reality
      - virtual
  styles:
    - solid
  unicode: f729
  voted: true
vuejs:
  changes:
    - 5.0.0
  label: Vue.js
  search:
    terms: []
  styles:
    - brands
  unicode: f41f
  voted: false
walking:
  changes:
    - 5.0.13
  label: Walking
  search:
    terms:
      - exercise
      - health
      - pedometer
      - person
      - steps
  styles:
    - solid
  unicode: f554
  voted: true
wallet:
  changes:
    - 5.0.13
  label: Wallet
  search:
    terms:
      - billfold
      - cash
      - currency
      - money
  styles:
    - solid
  unicode: f555
  voted: true
warehouse:
  changes:
    - 5.0.7
  label: Warehouse
  search:
    terms:
      - building
      - capacity
      - garage
      - inventory
      - storage
  styles:
    - solid
  unicode: f494
  voted: false
water:
  changes:
    - 5.5.0
  label: Water
  search:
    terms:
      - lake
      - liquid
      - ocean
      - sea
      - swim
      - wet
  styles:
    - solid
  unicode: f773
  voted: false
wave-square:
  changes:
    - 5.8.0
  label: Square Wave
  search:
    terms:
      - frequency
      - pulse
      - signal
  styles:
    - solid
  unicode: f83e
  voted: false
waze:
  changes:
    - 5.8.0
  label: Waze
  search:
    terms: []
  styles:
    - brands
  unicode: f83f
weebly:
  changes:
    - 5.1.0
  label: Weebly
  search:
    terms: []
  styles:
    - brands
  unicode: f5cc
  voted: true
weibo:
  changes:
    - '3.2'
    - 5.0.0
  label: Weibo
  search:
    terms: []
  styles:
    - brands
  unicode: f18a
  voted: false
weight:
  changes:
    - 5.0.7
  label: Weight
  search:
    terms:
      - health
      - measurement
      - scale
      - weight
  styles:
    - solid
  unicode: f496
  voted: false
weight-hanging:
  changes:
    - 5.1.0
  label: Hanging Weight
  search:
    terms:
      - anvil
      - heavy
      - measurement
  styles:
    - solid
  unicode: f5cd
  voted: false
weixin:
  changes:
    - '4.1'
    - 5.0.0
    - 5.0.3
  label: Weixin (WeChat)
  search:
    terms: []
  styles:
    - brands
  unicode: f1d7
  voted: false
whatsapp:
  changes:
    - '4.3'
    - 5.0.0
  label: What's App
  search:
    terms: []
  styles:
    - brands
  unicode: f232
  voted: false
whatsapp-square:
  changes:
    - 5.0.0
  label: What's App Square
  search:
    terms: []
  styles:
    - brands
  unicode: f40c
  voted: false
wheelchair:
  changes:
    - '4'
    - 5.0.0
    - 5.10.2
  label: Wheelchair
  search:
    terms:
      - accessible
      - handicap
      - person
  styles:
    - solid
  unicode: f193
  voted: false
whmcs:
  changes:
    - 5.0.0
  label: WHMCS
  search:
    terms: []
  styles:
    - brands
  unicode: f40d
  voted: false
wifi:
  changes:
    - '4.2'
    - 5.0.0
    - 5.3.0
    - 5.10.1
    - 5.11.1
  label: WiFi
  search:
    terms:
      - connection
      - hotspot
      - internet
      - network
      - wireless
  styles:
    - solid
  unicode: f1eb
  voted: false
wikipedia-w:
  changes:
    - '4.4'
    - 5.0.0
  label: Wikipedia W
  search:
    terms: []
  styles:
    - brands
  unicode: f266
  voted: false
wind:
  changes:
    - 5.4.0
    - 5.5.0
  label: Wind
  search:
    terms:
      - air
      - blow
      - breeze
      - fall
      - seasonal
      - weather
  styles:
    - solid
  unicode: f72e
  voted: false
window-close:
  changes:
    - '4.7'
    - 5.0.0
  label: Window Close
  search:
    terms:
      - browser
      - cancel
      - computer
      - development
  styles:
    - solid
    - regular
  unicode: f410
  voted: false
window-maximize:
  changes:
    - '4.7'
    - 5.0.0
  label: Window Maximize
  search:
    terms:
      - browser
      - computer
      - development
      - expand
  styles:
    - solid
    - regular
  unicode: f2d0
  voted: false
window-minimize:
  changes:
    - '4.7'
    - 5.0.0
    - 5.10.1
  label: Window Minimize
  search:
    terms:
      - browser
      - collapse
      - computer
      - development
  styles:
    - solid
    - regular
  unicode: f2d1
  voted: false
window-restore:
  changes:
    - '4.7'
    - 5.0.0
  label: Window Restore
  search:
    terms:
      - browser
      - computer
      - development
  styles:
    - solid
    - regular
  unicode: f2d2
  voted: false
windows:
  changes:
    - '3.2'
    - 5.0.0
  label: Windows
  search:
    terms:
      - microsoft
      - operating system
      - os
  styles:
    - brands
  unicode: f17a
  voted: false
wine-bottle:
  changes:
    - 5.4.0
  label: Wine Bottle
  search:
    terms:
      - alcohol
      - beverage
      - cabernet
      - drink
      - glass
      - grapes
      - merlot
      - sauvignon
  styles:
    - solid
  unicode: f72f
  voted: false
wine-glass:
  changes:
    - 5.0.9
    - 5.1.0
    - 5.10.1
    - 5.11.0
    - 5.11.1
  label: Wine Glass
  search:
    terms:
      - alcohol
      - beverage
      - cabernet
      - drink
      - grapes
      - merlot
      - sauvignon
  styles:
    - solid
  unicode: f4e3
  voted: false
wine-glass-alt:
  changes:
    - 5.1.0
    - 5.10.1
    - 5.11.0
    - 5.11.1
  label: Alternate Wine Glas
  search:
    terms:
      - alcohol
      - beverage
      - cabernet
      - drink
      - grapes
      - merlot
      - sauvignon
  styles:
    - solid
  unicode: f5ce
  voted: false
wix:
  changes:
    - 5.1.0
  label: Wix
  search:
    terms: []
  styles:
    - brands
  unicode: f5cf
  voted: true
wizards-of-the-coast:
  changes:
    - 5.4.0
  label: Wizards of the Coast
  search:
    terms:
      - Dungeons & Dragons
      - d&d
      - dnd
      - fantasy
      - game
      - gaming
      - tabletop
  styles:
    - brands
  unicode: f730
  voted: false
wolf-pack-battalion:
  changes:
    - 5.0.12
    - 5.8.0
  label: Wolf Pack Battalion
  search:
    terms: []
  styles:
    - brands
  unicode: f514
  voted: false
won-sign:
  changes:
    - '3.2'
    - 5.0.0
  label: Won Sign
  search:
    terms:
      - currency
      - krw
      - money
  styles:
    - solid
  unicode: f159
  voted: false
wordpress:
  changes:
    - '4.1'
    - 5.0.0
  label: WordPress Logo
  search:
    terms: []
  styles:
    - brands
  unicode: f19a
  voted: false
wordpress-simple:
  changes:
    - 5.0.0
  label: Wordpress Simple
  search:
    terms: []
  styles:
    - brands
  unicode: f411
  voted: false
wpbeginner:
  changes:
    - '4.6'
    - 5.0.0
  label: WPBeginner
  search:
    terms: []
  styles:
    - brands
  unicode: f297
  voted: false
wpexplorer:
  changes:
    - '4.7'
    - 5.0.0
  label: WPExplorer
  search:
    terms: []
  styles:
    - brands
  unicode: f2de
  voted: false
wpforms:
  changes:
    - '4.6'
    - 5.0.0
  label: WPForms
  search:
    terms: []
  styles:
    - brands
  unicode: f298
  voted: false
wpressr:
  changes:
    - 5.4.2
  label: wpressr
  search:
    terms:
      - rendact
  styles:
    - brands
  unicode: f3e4
  voted: false
wrench:
  changes:
    - '2'
    - 5.0.0
    - 5.0.13
  label: Wrench
  search:
    terms:
      - construction
      - fix
      - mechanic
      - plumbing
      - settings
      - spanner
      - tool
      - update
  styles:
    - solid
  unicode: f0ad
  voted: false
x-ray:
  changes:
    - 5.0.7
    - 5.10.2
  label: X-Ray
  search:
    terms:
      - health
      - medical
      - radiological images
      - radiology
      - skeleton
  styles:
    - solid
  unicode: f497
  voted: false
xbox:
  changes:
    - 5.0.0
  label: Xbox
  search:
    terms: []
  styles:
    - brands
  unicode: f412
  voted: false
xing:
  changes:
    - '3.2'
    - 5.0.0
  label: Xing
  search:
    terms: []
  styles:
    - brands
  unicode: f168
  voted: false
xing-square:
  changes:
    - '3.2'
    - 5.0.0
  label: Xing Square
  search:
    terms: []
  styles:
    - brands
  unicode: f169
  voted: false
y-combinator:
  changes:
    - '4.4'
    - 5.0.0
  label: Y Combinator
  search:
    terms: []
  styles:
    - brands
  unicode: f23b
  voted: false
yahoo:
  changes:
    - '4.1'
    - 5.0.0
    - 5.0.3
  label: Yahoo Logo
  search:
    terms: []
  styles:
    - brands
  unicode: f19e
  voted: false
yammer:
  changes:
    - 5.8.0
  label: Yammer
  search:
    terms: []
  styles:
    - brands
  unicode: f840
yandex:
  changes:
    - 5.0.0
  label: Yandex
  search:
    terms: []
  styles:
    - brands
  unicode: f413
  voted: false
yandex-international:
  changes:
    - 5.0.0
  label: Yandex International
  search:
    terms: []
  styles:
    - brands
  unicode: f414
  voted: false
yarn:
  changes:
    - 5.6.0
  label: Yarn
  search:
    terms: []
  styles:
    - brands
  unicode: f7e3
  voted: true
yelp:
  changes:
    - '4.2'
    - 5.0.0
    - 5.7.0
    - 5.8.0
  label: Yelp
  search:
    terms: []
  styles:
    - brands
  unicode: f1e9
  voted: false
yen-sign:
  changes:
    - '3.2'
    - 5.0.0
  label: Yen Sign
  search:
    terms:
      - currency
      - jpy
      - money
  styles:
    - solid
  unicode: f157
  voted: false
yin-yang:
  changes:
    - 5.3.0
    - 5.10.2
    - 5.11.0
    - 5.11.1
  label: Yin Yang
  search:
    terms:
      - daoism
      - opposites
      - taoism
  styles:
    - solid
  unicode: f6ad
  voted: false
yoast:
  changes:
    - '4.6'
    - 5.0.0
    - 5.0.3
  label: Yoast
  search:
    terms: []
  styles:
    - brands
  unicode: f2b1
  voted: false
youtube:
  changes:
    - '3.2'
    - 5.0.0
  label: YouTube
  search:
    terms:
      - film
      - video
      - youtube-play
      - youtube-square
  styles:
    - brands
  unicode: f167
  voted: false
youtube-square:
  changes:
    - 5.0.3
  label: YouTube Square
  search:
    terms: []
  styles:
    - brands
  unicode: f431
  voted: false
zhihu:
  changes:
    - 5.2.0
  label: Zhihu
  search:
    terms: []
  styles:
    - brands
  unicode: f63f
  voted: true
