# Supplementary material for: Exploring the effect of automation failure on the human’s trustworthiness in human-agent teamwork
Source: Front Robot AI. 2023 Aug 23;10:1143723. doi: 10.3389/frobt.2023.1143723 (PMC10482046; doi:10.3389/frobt.2023.1143723)
Supplement: Supplementary file 1 [file DataSheet1.ZIP › moving out game/msc.-project-nikki-bouman-7-tutorial/moving_out/case/gui/static/lib/fontawesome-free-5.12.0-web/metadata/shims.json]

[
  [
    "glass",
    null,
    "glass-martini"
  ],
  [
    "meetup",
    "fab",
    null
  ],
  [
    "star-o",
    "far",
    "star"
  ],
  [
    "remove",
    null,
    "times"
  ],
  [
    "close",
    null,
    "times"
  ],
  [
    "gear",
    null,
    "cog"
  ],
  [
    "trash-o",
    "far",
    "trash-alt"
  ],
  [
    "file-o",
    "far",
    "file"
  ],
  [
    "clock-o",
    "far",
    "clock"
  ],
  [
    "arrow-circle-o-down",
    "far",
    "arrow-alt-circle-down"
  ],
  [
    "arrow-circle-o-up",
    "far",
    "arrow-alt-circle-up"
  ],
  [
    "play-circle-o",
    "far",
    "play-circle"
  ],
  [
    "repeat",
    null,
    "redo"
  ],
  [
    "rotate-right",
    null,
    "redo"
  ],
  [
    "refresh",
    null,
    "sync"
  ],
  [
    "list-alt",
    "far",
    null
  ],
  [
    "dedent",
    null,
    "outdent"
  ],
  [
    "video-camera",
    null,
    "video"
  ],
  [
    "picture-o",
    "far",
    "image"
  ],
  [
    "photo",
    "far",
    "image"
  ],
  [
    "image",
    "far",
    "image"
  ],
  [
    "pencil",
    null,
    "pencil-alt"
  ],
  [
    "map-marker",
    null,
    "map-marker-alt"
  ],
  [
    "pencil-square-o",
    "far",
    "edit"
  ],
  [
    "share-square-o",
    "far",
    "share-square"
  ],
  [
    "check-square-o",
    "far",
    "check-square"
  ],
  [
    "arrows",
    null,
    "arrows-alt"
  ],
  [
    "times-circle-o",
    "far",
    "times-circle"
  ],
  [
    "check-circle-o",
    "far",
    "check-circle"
  ],
  [
    "mail-forward",
    null,
    "share"
  ],
  [
    "expand",
    null,
    "expand-alt"
  ],
  [
    "compress",
    null,
    "compress-alt"
  ],
  [
    "eye",
    "far",
    null
  ],
  [
    "eye-slash",
    "far",
    null
  ],
  [
    "warning",
    null,
    "exclamation-triangle"
  ],
  [
    "calendar",
    null,
    "calendar-alt"
  ],
  [
    "arrows-v",
    null,
    "arrows-alt-v"
  ],
  [
    "arrows-h",
    null,
    "arrows-alt-h"
  ],
  [
    "bar-chart",
    "far",
    "chart-bar"
  ],
  [
    "bar-chart-o",
    "far",
    "chart-bar"
  ],
  [
    "twitter-square",
    "fab",
    null
  ],
  [
    "facebook-square",
    "fab",
    null
  ],
  [
    "gears",
    null,
    "cogs"
  ],
  [
    "thumbs-o-up",
    "far",
    "thumbs-up"
  ],
  [
    "thumbs-o-down",
    "far",
    "thumbs-down"
  ],
  [
    "heart-o",
    "far",
    "heart"
  ],
  [
    "sign-out",
    null,
    "sign-out-alt"
  ],
  [
    "linkedin-square",
    "fab",
    "linkedin"
  ],
  [
    "thumb-tack",
    null,
    "thumbtack"
  ],
  [
    "external-link",
    null,
    "external-link-alt"
  ],
  [
    "sign-in",
    null,
    "sign-in-alt"
  ],
  [
    "github-square",
    "fab",
    null
  ],
  [
    "lemon-o",
    "far",
    "lemon"
  ],
  [
    "square-o",
    "far",
    "square"
  ],
  [
    "bookmark-o",
    "far",
    "bookmark"
  ],
  [
    "twitter",
    "fab",
    null
  ],
  [
    "facebook",
    "fab",
    "facebook-f"
  ],
  [
    "facebook-f",
    "fab",
    "facebook-f"
  ],
  [
    "github",
    "fab",
    null
  ],
  [
    "credit-card",
    "far",
    null
  ],
  [
    "feed",
    null,
    "rss"
  ],
  [
    "hdd-o",
    "far",
    "hdd"
  ],
  [
    "hand-o-right",
    "far",
    "hand-point-right"
  ],
  [
    "hand-o-left",
    "far",
    "hand-point-left"
  ],
  [
    "hand-o-up",
    "far",
    "hand-point-up"
  ],
  [
    "hand-o-down",
    "far",
    "hand-point-down"
  ],
  [
    "arrows-alt",
    null,
    "expand-arrows-alt"
  ],
  [
    "group",
    null,
    "users"
  ],
  [
    "chain",
    null,
    "link"
  ],
  [
    "scissors",
    null,
    "cut"
  ],
  [
    "files-o",
    "far",
    "copy"
  ],
  [
    "floppy-o",
    "far",
    "save"
  ],
  [
    "navicon",
    null,
    "bars"
  ],
  [
    "reorder",
    null,
    "bars"
  ],
  [
    "pinterest",
    "fab",
    null
  ],
  [
    "pinterest-square",
    "fab",
    null
  ],
  [
    "google-plus-square",
    "fab",
    null
  ],
  [
    "google-plus",
    "fab",
    "google-plus-g"
  ],
  [
    "money",
    "far",
    "money-bill-alt"
  ],
  [
    "unsorted",
    null,
    "sort"
  ],
  [
    "sort-desc",
    null,
    "sort-down"
  ],
  [
    "sort-asc",
    null,
    "sort-up"
  ],
  [
    "linkedin",
    "fab",
    "linkedin-in"
  ],
  [
    "rotate-left",
    null,
    "undo"
  ],
  [
    "legal",
    null,
    "gavel"
  ],
  [
    "tachometer",
    null,
    "tachometer-alt"
  ],
  [
    "dashboard",
    null,
    "tachometer-alt"
  ],
  [
    "comment-o",
    "far",
    "comment"
  ],
  [
    "comments-o",
    "far",
    "comments"
  ],
  [
    "flash",
    null,
    "bolt"
  ],
  [
    "clipboard",
    "far",
    null
  ],
  [
    "paste",
    "far",
    "clipboard"
  ],
  [
    "lightbulb-o",
    "far",
    "lightbulb"
  ],
  [
    "exchange",
    null,
    "exchange-alt"
  ],
  [
    "cloud-download",
    null,
    "cloud-download-alt"
  ],
  [
    "cloud-upload",
    null,
    "cloud-upload-alt"
  ],
  [
    "bell-o",
    "far",
    "bell"
  ],
  [
    "cutlery",
    null,
    "utensils"
  ],
  [
    "file-text-o",
    "far",
    "file-alt"
  ],
  [
    "building-o",
    "far",
    "building"
  ],
  [
    "hospital-o",
    "far",
    "hospital"
  ],
  [
    "tablet",
    null,
    "tablet-alt"
  ],
  [
    "mobile",
    null,
    "mobile-alt"
  ],
  [
    "mobile-phone",
    null,
    "mobile-alt"
  ],
  [
    "circle-o",
    "far",
    "circle"
  ],
  [
    "mail-reply",
    null,
    "reply"
  ],
  [
    "github-alt",
    "fab",
    null
  ],
  [
    "folder-o",
    "far",
    "folder"
  ],
  [
    "folder-open-o",
    "far",
    "folder-open"
  ],
  [
    "smile-o",
    "far",
    "smile"
  ],
  [
    "frown-o",
    "far",
    "frown"
  ],
  [
    "meh-o",
    "far",
    "meh"
  ],
  [
    "keyboard-o",
    "far",
    "keyboard"
  ],
  [
    "flag-o",
    "far",
    "flag"
  ],
  [
    "mail-reply-all",
    null,
    "reply-all"
  ],
  [
    "star-half-o",
    "far",
    "star-half"
  ],
  [
    "star-half-empty",
    "far",
    "star-half"
  ],
  [
    "star-half-full",
    "far",
    "star-half"
  ],
  [
    "code-fork",
    null,
    "code-branch"
  ],
  [
    "chain-broken",
    null,
    "unlink"
  ],
  [
    "shield",
    null,
    "shield-alt"
  ],
  [
    "calendar-o",
    "far",
    "calendar"
  ],
  [
    "maxcdn",
    "fab",
    null
  ],
  [
    "html5",
    "fab",
    null
  ],
  [
    "css3",
    "fab",
    null
  ],
  [
    "ticket",
    null,
    "ticket-alt"
  ],
  [
    "minus-square-o",
    "far",
    "minus-square"
  ],
  [
    "level-up",
    null,
    "level-up-alt"
  ],
  [
    "level-down",
    null,
    "level-down-alt"
  ],
  [
    "pencil-square",
    null,
    "pen-square"
  ],
  [
    "external-link-square",
    null,
    "external-link-square-alt"
  ],
  [
    "compass",
    "far",
    null
  ],
  [
    "caret-square-o-down",
    "far",
    "caret-square-down"
  ],
  [
    "toggle-down",
    "far",
    "caret-square-down"
  ],
  [
    "caret-square-o-up",
    "far",
    "caret-square-up"
  ],
  [
    "toggle-up",
    "far",
    "caret-square-up"
  ],
  [
    "caret-square-o-right",
    "far",
    "caret-square-right"
  ],
  [
    "toggle-right",
    "far",
    "caret-square-right"
  ],
  [
    "eur",
    null,
    "euro-sign"
  ],
  [
    "euro",
    null,
    "euro-sign"
  ],
  [
    "gbp",
    null,
    "pound-sign"
  ],
  [
    "usd",
    null,
    "dollar-sign"
  ],
  [
    "dollar",
    null,
    "dollar-sign"
  ],
  [
    "inr",
    null,
    "rupee-sign"
  ],
  [
    "rupee",
    null,
    "rupee-sign"
  ],
  [
    "jpy",
    null,
    "yen-sign"
  ],
  [
    "cny",
    null,
    "yen-sign"
  ],
  [
    "rmb",
    null,
    "yen-sign"
  ],
  [
    "yen",
    null,
    "yen-sign"
  ],
  [
    "rub",
    null,
    "ruble-sign"
  ],
  [
    "ruble",
    null,
    "ruble-sign"
  ],
  [
    "rouble",
    null,
    "ruble-sign"
  ],
  [
    "krw",
    null,
    "won-sign"
  ],
  [
    "won",
    null,
    "won-sign"
  ],
  [
    "btc",
    "fab",
    null
  ],
  [
    "bitcoin",
    "fab",
    "btc"
  ],
  [
    "file-text",
    null,
    "file-alt"
  ],
  [
    "sort-alpha-asc",
    null,
    "sort-alpha-down"
  ],
  [
    "sort-alpha-desc",
    null,
    "sort-alpha-down-alt"
  ],
  [
    "sort-amount-asc",
    null,
    "sort-amount-down"
  ],
  [
    "sort-amount-desc",
    null,
    "sort-amount-down-alt"
  ],
  [
    "sort-numeric-asc",
    null,
    "sort-numeric-down"
  ],
  [
    "sort-numeric-desc",
    null,
    "sort-numeric-down-alt"
  ],
  [
    "youtube-square",
    "fab",
    null
  ],
  [
    "youtube",
    "fab",
    null
  ],
  [
    "xing",
    "fab",
    null
  ],
  [
    "xing-square",
    "fab",
    null
  ],
  [
    "youtube-play",
    "fab",
    "youtube"
  ],
  [
    "dropbox",
    "fab",
    null
  ],
  [
    "stack-overflow",
    "fab",
    null
  ],
  [
    "instagram",
    "fab",
    null
  ],
  [
    "flickr",
    "fab",
    null
  ],
  [
    "adn",
    "fab",
    null
  ],
  [
    "bitbucket",
    "fab",
    null
  ],
  [
    "bitbucket-square",
    "fab",
    "bitbucket"
  ],
  [
    "tumblr",
    "fab",
    null
  ],
  [
    "tumblr-square",
    "fab",
    null
  ],
  [
    "long-arrow-down",
    null,
    "long-arrow-alt-down"
  ],
  [
    "long-arrow-up",
    null,
    "long-arrow-alt-up"
  ],
  [
    "long-arrow-left",
    null,
    "long-arrow-alt-left"
  ],
  [
    "long-arrow-right",
    null,
    "long-arrow-alt-right"
  ],
  [
    "apple",
    "fab",
    null
  ],
  [
    "windows",
    "fab",
    null
  ],
  [
    "android",
    "fab",
    null
  ],
  [
    "linux",
    "fab",
    null
  ],
  [
    "dribbble",
    "fab",
    null
  ],
  [
    "skype",
    "fab",
    null
  ],
  [
    "foursquare",
    "fab",
    null
  ],
  [
    "trello",
    "fab",
    null
  ],
  [
    "gratipay",
    "fab",
    null
  ],
  [
    "gittip",
    "fab",
    "gratipay"
  ],
  [
    "sun-o",
    "far",
    "sun"
  ],
  [
    "moon-o",
    "far",
    "moon"
  ],
  [
    "vk",
    "fab",
    null
  ],
  [
    "weibo",
    "fab",
    null
  ],
  [
    "renren",
    "fab",
    null
  ],
  [
    "pagelines",
    "fab",
    null
  ],
  [
    "stack-exchange",
    "fab",
    null
  ],
  [
    "arrow-circle-o-right",
    "far",
    "arrow-alt-circle-right"
  ],
  [
    "arrow-circle-o-left",
    "far",
    "arrow-alt-circle-left"
  ],
  [
    "caret-square-o-left",
    "far",
    "caret-square-left"
  ],
  [
    "toggle-left",
    "far",
    "caret-square-left"
  ],
  [
    "dot-circle-o",
    "far",
    "dot-circle"
  ],
  [
    "vimeo-square",
    "fab",
    null
  ],
  [
    "try",
    null,
    "lira-sign"
  ],
  [
    "turkish-lira",
    null,
    "lira-sign"
  ],
  [
    "plus-square-o",
    "far",
    "plus-square"
  ],
  [
    "slack",
    "fab",
    null
  ],
  [
    "wordpress",
    "fab",
    null
  ],
  [
    "openid",
    "fab",
    null
  ],
  [
    "institution",
    null,
    "university"
  ],
  [
    "bank",
    null,
    "university"
  ],
  [
    "mortar-board",
    null,
    "graduation-cap"
  ],
  [
    "yahoo",
    "fab",
    null
  ],
  [
    "google",
    "fab",
    null
  ],
  [
    "reddit",
    "fab",
    null
  ],
  [
    "reddit-square",
    "fab",
    null
  ],
  [
    "stumbleupon-circle",
    "fab",
    null
  ],
  [
    "stumbleupon",
    "fab",
    null
  ],
  [
    "delicious",
    "fab",
    null
  ],
  [
    "digg",
    "fab",
    null
  ],
  [
    "pied-piper-pp",
    "fab",
    null
  ],
  [
    "pied-piper-alt",
    "fab",
    null
  ],
  [
    "drupal",
    "fab",
    null
  ],
  [
    "joomla",
    "fab",
    null
  ],
  [
    "spoon",
    null,
    "utensil-spoon"
  ],
  [
    "behance",
    "fab",
    null
  ],
  [
    "behance-square",
    "fab",
    null
  ],
  [
    "steam",
    "fab",
    null
  ],
  [
    "steam-square",
    "fab",
    null
  ],
  [
    "automobile",
    null,
    "car"
  ],
  [
    "envelope-o",
    "far",
    "envelope"
  ],
  [
    "spotify",
    "fab",
    null
  ],
  [
    "deviantart",
    "fab",
    null
  ],
  [
    "soundcloud",
    "fab",
    null
  ],
  [
    "file-pdf-o",
    "far",
    "file-pdf"
  ],
  [
    "file-word-o",
    "far",
    "file-word"
  ],
  [
    "file-excel-o",
    "far",
    "file-excel"
  ],
  [
    "file-powerpoint-o",
    "far",
    "file-powerpoint"
  ],
  [
    "file-image-o",
    "far",
    "file-image"
  ],
  [
    "file-photo-o",
    "far",
    "file-image"
  ],
  [
    "file-picture-o",
    "far",
    "file-image"
  ],
  [
    "file-archive-o",
    "far",
    "file-archive"
  ],
  [
    "file-zip-o",
    "far",
    "file-archive"
  ],
  [
    "file-audio-o",
    "far",
    "file-audio"
  ],
  [
    "file-sound-o",
    "far",
    "file-audio"
  ],
  [
    "file-video-o",
    "far",
    "file-video"
  ],
  [
    "file-movie-o",
    "far",
    "file-video"
  ],
  [
    "file-code-o",
    "far",
    "file-code"
  ],
  [
    "vine",
    "fab",
    null
  ],
  [
    "codepen",
    "fab",
    null
  ],
  [
    "jsfiddle",
    "fab",
    null
  ],
  [
    "life-ring",
    "far",
    null
  ],
  [
    "life-bouy",
    "far",
    "life-ring"
  ],
  [
    "life-buoy",
    "far",
    "life-ring"
  ],
  [
    "life-saver",
    "far",
    "life-ring"
  ],
  [
    "support",
    "far",
    "life-ring"
  ],
  [
    "circle-o-notch",
    null,
    "circle-notch"
  ],
  [
    "rebel",
    "fab",
    null
  ],
  [
    "ra",
    "fab",
    "rebel"
  ],
  [
    "resistance",
    "fab",
    "rebel"
  ],
  [
    "empire",
    "fab",
    null
  ],
  [
    "ge",
    "fab",
    "empire"
  ],
  [
    "git-square",
    "fab",
    null
  ],
  [
    "git",
    "fab",
    null
  ],
  [
    "hacker-news",
    "fab",
    null
  ],
  [
    "y-combinator-square",
    "fab",
    "hacker-news"
  ],
  [
    "yc-square",
    "fab",
    "hacker-news"
  ],
  [
    "tencent-weibo",
    "fab",
    null
  ],
  [
    "qq",
    "fab",
    null
  ],
  [
    "weixin",
    "fab",
    null
  ],
  [
    "wechat",
    "fab",
    "weixin"
  ],
  [
    "send",
    null,
    "paper-plane"
  ],
  [
    "paper-plane-o",
    "far",
    "paper-plane"
  ],
  [
    "send-o",
    "far",
    "paper-plane"
  ],
  [
    "circle-thin",
    "far",
    "circle"
  ],
  [
    "header",
    null,
    "heading"
  ],
  [
    "sliders",
    null,
    "sliders-h"
  ],
  [
    "futbol-o",
    "far",
    "futbol"
  ],
  [
    "soccer-ball-o",
    "far",
    "futbol"
  ],
  [
    "slideshare",
    "fab",
    null
  ],
  [
    "twitch",
    "fab",
    null
  ],
  [
    "yelp",
    "fab",
    null
  ],
  [
    "newspaper-o",
    "far",
    "newspaper"
  ],
  [
    "paypal",
    "fab",
    null
  ],
  [
    "google-wallet",
    "fab",
    null
  ],
  [
    "cc-visa",
    "fab",
    null
  ],
  [
    "cc-mastercard",
    "fab",
    null
  ],
  [
    "cc-discover",
    "fab",
    null
  ],
  [
    "cc-amex",
    "fab",
    null
  ],
  [
    "cc-paypal",
    "fab",
    null
  ],
  [
    "cc-stripe",
    "fab",
    null
  ],
  [
    "bell-slash-o",
    "far",
    "bell-slash"
  ],
  [
    "trash",
    null,
    "trash-alt"
  ],
  [
    "copyright",
    "far",
    null
  ],
  [
    "eyedropper",
    null,
    "eye-dropper"
  ],
  [
    "area-chart",
    null,
    "chart-area"
  ],
  [
    "pie-chart",
    null,
    "chart-pie"
  ],
  [
    "line-chart",
    null,
    "chart-line"
  ],
  [
    "lastfm",
    "fab",
    null
  ],
  [
    "lastfm-square",
    "fab",
    null
  ],
  [
    "ioxhost",
    "fab",
    null
  ],
  [
    "angellist",
    "fab",
    null
  ],
  [
    "cc",
    "far",
    "closed-captioning"
  ],
  [
    "ils",
    null,
    "shekel-sign"
  ],
  [
    "shekel",
    null,
    "shekel-sign"
  ],
  [
    "sheqel",
    null,
    "shekel-sign"
  ],
  [
    "meanpath",
    "fab",
    "font-awesome"
  ],
  [
    "buysellads",
    "fab",
    null
  ],
  [
    "connectdevelop",
    "fab",
    null
  ],
  [
    "dashcube",
    "fab",
    null
  ],
  [
    "forumbee",
    "fab",
    null
  ],
  [
    "leanpub",
    "fab",
    null
  ],
  [
    "sellsy",
    "fab",
    null
  ],
  [
    "shirtsinbulk",
    "fab",
    null
  ],
  [
    "simplybuilt",
    "fab",
    null
  ],
  [
    "skyatlas",
    "fab",
    null
  ],
  [
    "diamond",
    "far",
    "gem"
  ],
  [
    "intersex",
    null,
    "transgender"
  ],
  [
    "facebook-official",
    "fab",
    "facebook"
  ],
  [
    "pinterest-p",
    "fab",
    null
  ],
  [
    "whatsapp",
    "fab",
    null
  ],
  [
    "hotel",
    null,
    "bed"
  ],
  [
    "viacoin",
    "fab",
    null
  ],
  [
    "medium",
    "fab",
    null
  ],
  [
    "y-combinator",
    "fab",
    null
  ],
  [
    "yc",
    "fab",
    "y-combinator"
  ],
  [
    "optin-monster",
    "fab",
    null
  ],
  [
    "opencart",
    "fab",
    null
  ],
  [
    "expeditedssl",
    "fab",
    null
  ],
  [
    "battery-4",
    null,
    "battery-full"
  ],
  [
    "battery",
    null,
    "battery-full"
  ],
  [
    "battery-3",
    null,
    "battery-three-quarters"
  ],
  [
    "battery-2",
    null,
    "battery-half"
  ],
  [
    "battery-1",
    null,
    "battery-quarter"
  ],
  [
    "battery-0",
    null,
    "battery-empty"
  ],
  [
    "object-group",
    "far",
    null
  ],
  [
    "object-ungroup",
    "far",
    null
  ],
  [
    "sticky-note-o",
    "far",
    "sticky-note"
  ],
  [
    "cc-jcb",
    "fab",
    null
  ],
  [
    "cc-diners-club",
    "fab",
    null
  ],
  [
    "clone",
    "far",
    null
  ],
  [
    "hourglass-o",
    "far",
    "hourglass"
  ],
  [
    "hourglass-1",
    null,
    "hourglass-start"
  ],
  [
    "hourglass-2",
    null,
    "hourglass-half"
  ],
  [
    "hourglass-3",
    null,
    "hourglass-end"
  ],
  [
    "hand-rock-o",
    "far",
    "hand-rock"
  ],
  [
    "hand-grab-o",
    "far",
    "hand-rock"
  ],
  [
    "hand-paper-o",
    "far",
    "hand-paper"
  ],
  [
    "hand-stop-o",
    "far",
    "hand-paper"
  ],
  [
    "hand-scissors-o",
    "far",
    "hand-scissors"
  ],
  [
    "hand-lizard-o",
    "far",
    "hand-lizard"
  ],
  [
    "hand-spock-o",
    "far",
    "hand-spock"
  ],
  [
    "hand-pointer-o",
    "far",
    "hand-pointer"
  ],
  [
    "hand-peace-o",
    "far",
    "hand-peace"
  ],
  [
    "registered",
    "far",
    null
  ],
  [
    "creative-commons",
    "fab",
    null
  ],
  [
    "gg",
    "fab",
    null
  ],
  [
    "gg-circle",
    "fab",
    null
  ],
  [
    "tripadvisor",
    "fab",
    null
  ],
  [
    "odnoklassniki",
    "fab",
    null
  ],
  [
    "odnoklassniki-square",
    "fab",
    null
  ],
  [
    "get-pocket",
    "fab",
    null
  ],
  [
    "wikipedia-w",
    "fab",
    null
  ],
  [
    "safari",
    "fab",
    null
  ],
  [
    "chrome",
    "fab",
    null
  ],
  [
    "firefox",
    "fab",
    null
  ],
  [
    "opera",
    "fab",
    null
  ],
  [
    "internet-explorer",
    "fab",
    null
  ],
  [
    "television",
    null,
    "tv"
  ],
  [
    "contao",
    "fab",
    null
  ],
  [
    "500px",
    "fab",
    null
  ],
  [
    "amazon",
    "fab",
    null
  ],
  [
    "calendar-plus-o",
    "far",
    "calendar-plus"
  ],
  [
    "calendar-minus-o",
    "far",
    "calendar-minus"
  ],
  [
    "calendar-times-o",
    "far",
    "calendar-times"
  ],
  [
    "calendar-check-o",
    "far",
    "calendar-check"
  ],
  [
    "map-o",
    "far",
    "map"
  ],
  [
    "commenting",
    null,
    "comment-dots"
  ],
  [
    "commenting-o",
    "far",
    "comment-dots"
  ],
  [
    "houzz",
    "fab",
    null
  ],
  [
    "vimeo",
    "fab",
    "vimeo-v"
  ],
  [
    "black-tie",
    "fab",
    null
  ],
  [
    "fonticons",
    "fab",
    null
  ],
  [
    "reddit-alien",
    "fab",
    null
  ],
  [
    "edge",
    "fab",
    null
  ],
  [
    "credit-card-alt",
    null,
    "credit-card"
  ],
  [
    "codiepie",
    "fab",
    null
  ],
  [
    "modx",
    "fab",
    null
  ],
  [
    "fort-awesome",
    "fab",
    null
  ],
  [
    "usb",
    "fab",
    null
  ],
  [
    "product-hunt",
    "fab",
    null
  ],
  [
    "mixcloud",
    "fab",
    null
  ],
  [
    "scribd",
    "fab",
    null
  ],
  [
    "pause-circle-o",
    "far",
    "pause-circle"
  ],
  [
    "stop-circle-o",
    "far",
    "stop-circle"
  ],
  [
    "bluetooth",
    "fab",
    null
  ],
  [
    "bluetooth-b",
    "fab",
    null
  ],
  [
    "gitlab",
    "fab",
    null
  ],
  [
    "wpbeginner",
    "fab",
    null
  ],
  [
    "wpforms",
    "fab",
    null
  ],
  [
    "envira",
    "fab",
    null
  ],
  [
    "wheelchair-alt",
    "fab",
    "accessible-icon"
  ],
  [
    "question-circle-o",
    "far",
    "question-circle"
  ],
  [
    "volume-control-phone",
    null,
    "phone-volume"
  ],
  [
    "asl-interpreting",
    null,
    "american-sign-language-interpreting"
  ],
  [
    "deafness",
    null,
    "deaf"
  ],
  [
    "hard-of-hearing",
    null,
    "deaf"
  ],
  [
    "glide",
    "fab",
    null
  ],
  [
    "glide-g",
    "fab",
    null
  ],
  [
    "signing",
    null,
    "sign-language"
  ],
  [
    "viadeo",
    "fab",
    null
  ],
  [
    "viadeo-square",
    "fab",
    null
  ],
  [
    "snapchat",
    "fab",
    null
  ],
  [
    "snapchat-ghost",
    "fab",
    null
  ],
  [
    "snapchat-square",
    "fab",
    null
  ],
  [
    "pied-piper",
    "fab",
    null
  ],
  [
    "first-order",
    "fab",
    null
  ],
  [
    "yoast",
    "fab",
    null
  ],
  [
    "themeisle",
    "fab",
    null
  ],
  [
    "google-plus-official",
    "fab",
    "google-plus"
  ],
  [
    "google-plus-circle",
    "fab",
    "google-plus"
  ],
  [
    "font-awesome",
    "fab",
    null
  ],
  [
    "fa",
    "fab",
    "font-awesome"
  ],
  [
    "handshake-o",
    "far",
    "handshake"
  ],
  [
    "envelope-open-o",
    "far",
    "envelope-open"
  ],
  [
    "linode",
    "fab",
    null
  ],
  [
    "address-book-o",
    "far",
    "address-book"
  ],
  [
    "vcard",
    null,
    "address-card"
  ],
  [
    "address-card-o",
    "far",
    "address-card"
  ],
  [
    "vcard-o",
    "far",
    "address-card"
  ],
  [
    "user-circle-o",
    "far",
    "user-circle"
  ],
  [
    "user-o",
    "far",
    "user"
  ],
  [
    "id-badge",
    "far",
    null
  ],
  [
    "drivers-license",
    null,
    "id-card"
  ],
  [
    "id-card-o",
    "far",
    "id-card"
  ],
  [
    "drivers-license-o",
    "far",
    "id-card"
  ],
  [
    "quora",
    "fab",
    null
  ],
  [
    "free-code-camp",
    "fab",
    null
  ],
  [
    "telegram",
    "fab",
    null
  ],
  [
    "thermometer-4",
    null,
    "thermometer-full"
  ],
  [
    "thermometer",
    null,
    "thermometer-full"
  ],
  [
    "thermometer-3",
    null,
    "thermometer-three-quarters"
  ],
  [
    "thermometer-2",
    null,
    "thermometer-half"
  ],
  [
    "thermometer-1",
    null,
    "thermometer-quarter"
  ],
  [
    "thermometer-0",
    null,
    "thermometer-empty"
  ],
  [
    "bathtub",
    null,
    "bath"
  ],
  [
    "s15",
    null,
    "bath"
  ],
  [
    "window-maximize",
    "far",
    null
  ],
  [
    "window-restore",
    "far",
    null
  ],
  [
    "times-rectangle",
    null,
    "window-close"
  ],
  [
    "window-close-o",
    "far",
    "window-close"
  ],
  [
    "times-rectangle-o",
    "far",
    "window-close"
  ],
  [
    "bandcamp",
    "fab",
    null
  ],
  [
    "grav",
    "fab",
    null
  ],
  [
    "etsy",
    "fab",
    null
  ],
  [
    "imdb",
    "fab",
    null
  ],
  [
    "ravelry",
    "fab",
    null
  ],
  [
    "eercast",
    "fab",
    "sellcast"
  ],
  [
    "snowflake-o",
    "far",
    "snowflake"
  ],
  [
    "superpowers",
    "fab",
    null
  ],
  [
    "wpexplorer",
    "fab",
    null
  ],
  [
    "cab",
    null,
    "taxi"
  ]
]
