# Supplementary material for: Exploring the effect of automation failure on the human’s trustworthiness in human-agent teamwork
Source: Front Robot AI. 2023 Aug 23;10:1143723. doi: 10.3389/frobt.2023.1143723 (PMC10482046; doi:10.3389/frobt.2023.1143723)
Supplement: Supplementary file 1 [file DataSheet1.ZIP › moving out game/msc.-project-nikki-bouman-7-tutorial/moving_out/case/gui/static/lib/fontawesome-free-5.12.0-web/metadata/shims.yml]

area-chart:
  name: chart-area
arrow-circle-o-down:
  name: arrow-alt-circle-down
  prefix: far
arrow-circle-o-left:
  name: arrow-alt-circle-left
  prefix: far
arrow-circle-o-right:
  name: arrow-alt-circle-right
  prefix: far
arrow-circle-o-up:
  name: arrow-alt-circle-up
  prefix: far
arrows:
  name: arrows-alt
arrows-alt:
  name: expand-arrows-alt
arrows-h:
  name: arrows-alt-h
arrows-v:
  name: arrows-alt-v
bar-chart:
  name: chart-bar
  prefix: far
bitbucket-square:
  name: bitbucket
  prefix: fab
calendar:
  name: calendar-alt
calendar-o:
  name: calendar
  prefix: far
caret-square-o-down:
  name: caret-square-down
  prefix: far
caret-square-o-left:
  name: caret-square-left
  prefix: far
caret-square-o-right:
  name: caret-square-right
  prefix: far
caret-square-o-up:
  name: caret-square-up
  prefix: far
cc:
  name: closed-captioning
  prefix: far
chain-broken:
  name: unlink
circle-o-notch:
  name: circle-notch
circle-thin:
  name: circle
  prefix: far
clipboard:
  prefix: far
clone:
  prefix: far
cloud-download:
  name: cloud-download-alt
cloud-upload:
  name: cloud-upload-alt
code-fork:
  name: code-branch
comment-alt:
  name: comment-dots
  prefix: far
commenting:
  name: comment-dots
compass:
  prefix: far
compress:
  name: compress-alt
copyright:
  prefix: far
creative-commons:
  prefix: fab
credit-card:
  prefix: far
credit-card-alt:
  name: credit-card
cutlery:
  name: utensils
diamond:
  name: gem
  prefix: far
eercast:
  name: sellcast
  prefix: fab
eur:
  name: euro-sign
exchange:
  name: exchange-alt
expand:
  name: expand-alt
external-link:
  name: external-link-alt
external-link-square:
  name: external-link-square-alt
eye:
  prefix: far
eye-dropper:
  name: eye-dropper
  prefix: far
eye-slash:
  prefix: far
eyedropper:
  name: eye-dropper
facebook:
  name: facebook-f
  prefix: fab
facebook-official:
  name: facebook
  prefix: fab
file-text:
  name: file-alt
files-o:
  name: copy
  prefix: far
floppy-o:
  name: save
  prefix: far
gbp:
  name: pound-sign
glass:
  name: glass-martini
google-plus:
  name: google-plus-g
  prefix: fab
google-plus-circle:
  name: google-plus
  prefix: fab
google-plus-official:
  name: google-plus
  prefix: fab
hand-o-down:
  name: hand-point-down
  prefix: far
hand-o-left:
  name: hand-point-left
  prefix: far
hand-o-right:
  name: hand-point-right
  prefix: far
hand-o-up:
  name: hand-point-up
  prefix: far
header:
  name: heading
id-badge:
  prefix: far
ils:
  name: shekel-sign
inr:
  name: rupee-sign
intersex:
  name: transgender
jpy:
  name: yen-sign
krw:
  name: won-sign
level-down:
  name: level-down-alt
level-up:
  name: level-up-alt
life-ring:
  prefix: far
line-chart:
  name: chart-line
linkedin:
  name: linkedin-in
  prefix: fab
linkedin-square:
  name: linkedin
  prefix: fab
list-alt:
  prefix: far
long-arrow-down:
  name: long-arrow-alt-down
long-arrow-left:
  name: long-arrow-alt-left
long-arrow-right:
  name: long-arrow-alt-right
long-arrow-up:
  name: long-arrow-alt-up
map-marker:
  name: map-marker-alt
meanpath:
  name: font-awesome
  prefix: fab
mobile:
  name: mobile-alt
money:
  name: money-bill-alt
  prefix: far
object-group:
  prefix: far
object-ungroup:
  prefix: far
paste:
  prefix: far
pencil:
  name: pencil-alt
pencil-square:
  name: pen-square
pencil-square-o:
  name: edit
  prefix: far
picture:
  name: image
pie-chart:
  name: chart-pie
refresh:
  name: sync
registered:
  prefix: far
repeat:
  name: redo
rub:
  name: ruble-sign
scissors:
  name: cut
shield:
  name: shield-alt
sign-in:
  name: sign-in-alt
sign-out:
  name: sign-out-alt
sliders:
  name: sliders-h
sort-alpha-asc:
  name: sort-alpha-down
sort-alpha-desc:
  name: sort-alpha-down-alt
sort-amount-asc:
  name: sort-amount-down
sort-amount-desc:
  name: sort-amount-down-alt
sort-asc:
  name: sort-up
sort-desc:
  name: sort-down
sort-numeric-asc:
  name: sort-numeric-down
sort-numeric-desc:
  name: sort-numeric-down-alt
spoon:
  name: utensil-spoon
star-half-empty:
  name: star-half
star-half-full:
  name: star-half
support:
  name: life-ring
  prefix: far
tablet:
  name: tablet-alt
tachometer:
  name: tachometer-alt
television:
  name: tv
thumb-tack:
  name: thumbtack
thumbs-o-down:
  name: thumbs-down
  prefix: far
thumbs-o-up:
  name: thumbs-up
  prefix: far
ticket:
  name: ticket-alt
trash:
  name: trash-alt
trash-o:
  name: trash-alt
  prefix: far
try:
  name: lira-sign
usd:
  name: dollar-sign
video-camera:
  name: video
vimeo:
  name: vimeo-v
  prefix: fab
volume-control-phone:
  name: phone-volume
wheelchair-alt:
  name: accessible-icon
  prefix: fab
window-maximize:
  prefix: far
window-restore:
  prefix: far
youtube-play:
  name: youtube
  prefix: fab
