# Supplementary material for: Exploring the effect of automation failure on the human’s trustworthiness in human-agent teamwork
Source: Front Robot AI. 2023 Aug 23;10:1143723. doi: 10.3389/frobt.2023.1143723 (PMC10482046; doi:10.3389/frobt.2023.1143723)
Supplement: Supplementary file 1 [file DataSheet1.ZIP › moving out game/msc.-project-nikki-bouman-7-tutorial/moving_out/case/gui/static/lib/fontawesome-free-5.12.0-web/scss/_animated.scss]

// Animated Icons
// --------------------------

.#{$fa-css-prefix}-spin {
  animation: fa-spin 2s infinite linear;
}

.#{$fa-css-prefix}-pulse {
  animation: fa-spin 1s infinite steps(8);
}

@keyframes fa-spin {
  0% {
    transform: rotate(0deg);
  }

  100% {
    transform: rotate(360deg);
  }
}
