# Supplementary material for: Exploring the effect of automation failure on the human’s trustworthiness in human-agent teamwork
Source: Front Robot AI. 2023 Aug 23;10:1143723. doi: 10.3389/frobt.2023.1143723 (PMC10482046; doi:10.3389/frobt.2023.1143723)
Supplement: Supplementary file 1 [file DataSheet1.ZIP › moving out game/msc.-project-nikki-bouman-7-tutorial/moving_out/case/gui/static/lib/fontawesome-free-5.12.0-web/scss/_core.scss]

// Base Class Definition
// -------------------------

.#{$fa-css-prefix},
.fas,
.far,
.fal,
.fad,
.fab {
  -moz-osx-font-smoothing: grayscale;
  -webkit-font-smoothing: antialiased;
  display: inline-block;
  font-style: normal;
  font-variant: normal;
  text-rendering: auto;
  line-height: 1;
}

%fa-icon {
  @include fa-icon;
}
