# Supplementary material for: Exploring the effect of automation failure on the human’s trustworthiness in human-agent teamwork
Source: Front Robot AI. 2023 Aug 23;10:1143723. doi: 10.3389/frobt.2023.1143723 (PMC10482046; doi:10.3389/frobt.2023.1143723)
Supplement: Supplementary file 1 [file DataSheet1.ZIP › moving out game/msc.-project-nikki-bouman-7-tutorial/moving_out/case/gui/static/lib/fontawesome-free-5.12.0-web/scss/_larger.scss]

// Icon Sizes
// -------------------------

// makes the font 33% larger relative to the icon container
.#{$fa-css-prefix}-lg {
  font-size: (4em / 3);
  line-height: (3em / 4);
  vertical-align: -.0667em;
}

.#{$fa-css-prefix}-xs {
  font-size: .75em;
}

.#{$fa-css-prefix}-sm {
  font-size: .875em;
}

@for $i from 1 through 10 {
  .#{$fa-css-prefix}-#{$i}x {
    font-size: $i * 1em;
  }
}
