# Supplementary material for: Exploring the effect of automation failure on the human’s trustworthiness in human-agent teamwork
Source: Front Robot AI. 2023 Aug 23;10:1143723. doi: 10.3389/frobt.2023.1143723 (PMC10482046; doi:10.3389/frobt.2023.1143723)
Supplement: Supplementary file 1 [file DataSheet1.ZIP › moving out game/msc.-project-nikki-bouman-7-tutorial/moving_out/case/gui/static/lib/fontawesome-free-5.12.0-web/scss/_list.scss]

// List Icons
// -------------------------

.#{$fa-css-prefix}-ul {
  list-style-type: none;
  margin-left: $fa-li-width * 5/4;
  padding-left: 0;

  > li { position: relative; }
}

.#{$fa-css-prefix}-li {
  left: -$fa-li-width;
  position: absolute;
  text-align: center;
  width: $fa-li-width;
  line-height: inherit;
}
