# Supplementary material for: Exploring the effect of automation failure on the human’s trustworthiness in human-agent teamwork
Source: Front Robot AI. 2023 Aug 23;10:1143723. doi: 10.3389/frobt.2023.1143723 (PMC10482046; doi:10.3389/frobt.2023.1143723)
Supplement: Supplementary file 1 [file DataSheet1.ZIP › moving out game/msc.-project-nikki-bouman-7-tutorial/moving_out/case/gui/static/lib/fontawesome-free-5.12.0-web/scss/_shims.scss]

.#{$fa-css-prefix}.#{$fa-css-prefix}-glass:before { content: fa-content($fa-var-glass-martini); }

.#{$fa-css-prefix}.#{$fa-css-prefix}-meetup {
  font-family: 'Font Awesome 5 Brands';
  font-weight: 400;
}

.#{$fa-css-prefix}.#{$fa-css-prefix}-star-o {
  font-family: 'Font Awesome 5 Free';
  font-weight: 400;
}
.#{$fa-css-prefix}.#{$fa-css-prefix}-star-o:before { content: fa-content($fa-var-star); }

.#{$fa-css-prefix}.#{$fa-css-prefix}-remove:before { content: fa-content($fa-var-times); }

.#{$fa-css-prefix}.#{$fa-css-prefix}-close:before { content: fa-content($fa-var-times); }

.#{$fa-css-prefix}.#{$fa-css-prefix}-gear:before { content: fa-content($fa-var-cog); }

.#{$fa-css-prefix}.#{$fa-css-prefix}-trash-o {
  font-family: 'Font Awesome 5 Free';
  font-weight: 400;
}
.#{$fa-css-prefix}.#{$fa-css-prefix}-trash-o:before { content: fa-content($fa-var-trash-alt); }

.#{$fa-css-prefix}.#{$fa-css-prefix}-file-o {
  font-family: 'Font Awesome 5 Free';
  font-weight: 400;
}
.#{$fa-css-prefix}.#{$fa-css-prefix}-file-o:before { content: fa-content($fa-var-file); }

.#{$fa-css-prefix}.#{$fa-css-prefix}-clock-o {
  font-family: 'Font Awesome 5 Free';
  font-weight: 400;
}
.#{$fa-css-prefix}.#{$fa-css-prefix}-clock-o:before { content: fa-content($fa-var-clock); }

.#{$fa-css-prefix}.#{$fa-css-prefix}-arrow-circle-o-down {
  font-family: 'Font Awesome 5 Free';
  font-weight: 400;
}
.#{$fa-css-prefix}.#{$fa-css-prefix}-arrow-circle-o-down:before { content: fa-content($fa-var-arrow-alt-circle-down); }

.#{$fa-css-prefix}.#{$fa-css-prefix}-arrow-circle-o-up {
  font-family: 'Font Awesome 5 Free';
  font-weight: 400;
}
.#{$fa-css-prefix}.#{$fa-css-prefix}-arrow-circle-o-up:before { content: fa-content($fa-var-arrow-alt-circle-up); }

.#{$fa-css-prefix}.#{$fa-css-prefix}-play-circle-o {
  font-family: 'Font Awesome 5 Free';
  font-weight: 400;
}
.#{$fa-css-prefix}.#{$fa-css-prefix}-play-circle-o:before { content: fa-content($fa-var-play-circle); }

.#{$fa-css-prefix}.#{$fa-css-prefix}-repeat:before { content: fa-content($fa-var-redo); }

.#{$fa-css-prefix}.#{$fa-css-prefix}-rotate-right:before { content: fa-content($fa-var-redo); }

.#{$fa-css-prefix}.#{$fa-css-prefix}-refresh:before { content: fa-content($fa-var-sync); }

.#{$fa-css-prefix}.#{$fa-css-prefix}-list-alt {
  font-family: 'Font Awesome 5 Free';
  font-weight: 400;
}

.#{$fa-css-prefix}.#{$fa-css-prefix}-dedent:before { content: fa-content($fa-var-outdent); }

.#{$fa-css-prefix}.#{$fa-css-prefix}-video-camera:before { content: fa-content($fa-var-video); }

.#{$fa-css-prefix}.#{$fa-css-prefix}-picture-o {
  font-family: 'Font Awesome 5 Free';
  font-weight: 400;
}
.#{$fa-css-prefix}.#{$fa-css-prefix}-picture-o:before { content: fa-content($fa-var-image); }

.#{$fa-css-prefix}.#{$fa-css-prefix}-photo {
  font-family: 'Font Awesome 5 Free';
  font-weight: 400;
}
.#{$fa-css-prefix}.#{$fa-css-prefix}-photo:before { content: fa-content($fa-var-image); }

.#{$fa-css-prefix}.#{$fa-css-prefix}-image {
  font-family: 'Font Awesome 5 Free';
  font-weight: 400;
}
.#{$fa-css-prefix}.#{$fa-css-prefix}-image:before { content: fa-content($fa-var-image); }

.#{$fa-css-prefix}.#{$fa-css-prefix}-pencil:before { content: fa-content($fa-var-pencil-alt); }

.#{$fa-css-prefix}.#{$fa-css-prefix}-map-marker:before { content: fa-content($fa-var-map-marker-alt); }

.#{$fa-css-prefix}.#{$fa-css-prefix}-pencil-square-o {
  font-family: 'Font Awesome 5 Free';
  font-weight: 400;
}
.#{$fa-css-prefix}.#{$fa-css-prefix}-pencil-square-o:before { content: fa-content($fa-var-edit); }

.#{$fa-css-prefix}.#{$fa-css-prefix}-share-square-o {
  font-family: 'Font Awesome 5 Free';
  font-weight: 400;
}
.#{$fa-css-prefix}.#{$fa-css-prefix}-share-square-o:before { content: fa-content($fa-var-share-square); }

.#{$fa-css-prefix}.#{$fa-css-prefix}-check-square-o {
  font-family: 'Font Awesome 5 Free';
  font-weight: 400;
}
.#{$fa-css-prefix}.#{$fa-css-prefix}-check-square-o:before { content: fa-content($fa-var-check-square); }

.#{$fa-css-prefix}.#{$fa-css-prefix}-arrows:before { content: fa-content($fa-var-arrows-alt); }

.#{$fa-css-prefix}.#{$fa-css-prefix}-times-circle-o {
  font-family: 'Font Awesome 5 Free';
  font-weight: 400;
}
.#{$fa-css-prefix}.#{$fa-css-prefix}-times-circle-o:before { content: fa-content($fa-var-times-circle); }

.#{$fa-css-prefix}.#{$fa-css-prefix}-check-circle-o {
  font-family: 'Font Awesome 5 Free';
  font-weight: 400;
}
.#{$fa-css-prefix}.#{$fa-css-prefix}-check-circle-o:before { content: fa-content($fa-var-check-circle); }

.#{$fa-css-prefix}.#{$fa-css-prefix}-mail-forward:before { content: fa-content($fa-var-share); }

.#{$fa-css-prefix}.#{$fa-css-prefix}-expand:before { content: fa-content($fa-var-expand-alt); }

.#{$fa-css-prefix}.#{$fa-css-prefix}-compress:before { content: fa-content($fa-var-compress-alt); }

.#{$fa-css-prefix}.#{$fa-css-prefix}-eye {
  font-family: 'Font Awesome 5 Free';
  font-weight: 400;
}

.#{$fa-css-prefix}.#{$fa-css-prefix}-eye-slash {
  font-family: 'Font Awesome 5 Free';
  font-weight: 400;
}

.#{$fa-css-prefix}.#{$fa-css-prefix}-warning:before { content: fa-content($fa-var-exclamation-triangle); }

.#{$fa-css-prefix}.#{$fa-css-prefix}-calendar:before { content: fa-content($fa-var-calendar-alt); }

.#{$fa-css-prefix}.#{$fa-css-prefix}-arrows-v:before { content: fa-content($fa-var-arrows-alt-v); }

.#{$fa-css-prefix}.#{$fa-css-prefix}-arrows-h:before { content: fa-content($fa-var-arrows-alt-h); }

.#{$fa-css-prefix}.#{$fa-css-prefix}-bar-chart {
  font-family: 'Font Awesome 5 Free';
  font-weight: 400;
}
.#{$fa-css-prefix}.#{$fa-css-prefix}-bar-chart:before { content: fa-content($fa-var-chart-bar); }

.#{$fa-css-prefix}.#{$fa-css-prefix}-bar-chart-o {
  font-family: 'Font Awesome 5 Free';
  font-weight: 400;
}
.#{$fa-css-prefix}.#{$fa-css-prefix}-bar-chart-o:before { content: fa-content($fa-var-chart-bar); }

.#{$fa-css-prefix}.#{$fa-css-prefix}-twitter-square {
  font-family: 'Font Awesome 5 Brands';
  font-weight: 400;
}

.#{$fa-css-prefix}.#{$fa-css-prefix}-facebook-square {
  font-family: 'Font Awesome 5 Brands';
  font-weight: 400;
}

.#{$fa-css-prefix}.#{$fa-css-prefix}-gears:before { content: fa-content($fa-var-cogs); }

.#{$fa-css-prefix}.#{$fa-css-prefix}-thumbs-o-up {
  font-family: 'Font Awesome 5 Free';
  font-weight: 400;
}
.#{$fa-css-prefix}.#{$fa-css-prefix}-thumbs-o-up:before { content: fa-content($fa-var-thumbs-up); }

.#{$fa-css-prefix}.#{$fa-css-prefix}-thumbs-o-down {
  font-family: 'Font Awesome 5 Free';
  font-weight: 400;
}
.#{$fa-css-prefix}.#{$fa-css-prefix}-thumbs-o-down:before { content: fa-content($fa-var-thumbs-down); }

.#{$fa-css-prefix}.#{$fa-css-prefix}-heart-o {
  font-family: 'Font Awesome 5 Free';
  font-weight: 400;
}
.#{$fa-css-prefix}.#{$fa-css-prefix}-heart-o:before { content: fa-content($fa-var-heart); }

.#{$fa-css-prefix}.#{$fa-css-prefix}-sign-out:before { content: fa-content($fa-var-sign-out-alt); }

.#{$fa-css-prefix}.#{$fa-css-prefix}-linkedin-square {
  font-family: 'Font Awesome 5 Brands';
  font-weight: 400;
}
.#{$fa-css-prefix}.#{$fa-css-prefix}-linkedin-square:before { content: fa-content($fa-var-linkedin); }

.#{$fa-css-prefix}.#{$fa-css-prefix}-thumb-tack:before { content: fa-content($fa-var-thumbtack); }

.#{$fa-css-prefix}.#{$fa-css-prefix}-external-link:before { content: fa-content($fa-var-external-link-alt); }

.#{$fa-css-prefix}.#{$fa-css-prefix}-sign-in:before { content: fa-content($fa-var-sign-in-alt); }

.#{$fa-css-prefix}.#{$fa-css-prefix}-github-square {
  font-family: 'Font Awesome 5 Brands';
  font-weight: 400;
}

.#{$fa-css-prefix}.#{$fa-css-prefix}-lemon-o {
  font-family: 'Font Awesome 5 Free';
  font-weight: 400;
}
.#{$fa-css-prefix}.#{$fa-css-prefix}-lemon-o:before { content: fa-content($fa-var-lemon); }

.#{$fa-css-prefix}.#{$fa-css-prefix}-square-o {
  font-family: 'Font Awesome 5 Free';
  font-weight: 400;
}
.#{$fa-css-prefix}.#{$fa-css-prefix}-square-o:before { content: fa-content($fa-var-square); }

.#{$fa-css-prefix}.#{$fa-css-prefix}-bookmark-o {
  font-family: 'Font Awesome 5 Free';
  font-weight: 400;
}
.#{$fa-css-prefix}.#{$fa-css-prefix}-bookmark-o:before { content: fa-content($fa-var-bookmark); }

.#{$fa-css-prefix}.#{$fa-css-prefix}-twitter {
  font-family: 'Font Awesome 5 Brands';
  font-weight: 400;
}

.#{$fa-css-prefix}.#{$fa-css-prefix}-facebook {
  font-family: 'Font Awesome 5 Brands';
  font-weight: 400;
}
.#{$fa-css-prefix}.#{$fa-css-prefix}-facebook:before { content: fa-content($fa-var-facebook-f); }

.#{$fa-css-prefix}.#{$fa-css-prefix}-facebook-f {
  font-family: 'Font Awesome 5 Brands';
  font-weight: 400;
}
.#{$fa-css-prefix}.#{$fa-css-prefix}-facebook-f:before { content: fa-content($fa-var-facebook-f); }

.#{$fa-css-prefix}.#{$fa-css-prefix}-github {
  font-family: 'Font Awesome 5 Brands';
  font-weight: 400;
}

.#{$fa-css-prefix}.#{$fa-css-prefix}-credit-card {
  font-family: 'Font Awesome 5 Free';
  font-weight: 400;
}

.#{$fa-css-prefix}.#{$fa-css-prefix}-feed:before { content: fa-content($fa-var-rss); }

.#{$fa-css-prefix}.#{$fa-css-prefix}-hdd-o {
  font-family: 'Font Awesome 5 Free';
  font-weight: 400;
}
.#{$fa-css-prefix}.#{$fa-css-prefix}-hdd-o:before { content: fa-content($fa-var-hdd); }

.#{$fa-css-prefix}.#{$fa-css-prefix}-hand-o-right {
  font-family: 'Font Awesome 5 Free';
  font-weight: 400;
}
.#{$fa-css-prefix}.#{$fa-css-prefix}-hand-o-right:before { content: fa-content($fa-var-hand-point-right); }

.#{$fa-css-prefix}.#{$fa-css-prefix}-hand-o-left {
  font-family: 'Font Awesome 5 Free';
  font-weight: 400;
}
.#{$fa-css-prefix}.#{$fa-css-prefix}-hand-o-left:before { content: fa-content($fa-var-hand-point-left); }

.#{$fa-css-prefix}.#{$fa-css-prefix}-hand-o-up {
  font-family: 'Font Awesome 5 Free';
  font-weight: 400;
}
.#{$fa-css-prefix}.#{$fa-css-prefix}-hand-o-up:before { content: fa-content($fa-var-hand-point-up); }

.#{$fa-css-prefix}.#{$fa-css-prefix}-hand-o-down {
  font-family: 'Font Awesome 5 Free';
  font-weight: 400;
}
.#{$fa-css-prefix}.#{$fa-css-prefix}-hand-o-down:before { content: fa-content($fa-var-hand-point-down); }

.#{$fa-css-prefix}.#{$fa-css-prefix}-arrows-alt:before { content: fa-content($fa-var-expand-arrows-alt); }

.#{$fa-css-prefix}.#{$fa-css-prefix}-group:before { content: fa-content($fa-var-users); }

.#{$fa-css-prefix}.#{$fa-css-prefix}-chain:before { content: fa-content($fa-var-link); }

.#{$fa-css-prefix}.#{$fa-css-prefix}-scissors:before { content: fa-content($fa-var-cut); }

.#{$fa-css-prefix}.#{$fa-css-prefix}-files-o {
  font-family: 'Font Awesome 5 Free';
  font-weight: 400;
}
.#{$fa-css-prefix}.#{$fa-css-prefix}-files-o:before { content: fa-content($fa-var-copy); }

.#{$fa-css-prefix}.#{$fa-css-prefix}-floppy-o {
  font-family: 'Font Awesome 5 Free';
  font-weight: 400;
}
.#{$fa-css-prefix}.#{$fa-css-prefix}-floppy-o:before { content: fa-content($fa-var-save); }

.#{$fa-css-prefix}.#{$fa-css-prefix}-navicon:before { content: fa-content($fa-var-bars); }

.#{$fa-css-prefix}.#{$fa-css-prefix}-reorder:before { content: fa-content($fa-var-bars); }

.#{$fa-css-prefix}.#{$fa-css-prefix}-pinterest {
  font-family: 'Font Awesome 5 Brands';
  font-weight: 400;
}

.#{$fa-css-prefix}.#{$fa-css-prefix}-pinterest-square {
  font-family: 'Font Awesome 5 Brands';
  font-weight: 400;
}

.#{$fa-css-prefix}.#{$fa-css-prefix}-google-plus-square {
  font-family: 'Font Awesome 5 Brands';
  font-weight: 400;
}

.#{$fa-css-prefix}.#{$fa-css-prefix}-google-plus {
  font-family: 'Font Awesome 5 Brands';
  font-weight: 400;
}
.#{$fa-css-prefix}.#{$fa-css-prefix}-google-plus:before { content: fa-content($fa-var-google-plus-g); }

.#{$fa-css-prefix}.#{$fa-css-prefix}-money {
  font-family: 'Font Awesome 5 Free';
  font-weight: 400;
}
.#{$fa-css-prefix}.#{$fa-css-prefix}-money:before { content: fa-content($fa-var-money-bill-alt); }

.#{$fa-css-prefix}.#{$fa-css-prefix}-unsorted:before { content: fa-content($fa-var-sort); }

.#{$fa-css-prefix}.#{$fa-css-prefix}-sort-desc:before { content: fa-content($fa-var-sort-down); }

.#{$fa-css-prefix}.#{$fa-css-prefix}-sort-asc:before { content: fa-content($fa-var-sort-up); }

.#{$fa-css-prefix}.#{$fa-css-prefix}-linkedin {
  font-family: 'Font Awesome 5 Brands';
  font-weight: 400;
}
.#{$fa-css-prefix}.#{$fa-css-prefix}-linkedin:before { content: fa-content($fa-var-linkedin-in); }

.#{$fa-css-prefix}.#{$fa-css-prefix}-rotate-left:before { content: fa-content($fa-var-undo); }

.#{$fa-css-prefix}.#{$fa-css-prefix}-legal:before { content: fa-content($fa-var-gavel); }

.#{$fa-css-prefix}.#{$fa-css-prefix}-tachometer:before { content: fa-content($fa-var-tachometer-alt); }

.#{$fa-css-prefix}.#{$fa-css-prefix}-dashboard:before { content: fa-content($fa-var-tachometer-alt); }

.#{$fa-css-prefix}.#{$fa-css-prefix}-comment-o {
  font-family: 'Font Awesome 5 Free';
  font-weight: 400;
}
.#{$fa-css-prefix}.#{$fa-css-prefix}-comment-o:before { content: fa-content($fa-var-comment); }

.#{$fa-css-prefix}.#{$fa-css-prefix}-comments-o {
  font-family: 'Font Awesome 5 Free';
  font-weight: 400;
}
.#{$fa-css-prefix}.#{$fa-css-prefix}-comments-o:before { content: fa-content($fa-var-comments); }

.#{$fa-css-prefix}.#{$fa-css-prefix}-flash:before { content: fa-content($fa-var-bolt); }

.#{$fa-css-prefix}.#{$fa-css-prefix}-clipboard {
  font-family: 'Font Awesome 5 Free';
  font-weight: 400;
}

.#{$fa-css-prefix}.#{$fa-css-prefix}-paste {
  font-family: 'Font Awesome 5 Free';
  font-weight: 400;
}
.#{$fa-css-prefix}.#{$fa-css-prefix}-paste:before { content: fa-content($fa-var-clipboard); }

.#{$fa-css-prefix}.#{$fa-css-prefix}-lightbulb-o {
  font-family: 'Font Awesome 5 Free';
  font-weight: 400;
}
.#{$fa-css-prefix}.#{$fa-css-prefix}-lightbulb-o:before { content: fa-content($fa-var-lightbulb); }

.#{$fa-css-prefix}.#{$fa-css-prefix}-exchange:before { content: fa-content($fa-var-exchange-alt); }

.#{$fa-css-prefix}.#{$fa-css-prefix}-cloud-download:before { content: fa-content($fa-var-cloud-download-alt); }

.#{$fa-css-prefix}.#{$fa-css-prefix}-cloud-upload:before { content: fa-content($fa-var-cloud-upload-alt); }

.#{$fa-css-prefix}.#{$fa-css-prefix}-bell-o {
  font-family: 'Font Awesome 5 Free';
  font-weight: 400;
}
.#{$fa-css-prefix}.#{$fa-css-prefix}-bell-o:before { content: fa-content($fa-var-bell); }

.#{$fa-css-prefix}.#{$fa-css-prefix}-cutlery:before { content: fa-content($fa-var-utensils); }

.#{$fa-css-prefix}.#{$fa-css-prefix}-file-text-o {
  font-family: 'Font Awesome 5 Free';
  font-weight: 400;
}
.#{$fa-css-prefix}.#{$fa-css-prefix}-file-text-o:before { content: fa-content($fa-var-file-alt); }

.#{$fa-css-prefix}.#{$fa-css-prefix}-building-o {
  font-family: 'Font Awesome 5 Free';
  font-weight: 400;
}
.#{$fa-css-prefix}.#{$fa-css-prefix}-building-o:before { content: fa-content($fa-var-building); }

.#{$fa-css-prefix}.#{$fa-css-prefix}-hospital-o {
  font-family: 'Font Awesome 5 Free';
  font-weight: 400;
}
.#{$fa-css-prefix}.#{$fa-css-prefix}-hospital-o:before { content: fa-content($fa-var-hospital); }

.#{$fa-css-prefix}.#{$fa-css-prefix}-tablet:before { content: fa-content($fa-var-tablet-alt); }

.#{$fa-css-prefix}.#{$fa-css-prefix}-mobile:before { content: fa-content($fa-var-mobile-alt); }

.#{$fa-css-prefix}.#{$fa-css-prefix}-mobile-phone:before { content: fa-content($fa-var-mobile-alt); }

.#{$fa-css-prefix}.#{$fa-css-prefix}-circle-o {
  font-family: 'Font Awesome 5 Free';
  font-weight: 400;
}
.#{$fa-css-prefix}.#{$fa-css-prefix}-circle-o:before { content: fa-content($fa-var-circle); }

.#{$fa-css-prefix}.#{$fa-css-prefix}-mail-reply:before { content: fa-content($fa-var-reply); }

.#{$fa-css-prefix}.#{$fa-css-prefix}-github-alt {
  font-family: 'Font Awesome 5 Brands';
  font-weight: 400;
}

.#{$fa-css-prefix}.#{$fa-css-prefix}-folder-o {
  font-family: 'Font Awesome 5 Free';
  font-weight: 400;
}
.#{$fa-css-prefix}.#{$fa-css-prefix}-folder-o:before { content: fa-content($fa-var-folder); }

.#{$fa-css-prefix}.#{$fa-css-prefix}-folder-open-o {
  font-family: 'Font Awesome 5 Free';
  font-weight: 400;
}
.#{$fa-css-prefix}.#{$fa-css-prefix}-folder-open-o:before { content: fa-content($fa-var-folder-open); }

.#{$fa-css-prefix}.#{$fa-css-prefix}-smile-o {
  font-family: 'Font Awesome 5 Free';
  font-weight: 400;
}
.#{$fa-css-prefix}.#{$fa-css-prefix}-smile-o:before { content: fa-content($fa-var-smile); }

.#{$fa-css-prefix}.#{$fa-css-prefix}-frown-o {
  font-family: 'Font Awesome 5 Free';
  font-weight: 400;
}
.#{$fa-css-prefix}.#{$fa-css-prefix}-frown-o:before { content: fa-content($fa-var-frown); }

.#{$fa-css-prefix}.#{$fa-css-prefix}-meh-o {
  font-family: 'Font Awesome 5 Free';
  font-weight: 400;
}
.#{$fa-css-prefix}.#{$fa-css-prefix}-meh-o:before { content: fa-content($fa-var-meh); }

.#{$fa-css-prefix}.#{$fa-css-prefix}-keyboard-o {
  font-family: 'Font Awesome 5 Free';
  font-weight: 400;
}
.#{$fa-css-prefix}.#{$fa-css-prefix}-keyboard-o:before { content: fa-content($fa-var-keyboard); }

.#{$fa-css-prefix}.#{$fa-css-prefix}-flag-o {
  font-family: 'Font Awesome 5 Free';
  font-weight: 400;
}
.#{$fa-css-prefix}.#{$fa-css-prefix}-flag-o:before { content: fa-content($fa-var-flag); }

.#{$fa-css-prefix}.#{$fa-css-prefix}-mail-reply-all:before { content: fa-content($fa-var-reply-all); }

.#{$fa-css-prefix}.#{$fa-css-prefix}-star-half-o {
  font-family: 'Font Awesome 5 Free';
  font-weight: 400;
}
.#{$fa-css-prefix}.#{$fa-css-prefix}-star-half-o:before { content: fa-content($fa-var-star-half); }

.#{$fa-css-prefix}.#{$fa-css-prefix}-star-half-empty {
  font-family: 'Font Awesome 5 Free';
  font-weight: 400;
}
.#{$fa-css-prefix}.#{$fa-css-prefix}-star-half-empty:before { content: fa-content($fa-var-star-half); }

.#{$fa-css-prefix}.#{$fa-css-prefix}-star-half-full {
  font-family: 'Font Awesome 5 Free';
  font-weight: 400;
}
.#{$fa-css-prefix}.#{$fa-css-prefix}-star-half-full:before { content: fa-content($fa-var-star-half); }

.#{$fa-css-prefix}.#{$fa-css-prefix}-code-fork:before { content: fa-content($fa-var-code-branch); }

.#{$fa-css-prefix}.#{$fa-css-prefix}-chain-broken:before { content: fa-content($fa-var-unlink); }

.#{$fa-css-prefix}.#{$fa-css-prefix}-shield:before { content: fa-content($fa-var-shield-alt); }

.#{$fa-css-prefix}.#{$fa-css-prefix}-calendar-o {
  font-family: 'Font Awesome 5 Free';
  font-weight: 400;
}
.#{$fa-css-prefix}.#{$fa-css-prefix}-calendar-o:before { content: fa-content($fa-var-calendar); }

.#{$fa-css-prefix}.#{$fa-css-prefix}-maxcdn {
  font-family: 'Font Awesome 5 Brands';
  font-weight: 400;
}

.#{$fa-css-prefix}.#{$fa-css-prefix}-html5 {
  font-family: 'Font Awesome 5 Brands';
  font-weight: 400;
}

.#{$fa-css-prefix}.#{$fa-css-prefix}-css3 {
  font-family: 'Font Awesome 5 Brands';
  font-weight: 400;
}

.#{$fa-css-prefix}.#{$fa-css-prefix}-ticket:before { content: fa-content($fa-var-ticket-alt); }

.#{$fa-css-prefix}.#{$fa-css-prefix}-minus-square-o {
  font-family: 'Font Awesome 5 Free';
  font-weight: 400;
}
.#{$fa-css-prefix}.#{$fa-css-prefix}-minus-square-o:before { content: fa-content($fa-var-minus-square); }

.#{$fa-css-prefix}.#{$fa-css-prefix}-level-up:before { content: fa-content($fa-var-level-up-alt); }

.#{$fa-css-prefix}.#{$fa-css-prefix}-level-down:before { content: fa-content($fa-var-level-down-alt); }

.#{$fa-css-prefix}.#{$fa-css-prefix}-pencil-square:before { content: fa-content($fa-var-pen-square); }

.#{$fa-css-prefix}.#{$fa-css-prefix}-external-link-square:before { content: fa-content($fa-var-external-link-square-alt); }

.#{$fa-css-prefix}.#{$fa-css-prefix}-compass {
  font-family: 'Font Awesome 5 Free';
  font-weight: 400;
}

.#{$fa-css-prefix}.#{$fa-css-prefix}-caret-square-o-down {
  font-family: 'Font Awesome 5 Free';
  font-weight: 400;
}
.#{$fa-css-prefix}.#{$fa-css-prefix}-caret-square-o-down:before { content: fa-content($fa-var-caret-square-down); }

.#{$fa-css-prefix}.#{$fa-css-prefix}-toggle-down {
  font-family: 'Font Awesome 5 Free';
  font-weight: 400;
}
.#{$fa-css-prefix}.#{$fa-css-prefix}-toggle-down:before { content: fa-content($fa-var-caret-square-down); }

.#{$fa-css-prefix}.#{$fa-css-prefix}-caret-square-o-up {
  font-family: 'Font Awesome 5 Free';
  font-weight: 400;
}
.#{$fa-css-prefix}.#{$fa-css-prefix}-caret-square-o-up:before { content: fa-content($fa-var-caret-square-up); }

.#{$fa-css-prefix}.#{$fa-css-prefix}-toggle-up {
  font-family: 'Font Awesome 5 Free';
  font-weight: 400;
}
.#{$fa-css-prefix}.#{$fa-css-prefix}-toggle-up:before { content: fa-content($fa-var-caret-square-up); }

.#{$fa-css-prefix}.#{$fa-css-prefix}-caret-square-o-right {
  font-family: 'Font Awesome 5 Free';
  font-weight: 400;
}
.#{$fa-css-prefix}.#{$fa-css-prefix}-caret-square-o-right:before { content: fa-content($fa-var-caret-square-right); }

.#{$fa-css-prefix}.#{$fa-css-prefix}-toggle-right {
  font-family: 'Font Awesome 5 Free';
  font-weight: 400;
}
.#{$fa-css-prefix}.#{$fa-css-prefix}-toggle-right:before { content: fa-content($fa-var-caret-square-right); }

.#{$fa-css-prefix}.#{$fa-css-prefix}-eur:before { content: fa-content($fa-var-euro-sign); }

.#{$fa-css-prefix}.#{$fa-css-prefix}-euro:before { content: fa-content($fa-var-euro-sign); }

.#{$fa-css-prefix}.#{$fa-css-prefix}-gbp:before { content: fa-content($fa-var-pound-sign); }

.#{$fa-css-prefix}.#{$fa-css-prefix}-usd:before { content: fa-content($fa-var-dollar-sign); }

.#{$fa-css-prefix}.#{$fa-css-prefix}-dollar:before { content: fa-content($fa-var-dollar-sign); }

.#{$fa-css-prefix}.#{$fa-css-prefix}-inr:before { content: fa-content($fa-var-rupee-sign); }

.#{$fa-css-prefix}.#{$fa-css-prefix}-rupee:before { content: fa-content($fa-var-rupee-sign); }

.#{$fa-css-prefix}.#{$fa-css-prefix}-jpy:before { content: fa-content($fa-var-yen-sign); }

.#{$fa-css-prefix}.#{$fa-css-prefix}-cny:before { content: fa-content($fa-var-yen-sign); }

.#{$fa-css-prefix}.#{$fa-css-prefix}-rmb:before { content: fa-content($fa-var-yen-sign); }

.#{$fa-css-prefix}.#{$fa-css-prefix}-yen:before { content: fa-content($fa-var-yen-sign); }

.#{$fa-css-prefix}.#{$fa-css-prefix}-rub:before { content: fa-content($fa-var-ruble-sign); }

.#{$fa-css-prefix}.#{$fa-css-prefix}-ruble:before { content: fa-content($fa-var-ruble-sign); }

.#{$fa-css-prefix}.#{$fa-css-prefix}-rouble:before { content: fa-content($fa-var-ruble-sign); }

.#{$fa-css-prefix}.#{$fa-css-prefix}-krw:before { content: fa-content($fa-var-won-sign); }

.#{$fa-css-prefix}.#{$fa-css-prefix}-won:before { content: fa-content($fa-var-won-sign); }

.#{$fa-css-prefix}.#{$fa-css-prefix}-btc {
  font-family: 'Font Awesome 5 Brands';
  font-weight: 400;
}

.#{$fa-css-prefix}.#{$fa-css-prefix}-bitcoin {
  font-family: 'Font Awesome 5 Brands';
  font-weight: 400;
}
.#{$fa-css-prefix}.#{$fa-css-prefix}-bitcoin:before { content: fa-content($fa-var-btc); }

.#{$fa-css-prefix}.#{$fa-css-prefix}-file-text:before { content: fa-content($fa-var-file-alt); }

.#{$fa-css-prefix}.#{$fa-css-prefix}-sort-alpha-asc:before { content: fa-content($fa-var-sort-alpha-down); }

.#{$fa-css-prefix}.#{$fa-css-prefix}-sort-alpha-desc:before { content: fa-content($fa-var-sort-alpha-down-alt); }

.#{$fa-css-prefix}.#{$fa-css-prefix}-sort-amount-asc:before { content: fa-content($fa-var-sort-amount-down); }

.#{$fa-css-prefix}.#{$fa-css-prefix}-sort-amount-desc:before { content: fa-content($fa-var-sort-amount-down-alt); }

.#{$fa-css-prefix}.#{$fa-css-prefix}-sort-numeric-asc:before { content: fa-content($fa-var-sort-numeric-down); }

.#{$fa-css-prefix}.#{$fa-css-prefix}-sort-numeric-desc:before { content: fa-content($fa-var-sort-numeric-down-alt); }

.#{$fa-css-prefix}.#{$fa-css-prefix}-youtube-square {
  font-family: 'Font Awesome 5 Brands';
  font-weight: 400;
}

.#{$fa-css-prefix}.#{$fa-css-prefix}-youtube {
  font-family: 'Font Awesome 5 Brands';
  font-weight: 400;
}

.#{$fa-css-prefix}.#{$fa-css-prefix}-xing {
  font-family: 'Font Awesome 5 Brands';
  font-weight: 400;
}

.#{$fa-css-prefix}.#{$fa-css-prefix}-xing-square {
  font-family: 'Font Awesome 5 Brands';
  font-weight: 400;
}

.#{$fa-css-prefix}.#{$fa-css-prefix}-youtube-play {
  font-family: 'Font Awesome 5 Brands';
  font-weight: 400;
}
.#{$fa-css-prefix}.#{$fa-css-prefix}-youtube-play:before { content: fa-content($fa-var-youtube); }

.#{$fa-css-prefix}.#{$fa-css-prefix}-dropbox {
  font-family: 'Font Awesome 5 Brands';
  font-weight: 400;
}

.#{$fa-css-prefix}.#{$fa-css-prefix}-stack-overflow {
  font-family: 'Font Awesome 5 Brands';
  font-weight: 400;
}

.#{$fa-css-prefix}.#{$fa-css-prefix}-instagram {
  font-family: 'Font Awesome 5 Brands';
  font-weight: 400;
}

.#{$fa-css-prefix}.#{$fa-css-prefix}-flickr {
  font-family: 'Font Awesome 5 Brands';
  font-weight: 400;
}

.#{$fa-css-prefix}.#{$fa-css-prefix}-adn {
  font-family: 'Font Awesome 5 Brands';
  font-weight: 400;
}

.#{$fa-css-prefix}.#{$fa-css-prefix}-bitbucket {
  font-family: 'Font Awesome 5 Brands';
  font-weight: 400;
}

.#{$fa-css-prefix}.#{$fa-css-prefix}-bitbucket-square {
  font-family: 'Font Awesome 5 Brands';
  font-weight: 400;
}
.#{$fa-css-prefix}.#{$fa-css-prefix}-bitbucket-square:before { content: fa-content($fa-var-bitbucket); }

.#{$fa-css-prefix}.#{$fa-css-prefix}-tumblr {
  font-family: 'Font Awesome 5 Brands';
  font-weight: 400;
}

.#{$fa-css-prefix}.#{$fa-css-prefix}-tumblr-square {
  font-family: 'Font Awesome 5 Brands';
  font-weight: 400;
}

.#{$fa-css-prefix}.#{$fa-css-prefix}-long-arrow-down:before { content: fa-content($fa-var-long-arrow-alt-down); }

.#{$fa-css-prefix}.#{$fa-css-prefix}-long-arrow-up:before { content: fa-content($fa-var-long-arrow-alt-up); }

.#{$fa-css-prefix}.#{$fa-css-prefix}-long-arrow-left:before { content: fa-content($fa-var-long-arrow-alt-left); }

.#{$fa-css-prefix}.#{$fa-css-prefix}-long-arrow-right:before { content: fa-content($fa-var-long-arrow-alt-right); }

.#{$fa-css-prefix}.#{$fa-css-prefix}-apple {
  font-family: 'Font Awesome 5 Brands';
  font-weight: 400;
}

.#{$fa-css-prefix}.#{$fa-css-prefix}-windows {
  font-family: 'Font Awesome 5 Brands';
  font-weight: 400;
}

.#{$fa-css-prefix}.#{$fa-css-prefix}-android {
  font-family: 'Font Awesome 5 Brands';
  font-weight: 400;
}

.#{$fa-css-prefix}.#{$fa-css-prefix}-linux {
  font-family: 'Font Awesome 5 Brands';
  font-weight: 400;
}

.#{$fa-css-prefix}.#{$fa-css-prefix}-dribbble {
  font-family: 'Font Awesome 5 Brands';
  font-weight: 400;
}

.#{$fa-css-prefix}.#{$fa-css-prefix}-skype {
  font-family: 'Font Awesome 5 Brands';
  font-weight: 400;
}

.#{$fa-css-prefix}.#{$fa-css-prefix}-foursquare {
  font-family: 'Font Awesome 5 Brands';
  font-weight: 400;
}

.#{$fa-css-prefix}.#{$fa-css-prefix}-trello {
  font-family: 'Font Awesome 5 Brands';
  font-weight: 400;
}

.#{$fa-css-prefix}.#{$fa-css-prefix}-gratipay {
  font-family: 'Font Awesome 5 Brands';
  font-weight: 400;
}

.#{$fa-css-prefix}.#{$fa-css-prefix}-gittip {
  font-family: 'Font Awesome 5 Brands';
  font-weight: 400;
}
.#{$fa-css-prefix}.#{$fa-css-prefix}-gittip:before { content: fa-content($fa-var-gratipay); }

.#{$fa-css-prefix}.#{$fa-css-prefix}-sun-o {
  font-family: 'Font Awesome 5 Free';
  font-weight: 400;
}
.#{$fa-css-prefix}.#{$fa-css-prefix}-sun-o:before { content: fa-content($fa-var-sun); }

.#{$fa-css-prefix}.#{$fa-css-prefix}-moon-o {
  font-family: 'Font Awesome 5 Free';
  font-weight: 400;
}
.#{$fa-css-prefix}.#{$fa-css-prefix}-moon-o:before { content: fa-content($fa-var-moon); }

.#{$fa-css-prefix}.#{$fa-css-prefix}-vk {
  font-family: 'Font Awesome 5 Brands';
  font-weight: 400;
}

.#{$fa-css-prefix}.#{$fa-css-prefix}-weibo {
  font-family: 'Font Awesome 5 Brands';
  font-weight: 400;
}

.#{$fa-css-prefix}.#{$fa-css-prefix}-renren {
  font-family: 'Font Awesome 5 Brands';
  font-weight: 400;
}

.#{$fa-css-prefix}.#{$fa-css-prefix}-pagelines {
  font-family: 'Font Awesome 5 Brands';
  font-weight: 400;
}

.#{$fa-css-prefix}.#{$fa-css-prefix}-stack-exchange {
  font-family: 'Font Awesome 5 Brands';
  font-weight: 400;
}

.#{$fa-css-prefix}.#{$fa-css-prefix}-arrow-circle-o-right {
  font-family: 'Font Awesome 5 Free';
  font-weight: 400;
}
.#{$fa-css-prefix}.#{$fa-css-prefix}-arrow-circle-o-right:before { content: fa-content($fa-var-arrow-alt-circle-right); }

.#{$fa-css-prefix}.#{$fa-css-prefix}-arrow-circle-o-left {
  font-family: 'Font Awesome 5 Free';
  font-weight: 400;
}
.#{$fa-css-prefix}.#{$fa-css-prefix}-arrow-circle-o-left:before { content: fa-content($fa-var-arrow-alt-circle-left); }

.#{$fa-css-prefix}.#{$fa-css-prefix}-caret-square-o-left {
  font-family: 'Font Awesome 5 Free';
  font-weight: 400;
}
.#{$fa-css-prefix}.#{$fa-css-prefix}-caret-square-o-left:before { content: fa-content($fa-var-caret-square-left); }

.#{$fa-css-prefix}.#{$fa-css-prefix}-toggle-left {
  font-family: 'Font Awesome 5 Free';
  font-weight: 400;
}
.#{$fa-css-prefix}.#{$fa-css-prefix}-toggle-left:before { content: fa-content($fa-var-caret-square-left); }

.#{$fa-css-prefix}.#{$fa-css-prefix}-dot-circle-o {
  font-family: 'Font Awesome 5 Free';
  font-weight: 400;
}
.#{$fa-css-prefix}.#{$fa-css-prefix}-dot-circle-o:before { content: fa-content($fa-var-dot-circle); }

.#{$fa-css-prefix}.#{$fa-css-prefix}-vimeo-square {
  font-family: 'Font Awesome 5 Brands';
  font-weight: 400;
}

.#{$fa-css-prefix}.#{$fa-css-prefix}-try:before { content: fa-content($fa-var-lira-sign); }

.#{$fa-css-prefix}.#{$fa-css-prefix}-turkish-lira:before { content: fa-content($fa-var-lira-sign); }

.#{$fa-css-prefix}.#{$fa-css-prefix}-plus-square-o {
  font-family: 'Font Awesome 5 Free';
  font-weight: 400;
}
.#{$fa-css-prefix}.#{$fa-css-prefix}-plus-square-o:before { content: fa-content($fa-var-plus-square); }

.#{$fa-css-prefix}.#{$fa-css-prefix}-slack {
  font-family: 'Font Awesome 5 Brands';
  font-weight: 400;
}

.#{$fa-css-prefix}.#{$fa-css-prefix}-wordpress {
  font-family: 'Font Awesome 5 Brands';
  font-weight: 400;
}

.#{$fa-css-prefix}.#{$fa-css-prefix}-openid {
  font-family: 'Font Awesome 5 Brands';
  font-weight: 400;
}

.#{$fa-css-prefix}.#{$fa-css-prefix}-institution:before { content: fa-content($fa-var-university); }

.#{$fa-css-prefix}.#{$fa-css-prefix}-bank:before { content: fa-content($fa-var-university); }

.#{$fa-css-prefix}.#{$fa-css-prefix}-mortar-board:before { content: fa-content($fa-var-graduation-cap); }

.#{$fa-css-prefix}.#{$fa-css-prefix}-yahoo {
  font-family: 'Font Awesome 5 Brands';
  font-weight: 400;
}

.#{$fa-css-prefix}.#{$fa-css-prefix}-google {
  font-family: 'Font Awesome 5 Brands';
  font-weight: 400;
}

.#{$fa-css-prefix}.#{$fa-css-prefix}-reddit {
  font-family: 'Font Awesome 5 Brands';
  font-weight: 400;
}

.#{$fa-css-prefix}.#{$fa-css-prefix}-reddit-square {
  font-family: 'Font Awesome 5 Brands';
  font-weight: 400;
}

.#{$fa-css-prefix}.#{$fa-css-prefix}-stumbleupon-circle {
  font-family: 'Font Awesome 5 Brands';
  font-weight: 400;
}

.#{$fa-css-prefix}.#{$fa-css-prefix}-stumbleupon {
  font-family: 'Font Awesome 5 Brands';
  font-weight: 400;
}

.#{$fa-css-prefix}.#{$fa-css-prefix}-delicious {
  font-family: 'Font Awesome 5 Brands';
  font-weight: 400;
}

.#{$fa-css-prefix}.#{$fa-css-prefix}-digg {
  font-family: 'Font Awesome 5 Brands';
  font-weight: 400;
}

.#{$fa-css-prefix}.#{$fa-css-prefix}-pied-piper-pp {
  font-family: 'Font Awesome 5 Brands';
  font-weight: 400;
}

.#{$fa-css-prefix}.#{$fa-css-prefix}-pied-piper-alt {
  font-family: 'Font Awesome 5 Brands';
  font-weight: 400;
}

.#{$fa-css-prefix}.#{$fa-css-prefix}-drupal {
  font-family: 'Font Awesome 5 Brands';
  font-weight: 400;
}

.#{$fa-css-prefix}.#{$fa-css-prefix}-joomla {
  font-family: 'Font Awesome 5 Brands';
  font-weight: 400;
}

.#{$fa-css-prefix}.#{$fa-css-prefix}-spoon:before { content: fa-content($fa-var-utensil-spoon); }

.#{$fa-css-prefix}.#{$fa-css-prefix}-behance {
  font-family: 'Font Awesome 5 Brands';
  font-weight: 400;
}

.#{$fa-css-prefix}.#{$fa-css-prefix}-behance-square {
  font-family: 'Font Awesome 5 Brands';
  font-weight: 400;
}

.#{$fa-css-prefix}.#{$fa-css-prefix}-steam {
  font-family: 'Font Awesome 5 Brands';
  font-weight: 400;
}

.#{$fa-css-prefix}.#{$fa-css-prefix}-steam-square {
  font-family: 'Font Awesome 5 Brands';
  font-weight: 400;
}

.#{$fa-css-prefix}.#{$fa-css-prefix}-automobile:before { content: fa-content($fa-var-car); }

.#{$fa-css-prefix}.#{$fa-css-prefix}-envelope-o {
  font-family: 'Font Awesome 5 Free';
  font-weight: 400;
}
.#{$fa-css-prefix}.#{$fa-css-prefix}-envelope-o:before { content: fa-content($fa-var-envelope); }

.#{$fa-css-prefix}.#{$fa-css-prefix}-spotify {
  font-family: 'Font Awesome 5 Brands';
  font-weight: 400;
}

.#{$fa-css-prefix}.#{$fa-css-prefix}-deviantart {
  font-family: 'Font Awesome 5 Brands';
  font-weight: 400;
}

.#{$fa-css-prefix}.#{$fa-css-prefix}-soundcloud {
  font-family: 'Font Awesome 5 Brands';
  font-weight: 400;
}

.#{$fa-css-prefix}.#{$fa-css-prefix}-file-pdf-o {
  font-family: 'Font Awesome 5 Free';
  font-weight: 400;
}
.#{$fa-css-prefix}.#{$fa-css-prefix}-file-pdf-o:before { content: fa-content($fa-var-file-pdf); }

.#{$fa-css-prefix}.#{$fa-css-prefix}-file-word-o {
  font-family: 'Font Awesome 5 Free';
  font-weight: 400;
}
.#{$fa-css-prefix}.#{$fa-css-prefix}-file-word-o:before { content: fa-content($fa-var-file-word); }

.#{$fa-css-prefix}.#{$fa-css-prefix}-file-excel-o {
  font-family: 'Font Awesome 5 Free';
  font-weight: 400;
}
.#{$fa-css-prefix}.#{$fa-css-prefix}-file-excel-o:before { content: fa-content($fa-var-file-excel); }

.#{$fa-css-prefix}.#{$fa-css-prefix}-file-powerpoint-o {
  font-family: 'Font Awesome 5 Free';
  font-weight: 400;
}
.#{$fa-css-prefix}.#{$fa-css-prefix}-file-powerpoint-o:before { content: fa-content($fa-var-file-powerpoint); }

.#{$fa-css-prefix}.#{$fa-css-prefix}-file-image-o {
  font-family: 'Font Awesome 5 Free';
  font-weight: 400;
}
.#{$fa-css-prefix}.#{$fa-css-prefix}-file-image-o:before { content: fa-content($fa-var-file-image); }

.#{$fa-css-prefix}.#{$fa-css-prefix}-file-photo-o {
  font-family: 'Font Awesome 5 Free';
  font-weight: 400;
}
.#{$fa-css-prefix}.#{$fa-css-prefix}-file-photo-o:before { content: fa-content($fa-var-file-image); }

.#{$fa-css-prefix}.#{$fa-css-prefix}-file-picture-o {
  font-family: 'Font Awesome 5 Free';
  font-weight: 400;
}
.#{$fa-css-prefix}.#{$fa-css-prefix}-file-picture-o:before { content: fa-content($fa-var-file-image); }

.#{$fa-css-prefix}.#{$fa-css-prefix}-file-archive-o {
  font-family: 'Font Awesome 5 Free';
  font-weight: 400;
}
.#{$fa-css-prefix}.#{$fa-css-prefix}-file-archive-o:before { content: fa-content($fa-var-file-archive); }

.#{$fa-css-prefix}.#{$fa-css-prefix}-file-zip-o {
  font-family: 'Font Awesome 5 Free';
  font-weight: 400;
}
.#{$fa-css-prefix}.#{$fa-css-prefix}-file-zip-o:before { content: fa-content($fa-var-file-archive); }

.#{$fa-css-prefix}.#{$fa-css-prefix}-file-audio-o {
  font-family: 'Font Awesome 5 Free';
  font-weight: 400;
}
.#{$fa-css-prefix}.#{$fa-css-prefix}-file-audio-o:before { content: fa-content($fa-var-file-audio); }

.#{$fa-css-prefix}.#{$fa-css-prefix}-file-sound-o {
  font-family: 'Font Awesome 5 Free';
  font-weight: 400;
}
.#{$fa-css-prefix}.#{$fa-css-prefix}-file-sound-o:before { content: fa-content($fa-var-file-audio); }

.#{$fa-css-prefix}.#{$fa-css-prefix}-file-video-o {
  font-family: 'Font Awesome 5 Free';
  font-weight: 400;
}
.#{$fa-css-prefix}.#{$fa-css-prefix}-file-video-o:before { content: fa-content($fa-var-file-video); }

.#{$fa-css-prefix}.#{$fa-css-prefix}-file-movie-o {
  font-family: 'Font Awesome 5 Free';
  font-weight: 400;
}
.#{$fa-css-prefix}.#{$fa-css-prefix}-file-movie-o:before { content: fa-content($fa-var-file-video); }

.#{$fa-css-prefix}.#{$fa-css-prefix}-file-code-o {
  font-family: 'Font Awesome 5 Free';
  font-weight: 400;
}
.#{$fa-css-prefix}.#{$fa-css-prefix}-file-code-o:before { content: fa-content($fa-var-file-code); }

.#{$fa-css-prefix}.#{$fa-css-prefix}-vine {
  font-family: 'Font Awesome 5 Brands';
  font-weight: 400;
}

.#{$fa-css-prefix}.#{$fa-css-prefix}-codepen {
  font-family: 'Font Awesome 5 Brands';
  font-weight: 400;
}

.#{$fa-css-prefix}.#{$fa-css-prefix}-jsfiddle {
  font-family: 'Font Awesome 5 Brands';
  font-weight: 400;
}

.#{$fa-css-prefix}.#{$fa-css-prefix}-life-ring {
  font-family: 'Font Awesome 5 Free';
  font-weight: 400;
}

.#{$fa-css-prefix}.#{$fa-css-prefix}-life-bouy {
  font-family: 'Font Awesome 5 Free';
  font-weight: 400;
}
.#{$fa-css-prefix}.#{$fa-css-prefix}-life-bouy:before { content: fa-content($fa-var-life-ring); }

.#{$fa-css-prefix}.#{$fa-css-prefix}-life-buoy {
  font-family: 'Font Awesome 5 Free';
  font-weight: 400;
}
.#{$fa-css-prefix}.#{$fa-css-prefix}-life-buoy:before { content: fa-content($fa-var-life-ring); }

.#{$fa-css-prefix}.#{$fa-css-prefix}-life-saver {
  font-family: 'Font Awesome 5 Free';
  font-weight: 400;
}
.#{$fa-css-prefix}.#{$fa-css-prefix}-life-saver:before { content: fa-content($fa-var-life-ring); }

.#{$fa-css-prefix}.#{$fa-css-prefix}-support {
  font-family: 'Font Awesome 5 Free';
  font-weight: 400;
}
.#{$fa-css-prefix}.#{$fa-css-prefix}-support:before { content: fa-content($fa-var-life-ring); }

.#{$fa-css-prefix}.#{$fa-css-prefix}-circle-o-notch:before { content: fa-content($fa-var-circle-notch); }

.#{$fa-css-prefix}.#{$fa-css-prefix}-rebel {
  font-family: 'Font Awesome 5 Brands';
  font-weight: 400;
}

.#{$fa-css-prefix}.#{$fa-css-prefix}-ra {
  font-family: 'Font Awesome 5 Brands';
  font-weight: 400;
}
.#{$fa-css-prefix}.#{$fa-css-prefix}-ra:before { content: fa-content($fa-var-rebel); }

.#{$fa-css-prefix}.#{$fa-css-prefix}-resistance {
  font-family: 'Font Awesome 5 Brands';
  font-weight: 400;
}
.#{$fa-css-prefix}.#{$fa-css-prefix}-resistance:before { content: fa-content($fa-var-rebel); }

.#{$fa-css-prefix}.#{$fa-css-prefix}-empire {
  font-family: 'Font Awesome 5 Brands';
  font-weight: 400;
}

.#{$fa-css-prefix}.#{$fa-css-prefix}-ge {
  font-family: 'Font Awesome 5 Brands';
  font-weight: 400;
}
.#{$fa-css-prefix}.#{$fa-css-prefix}-ge:before { content: fa-content($fa-var-empire); }

.#{$fa-css-prefix}.#{$fa-css-prefix}-git-square {
  font-family: 'Font Awesome 5 Brands';
  font-weight: 400;
}

.#{$fa-css-prefix}.#{$fa-css-prefix}-git {
  font-family: 'Font Awesome 5 Brands';
  font-weight: 400;
}

.#{$fa-css-prefix}.#{$fa-css-prefix}-hacker-news {
  font-family: 'Font Awesome 5 Brands';
  font-weight: 400;
}

.#{$fa-css-prefix}.#{$fa-css-prefix}-y-combinator-square {
  font-family: 'Font Awesome 5 Brands';
  font-weight: 400;
}
.#{$fa-css-prefix}.#{$fa-css-prefix}-y-combinator-square:before { content: fa-content($fa-var-hacker-news); }

.#{$fa-css-prefix}.#{$fa-css-prefix}-yc-square {
  font-family: 'Font Awesome 5 Brands';
  font-weight: 400;
}
.#{$fa-css-prefix}.#{$fa-css-prefix}-yc-square:before { content: fa-content($fa-var-hacker-news); }

.#{$fa-css-prefix}.#{$fa-css-prefix}-tencent-weibo {
  font-family: 'Font Awesome 5 Brands';
  font-weight: 400;
}

.#{$fa-css-prefix}.#{$fa-css-prefix}-qq {
  font-family: 'Font Awesome 5 Brands';
  font-weight: 400;
}

.#{$fa-css-prefix}.#{$fa-css-prefix}-weixin {
  font-family: 'Font Awesome 5 Brands';
  font-weight: 400;
}

.#{$fa-css-prefix}.#{$fa-css-prefix}-wechat {
  font-family: 'Font Awesome 5 Brands';
  font-weight: 400;
}
.#{$fa-css-prefix}.#{$fa-css-prefix}-wechat:before { content: fa-content($fa-var-weixin); }

.#{$fa-css-prefix}.#{$fa-css-prefix}-send:before { content: fa-content($fa-var-paper-plane); }

.#{$fa-css-prefix}.#{$fa-css-prefix}-paper-plane-o {
  font-family: 'Font Awesome 5 Free';
  font-weight: 400;
}
.#{$fa-css-prefix}.#{$fa-css-prefix}-paper-plane-o:before { content: fa-content($fa-var-paper-plane); }

.#{$fa-css-prefix}.#{$fa-css-prefix}-send-o {
  font-family: 'Font Awesome 5 Free';
  font-weight: 400;
}
.#{$fa-css-prefix}.#{$fa-css-prefix}-send-o:before { content: fa-content($fa-var-paper-plane); }

.#{$fa-css-prefix}.#{$fa-css-prefix}-circle-thin {
  font-family: 'Font Awesome 5 Free';
  font-weight: 400;
}
.#{$fa-css-prefix}.#{$fa-css-prefix}-circle-thin:before { content: fa-content($fa-var-circle); }

.#{$fa-css-prefix}.#{$fa-css-prefix}-header:before { content: fa-content($fa-var-heading); }

.#{$fa-css-prefix}.#{$fa-css-prefix}-sliders:before { content: fa-content($fa-var-sliders-h); }

.#{$fa-css-prefix}.#{$fa-css-prefix}-futbol-o {
  font-family: 'Font Awesome 5 Free';
  font-weight: 400;
}
.#{$fa-css-prefix}.#{$fa-css-prefix}-futbol-o:before { content: fa-content($fa-var-futbol); }

.#{$fa-css-prefix}.#{$fa-css-prefix}-soccer-ball-o {
  font-family: 'Font Awesome 5 Free';
  font-weight: 400;
}
.#{$fa-css-prefix}.#{$fa-css-prefix}-soccer-ball-o:before { content: fa-content($fa-var-futbol); }

.#{$fa-css-prefix}.#{$fa-css-prefix}-slideshare {
  font-family: 'Font Awesome 5 Brands';
  font-weight: 400;
}

.#{$fa-css-prefix}.#{$fa-css-prefix}-twitch {
  font-family: 'Font Awesome 5 Brands';
  font-weight: 400;
}

.#{$fa-css-prefix}.#{$fa-css-prefix}-yelp {
  font-family: 'Font Awesome 5 Brands';
  font-weight: 400;
}

.#{$fa-css-prefix}.#{$fa-css-prefix}-newspaper-o {
  font-family: 'Font Awesome 5 Free';
  font-weight: 400;
}
.#{$fa-css-prefix}.#{$fa-css-prefix}-newspaper-o:before { content: fa-content($fa-var-newspaper); }

.#{$fa-css-prefix}.#{$fa-css-prefix}-paypal {
  font-family: 'Font Awesome 5 Brands';
  font-weight: 400;
}

.#{$fa-css-prefix}.#{$fa-css-prefix}-google-wallet {
  font-family: 'Font Awesome 5 Brands';
  font-weight: 400;
}

.#{$fa-css-prefix}.#{$fa-css-prefix}-cc-visa {
  font-family: 'Font Awesome 5 Brands';
  font-weight: 400;
}

.#{$fa-css-prefix}.#{$fa-css-prefix}-cc-mastercard {
  font-family: 'Font Awesome 5 Brands';
  font-weight: 400;
}

.#{$fa-css-prefix}.#{$fa-css-prefix}-cc-discover {
  font-family: 'Font Awesome 5 Brands';
  font-weight: 400;
}

.#{$fa-css-prefix}.#{$fa-css-prefix}-cc-amex {
  font-family: 'Font Awesome 5 Brands';
  font-weight: 400;
}

.#{$fa-css-prefix}.#{$fa-css-prefix}-cc-paypal {
  font-family: 'Font Awesome 5 Brands';
  font-weight: 400;
}

.#{$fa-css-prefix}.#{$fa-css-prefix}-cc-stripe {
  font-family: 'Font Awesome 5 Brands';
  font-weight: 400;
}

.#{$fa-css-prefix}.#{$fa-css-prefix}-bell-slash-o {
  font-family: 'Font Awesome 5 Free';
  font-weight: 400;
}
.#{$fa-css-prefix}.#{$fa-css-prefix}-bell-slash-o:before { content: fa-content($fa-var-bell-slash); }

.#{$fa-css-prefix}.#{$fa-css-prefix}-trash:before { content: fa-content($fa-var-trash-alt); }

.#{$fa-css-prefix}.#{$fa-css-prefix}-copyright {
  font-family: 'Font Awesome 5 Free';
  font-weight: 400;
}

.#{$fa-css-prefix}.#{$fa-css-prefix}-eyedropper:before { content: fa-content($fa-var-eye-dropper); }

.#{$fa-css-prefix}.#{$fa-css-prefix}-area-chart:before { content: fa-content($fa-var-chart-area); }

.#{$fa-css-prefix}.#{$fa-css-prefix}-pie-chart:before { content: fa-content($fa-var-chart-pie); }

.#{$fa-css-prefix}.#{$fa-css-prefix}-line-chart:before { content: fa-content($fa-var-chart-line); }

.#{$fa-css-prefix}.#{$fa-css-prefix}-lastfm {
  font-family: 'Font Awesome 5 Brands';
  font-weight: 400;
}

.#{$fa-css-prefix}.#{$fa-css-prefix}-lastfm-square {
  font-family: 'Font Awesome 5 Brands';
  font-weight: 400;
}

.#{$fa-css-prefix}.#{$fa-css-prefix}-ioxhost {
  font-family: 'Font Awesome 5 Brands';
  font-weight: 400;
}

.#{$fa-css-prefix}.#{$fa-css-prefix}-angellist {
  font-family: 'Font Awesome 5 Brands';
  font-weight: 400;
}

.#{$fa-css-prefix}.#{$fa-css-prefix}-cc {
  font-family: 'Font Awesome 5 Free';
  font-weight: 400;
}
.#{$fa-css-prefix}.#{$fa-css-prefix}-cc:before { content: fa-content($fa-var-closed-captioning); }

.#{$fa-css-prefix}.#{$fa-css-prefix}-ils:before { content: fa-content($fa-var-shekel-sign); }

.#{$fa-css-prefix}.#{$fa-css-prefix}-shekel:before { content: fa-content($fa-var-shekel-sign); }

.#{$fa-css-prefix}.#{$fa-css-prefix}-sheqel:before { content: fa-content($fa-var-shekel-sign); }

.#{$fa-css-prefix}.#{$fa-css-prefix}-meanpath {
  font-family: 'Font Awesome 5 Brands';
  font-weight: 400;
}
.#{$fa-css-prefix}.#{$fa-css-prefix}-meanpath:before { content: fa-content($fa-var-font-awesome); }

.#{$fa-css-prefix}.#{$fa-css-prefix}-buysellads {
  font-family: 'Font Awesome 5 Brands';
  font-weight: 400;
}

.#{$fa-css-prefix}.#{$fa-css-prefix}-connectdevelop {
  font-family: 'Font Awesome 5 Brands';
  font-weight: 400;
}

.#{$fa-css-prefix}.#{$fa-css-prefix}-dashcube {
  font-family: 'Font Awesome 5 Brands';
  font-weight: 400;
}

.#{$fa-css-prefix}.#{$fa-css-prefix}-forumbee {
  font-family: 'Font Awesome 5 Brands';
  font-weight: 400;
}

.#{$fa-css-prefix}.#{$fa-css-prefix}-leanpub {
  font-family: 'Font Awesome 5 Brands';
  font-weight: 400;
}

.#{$fa-css-prefix}.#{$fa-css-prefix}-sellsy {
  font-family: 'Font Awesome 5 Brands';
  font-weight: 400;
}

.#{$fa-css-prefix}.#{$fa-css-prefix}-shirtsinbulk {
  font-family: 'Font Awesome 5 Brands';
  font-weight: 400;
}

.#{$fa-css-prefix}.#{$fa-css-prefix}-simplybuilt {
  font-family: 'Font Awesome 5 Brands';
  font-weight: 400;
}

.#{$fa-css-prefix}.#{$fa-css-prefix}-skyatlas {
  font-family: 'Font Awesome 5 Brands';
  font-weight: 400;
}

.#{$fa-css-prefix}.#{$fa-css-prefix}-diamond {
  font-family: 'Font Awesome 5 Free';
  font-weight: 400;
}
.#{$fa-css-prefix}.#{$fa-css-prefix}-diamond:before { content: fa-content($fa-var-gem); }

.#{$fa-css-prefix}.#{$fa-css-prefix}-intersex:before { content: fa-content($fa-var-transgender); }

.#{$fa-css-prefix}.#{$fa-css-prefix}-facebook-official {
  font-family: 'Font Awesome 5 Brands';
  font-weight: 400;
}
.#{$fa-css-prefix}.#{$fa-css-prefix}-facebook-official:before { content: fa-content($fa-var-facebook); }

.#{$fa-css-prefix}.#{$fa-css-prefix}-pinterest-p {
  font-family: 'Font Awesome 5 Brands';
  font-weight: 400;
}

.#{$fa-css-prefix}.#{$fa-css-prefix}-whatsapp {
  font-family: 'Font Awesome 5 Brands';
  font-weight: 400;
}

.#{$fa-css-prefix}.#{$fa-css-prefix}-hotel:before { content: fa-content($fa-var-bed); }

.#{$fa-css-prefix}.#{$fa-css-prefix}-viacoin {
  font-family: 'Font Awesome 5 Brands';
  font-weight: 400;
}

.#{$fa-css-prefix}.#{$fa-css-prefix}-medium {
  font-family: 'Font Awesome 5 Brands';
  font-weight: 400;
}

.#{$fa-css-prefix}.#{$fa-css-prefix}-y-combinator {
  font-family: 'Font Awesome 5 Brands';
  font-weight: 400;
}

.#{$fa-css-prefix}.#{$fa-css-prefix}-yc {
  font-family: 'Font Awesome 5 Brands';
  font-weight: 400;
}
.#{$fa-css-prefix}.#{$fa-css-prefix}-yc:before { content: fa-content($fa-var-y-combinator); }

.#{$fa-css-prefix}.#{$fa-css-prefix}-optin-monster {
  font-family: 'Font Awesome 5 Brands';
  font-weight: 400;
}

.#{$fa-css-prefix}.#{$fa-css-prefix}-opencart {
  font-family: 'Font Awesome 5 Brands';
  font-weight: 400;
}

.#{$fa-css-prefix}.#{$fa-css-prefix}-expeditedssl {
  font-family: 'Font Awesome 5 Brands';
  font-weight: 400;
}

.#{$fa-css-prefix}.#{$fa-css-prefix}-battery-4:before { content: fa-content($fa-var-battery-full); }

.#{$fa-css-prefix}.#{$fa-css-prefix}-battery:before { content: fa-content($fa-var-battery-full); }

.#{$fa-css-prefix}.#{$fa-css-prefix}-battery-3:before { content: fa-content($fa-var-battery-three-quarters); }

.#{$fa-css-prefix}.#{$fa-css-prefix}-battery-2:before { content: fa-content($fa-var-battery-half); }

.#{$fa-css-prefix}.#{$fa-css-prefix}-battery-1:before { content: fa-content($fa-var-battery-quarter); }

.#{$fa-css-prefix}.#{$fa-css-prefix}-battery-0:before { content: fa-content($fa-var-battery-empty); }

.#{$fa-css-prefix}.#{$fa-css-prefix}-object-group {
  font-family: 'Font Awesome 5 Free';
  font-weight: 400;
}

.#{$fa-css-prefix}.#{$fa-css-prefix}-object-ungroup {
  font-family: 'Font Awesome 5 Free';
  font-weight: 400;
}

.#{$fa-css-prefix}.#{$fa-css-prefix}-sticky-note-o {
  font-family: 'Font Awesome 5 Free';
  font-weight: 400;
}
.#{$fa-css-prefix}.#{$fa-css-prefix}-sticky-note-o:before { content: fa-content($fa-var-sticky-note); }

.#{$fa-css-prefix}.#{$fa-css-prefix}-cc-jcb {
  font-family: 'Font Awesome 5 Brands';
  font-weight: 400;
}

.#{$fa-css-prefix}.#{$fa-css-prefix}-cc-diners-club {
  font-family: 'Font Awesome 5 Brands';
  font-weight: 400;
}

.#{$fa-css-prefix}.#{$fa-css-prefix}-clone {
  font-family: 'Font Awesome 5 Free';
  font-weight: 400;
}

.#{$fa-css-prefix}.#{$fa-css-prefix}-hourglass-o {
  font-family: 'Font Awesome 5 Free';
  font-weight: 400;
}
.#{$fa-css-prefix}.#{$fa-css-prefix}-hourglass-o:before { content: fa-content($fa-var-hourglass); }

.#{$fa-css-prefix}.#{$fa-css-prefix}-hourglass-1:before { content: fa-content($fa-var-hourglass-start); }

.#{$fa-css-prefix}.#{$fa-css-prefix}-hourglass-2:before { content: fa-content($fa-var-hourglass-half); }

.#{$fa-css-prefix}.#{$fa-css-prefix}-hourglass-3:before { content: fa-content($fa-var-hourglass-end); }

.#{$fa-css-prefix}.#{$fa-css-prefix}-hand-rock-o {
  font-family: 'Font Awesome 5 Free';
  font-weight: 400;
}
.#{$fa-css-prefix}.#{$fa-css-prefix}-hand-rock-o:before { content: fa-content($fa-var-hand-rock); }

.#{$fa-css-prefix}.#{$fa-css-prefix}-hand-grab-o {
  font-family: 'Font Awesome 5 Free';
  font-weight: 400;
}
.#{$fa-css-prefix}.#{$fa-css-prefix}-hand-grab-o:before { content: fa-content($fa-var-hand-rock); }

.#{$fa-css-prefix}.#{$fa-css-prefix}-hand-paper-o {
  font-family: 'Font Awesome 5 Free';
  font-weight: 400;
}
.#{$fa-css-prefix}.#{$fa-css-prefix}-hand-paper-o:before { content: fa-content($fa-var-hand-paper); }

.#{$fa-css-prefix}.#{$fa-css-prefix}-hand-stop-o {
  font-family: 'Font Awesome 5 Free';
  font-weight: 400;
}
.#{$fa-css-prefix}.#{$fa-css-prefix}-hand-stop-o:before { content: fa-content($fa-var-hand-paper); }

.#{$fa-css-prefix}.#{$fa-css-prefix}-hand-scissors-o {
  font-family: 'Font Awesome 5 Free';
  font-weight: 400;
}
.#{$fa-css-prefix}.#{$fa-css-prefix}-hand-scissors-o:before { content: fa-content($fa-var-hand-scissors); }

.#{$fa-css-prefix}.#{$fa-css-prefix}-hand-lizard-o {
  font-family: 'Font Awesome 5 Free';
  font-weight: 400;
}
.#{$fa-css-prefix}.#{$fa-css-prefix}-hand-lizard-o:before { content: fa-content($fa-var-hand-lizard); }

.#{$fa-css-prefix}.#{$fa-css-prefix}-hand-spock-o {
  font-family: 'Font Awesome 5 Free';
  font-weight: 400;
}
.#{$fa-css-prefix}.#{$fa-css-prefix}-hand-spock-o:before { content: fa-content($fa-var-hand-spock); }

.#{$fa-css-prefix}.#{$fa-css-prefix}-hand-pointer-o {
  font-family: 'Font Awesome 5 Free';
  font-weight: 400;
}
.#{$fa-css-prefix}.#{$fa-css-prefix}-hand-pointer-o:before { content: fa-content($fa-var-hand-pointer); }

.#{$fa-css-prefix}.#{$fa-css-prefix}-hand-peace-o {
  font-family: 'Font Awesome 5 Free';
  font-weight: 400;
}
.#{$fa-css-prefix}.#{$fa-css-prefix}-hand-peace-o:before { content: fa-content($fa-var-hand-peace); }

.#{$fa-css-prefix}.#{$fa-css-prefix}-registered {
  font-family: 'Font Awesome 5 Free';
  font-weight: 400;
}

.#{$fa-css-prefix}.#{$fa-css-prefix}-creative-commons {
  font-family: 'Font Awesome 5 Brands';
  font-weight: 400;
}

.#{$fa-css-prefix}.#{$fa-css-prefix}-gg {
  font-family: 'Font Awesome 5 Brands';
  font-weight: 400;
}

.#{$fa-css-prefix}.#{$fa-css-prefix}-gg-circle {
  font-family: 'Font Awesome 5 Brands';
  font-weight: 400;
}

.#{$fa-css-prefix}.#{$fa-css-prefix}-tripadvisor {
  font-family: 'Font Awesome 5 Brands';
  font-weight: 400;
}

.#{$fa-css-prefix}.#{$fa-css-prefix}-odnoklassniki {
  font-family: 'Font Awesome 5 Brands';
  font-weight: 400;
}

.#{$fa-css-prefix}.#{$fa-css-prefix}-odnoklassniki-square {
  font-family: 'Font Awesome 5 Brands';
  font-weight: 400;
}

.#{$fa-css-prefix}.#{$fa-css-prefix}-get-pocket {
  font-family: 'Font Awesome 5 Brands';
  font-weight: 400;
}

.#{$fa-css-prefix}.#{$fa-css-prefix}-wikipedia-w {
  font-family: 'Font Awesome 5 Brands';
  font-weight: 400;
}

.#{$fa-css-prefix}.#{$fa-css-prefix}-safari {
  font-family: 'Font Awesome 5 Brands';
  font-weight: 400;
}

.#{$fa-css-prefix}.#{$fa-css-prefix}-chrome {
  font-family: 'Font Awesome 5 Brands';
  font-weight: 400;
}

.#{$fa-css-prefix}.#{$fa-css-prefix}-firefox {
  font-family: 'Font Awesome 5 Brands';
  font-weight: 400;
}

.#{$fa-css-prefix}.#{$fa-css-prefix}-opera {
  font-family: 'Font Awesome 5 Brands';
  font-weight: 400;
}

.#{$fa-css-prefix}.#{$fa-css-prefix}-internet-explorer {
  font-family: 'Font Awesome 5 Brands';
  font-weight: 400;
}

.#{$fa-css-prefix}.#{$fa-css-prefix}-television:before { content: fa-content($fa-var-tv); }

.#{$fa-css-prefix}.#{$fa-css-prefix}-contao {
  font-family: 'Font Awesome 5 Brands';
  font-weight: 400;
}

.#{$fa-css-prefix}.#{$fa-css-prefix}-500px {
  font-family: 'Font Awesome 5 Brands';
  font-weight: 400;
}

.#{$fa-css-prefix}.#{$fa-css-prefix}-amazon {
  font-family: 'Font Awesome 5 Brands';
  font-weight: 400;
}

.#{$fa-css-prefix}.#{$fa-css-prefix}-calendar-plus-o {
  font-family: 'Font Awesome 5 Free';
  font-weight: 400;
}
.#{$fa-css-prefix}.#{$fa-css-prefix}-calendar-plus-o:before { content: fa-content($fa-var-calendar-plus); }

.#{$fa-css-prefix}.#{$fa-css-prefix}-calendar-minus-o {
  font-family: 'Font Awesome 5 Free';
  font-weight: 400;
}
.#{$fa-css-prefix}.#{$fa-css-prefix}-calendar-minus-o:before { content: fa-content($fa-var-calendar-minus); }

.#{$fa-css-prefix}.#{$fa-css-prefix}-calendar-times-o {
  font-family: 'Font Awesome 5 Free';
  font-weight: 400;
}
.#{$fa-css-prefix}.#{$fa-css-prefix}-calendar-times-o:before { content: fa-content($fa-var-calendar-times); }

.#{$fa-css-prefix}.#{$fa-css-prefix}-calendar-check-o {
  font-family: 'Font Awesome 5 Free';
  font-weight: 400;
}
.#{$fa-css-prefix}.#{$fa-css-prefix}-calendar-check-o:before { content: fa-content($fa-var-calendar-check); }

.#{$fa-css-prefix}.#{$fa-css-prefix}-map-o {
  font-family: 'Font Awesome 5 Free';
  font-weight: 400;
}
.#{$fa-css-prefix}.#{$fa-css-prefix}-map-o:before { content: fa-content($fa-var-map); }

.#{$fa-css-prefix}.#{$fa-css-prefix}-commenting:before { content: fa-content($fa-var-comment-dots); }

.#{$fa-css-prefix}.#{$fa-css-prefix}-commenting-o {
  font-family: 'Font Awesome 5 Free';
  font-weight: 400;
}
.#{$fa-css-prefix}.#{$fa-css-prefix}-commenting-o:before { content: fa-content($fa-var-comment-dots); }

.#{$fa-css-prefix}.#{$fa-css-prefix}-houzz {
  font-family: 'Font Awesome 5 Brands';
  font-weight: 400;
}

.#{$fa-css-prefix}.#{$fa-css-prefix}-vimeo {
  font-family: 'Font Awesome 5 Brands';
  font-weight: 400;
}
.#{$fa-css-prefix}.#{$fa-css-prefix}-vimeo:before { content: fa-content($fa-var-vimeo-v); }

.#{$fa-css-prefix}.#{$fa-css-prefix}-black-tie {
  font-family: 'Font Awesome 5 Brands';
  font-weight: 400;
}

.#{$fa-css-prefix}.#{$fa-css-prefix}-fonticons {
  font-family: 'Font Awesome 5 Brands';
  font-weight: 400;
}

.#{$fa-css-prefix}.#{$fa-css-prefix}-reddit-alien {
  font-family: 'Font Awesome 5 Brands';
  font-weight: 400;
}

.#{$fa-css-prefix}.#{$fa-css-prefix}-edge {
  font-family: 'Font Awesome 5 Brands';
  font-weight: 400;
}

.#{$fa-css-prefix}.#{$fa-css-prefix}-credit-card-alt:before { content: fa-content($fa-var-credit-card); }

.#{$fa-css-prefix}.#{$fa-css-prefix}-codiepie {
  font-family: 'Font Awesome 5 Brands';
  font-weight: 400;
}

.#{$fa-css-prefix}.#{$fa-css-prefix}-modx {
  font-family: 'Font Awesome 5 Brands';
  font-weight: 400;
}

.#{$fa-css-prefix}.#{$fa-css-prefix}-fort-awesome {
  font-family: 'Font Awesome 5 Brands';
  font-weight: 400;
}

.#{$fa-css-prefix}.#{$fa-css-prefix}-usb {
  font-family: 'Font Awesome 5 Brands';
  font-weight: 400;
}

.#{$fa-css-prefix}.#{$fa-css-prefix}-product-hunt {
  font-family: 'Font Awesome 5 Brands';
  font-weight: 400;
}

.#{$fa-css-prefix}.#{$fa-css-prefix}-mixcloud {
  font-family: 'Font Awesome 5 Brands';
  font-weight: 400;
}

.#{$fa-css-prefix}.#{$fa-css-prefix}-scribd {
  font-family: 'Font Awesome 5 Brands';
  font-weight: 400;
}

.#{$fa-css-prefix}.#{$fa-css-prefix}-pause-circle-o {
  font-family: 'Font Awesome 5 Free';
  font-weight: 400;
}
.#{$fa-css-prefix}.#{$fa-css-prefix}-pause-circle-o:before { content: fa-content($fa-var-pause-circle); }

.#{$fa-css-prefix}.#{$fa-css-prefix}-stop-circle-o {
  font-family: 'Font Awesome 5 Free';
  font-weight: 400;
}
.#{$fa-css-prefix}.#{$fa-css-prefix}-stop-circle-o:before { content: fa-content($fa-var-stop-circle); }

.#{$fa-css-prefix}.#{$fa-css-prefix}-bluetooth {
  font-family: 'Font Awesome 5 Brands';
  font-weight: 400;
}

.#{$fa-css-prefix}.#{$fa-css-prefix}-bluetooth-b {
  font-family: 'Font Awesome 5 Brands';
  font-weight: 400;
}

.#{$fa-css-prefix}.#{$fa-css-prefix}-gitlab {
  font-family: 'Font Awesome 5 Brands';
  font-weight: 400;
}

.#{$fa-css-prefix}.#{$fa-css-prefix}-wpbeginner {
  font-family: 'Font Awesome 5 Brands';
  font-weight: 400;
}

.#{$fa-css-prefix}.#{$fa-css-prefix}-wpforms {
  font-family: 'Font Awesome 5 Brands';
  font-weight: 400;
}

.#{$fa-css-prefix}.#{$fa-css-prefix}-envira {
  font-family: 'Font Awesome 5 Brands';
  font-weight: 400;
}

.#{$fa-css-prefix}.#{$fa-css-prefix}-wheelchair-alt {
  font-family: 'Font Awesome 5 Brands';
  font-weight: 400;
}
.#{$fa-css-prefix}.#{$fa-css-prefix}-wheelchair-alt:before { content: fa-content($fa-var-accessible-icon); }

.#{$fa-css-prefix}.#{$fa-css-prefix}-question-circle-o {
  font-family: 'Font Awesome 5 Free';
  font-weight: 400;
}
.#{$fa-css-prefix}.#{$fa-css-prefix}-question-circle-o:before { content: fa-content($fa-var-question-circle); }

.#{$fa-css-prefix}.#{$fa-css-prefix}-volume-control-phone:before { content: fa-content($fa-var-phone-volume); }

.#{$fa-css-prefix}.#{$fa-css-prefix}-asl-interpreting:before { content: fa-content($fa-var-american-sign-language-interpreting); }

.#{$fa-css-prefix}.#{$fa-css-prefix}-deafness:before { content: fa-content($fa-var-deaf); }

.#{$fa-css-prefix}.#{$fa-css-prefix}-hard-of-hearing:before { content: fa-content($fa-var-deaf); }

.#{$fa-css-prefix}.#{$fa-css-prefix}-glide {
  font-family: 'Font Awesome 5 Brands';
  font-weight: 400;
}

.#{$fa-css-prefix}.#{$fa-css-prefix}-glide-g {
  font-family: 'Font Awesome 5 Brands';
  font-weight: 400;
}

.#{$fa-css-prefix}.#{$fa-css-prefix}-signing:before { content: fa-content($fa-var-sign-language); }

.#{$fa-css-prefix}.#{$fa-css-prefix}-viadeo {
  font-family: 'Font Awesome 5 Brands';
  font-weight: 400;
}

.#{$fa-css-prefix}.#{$fa-css-prefix}-viadeo-square {
  font-family: 'Font Awesome 5 Brands';
  font-weight: 400;
}

.#{$fa-css-prefix}.#{$fa-css-prefix}-snapchat {
  font-family: 'Font Awesome 5 Brands';
  font-weight: 400;
}

.#{$fa-css-prefix}.#{$fa-css-prefix}-snapchat-ghost {
  font-family: 'Font Awesome 5 Brands';
  font-weight: 400;
}

.#{$fa-css-prefix}.#{$fa-css-prefix}-snapchat-square {
  font-family: 'Font Awesome 5 Brands';
  font-weight: 400;
}

.#{$fa-css-prefix}.#{$fa-css-prefix}-pied-piper {
  font-family: 'Font Awesome 5 Brands';
  font-weight: 400;
}

.#{$fa-css-prefix}.#{$fa-css-prefix}-first-order {
  font-family: 'Font Awesome 5 Brands';
  font-weight: 400;
}

.#{$fa-css-prefix}.#{$fa-css-prefix}-yoast {
  font-family: 'Font Awesome 5 Brands';
  font-weight: 400;
}

.#{$fa-css-prefix}.#{$fa-css-prefix}-themeisle {
  font-family: 'Font Awesome 5 Brands';
  font-weight: 400;
}

.#{$fa-css-prefix}.#{$fa-css-prefix}-google-plus-official {
  font-family: 'Font Awesome 5 Brands';
  font-weight: 400;
}
.#{$fa-css-prefix}.#{$fa-css-prefix}-google-plus-official:before { content: fa-content($fa-var-google-plus); }

.#{$fa-css-prefix}.#{$fa-css-prefix}-google-plus-circle {
  font-family: 'Font Awesome 5 Brands';
  font-weight: 400;
}
.#{$fa-css-prefix}.#{$fa-css-prefix}-google-plus-circle:before { content: fa-content($fa-var-google-plus); }

.#{$fa-css-prefix}.#{$fa-css-prefix}-font-awesome {
  font-family: 'Font Awesome 5 Brands';
  font-weight: 400;
}

.#{$fa-css-prefix}.#{$fa-css-prefix}-fa {
  font-family: 'Font Awesome 5 Brands';
  font-weight: 400;
}
.#{$fa-css-prefix}.#{$fa-css-prefix}-fa:before { content: fa-content($fa-var-font-awesome); }

.#{$fa-css-prefix}.#{$fa-css-prefix}-handshake-o {
  font-family: 'Font Awesome 5 Free';
  font-weight: 400;
}
.#{$fa-css-prefix}.#{$fa-css-prefix}-handshake-o:before { content: fa-content($fa-var-handshake); }

.#{$fa-css-prefix}.#{$fa-css-prefix}-envelope-open-o {
  font-family: 'Font Awesome 5 Free';
  font-weight: 400;
}
.#{$fa-css-prefix}.#{$fa-css-prefix}-envelope-open-o:before { content: fa-content($fa-var-envelope-open); }

.#{$fa-css-prefix}.#{$fa-css-prefix}-linode {
  font-family: 'Font Awesome 5 Brands';
  font-weight: 400;
}

.#{$fa-css-prefix}.#{$fa-css-prefix}-address-book-o {
  font-family: 'Font Awesome 5 Free';
  font-weight: 400;
}
.#{$fa-css-prefix}.#{$fa-css-prefix}-address-book-o:before { content: fa-content($fa-var-address-book); }

.#{$fa-css-prefix}.#{$fa-css-prefix}-vcard:before { content: fa-content($fa-var-address-card); }

.#{$fa-css-prefix}.#{$fa-css-prefix}-address-card-o {
  font-family: 'Font Awesome 5 Free';
  font-weight: 400;
}
.#{$fa-css-prefix}.#{$fa-css-prefix}-address-card-o:before { content: fa-content($fa-var-address-card); }

.#{$fa-css-prefix}.#{$fa-css-prefix}-vcard-o {
  font-family: 'Font Awesome 5 Free';
  font-weight: 400;
}
.#{$fa-css-prefix}.#{$fa-css-prefix}-vcard-o:before { content: fa-content($fa-var-address-card); }

.#{$fa-css-prefix}.#{$fa-css-prefix}-user-circle-o {
  font-family: 'Font Awesome 5 Free';
  font-weight: 400;
}
.#{$fa-css-prefix}.#{$fa-css-prefix}-user-circle-o:before { content: fa-content($fa-var-user-circle); }

.#{$fa-css-prefix}.#{$fa-css-prefix}-user-o {
  font-family: 'Font Awesome 5 Free';
  font-weight: 400;
}
.#{$fa-css-prefix}.#{$fa-css-prefix}-user-o:before { content: fa-content($fa-var-user); }

.#{$fa-css-prefix}.#{$fa-css-prefix}-id-badge {
  font-family: 'Font Awesome 5 Free';
  font-weight: 400;
}

.#{$fa-css-prefix}.#{$fa-css-prefix}-drivers-license:before { content: fa-content($fa-var-id-card); }

.#{$fa-css-prefix}.#{$fa-css-prefix}-id-card-o {
  font-family: 'Font Awesome 5 Free';
  font-weight: 400;
}
.#{$fa-css-prefix}.#{$fa-css-prefix}-id-card-o:before { content: fa-content($fa-var-id-card); }

.#{$fa-css-prefix}.#{$fa-css-prefix}-drivers-license-o {
  font-family: 'Font Awesome 5 Free';
  font-weight: 400;
}
.#{$fa-css-prefix}.#{$fa-css-prefix}-drivers-license-o:before { content: fa-content($fa-var-id-card); }

.#{$fa-css-prefix}.#{$fa-css-prefix}-quora {
  font-family: 'Font Awesome 5 Brands';
  font-weight: 400;
}

.#{$fa-css-prefix}.#{$fa-css-prefix}-free-code-camp {
  font-family: 'Font Awesome 5 Brands';
  font-weight: 400;
}

.#{$fa-css-prefix}.#{$fa-css-prefix}-telegram {
  font-family: 'Font Awesome 5 Brands';
  font-weight: 400;
}

.#{$fa-css-prefix}.#{$fa-css-prefix}-thermometer-4:before { content: fa-content($fa-var-thermometer-full); }

.#{$fa-css-prefix}.#{$fa-css-prefix}-thermometer:before { content: fa-content($fa-var-thermometer-full); }

.#{$fa-css-prefix}.#{$fa-css-prefix}-thermometer-3:before { content: fa-content($fa-var-thermometer-three-quarters); }

.#{$fa-css-prefix}.#{$fa-css-prefix}-thermometer-2:before { content: fa-content($fa-var-thermometer-half); }

.#{$fa-css-prefix}.#{$fa-css-prefix}-thermometer-1:before { content: fa-content($fa-var-thermometer-quarter); }

.#{$fa-css-prefix}.#{$fa-css-prefix}-thermometer-0:before { content: fa-content($fa-var-thermometer-empty); }

.#{$fa-css-prefix}.#{$fa-css-prefix}-bathtub:before { content: fa-content($fa-var-bath); }

.#{$fa-css-prefix}.#{$fa-css-prefix}-s15:before { content: fa-content($fa-var-bath); }

.#{$fa-css-prefix}.#{$fa-css-prefix}-window-maximize {
  font-family: 'Font Awesome 5 Free';
  font-weight: 400;
}

.#{$fa-css-prefix}.#{$fa-css-prefix}-window-restore {
  font-family: 'Font Awesome 5 Free';
  font-weight: 400;
}

.#{$fa-css-prefix}.#{$fa-css-prefix}-times-rectangle:before { content: fa-content($fa-var-window-close); }

.#{$fa-css-prefix}.#{$fa-css-prefix}-window-close-o {
  font-family: 'Font Awesome 5 Free';
  font-weight: 400;
}
.#{$fa-css-prefix}.#{$fa-css-prefix}-window-close-o:before { content: fa-content($fa-var-window-close); }

.#{$fa-css-prefix}.#{$fa-css-prefix}-times-rectangle-o {
  font-family: 'Font Awesome 5 Free';
  font-weight: 400;
}
.#{$fa-css-prefix}.#{$fa-css-prefix}-times-rectangle-o:before { content: fa-content($fa-var-window-close); }

.#{$fa-css-prefix}.#{$fa-css-prefix}-bandcamp {
  font-family: 'Font Awesome 5 Brands';
  font-weight: 400;
}

.#{$fa-css-prefix}.#{$fa-css-prefix}-grav {
  font-family: 'Font Awesome 5 Brands';
  font-weight: 400;
}

.#{$fa-css-prefix}.#{$fa-css-prefix}-etsy {
  font-family: 'Font Awesome 5 Brands';
  font-weight: 400;
}

.#{$fa-css-prefix}.#{$fa-css-prefix}-imdb {
  font-family: 'Font Awesome 5 Brands';
  font-weight: 400;
}

.#{$fa-css-prefix}.#{$fa-css-prefix}-ravelry {
  font-family: 'Font Awesome 5 Brands';
  font-weight: 400;
}

.#{$fa-css-prefix}.#{$fa-css-prefix}-eercast {
  font-family: 'Font Awesome 5 Brands';
  font-weight: 400;
}
.#{$fa-css-prefix}.#{$fa-css-prefix}-eercast:before { content: fa-content($fa-var-sellcast); }

.#{$fa-css-prefix}.#{$fa-css-prefix}-snowflake-o {
  font-family: 'Font Awesome 5 Free';
  font-weight: 400;
}
.#{$fa-css-prefix}.#{$fa-css-prefix}-snowflake-o:before { content: fa-content($fa-var-snowflake); }

.#{$fa-css-prefix}.#{$fa-css-prefix}-superpowers {
  font-family: 'Font Awesome 5 Brands';
  font-weight: 400;
}

.#{$fa-css-prefix}.#{$fa-css-prefix}-wpexplorer {
  font-family: 'Font Awesome 5 Brands';
  font-weight: 400;
}

.#{$fa-css-prefix}.#{$fa-css-prefix}-cab:before { content: fa-content($fa-var-taxi); }
