# Supplementary material for: Exploring the effect of automation failure on the human’s trustworthiness in human-agent teamwork
Source: Front Robot AI. 2023 Aug 23;10:1143723. doi: 10.3389/frobt.2023.1143723 (PMC10482046; doi:10.3389/frobt.2023.1143723)
Supplement: Supplementary file 1 [file DataSheet1.ZIP › moving out game/msc.-project-nikki-bouman-7-tutorial/moving_out/case/gui/visualization_server.py]

import threading
import logging
from flask import Flask, render_template, request, jsonify, send_from_directory

'''
This file holds the code for the MATRX RESTful api. 
External scripts can send POST and/or GET requests to retrieve state, tick and other information, and send 
userinput or other information to MATRX. The api is a Flask (Python) webserver.

For visualization, see the seperate MATRX visualization folder / package.
'''

scenario = None
debug = True
port = 3000
app = Flask(__name__, template_folder='templates')

# the path to the media folder of the user (outside of the MATRX package)
ext_media_folder = ""

#########################################################################
# Visualization server routes
#########################################################################

@app.route('/human-agent/<id>')
def human_agent_view(id):
    """
    Route for HumanAgentBrain

    Parameters
    ----------
    id
        The human agent ID. Is obtained from the URL.

    Returns
    -------
    str
        The template for this agent's view.

    """
    return render_template('human_agent.html', id=id, scenario=scenario)


# route for agent, get the ID from the URL
@app.route('/agent/<id>')
def agent_view(id):
    """
    Route for AgentBrain

    Parameters
    ----------
    id
        The agent ID. Is obtained from the URL.

    Returns
    -------
    str
        The template for this agent's view.

    """
    return render_template('agent.html', id=id)


@app.route('/god')
def god_view():
    """
    Route for the 'god' view which contains the ground truth of the world without restrictions.

    Returns
    -------
    str
        The template for this view.

    """
    return render_template('god.html')


@app.route('/')
@app.route('/start')
def start_view():
    """
    Route for the 'start' view which shows information about the current scenario, including links to all agents.

    Returns
    -------
    str
        The template for this view.

    """
    print("Yay!")
    return render_template('start.html')


@app.route('/shutdown_visualizer', methods=['GET', 'POST'])
def shutdown():
    """ Shuts down the visualizer by stopping the Flask thread

    Returns
        True
    -------
    """
    func = request.environ.get('werkzeug.server.shutdown')
    if func is None:
        raise RuntimeError('Unable to shutdown visualizer server. Not running with the Werkzeug Server')
    func()
    print("Visualizer server shutting down...")
    return jsonify(True)


@app.route('/fetch_external_media/<path:filename>')
def external_media(filename):
    """ Facilitate the use of images in the visualization outside of the static folder

    Parameters
    ----------
    filename
        path to the image file in the external media folder of the user.

    Returns
    -------
        Returns the url (relative from the website root) to that file
    """
    return send_from_directory(ext_media_folder, filename, as_attachment=True)


#########################################################################
# Visualization Flask methods
#########################################################################

def _flask_thread():
    """
    Starts the Flask server on localhost:3000
    """

    if not debug:
        log = logging.getLogger('werkzeug')
        log.setLevel(logging.ERROR)

    app.run(host='0.0.0.0', port=port, debug=False, use_reloader=False)


def run_matrx_visualizer(verbose, media_folder, s):
    """
    Creates a seperate Python thread in which the visualization server (Flask) is started, serving the JS visualization
    :return: MATRX visualization Python thread
    """
    global debug, ext_media_folder, scenario
    debug = verbose
    ext_media_folder = media_folder
    scenario = s

    print("Starting visualization server")
    print("Initialized app:", app)
    vis_thread = threading.Thread(target=_flask_thread)
    vis_thread.start()
    return vis_thread

if __name__ == "__main__":
    run_matrx_visualizer()
