# Supplementary material for: Exploring the effect of automation failure on the human’s trustworthiness in human-agent teamwork
Source: Front Robot AI. 2023 Aug 23;10:1143723. doi: 10.3389/frobt.2023.1143723 (PMC10482046; doi:10.3389/frobt.2023.1143723)
Supplement: Supplementary file 2 [file Table1.XLSX]

## Sheet: Sheet0
ID	age	gender	gamer	scenario	propensity_1	propensity_2	propensity_3	propensity_4	propensity_5	propensity_6	mid_trust_1	mid_trust_2	mid_trust_3	mid_trust_4	mid_trust_5	mid_trust_6	mid_like_1	mid_like_2	mid_like_3	mid_like_4	mid_like_5	mid_trustworthiness_1	mid_trustworthiness_2	mid_trustworthiness_3	mid_trustworthiness_4	mid_trustworthiness_5	mid_trustworthiness_6	mid_strategy	mid_strategy_9_TEXT	post_trust_1	post_trust_2	post_trust_3	post_trust_4	post_trust_5	post_trust_6	post_like_1	post_like_2	post_like_3	post_like_4	post_like_5	post_trustworthiness_1	post_trustworthiness_2	post_trustworthiness_3	post_trustworthiness_4	post_trustworthiness_5	post_trustworthiness_6	post_strategy	post_strategy_9_TEXT	post_reason
	What is your age?	What is your gender?	How often do you play videogames?	Please ask the instructor for your number	Automations are defined as any sensing, detection, information-processing, decision-making or control action that could be performed by participants but is actually performed by a machine. Examples are Google Assistant, and self-driving cars. Answer the following questions regarding your current behaviors, not what you want your behaviors to be. - I usually trust automations until there is a reas…	Automations are defined as any sensing, detection, information-processing, decision-making or control action that could be performed by participants but is actually performed by a machine. Examples are Google Assistant, and self-driving cars. Answer the following questions regarding your current behaviors, not what you want your behaviors to be. - For the most part, I distrust automations	Automations are defined as any sensing, detection, information-processing, decision-making or control action that could be performed by participants but is actually performed by a machine. Examples are Google Assistant, and self-driving cars. Answer the following questions regarding your current behaviors, not what you want your behaviors to be. - In general, I would rely on an automation to assi…	Automations are defined as any sensing, detection, information-processing, decision-making or control action that could be performed by participants but is actually performed by a machine. Examples are Google Assistant, and self-driving cars. Answer the following questions regarding your current behaviors, not what you want your behaviors to be. - My tendency to trust automations is high	Automations are defined as any sensing, detection, information-processing, decision-making or control action that could be performed by participants but is actually performed by a machine. Examples are Google Assistant, and self-driving cars. Answer the following questions regarding your current behaviors, not what you want your behaviors to be. - It is easy for me to trust automations to do thei…	Automations are defined as any sensing, detection, information-processing, decision-making or control action that could be performed by participants but is actually performed by a machine. Examples are Google Assistant, and self-driving cars. Answer the following questions regarding your current behaviors, not what you want your behaviors to be. - I am likely to trust an automation even when I ha…	What did you think about the robot? - I believe the robot is a competent performer	What did you think about the robot? - I trust the robot	What did you think about the robot? - I have confidence in the actions of the robot	What did you think about the robot? - I can depend on the robot	What did you think about the robot? - I can rely on the robot to behave in consistent ways	What did you think about the robot? - I can rely on the robot to do its best every time it has to move a box	What did you think about the robot? - I like working with the robot	What did you think about the robot? - I wish the robot wasn't around	What did you think about the robot? - I dislike the robot	What did you think about the robot? - I'm glad I have the option to use the robot	What did you think about the robot? - Overall, I feel positive toward the robot	What did you think about yourself during the task (the first simulation)? - I was a very competent performer	What did you think about yourself during the task (the first simulation)? - The robot was able to trust me completely to collaborate with it	What did you think about yourself during the task (the first simulation)? - The robot was able to have complete confidence in my actions	What did you think about yourself during the task (the first simulation)? - The robot was able to depend on me entirely to help it when it asked for help	What did you think about yourself during the task (the first simulation)? - I behaved in very consistent ways	What did you think about yourself during the task (the first simulation)? - The robot was able to rely on me completely to do my best every time I had to move a box	What was your strategy for the task? (multiple answers possible) - Selected Choice	What was your strategy for the task? (multiple answers possible) - Other - Text	What did you think about the robot? - I believe the robot is a competent performer	What did you think about the robot? - I trust the robot	What did you think about the robot? - I have confidence in the actions of the robot	What did you think about the robot? - I can depend on the robot	What did you think about the robot? - I can rely on the robot to behave in consistent ways	What did you think about the robot? - I can rely on the robot to do its best every time it has to move a box	What did you think about the robot? - I like working with the robot	What did you think about the robot? - I wish the robot wasn't around	What did you think about the robot? - I dislike the robot	What did you think about the robot? - I'm glad I have the option to use the robot	What did you think about the robot? - Overall, I feel positive toward the robot	What did you think about yourself during the task (the second simulation)? - I was a very competent performer	What did you think about yourself during the task (the second simulation)? - The robot was able to trust me completely to collaborate with it	What did you think about yourself during the task (the second simulation)? - The robot was able to have complete confidence in my actions	What did you think about yourself during the task (the second simulation)? - The robot was able to depend on me entirely to help it when it asked for help	What did you think about yourself during the task (the second simulation)? - I behaved in very consistent ways	What did you think about yourself during the task (the second simulation)? - The robot was able to rely on me completely to do my best every time I had to move a box	What was your strategy for the task? (multiple answers possible) - Selected Choice	What was your strategy for the task? (multiple answers possible) - Other - Text	If your strategy has changed from the previous part of the experiment, could you please explain why?
0	18-29	Male	Daily	2	Strongly agree	Strongly disagree	Somewhat agree	Somewhat agree	Strongly agree	Strongly agree	Neither agree nor disagree	Strongly agree	Somewhat agree	Strongly agree	Strongly agree	Strongly agree	Somewhat agree	Strongly disagree	Somewhat disagree	Somewhat agree	Somewhat agree	73	61	91	19	-19	43	Deliver as many boxes as possible, all in the correct order		Strongly disagree	Strongly disagree	Strongly disagree	Strongly disagree	Strongly disagree	Strongly disagree	Somewhat disagree	Somewhat disagree	Somewhat agree	Somewhat agree	Somewhat disagree	86	100	76	-17	-24	86	Deliver as many boxes as possible, in a random order,Deliver boxes that can be carried alone first,Try to carry and deliver a light (green) box before the robot does it,Other	Robot om hulp laten vragen ipv ik de robot (dacht dat ie dan minder dozen dropte alleen op einde was leek dit toch random)	Je kan de robot niet vertrouwen dus is het de tijd niet waard meestal
1	18-29	Male	A few times a week	1	Neither agree nor disagree	Somewhat agree	Neither agree nor disagree	Somewhat disagree	Neither agree nor disagree	Somewhat disagree	Somewhat agree	Somewhat agree	Somewhat agree	Neither agree nor disagree	Strongly agree	Somewhat agree	Neither agree nor disagree	Somewhat agree	Somewhat disagree	Strongly agree	Somewhat agree	50	60	50	70	-39	60	Deliver as many boxes as possible, all in the correct order,Deliver closest boxes first,Try to carry and deliver a light (green) box before the robot does it		Strongly agree	Strongly agree	Somewhat agree	Somewhat agree	Strongly agree	Somewhat agree	Somewhat agree	Somewhat disagree	Somewhat disagree	Strongly agree	Strongly agree	70	80	81	72	-21	80	Deliver as many boxes as possible, all in the correct order,Deliver closest boxes first,Try to carry and deliver a light (green) box before the robot does it,Carry medium (yellow) boxes alone		I tried to already put small boxes in the orange zone when the robot was moving to the next box
2	18-29	Male	Never (or almost never)	2	Strongly agree	Strongly disagree	Somewhat agree	Somewhat agree	Strongly agree	Strongly agree	Somewhat disagree	Somewhat disagree	Somewhat disagree	Strongly disagree	Strongly disagree	Somewhat agree	Somewhat disagree	Strongly disagree	Somewhat disagree	Somewhat agree	Somewhat disagree	-20	-17	-31	39	-28	79	Deliver as many boxes as possible, in a random order		Strongly disagree	Strongly disagree	Strongly disagree	Strongly disagree	Strongly disagree	Strongly disagree	Somewhat disagree	Strongly agree	Somewhat agree	Strongly disagree	Strongly disagree	-11	56	52	-43	40	45	Deliver closest boxes first,Break heavy (red) boxes to skip them		Tijd willen behalen
3	50-59	Female	Never (or almost never)	2	Somewhat disagree	Somewhat agree	Somewhat agree	Somewhat disagree	Somewhat disagree	Somewhat disagree	Strongly agree	Strongly agree	Strongly agree	Strongly agree	Neither agree nor disagree	Strongly agree	Strongly agree	Strongly disagree	Strongly disagree	Strongly agree	Strongly agree	-88	40	42	63	22	41	Deliver as many boxes as possible, all in the correct order,Deliver as many boxes as possible, in a random order		Strongly disagree	Strongly disagree	Strongly disagree	Strongly disagree	Somewhat disagree	Strongly disagree	Strongly disagree	Strongly agree	Strongly agree	Somewhat disagree	Strongly disagree	40	-11	28	-4	18	38	Deliver as many boxes as possible, in a random order,Deliver boxes that can be carried alone first		Because the robot didn't do it well
4	18-29	Female	A few times a month	1	Somewhat agree	Somewhat disagree	Somewhat agree	Somewhat agree	Somewhat agree	Somewhat agree	Somewhat agree	Strongly agree	Strongly agree	Somewhat agree	Somewhat agree	Strongly agree	Somewhat agree	Somewhat disagree	Somewhat disagree	Somewhat agree	Somewhat agree	74	61	24	83	29	53	Deliver as many boxes as possible, all in the correct order,Deliver closest boxes first		Somewhat agree	Somewhat agree	Somewhat agree	Strongly agree	Strongly agree	Strongly agree	Strongly agree	Strongly disagree	Strongly disagree	Somewhat agree	Strongly agree	64	59	43	69	-30	49	Deliver as many boxes as possible, all in the correct order,Deliver closest boxes first,Carry medium (yellow) boxes alone
5	18-29	Female	A few times a week	2	Somewhat agree	Somewhat disagree	Somewhat agree	Neither agree nor disagree	Somewhat agree	Strongly disagree	Strongly agree	Strongly agree	Somewhat agree	Strongly agree	Strongly agree	Strongly agree	Strongly agree	Strongly disagree	Strongly disagree	Strongly agree	Strongly agree	91	81	81	95	51	83	Deliver as many boxes as possible, all in the correct order,Deliver closest boxes first,Try to carry and deliver a light (green) box before the robot does it		Somewhat disagree	Somewhat disagree	Somewhat disagree	Strongly disagree	Strongly disagree	Somewhat agree	Somewhat disagree	Somewhat agree	Neither agree nor disagree	Somewhat agree	Somewhat disagree	90	88	88	93	100	100	Deliver as many boxes as possible, all in the correct order,Deliver closest boxes first,Try to carry and deliver a light (green) box before the robot does it
6	18-29	Female	Never (or almost never)	2	Strongly agree	Strongly disagree	Somewhat agree	Somewhat agree	Somewhat agree	Somewhat agree	Strongly agree	Strongly agree	Strongly agree	Strongly agree	Strongly agree	Strongly agree	Strongly agree	Strongly disagree	Strongly disagree	Strongly agree	Strongly agree	14	70	40	28	10	73	Deliver as many boxes as possible, all in the correct order,Carry medium (yellow) boxes alone		Strongly disagree	Strongly disagree	Strongly disagree	Strongly disagree	Strongly disagree	Strongly disagree	Strongly disagree	Somewhat agree	Somewhat agree	Somewhat disagree	Somewhat disagree	24	17	48	-34	71	72	Deliver boxes that can be carried alone first,Try to carry and deliver a light (green) box before the robot does it,Carry medium (yellow) boxes alone,Break heavy (red) boxes to skip them		because i could not trust the robot anymore
7	30-39	Female	A few times a week	1	Somewhat agree	Somewhat disagree	Neither agree nor disagree	Somewhat agree	Somewhat agree	Neither agree nor disagree	Somewhat disagree	Strongly agree	Neither agree nor disagree	Somewhat agree	Strongly agree	Somewhat agree	Somewhat agree	Somewhat disagree	Somewhat disagree	Strongly agree	Neither agree nor disagree	-10	100	55	100	-30	80	Deliver as many boxes as possible, all in the correct order,Try to carry and deliver a light (green) box before the robot does it		Somewhat agree	Strongly agree	Strongly agree	Strongly agree	Neither agree nor disagree	Strongly agree	Somewhat agree	Strongly disagree	Strongly disagree	Strongly agree	Strongly agree	40	100	100	100	0	100	Deliver as many boxes as possible, in a random order,Deliver boxes that can be carried together first,Try to carry and deliver a light (green) box before the robot does it		Ik wilde alle dozen kunnen bezorgen dit keer
8	30-39	Male	Daily	2	Somewhat agree	Somewhat disagree	Somewhat agree	Somewhat agree	Somewhat agree	Somewhat disagree	Neither agree nor disagree	Somewhat agree	Somewhat agree	Somewhat agree	Neither agree nor disagree	Somewhat agree	Somewhat agree	Somewhat disagree	Somewhat disagree	Somewhat agree	Somewhat agree	2	21	30	93	-14	95	Deliver as many boxes as possible, all in the correct order		Strongly disagree	Somewhat disagree	Somewhat disagree	Somewhat disagree	Somewhat agree	Somewhat disagree	Neither agree nor disagree	Somewhat disagree	Neither agree nor disagree	Somewhat agree	Somewhat disagree	45	51	49	40	-41	46	Deliver as many boxes as possible, in a random order		de robot liet paketten vallen dus gebruikte ik die alleen voor de grote die ik zelf niet alleen kan doen.
9	60-69	Female	Never (or almost never)	1	Somewhat disagree	Somewhat agree	Somewhat disagree	Somewhat disagree	Somewhat disagree	Somewhat disagree	Somewhat agree	Somewhat agree	Somewhat agree	Neither agree nor disagree	Somewhat agree	Somewhat agree	Neither agree nor disagree	Neither agree nor disagree	Somewhat disagree	Somewhat disagree	Neither agree nor disagree	-37	-9	-10	14	-9	10	Deliver as many boxes as possible, all in the correct order		Somewhat agree	Somewhat agree	Somewhat agree	Somewhat agree	Somewhat agree	Somewhat agree	Somewhat agree	Somewhat disagree	Somewhat disagree	Somewhat agree	Somewhat agree	8	5	2	7	2	11	Deliver as many boxes as possible, in a random order		om sneller resulaat te boeken
10	60-69	Male	Never (or almost never)	2	Strongly agree	Strongly disagree	Strongly agree	Strongly agree	Strongly agree	Strongly agree	Strongly agree	Strongly agree	Strongly agree	Neither agree nor disagree	Somewhat agree	Strongly agree	Strongly agree	Strongly disagree	Strongly disagree	Strongly agree	Strongly agree	52	44	-14	46	2	98	Deliver as many boxes as possible, all in the correct order		Somewhat disagree	Strongly disagree	Strongly disagree	Neither agree nor disagree	Somewhat disagree	Strongly disagree	Somewhat agree	Somewhat disagree	Strongly disagree	Somewhat agree	Neither agree nor disagree	28	-34	-40	-71	-33	46	Deliver as many boxes as possible, in a random order,Deliver boxes that can be carried alone first,Try to carry and deliver a light (green) box before the robot does it		Robot is not always working tne wy i aspect !
11	18-29	Male	A few times a month	2	Strongly agree	Strongly disagree	Somewhat agree	Strongly agree	Somewhat agree	Neither agree nor disagree	Strongly agree	Strongly agree	Strongly agree	Strongly agree	Strongly agree	Strongly agree	Somewhat agree	Strongly disagree	Strongly disagree	Strongly agree	Strongly agree	21	81	82	84	79	83	Deliver as many boxes as possible, all in the correct order		Strongly disagree	Strongly disagree	Strongly disagree	Somewhat disagree	Strongly disagree	Neither agree nor disagree	Strongly disagree	Somewhat disagree	Somewhat agree	Somewhat agree	Somewhat disagree	61	71	80	81	82	87	Deliver boxes that can be carried alone first,Try to carry and deliver a light (green) box before the robot does it,Carry medium (yellow) boxes alone		The robot did some weird moves by placing the green boxes in the wrong spots, so I quickly did those myself. The could not rely on the robot.
12	18-29	Female	A few times a month	2	Somewhat agree	Somewhat disagree	Somewhat agree	Somewhat agree	Neither agree nor disagree	Somewhat disagree	Strongly agree	Somewhat agree	Strongly agree	Strongly agree	Strongly agree	Strongly agree	Strongly agree	Strongly disagree	Strongly disagree	Strongly agree	Strongly agree	75	85	100	60	60	75	Deliver as many boxes as possible, all in the correct order,Other		Somewhat disagree	Somewhat disagree	Somewhat disagree	Somewhat disagree	Somewhat disagree	Strongly disagree	Somewhat disagree	Neither agree nor disagree	Somewhat disagree	Neither agree nor disagree	Neither agree nor disagree	65	25	60	25	35	70	Deliver as many boxes as possible, all in the correct order,Carry medium (yellow) boxes alone,Other		Slightly, i still tried to get the right order, also i tried to move the red boxes together if possible. What was different is that i decided to move yellow boxes more on my own.
13	18-29	Female	A few times a week	1	Somewhat agree	Somewhat disagree	Somewhat agree	Somewhat agree	Somewhat agree	Neither agree nor disagree	Neither agree nor disagree	Strongly agree	Strongly agree	Somewhat agree	Strongly agree	Somewhat agree	Neither agree nor disagree	Neither agree nor disagree	Neither agree nor disagree	Somewhat agree	Somewhat agree	65	65	66	67	37	39	Deliver as many boxes as possible, all in the correct order		Somewhat agree	Somewhat agree	Somewhat agree	Somewhat agree	Somewhat agree	Somewhat agree	Neither agree nor disagree	Somewhat disagree	Neither agree nor disagree	Somewhat agree	Somewhat agree	60	62	62	62	50	65	Deliver as many boxes as possible, all in the correct order,Other	use the orange drop zone
14	18-29	Female	Never (or almost never)	1	Strongly agree	Strongly disagree	Neither agree nor disagree	Strongly agree	Strongly agree	Somewhat agree	Somewhat agree	Strongly agree	Strongly agree	Strongly agree	Strongly agree	Strongly agree	Strongly agree	Strongly disagree	Strongly disagree	Strongly agree	Strongly agree	100	100	100	100	52	100	Deliver as many boxes as possible, all in the correct order		Strongly agree	Strongly agree	Strongly agree	Strongly agree	Strongly agree	Strongly agree	Strongly agree	Strongly disagree	Strongly disagree	Strongly agree	Strongly agree	100	100	100	100	85	100	Deliver as many boxes as possible, all in the correct order
15	18-29	Male	A few times a month	1	Somewhat disagree	Strongly agree	Strongly agree	Somewhat disagree	Somewhat agree	Somewhat disagree	Strongly agree	Somewhat disagree	Somewhat disagree	Strongly agree	Somewhat disagree	Strongly agree	Strongly agree	Strongly disagree	Strongly disagree	Strongly agree	Strongly agree	10	51	43	40	-35	70	Deliver as many boxes as possible, in a random order,Deliver closest boxes first,Try to carry and deliver a light (green) box before the robot does it,Other	deliver green boxes while the robot is busy walking back from delivering heavy boxes	Strongly agree	Somewhat agree	Somewhat agree	Strongly agree	Somewhat agree	Strongly agree	Strongly agree	Strongly disagree	Strongly disagree	Strongly agree	Strongly agree	55	80	100	92	57	98	Deliver as many boxes as possible, in a random order,Try to carry and deliver a light (green) box before the robot does it,Other	carry green while robot returns from delivery	I learned it's more efficient
16	18-29	Female	A few times a month	2	Somewhat agree	Strongly disagree	Somewhat disagree	Somewhat disagree	Neither agree nor disagree	Strongly disagree	Somewhat disagree	Somewhat disagree	Neither agree nor disagree	Somewhat disagree	Somewhat agree	Somewhat disagree	Neither agree nor disagree	Somewhat disagree	Neither agree nor disagree	Somewhat agree	Somewhat agree	39	-26	-23	12	-16	10	Deliver as many boxes as possible, all in the correct order,Try to carry and deliver a light (green) box before the robot does it		Strongly disagree	Somewhat disagree	Strongly disagree	Somewhat disagree	Strongly disagree	Somewhat disagree	Neither agree nor disagree	Neither agree nor disagree	Somewhat agree	Neither agree nor disagree	Somewhat disagree	79	81	83	85	81	83	Deliver as many boxes as possible, in a random order,Deliver boxes that can be carried alone first,Deliver closest boxes first,Try to carry and deliver a light (green) box before the robot does it,Carry medium (yellow) boxes alone
17	18-29	Female	Never (or almost never)	2	Somewhat agree	Strongly disagree	Strongly agree	Strongly agree	Somewhat agree	Strongly agree	Somewhat agree	Somewhat agree	Somewhat agree	Somewhat agree	Somewhat agree	Somewhat agree	Somewhat agree	Strongly disagree	Strongly disagree	Strongly agree	Strongly agree	25	25	25	70	-20	100	Deliver as many boxes as possible, all in the correct order,Other	Place boxes closer to the end, because the robot was slower, but he did place them in the right order so he could finish it	Somewhat disagree	Strongly disagree	Strongly disagree	Strongly disagree	Somewhat disagree	Somewhat disagree	Somewhat disagree	Neither agree nor disagree	Somewhat agree	Neither agree nor disagree	Somewhat disagree	35	0	10	-25	-50	100	Deliver boxes that can be carried alone first,Deliver closest boxes first,Other	Ik probeerde te achterhalen wat de strategie was van de robot door bepaalde dingen uit te testen, dit lukte niet en daarna ben ik zo snel mogelijk op ongeveer de volgorde dingen gaan brengen	De robot werkte niet optimaal
18	18-29	Female	Daily	1	Somewhat agree	Somewhat disagree	Somewhat agree	Somewhat agree	Somewhat agree	Somewhat agree	Somewhat agree	Strongly agree	Strongly agree	Strongly agree	Strongly agree	Strongly agree	Strongly agree	Strongly disagree	Strongly disagree	Strongly agree	Strongly agree	85	100	85	100	100	100	Deliver as many boxes as possible, all in the correct order,Try to carry and deliver a light (green) box before the robot does it		Somewhat agree	Strongly agree	Strongly agree	Strongly agree	Strongly agree	Strongly agree	Strongly agree	Strongly disagree	Strongly disagree	Strongly agree	Strongly agree	100	100	100	100	100	100	Deliver as many boxes as possible, all in the correct order,Other	Let the robot take the green boxes over while I move the yellow boxes to the orange square so they're closer	I moved the green and yellow boxes to the orange so the robot wouldn't have to walk to far
19	18-29	Female	Never (or almost never)	2	Neither agree nor disagree	Somewhat agree	Neither agree nor disagree	Somewhat disagree	Neither agree nor disagree	Neither agree nor disagree	Strongly agree	Strongly agree	Strongly agree	Strongly agree	Strongly agree	Strongly agree	Somewhat agree	Strongly disagree	Strongly disagree	Strongly agree	Strongly agree	65	81	66	60	42	78	Deliver as many boxes as possible, all in the correct order		Somewhat disagree	Strongly disagree	Somewhat disagree	Strongly disagree	Somewhat disagree	Somewhat disagree	Strongly disagree	Neither agree nor disagree	Neither agree nor disagree	Somewhat disagree	Somewhat disagree	50	-65	35	-93	7	36	Deliver boxes that can be carried alone first,Try to carry and deliver a light (green) box before the robot does it		Omdat ik met mijn vorige strategie iet op tijd was
20	18-29	Female	A few times a month	1	Somewhat agree	Neither agree nor disagree	Somewhat disagree	Neither agree nor disagree	Somewhat disagree	Strongly disagree	Somewhat agree	Strongly agree	Somewhat agree	Strongly agree	Somewhat agree	Somewhat agree	Somewhat agree	Somewhat disagree	Somewhat disagree	Strongly agree	Somewhat agree	46	75	57	89	-29	65	Deliver as many boxes as possible, all in the correct order,Deliver closest boxes first,Try to carry and deliver a light (green) box before the robot does it		Neither agree nor disagree	Strongly agree	Strongly agree	Somewhat agree	Somewhat agree	Neither agree nor disagree	Strongly agree	Somewhat disagree	Somewhat disagree	Somewhat agree	Strongly agree	70	74	75	93	37	79	Deliver as many boxes as possible, all in the correct order,Try to carry and deliver a light (green) box before the robot does it,Carry medium (yellow) boxes alone,Break heavy (red) boxes to skip them		Seemed more logical to carry the yellow boxes to the orange part so the robot wouldnt have to walk as far to help carry it
21	18-29	Female	A few times a month	2	Somewhat agree	Somewhat disagree	Somewhat disagree	Neither agree nor disagree	Somewhat agree	Somewhat agree	Strongly agree	Strongly agree	Somewhat agree	Strongly agree	Strongly agree	Neither agree nor disagree	Somewhat agree	Strongly disagree	Strongly disagree	Strongly agree	Strongly agree	-36	-1	-1	50	-2	-19	Deliver as many boxes as possible, in a random order,Deliver boxes that can be carried alone first		Strongly disagree	Strongly disagree	Strongly disagree	Strongly disagree	Strongly disagree	Strongly disagree	Somewhat agree	Somewhat disagree	Somewhat agree	Neither agree nor disagree	Strongly disagree	-49	-18	-8	-3	37	72	Deliver as many boxes as possible, in a random order,Try to carry and deliver a light (green) box before the robot does it		The robot was behaving erratically (dropping boxes randomly) and I had to figure out what exactly it was doing in order to maximise the number of boxes placed correctly
22	18-29	Male	A few times a month	2	Somewhat agree	Somewhat disagree	Somewhat agree	Somewhat agree	Neither agree nor disagree	Somewhat agree	Neither agree nor disagree	Somewhat agree	Somewhat agree	Strongly agree	Strongly agree	Somewhat agree	Somewhat agree	Somewhat disagree	Strongly disagree	Strongly agree	Somewhat agree	53	44	52	52	44	52	Deliver as many boxes as possible, all in the correct order		Somewhat disagree	Strongly disagree	Strongly disagree	Somewhat disagree	Somewhat disagree	Strongly disagree	Somewhat disagree	Somewhat agree	Somewhat agree	Neither agree nor disagree	Somewhat disagree	35	43	44	43	38	-37	Deliver as many boxes as possible, in a random order,Deliver boxes that can be carried alone first,Try to carry and deliver a light (green) box before the robot does it		The robot was destroying boxes so it was not possible to trust him
23	18-29	Male	A few times a week	2	Somewhat disagree	Somewhat agree	Somewhat agree	Somewhat disagree	Somewhat agree	Somewhat disagree	Somewhat agree	Strongly agree	Somewhat agree	Somewhat agree	Somewhat disagree	Strongly agree	Somewhat agree	Strongly disagree	Strongly disagree	Strongly agree	Somewhat agree	59	100	100	72	38	53	Deliver as many boxes as possible, all in the correct order,Carry medium (yellow) boxes alone,Other	let the robot do the green boxes and set up the yellow boxes to quickly put them in their spot	Strongly disagree	Strongly disagree	Strongly disagree	Strongly disagree	Strongly disagree	Strongly disagree	Strongly disagree	Strongly agree	Strongly agree	Strongly disagree	Strongly disagree	80	86	83	-88	70	74	Deliver as many boxes as possible, in a random order,Deliver boxes that can be carried alone first,Deliver closest boxes first,Try to carry and deliver a light (green) box before the robot does it,Carry medium (yellow) boxes alone		the robot broke some boxes, so i focused on the ones i could do without it. eventually only the red ones remained
24	30-39	Male	Never (or almost never)	1	Strongly agree	Somewhat disagree	Somewhat agree	Somewhat agree	Somewhat agree	Neither agree nor disagree	Strongly agree	Strongly agree	Strongly agree	Somewhat agree	Somewhat agree	Somewhat agree	Strongly agree	Strongly disagree	Strongly disagree	Strongly agree	Strongly agree	50	80	80	100	100	100	Deliver as many boxes as possible, all in the correct order,Deliver closest boxes first,Try to carry and deliver a light (green) box before the robot does it		Somewhat agree	Somewhat agree	Somewhat agree	Somewhat agree	Somewhat agree	Neither agree nor disagree	Strongly agree	Strongly disagree	Strongly disagree	Strongly agree	Strongly agree	70	70	70	100	100	100	Deliver as many boxes as possible, in a random order,Deliver boxes that can be carried together first,Deliver closest boxes first,Try to carry and deliver a light (green) box before the robot does it		cause I could do faster than the robot
25	18-29	Female	Never (or almost never)	1	Somewhat agree	Somewhat disagree	Somewhat disagree	Neither agree nor disagree	Neither agree nor disagree	Strongly disagree	Somewhat agree	Neither agree nor disagree	Somewhat agree	Neither agree nor disagree	Somewhat disagree	Somewhat disagree	Somewhat disagree	Neither agree nor disagree	Strongly disagree	Somewhat agree	Strongly agree	43	-55	-2	-95	-75	84	Deliver as many boxes as possible, all in the correct order		Somewhat agree	Neither agree nor disagree	Somewhat disagree	Somewhat disagree	Somewhat agree	Somewhat disagree	Somewhat disagree	Somewhat disagree	Somewhat disagree	Somewhat agree	Strongly agree	83	-47	-61	-25	17	82	Deliver as many boxes as possible, all in the correct order
26	18-29	Male	A few times a week	1	Strongly agree	Strongly disagree	Somewhat agree	Somewhat agree	Neither agree nor disagree	Somewhat agree	Somewhat agree	Strongly agree	Strongly agree	Strongly agree	Strongly agree	Strongly agree	Somewhat agree	Somewhat disagree	Strongly disagree	Strongly agree	Somewhat agree	65	36	57	42	41	55	Deliver as many boxes as possible, all in the correct order,Deliver closest boxes first,Carry medium (yellow) boxes alone,Other	groene boxes op het tussen platform zetten als buffer	Strongly agree	Strongly agree	Somewhat agree	Somewhat agree	Somewhat agree	Strongly agree	Strongly agree	Strongly disagree	Strongly disagree	Strongly agree	Somewhat agree	54	34	19	92	44	86	Deliver as many boxes as possible, all in the correct order,Other	groene boxes naar het midden verplaatsen als de robot aan het lopen was. gele boxes samen doen	Meer groene dozen naar het midden gebracht in de tijd dat de robot aan het lopen was
27	18-29	Male	A few times a month	2	Somewhat disagree	Somewhat disagree	Strongly agree	Somewhat agree	Neither agree nor disagree	Strongly disagree	Somewhat agree	Somewhat agree	Strongly agree	Neither agree nor disagree	Strongly agree	Strongly agree	Somewhat agree	Strongly disagree	Somewhat disagree	Strongly agree	Strongly agree	85	25	49	74	39	99	Deliver as many boxes as possible, all in the correct order,Other	Carry medium boxes together, if I was waiting for a heavy carry and the robot was busy I would move a medium box closer. Run as quickly as possible to a heavy box to signal the robot.	Strongly disagree	Strongly disagree	Strongly disagree	Strongly disagree	Strongly disagree	Somewhat disagree	Strongly disagree	Somewhat agree	Somewhat agree	Strongly disagree	Strongly disagree	26	-44	38	-77	20	99	Deliver as many boxes as possible, all in the correct order,Try to carry and deliver a light (green) box before the robot does it,Carry medium (yellow) boxes alone,Other	Move very quickly to prevent the robot from breaking my stuff	I could not trust the robot to fuck up, so I was constantly trying to prevent it from misplacing or breaking boxes. I also did NOT want to carry boxes together because they would end up breaking anyways
28	18-29	Female	Never (or almost never)	1	Somewhat agree	Somewhat disagree	Somewhat agree	Neither agree nor disagree	Somewhat agree	Somewhat disagree	Strongly disagree	Strongly agree	Somewhat agree	Strongly agree	Strongly agree	Strongly agree	Neither agree nor disagree	Somewhat disagree	Somewhat disagree	Strongly agree	Somewhat agree	88	50	-20	30	-40	100	Deliver as many boxes as possible, all in the correct order,Try to carry and deliver a light (green) box before the robot does it,Other	let the robot do closer light boxes because he's slow	Somewhat disagree	Somewhat agree	Strongly agree	Strongly agree	Strongly agree	Strongly agree	Somewhat agree	Strongly disagree	Neither agree nor disagree	Strongly agree	Somewhat agree	100	50	20	100	100	100	Deliver as many boxes as possible, all in the correct order,Deliver closest boxes first,Try to carry and deliver a light (green) box before the robot does it,Carry medium (yellow) boxes alone		anticipate the robot better, do closest boxes first, better balance betwee yellow boxes alone and together
29	18-29	Female	Never (or almost never)	2	Somewhat agree	Somewhat disagree	Somewhat agree	Somewhat agree	Somewhat agree	Somewhat agree	Strongly agree	Strongly agree	Strongly agree	Strongly agree	Strongly agree	Strongly agree	Strongly agree	Strongly disagree	Strongly disagree	Strongly agree	Strongly agree	85	86	90	100	74	90	Deliver as many boxes as possible, all in the correct order,Deliver closest boxes first,Try to carry and deliver a light (green) box before the robot does it		Somewhat disagree	Somewhat disagree	Somewhat disagree	Somewhat disagree	Somewhat disagree	Somewhat disagree	Somewhat disagree	Somewhat disagree	Somewhat disagree	Somewhat agree	Neither agree nor disagree	94	92	92	93	81	90	Deliver as many boxes as possible, all in the correct order,Deliver as many boxes as possible, in a random order,Deliver boxes that can be carried together first,Try to carry and deliver a light (green) box before the robot does it,Carry medium (yellow) boxes alone,Break heavy (red) boxes to skip them		Because the robot dropped all the boxes so I did not thrust them anymore
30	18-29	Female	Never (or almost never)	2	Somewhat agree	Somewhat disagree	Strongly agree	Strongly agree	Strongly agree	Somewhat agree	Somewhat disagree	Neither agree nor disagree	Somewhat disagree	Somewhat agree	Somewhat agree	Somewhat agree	Somewhat disagree	Neither agree nor disagree	Somewhat disagree	Neither agree nor disagree	Somewhat disagree	53	-26	-29	-46	-55	34	Deliver as many boxes as possible, all in the correct order		Somewhat disagree	Strongly disagree	Somewhat disagree	Somewhat disagree	Strongly disagree	Somewhat disagree	Strongly disagree	Strongly agree	Strongly disagree	Somewhat disagree	Strongly disagree	77	32	72	-72	-72	59	Deliver boxes that can be carried alone first,Try to carry and deliver a light (green) box before the robot does it,Carry medium (yellow) boxes alone		The robot has become incompetent and it dropped all of my precious boxes. All the trust we had built up from the previous run is gone :(
31	18-29	Female	A few times a month	1	Somewhat agree	Strongly disagree	Strongly agree	Somewhat agree	Somewhat agree	Neither agree nor disagree	Somewhat agree	Strongly agree	Somewhat agree	Strongly agree	Somewhat agree	Strongly agree	Somewhat agree	Strongly disagree	Somewhat disagree	Strongly agree	Strongly agree	-35	60	9	35	52	34	Deliver as many boxes as possible, all in the correct order,Deliver closest boxes first,Other	carry medium boxes alone to the safe zone when the robot is delivering a green box	Somewhat agree	Strongly agree	Strongly agree	Somewhat agree	Strongly agree	Strongly agree	Strongly agree	Strongly disagree	Somewhat disagree	Strongly agree	Strongly agree	61	75	42	75	19	100	Deliver as many boxes as possible, all in the correct order,Try to carry and deliver a light (green) box before the robot does it		only carrying green boxes by myself and letting the robot wait for a few seconds took a lot less time than carrying medium boxes to the safe zone alone
32	18-29	Female	Never (or almost never)	2	Somewhat agree	Neither agree nor disagree	Somewhat disagree	Somewhat disagree	Neither agree nor disagree	Somewhat disagree	Somewhat agree	Neither agree nor disagree	Somewhat agree	Somewhat agree	Somewhat agree	Neither agree nor disagree	Somewhat agree	Neither agree nor disagree	Neither agree nor disagree	Somewhat agree	Neither agree nor disagree	20	50	60	20	30	70	Deliver as many boxes as possible, all in the correct order,Deliver closest boxes first,Try to carry and deliver a light (green) box before the robot does it		Strongly disagree	Strongly disagree	Strongly disagree	Strongly disagree	Strongly disagree	Strongly disagree	Somewhat disagree	Neither agree nor disagree	Somewhat agree	Somewhat disagree	Somewhat disagree	50	-10	-30	-50	-10	50	Deliver as many boxes as possible, in a random order,Deliver boxes that can be carried alone first,Carry medium (yellow) boxes alone		I gave up on trying to deliver them in the correct order due to the robot breaking many of them. I instead tried to get him to deliver the green ones alone and focus on the yellow alone to ensure they are not broken.
33	18-29	Female	A few times a week	2	Somewhat agree	Strongly disagree	Strongly agree	Somewhat agree	Strongly agree	Somewhat agree	Somewhat agree	Strongly agree	Strongly agree	Somewhat agree	Strongly agree	Strongly agree	Somewhat agree	Strongly disagree	Strongly disagree	Strongly agree	Somewhat agree	10	50	75	50	-30	100	Deliver as many boxes as possible, all in the correct order,Deliver closest boxes first,Try to carry and deliver a light (green) box before the robot does it		Neither agree nor disagree	Strongly disagree	Somewhat disagree	Somewhat disagree	Somewhat agree	Neither agree nor disagree	Neither agree nor disagree	Strongly disagree	Somewhat disagree	Somewhat agree	Neither agree nor disagree	-50	40	30	-10	-30	75	Deliver as many boxes as possible, all in the correct order,Deliver closest boxes first,Try to carry and deliver a light (green) box before the robot does it,Carry medium (yellow) boxes alone,Other	use the orange drop zone	the boxes break outside the safe zone so moving yellow boxes there myself first helped to prevent the robot from dropping them incorrectly
34	18-29	Male	A few times a month	1	Somewhat disagree	Somewhat agree	Strongly agree	Somewhat disagree	Somewhat disagree	Somewhat disagree	Somewhat agree	Strongly agree	Strongly agree	Somewhat agree	Strongly agree	Neither agree nor disagree	Strongly agree	Somewhat disagree	Strongly disagree	Somewhat agree	Somewhat agree	75	-25	-50	50	-75	25	Deliver as many boxes as possible, all in the correct order,Deliver closest boxes first,Other	Move boxes to orange area when robot is moving	Neither agree nor disagree	Somewhat disagree	Somewhat disagree	Neither agree nor disagree	Somewhat agree	Strongly disagree	Neither agree nor disagree	Somewhat disagree	Neither agree nor disagree	Somewhat agree	Somewhat disagree	90	50	25	-25	50	75	Deliver as many boxes as possible, all in the correct order,Carry medium (yellow) boxes alone,Other	Same as first run
35	18-29	Female	Never (or almost never)	1	Somewhat disagree	Somewhat agree	Somewhat agree	Strongly disagree	Somewhat disagree	Somewhat disagree	Somewhat agree	Strongly agree	Strongly agree	Somewhat agree	Strongly agree	Somewhat agree	Neither agree nor disagree	Somewhat disagree	Neither agree nor disagree	Strongly agree	Somewhat agree	75	30	3	77	50	75	Deliver as many boxes as possible, all in the correct order,Deliver boxes that can be carried alone first,Deliver closest boxes first		Somewhat disagree	Somewhat agree	Somewhat agree	Somewhat agree	Strongly agree	Somewhat agree	Somewhat agree	Strongly disagree	Somewhat disagree	Somewhat agree	Somewhat agree	80	-15	30	80	25	80	Deliver as many boxes as possible, all in the correct order,Deliver boxes that can be carried alone first,Deliver closest boxes first,Try to carry and deliver a light (green) box before the robot does it		I saw that I was usually quicker than the robot so I tried to get the green boxes first so that the robot could start moving toward the heavier ones that we needed to move together.
36	18-29	Female	Never (or almost never)	2	Somewhat agree	Strongly disagree	Somewhat agree	Neither agree nor disagree	Neither agree nor disagree	Somewhat agree	Strongly agree	Strongly agree	Strongly agree	Strongly agree	Strongly agree	Strongly agree	Strongly agree	Strongly disagree	Strongly disagree	Strongly agree	Strongly agree	88	94	67	89	37	83	Deliver as many boxes as possible, all in the correct order,Try to carry and deliver a light (green) box before the robot does it,Other	dat ik uitkies welke doos we als volgende doen door sneller te lopen	Neither agree nor disagree	Strongly disagree	Strongly disagree	Somewhat disagree	Strongly disagree	Strongly disagree	Strongly disagree	Somewhat agree	Strongly agree	Somewhat disagree	Strongly disagree	94	87	90	89	90	91	Deliver as many boxes as possible, all in the correct order,Deliver closest boxes first,Try to carry and deliver a light (green) box before the robot does it		ik had bijna geen strategie meer omdat ik geen idee had wat de robot aan het doen was dus ik begon ook maar zomaar wat te doen
37	18-29	Female	Never (or almost never)	1	Somewhat agree	Somewhat disagree	Somewhat agree	Somewhat agree	Somewhat agree	Neither agree nor disagree	Strongly agree	Somewhat agree	Somewhat agree	Somewhat agree	Somewhat agree	Somewhat agree	Strongly agree	Strongly disagree	Strongly disagree	Strongly agree	Strongly agree	80	80	80	80	80	80	Deliver as many boxes as possible, all in the correct order,Deliver closest boxes first		Somewhat agree	Somewhat agree	Somewhat agree	Somewhat agree	Somewhat disagree	Somewhat agree	Strongly agree	Strongly disagree	Strongly disagree	Strongly agree	Strongly agree	90	90	90	90	90	90	Deliver as many boxes as possible, all in the correct order,Deliver closest boxes first		Wait less for the robot, make more decisions on my own to which box I'm walking, especially if it's a box that needs to be carried by both the robot and me
38	18-29	Female	A few times a week	2	Neither agree nor disagree	Somewhat disagree	Neither agree nor disagree	Neither agree nor disagree	Somewhat agree	Somewhat disagree	Somewhat agree	Somewhat agree	Somewhat agree	Neither agree nor disagree	Neither agree nor disagree	Somewhat disagree	Somewhat agree	Somewhat disagree	Somewhat disagree	Somewhat agree	Somewhat agree	26	43	10	43	13	45	Deliver as many boxes as possible, all in the correct order,Deliver boxes that can be carried alone first,Try to carry and deliver a light (green) box before the robot does it		Strongly disagree	Strongly disagree	Strongly disagree	Strongly disagree	Strongly disagree	Strongly disagree	Somewhat disagree	Somewhat agree	Somewhat agree	Somewhat disagree	Strongly disagree	11	-77	-71	-67	26	32	Deliver boxes that can be carried alone first,Try to carry and deliver a light (green) box before the robot does it,Carry medium (yellow) boxes alone		The robot wasn't helping and made it harder to get the boxes in the right order
39	18-29	Female	Never (or almost never)	2	Somewhat agree	Somewhat disagree	Somewhat disagree	Neither agree nor disagree	Somewhat agree	Somewhat agree	Strongly agree	Somewhat agree	Somewhat agree	Somewhat agree	Somewhat agree	Somewhat disagree	Somewhat agree	Neither agree nor disagree	Somewhat disagree	Strongly agree	Strongly agree	70	60	70	100	80	60	Deliver as many boxes as possible, all in the correct order,Deliver closest boxes first		Strongly disagree	Strongly disagree	Strongly disagree	Strongly disagree	Strongly disagree	Strongly disagree	Strongly disagree	Strongly agree	Strongly agree	Strongly disagree	Strongly disagree	25	-40	-40	40	-35	-40	Deliver as many boxes as possible, in a random order,Deliver boxes that can be carried alone first,Deliver closest boxes first,Try to carry and deliver a light (green) box before the robot does it,Carry medium (yellow) boxes alone,Break heavy (red) boxes to skip them		De robot deed random dingen. Hierdoor kon ik niet meer vertrouwen op het kunnen van de robot en ging ik de dingen maar alleen doen. Op deze manier probeerde ik ervoor te zorgen dat er nog steeds zoveel mogelijk boxen kwamen.
40	18-29	Male	A few times a week	1	Somewhat agree	Strongly disagree	Neither agree nor disagree	Neither agree nor disagree	Somewhat agree	Neither agree nor disagree	Somewhat agree	Neither agree nor disagree	Somewhat disagree	Somewhat disagree	Strongly agree	Strongly agree	Strongly disagree	Strongly disagree	Somewhat agree	Somewhat disagree	Somewhat disagree	62	46	60	25	85	61	Deliver as many boxes as possible, all in the correct order,Deliver closest boxes first,Try to carry and deliver a light (green) box before the robot does it,Other	Carry medium boxes alone when they are close, otherwise carry them together	Somewhat disagree	Neither agree nor disagree	Strongly disagree	Somewhat disagree	Strongly agree	Somewhat agree	Somewhat disagree	Strongly disagree	Somewhat agree	Somewhat disagree	Somewhat disagree	88	33	48	62	34	65	Deliver as many boxes as possible, all in the correct order,Try to carry and deliver a light (green) box before the robot does it,Other	Carry yellow boxes to the safe zone	I did get the maximum amount of points the first time, so I wanted to beat my old score
41	18-29	Male	Never (or almost never)	1	Somewhat agree	Somewhat disagree	Somewhat disagree	Somewhat agree	Somewhat agree	Somewhat agree	Somewhat agree	Somewhat agree	Somewhat agree	Somewhat agree	Somewhat agree	Somewhat agree	Neither agree nor disagree	Somewhat disagree	Somewhat disagree	Somewhat agree	Somewhat agree	57	59	57	56	59	82	Deliver as many boxes as possible, all in the correct order		Somewhat agree	Somewhat agree	Somewhat agree	Somewhat agree	Somewhat agree	Somewhat agree	Somewhat agree	Somewhat disagree	Somewhat disagree	Somewhat agree	Somewhat agree	79	71	65	62	60	61	Deliver as many boxes as possible, all in the correct order,Deliver closest boxes first		proberen om een betere scoren te krijgen.
42	18-29	Male	Never (or almost never)	1	Somewhat agree	Somewhat disagree	Somewhat agree	Somewhat agree	Somewhat agree	Neither agree nor disagree	Somewhat agree	Somewhat agree	Somewhat agree	Somewhat agree	Somewhat disagree	Somewhat agree	Somewhat agree	Somewhat disagree	Somewhat disagree	Somewhat agree	Somewhat agree	75	50	70	70	77	70	Deliver as many boxes as possible, all in the correct order		Somewhat agree	Somewhat agree	Somewhat agree	Somewhat agree	Somewhat agree	Somewhat agree	Somewhat agree	Somewhat disagree	Somewhat disagree	Somewhat agree	Somewhat agree	30	71	70	76	25	74	Deliver as many boxes as possible, all in the correct order
43	18-29	Female	Never (or almost never)	2	Strongly disagree	Somewhat disagree	Somewhat disagree	Somewhat disagree	Somewhat disagree	Strongly disagree	Somewhat agree	Somewhat agree	Somewhat agree	Somewhat agree	Somewhat agree	Somewhat agree	Somewhat agree	Strongly disagree	Somewhat disagree	Somewhat agree	Somewhat agree	39	24	14	-21	27	33	Deliver as many boxes as possible, all in the correct order		Somewhat disagree	Strongly disagree	Strongly disagree	Strongly disagree	Strongly disagree	Strongly disagree	Somewhat disagree	Strongly agree	Somewhat agree	Neither agree nor disagree	Somewhat disagree	-22	-31	-28	-59	-30	34	Deliver as many boxes as possible, all in the correct order,Deliver boxes that can be carried alone first		Ik vertrouwde de robot niet meer. Had het idee dat hij mijn spel in de weg zat.
44	18-29	Male	A few times a week	2	Somewhat agree	Neither agree nor disagree	Somewhat agree	Somewhat disagree	Strongly agree	Somewhat disagree	Somewhat disagree	Somewhat agree	Somewhat agree	Neither agree nor disagree	Strongly agree	Strongly agree	Strongly agree	Strongly disagree	Somewhat disagree	Somewhat agree	Somewhat agree	70	55	15	75	-25	80	Deliver as many boxes as possible, all in the correct order,Deliver closest boxes first,Try to carry and deliver a light (green) box before the robot does it,Other	Place future yellow boxes in the buffer, so that the last part was done together	Strongly disagree	Somewhat disagree	Strongly disagree	Strongly disagree	Somewhat agree	Somewhat disagree	Strongly disagree	Somewhat agree	Somewhat disagree	Somewhat agree	Neither agree nor disagree	60	40	40	70	-20	50	Deliver as many boxes as possible, all in the correct order,Deliver boxes that can be carried alone first,Deliver closest boxes first,Try to carry and deliver a light (green) box before the robot does it		I worked more holistically as I had to get used to the robot making random actions
45	18-29	Female	A few times a month	2	Neither agree nor disagree	Neither agree nor disagree	Somewhat agree	Somewhat disagree	Somewhat agree	Somewhat disagree	Somewhat agree	Strongly agree	Strongly agree	Somewhat agree	Strongly agree	Strongly agree	Somewhat agree	Somewhat disagree	Strongly disagree	Somewhat agree	Somewhat agree	50	40	70	80	-30	100	Deliver as many boxes as possible, all in the correct order,Deliver closest boxes first,Try to carry and deliver a light (green) box before the robot does it		Strongly disagree	Strongly disagree	Strongly disagree	Strongly disagree	Strongly disagree	Neither agree nor disagree	Somewhat disagree	Somewhat disagree	Somewhat agree	Somewhat agree	Strongly disagree	30	50	50	100	-20	100	Deliver as many boxes as possible, in a random order,Try to carry and deliver a light (green) box before the robot does it,Carry medium (yellow) boxes alone		because the robot was behaving differently from the prior game, it was now dropping a lot of boxes and I could depend on it less so I tried to do more by myself
46	18-29	Female	Never (or almost never)	1	Somewhat agree	Somewhat disagree	Somewhat agree	Somewhat agree	Somewhat agree	Somewhat agree	Neither agree nor disagree	Neither agree nor disagree	Somewhat agree	Somewhat agree	Neither agree nor disagree	Neither agree nor disagree	Neither agree nor disagree	Somewhat disagree	Somewhat disagree	Somewhat disagree	Neither agree nor disagree	-19	16	34	23	0	37	Deliver as many boxes as possible, all in the correct order		Somewhat agree	Neither agree nor disagree	Neither agree nor disagree	Neither agree nor disagree	Somewhat disagree	Somewhat agree	Somewhat agree	Neither agree nor disagree	Neither agree nor disagree	Neither agree nor disagree	Somewhat agree	23	-18	21	24	27	24	Deliver as many boxes as possible, in a random order,Try to carry and deliver a light (green) box before the robot does it,Carry medium (yellow) boxes alone
47	50-59	Female	Never (or almost never)	1	Neither agree nor disagree	Somewhat disagree	Somewhat agree	Somewhat disagree	Somewhat disagree	Somewhat disagree	Neither agree nor disagree	Somewhat agree	Somewhat agree	Somewhat agree	Neither agree nor disagree	Somewhat agree	Neither agree nor disagree	Neither agree nor disagree	Neither agree nor disagree	Somewhat agree	Somewhat agree	37	54	60	34	-36	72	Deliver as many boxes as possible, all in the correct order		Neither agree nor disagree	Somewhat disagree	Somewhat disagree	Somewhat disagree	Somewhat agree	Neither agree nor disagree	Somewhat disagree	Somewhat disagree	Neither agree nor disagree	Somewhat agree	Neither agree nor disagree	6	28	30	36	-7	33	Deliver as many boxes as possible, all in the correct order
48	18-29	Male	Daily	1	Somewhat agree	Somewhat disagree	Strongly agree	Strongly agree	Strongly agree	Strongly agree	Somewhat disagree	Neither agree nor disagree	Neither agree nor disagree	Somewhat disagree	Strongly agree	Strongly agree	Neither agree nor disagree	Somewhat agree	Neither agree nor disagree	Somewhat agree	Neither agree nor disagree	100	100	100	23	100	85	Deliver as many boxes as possible, all in the correct order		Somewhat disagree	Somewhat agree	Neither agree nor disagree	Somewhat disagree	Strongly agree	Somewhat disagree	Somewhat agree	Strongly agree	Neither agree nor disagree	Somewhat agree	Somewhat agree	100	100	100	100	100	100	Deliver as many boxes as possible, all in the correct order
49	18-29	Female	A few times a week	2	Somewhat agree	Somewhat disagree	Somewhat agree	Somewhat agree	Somewhat agree	Somewhat agree	Somewhat agree	Somewhat disagree	Somewhat disagree	Somewhat agree	Somewhat agree	Somewhat agree	Somewhat agree	Strongly disagree	Strongly disagree	Strongly agree	Somewhat agree	80	90	95	100	50	100	Deliver as many boxes as possible, all in the correct order,Try to carry and deliver a light (green) box before the robot does it		Strongly disagree	Strongly disagree	Strongly disagree	Strongly disagree	Neither agree nor disagree	Strongly disagree	Strongly disagree	Strongly agree	Strongly agree	Strongly disagree	Strongly disagree	65	50	40	80	-20	90	Deliver as many boxes as possible, in a random order,Deliver boxes that can be carried alone first,Try to carry and deliver a light (green) box before the robot does it,Other	Carry yellow boxes to the safe zone so the robot and I could carry it together. This method was thrown out of the window after the robot dropped boxes	Yes, because the robot dropped boxes which broke, therefore, I tried to carry as many boxes as possible on my own. I could not rely on the robot, so I tried to do most on my own the second time.
50	30-39	Female	Never (or almost never)	1	Somewhat agree	Somewhat disagree	Somewhat agree	Somewhat agree	Somewhat agree	Somewhat agree	Strongly agree	Strongly agree	Strongly agree	Strongly agree	Strongly agree	Strongly agree	Strongly agree	Somewhat disagree	Strongly disagree	Strongly agree	Strongly agree	-51	56	54	54	-30	26	Deliver as many boxes as possible, all in the correct order		Strongly agree	Strongly agree	Strongly agree	Strongly agree	Strongly agree	Strongly agree	Strongly agree	Strongly disagree	Strongly disagree	Strongly agree	Strongly agree	43	66	67	62	25	70	Deliver as many boxes as possible, all in the correct order,Deliver as many boxes as possible, in a random order		Ik had meer door hoe het spel werkte en hoe de samenwerking met de robot was
51	18-29	Female	Never (or almost never)	1	Somewhat agree	Neither agree nor disagree	Somewhat disagree	Somewhat disagree	Somewhat agree	Somewhat agree	Somewhat agree	Somewhat agree	Somewhat agree	Somewhat agree	Somewhat agree	Somewhat agree	Somewhat agree	Strongly disagree	Strongly disagree	Somewhat agree	Somewhat agree	21	-19	21	10	-40	70	Deliver as many boxes as possible, all in the correct order,Deliver closest boxes first		Somewhat agree	Somewhat agree	Somewhat agree	Somewhat agree	Somewhat agree	Somewhat agree	Somewhat agree	Strongly disagree	Strongly disagree	Somewhat agree	Somewhat agree	10	-15	-15	50	-15	59	Deliver as many boxes as possible, all in the correct order,Deliver closest boxes first,Try to carry and deliver a light (green) box before the robot does it
52	30-39	Male	Never (or almost never)	1	Strongly agree	Strongly disagree	Strongly agree	Strongly agree	Strongly agree	Somewhat agree	Somewhat agree	Strongly agree	Strongly agree	Strongly agree	Strongly agree	Somewhat agree	Somewhat agree	Strongly disagree	Neither agree nor disagree	Strongly agree	Strongly agree	81	100	73	100	-28	100	Deliver as many boxes as possible, all in the correct order,Deliver as many boxes as possible, in a random order,Deliver closest boxes first,Try to carry and deliver a light (green) box before the robot does it		Somewhat agree	Strongly agree	Strongly agree	Strongly agree	Strongly agree	Strongly agree	Somewhat agree	Strongly disagree	Neither agree nor disagree	Strongly agree	Strongly agree	79	80	70	-46	51	100	Deliver as many boxes as possible, all in the correct order,Deliver closest boxes first,Try to carry and deliver a light (green) box before the robot does it		Beter begrip van de regels en ervaring
53	50-59	Male	Never (or almost never)	1	Somewhat agree	Somewhat disagree	Strongly agree	Strongly agree	Somewhat agree	Somewhat agree	Strongly agree	Strongly agree	Strongly agree	Strongly agree	Strongly agree	Strongly agree	Strongly agree	Strongly disagree	Strongly disagree	Strongly agree	Strongly agree	100	100	100	100	100	100	Deliver as many boxes as possible, all in the correct order,Deliver closest boxes first,Carry medium (yellow) boxes alone		Strongly agree	Strongly agree	Strongly agree	Strongly agree	Strongly agree	Strongly agree	Strongly agree	Strongly disagree	Strongly disagree	Strongly agree	Strongly agree	100	100	100	100	100	100	Deliver as many boxes as possible, all in the correct order,Try to carry and deliver a light (green) box before the robot does it,Carry medium (yellow) boxes alone		Ik gebruikte nu het oranje vak om de dozen tijdelijk neer te zetten.
[truncated: 16 more columns]
